# Supplementary material for: Epigenetic Silencing of PTEN and Epi-Transcriptional Silencing of MDM2 Underlied Progression to Secondary Acute Myeloid Leukemia in Myelodysplastic Syndrome Treated with Hypomethylating Agents
Source: Int J Mol Sci. 2022 May 18;23(10):5670. doi: 10.3390/ijms23105670 (PMC9144309; doi:10.3390/ijms23105670)
Supplement: Supplementary file 1 [file ijms-23-05670-s001.zip › Table S1.xlsx]

## Sheet: Supplementary Table 1
Table S1. Primer sequence for Real Time PCR and pyrosequencing
PTEN Pyrosequencing
PCR	Forward	5’-biotin-TTGGGTTTTTGGGTAGAGG-3’
	Reverse	5’-CTACTAAACATACCCAATATAACTACCTA-3’
Pyrosequencing		5’-AATATAACTACCTAAAACTTACTC-3’.
MDM2 Pyrosequencing
PCR	Forward	5’-AAGGTTTTTGTTTATAAGGAGTTAATTATT-3’
	Reverse	5’-biotin-ACAAAAACTACAATAAACCAAAATCATAC-3’
Pyrosequencing		5’-TTTTTATGTTTTTAATTTATGAGAT3’
Real Time PCR
PTEN	Forward	5’-CAGGAACAATATTGATGATGTAGTAAGG-3’
	Reverse	5’-GTGCAGCAAACTCTGCAATTA-3’
MDM2	Forward	5’-GAGCAGGCAAATGTGCAATAC-3’
	Reverse	5’-TGGTCTAACCAGGGTCTCTT-3’
MDM2 splice variant	Forward	5’-TTTTTGGAGGTCCTCAAAGCA-3’
	Reverse	5’-TCACATTTATGCTACCGATACTCC-3’
GAPDH	Forward	5’-GCTCTCTGCTCCTCCTGTTC-3’
	Reverse	5’-GACCAAATCCGTTGACTCCG-3’
