# Supplementary material for: Epigenetic Silencing of PTEN and Epi-Transcriptional Silencing of MDM2 Underlied Progression to Secondary Acute Myeloid Leukemia in Myelodysplastic Syndrome Treated with Hypomethylating Agents
Source: Int J Mol Sci. 2022 May 18;23(10):5670. doi: 10.3390/ijms23105670 (PMC9144309; doi:10.3390/ijms23105670)
Supplement: Supplementary file 1 [file ijms-23-05670-s001.zip › Table S3.xlsx]

## Sheet: S4
Table S3: Differential methylation profile of hypomethylting agent (HMA) sensitive P39 cell lines compared with HMA-resistant P39 cell lines
ratio	Index	TargetID	ProbeID_A	ProbeID_B	R.AVG_Beta	R.Intensity	S.AVG_Beta	S.Intensity	ILMNID	GENOME_BUILD	CHR	MAPINFO	SOURCESEQ	STRAND	UCSC_REFGENE_NAME	UCSC_REFGENE_ACCESSION	UCSC_REFGENE_GROUP	UCSC_CPG_ISLANDS_NAME	RELATION_TO_UCSC_CPG_ISLAND	PHANTOM4_ENHANCERS	PHANTOM5_ENHANCERS	DMR	450K_ENHANCER	HMM_ISLAND	REGULATORY_FEATURE_NAME	REGULATORY_FEATURE_GROUP	GENCODEBASICV12_NAME	GENCODEBASICV12_ACCESSION	GENCODEBASICV12_GROUP	GENCODECOMPV12_NAME	GENCODECOMPV12_ACCESSION	GENCODECOMPV12_GROUP	DNASE_HYPERSENSITIVITY_NAME	DNASE_HYPERSENSITIVITY_EVIDENCE_COUNT	OPENCHROMATIN_NAME	OPENCHROMATIN_EVIDENCE_COUNT	TFBS_NAME	TFBS_EVIDENCE_COUNT	METHYL27_LOCI	METHYL450_LOCI	CHROMOSOME_36	COORDINATE_36	SNP_ID	SNP_DISTANCE	SNP_MINORALLELEFREQUENCY	RANDOM_LOCI
0.37129	18	cg00000714	23800918	23800918	0.0857241	21491.3	0.230882	25489.2	cg00000714	37	19	54695678	CGGAGGGCCAGGCTGCTAAGAAGCAGAAACTAGAACAGGCTTCAGGGGCC	F	TSEN34;TSEN34	NM_024075;NM_001077446	Body;Body	chr19:54693034-54695497	S_Shore											TSEN34;TSEN34	ENST00000496583.1;ENST00000496583.1	1stExon;5'UTR	chr19:54695285-54695915	3						TRUE	19	59387490	rs202245444;rs201506921	42;44	0.000599;0.000998
0.0857477	58	cg00001793	85761510	20706184	0.0252732	4233.93	0.294739	3523.57	cg00001793	37	12	11905390	GAGGAAGCGTAACTCGGCACTGGGCTCTCTGGAGGTGTATATGAAATTCG	F	ETV6	NM_001987	Body						TRUE	12:11796657-11796781			ETV6;ETV6	ENST00000396373.3;ENST00000544715.1	ExonBnd;5'UTR	ETV6;ETV6;ETV6;ETV6	ENST00000545027.1;ENST00000396373.3;ENST00000544715.1;ENST00000541426.1	TSS200;ExonBnd;5'UTR;5'UTR								TRUE	12	11796657	rs144055004;rs147305258;rs139212214;rs143194205;rs550013624;rs150858928;rs34966596	11;17;22;32;34;37;42	0.000220;0.000439;0.000220;0.000599;0.000200;0.000439;0.000432
0.381089	73	cg00002154	15698967	15698967	0.0938266	2282.39	0.246207	2400.88	cg00002154	37	4	59941655	CATCTTCAATAGTGTAATCATTGCACATTTTTATGATGTTCTCTCTATCG	R													RP11-340A13.3	ENST00000502668.2	TSS1500	RP11-340A13.3	ENST00000502668.2	TSS1500									4	59624250	rs563086485;rs184233103	41;8	0.000200;0.000599
0.388423	75	cg00002186	81730399	81730399	0.305091	9372.95	0.785461	9007.62	cg00002186	37	10	50085163	CTTGTCTTTCCCGACACAGTTCCAAGAAGTCTTCTGAGTGCAGACTTTCG	F	WDFY4	NM_020945	Body										RP11-563N6.6;WDFY4	ENST00000423256.1;ENST00000413659.2	TSS1500;3'UTR	RP11-563N6.6;WDFY4	ENST00000423256.1;ENST00000413659.2	TSS1500;3'UTR									10	49755169	rs370471979;rs368480181	11;37	0.000599;0.000599
0.362793	80	cg00002366	52710874	52710874	0.15986	8953.86	0.440638	9959.77	cg00002366	37	4	91736935	AAGTTGGGAAATGAGTTCATCCTTCTCTTTCAGCTGCAGCTTGAGCATCG	F	CCSER1	NM_001145065	Body													FAM190A;FAM190A	ENST00000515693.1;ENST00000505073.1	TSS200;3'UTR									4	91955958	rs572583697	44	0.0002
0.396521	141	cg00003858	85684483	85684483	0.246961	9366.54	0.622819	11409.8	cg00003858	37	1	45080600	CGAGCACAATGAAATGGTTGCTTTAAACTGCTAAGATTTTAGGTAATTTG	R	RNF220	NM_018150	Body	chr1:45082739-45083285	N_Shelf								RNF220	ENST00000416840.2	5'UTR	RNF220;RNF220	ENST00000416840.2;ENST00000496262.1	5'UTR;5'UTR								TRUE	1	44853187
0.339146	144	cg00003929	41636534	41636534	0.246331	9325.63	0.726327	10673.9	cg00003929	37	5	66484833	CGACCCAGAGAGAATATGTATGTGCAGCTGCTGCCCCAGTAGTTGCAAAG	F	CD180	NM_005582	Body																		chr5:66484737-66485154	3	chr5:66484369-66485108	4			5	66520589
0.34338	168	cg00004260	99767363	99767363	0.162264	9495.32	0.472549	10278.1	cg00004260	37	7	35031741	CGACCTCCTGCATACTCTGTGACAAGAGTGTGGACTGCTGCAGTGCTTCC	R	DPY19L1	NM_015283	Body													DPY19L1	ENST00000463538.1	3'UTR	chr7:35031580-35032190	3							7	34998266	rs560842151;rs181172772	29;25	0.000399;0.000599
0.37565	182	cg00004723	77629956	77629956	0.0522025	8516.34	0.138966	11616.7	cg00004723	37	19	19555407	CGGTGGTTTTACACTAACACACTATTGGGGAAGTGCCACAGGCCTCAACG	R	GATAD2A	NM_017660	5'UTR										GATAD2A;GATAD2A;GATAD2A	ENST00000360315.3;ENST00000537887.1;ENST00000494516.1	5'UTR;5'UTR;5'UTR	GATAD2A;GATAD2A;GATAD2A;GATAD2A;GATAD2A;GATAD2A	ENST00000432704.1;ENST00000417582.1;ENST00000360315.3;ENST00000537887.1;ENST00000494516.1;ENST00000457895.1	5'UTR;5'UTR;5'UTR;5'UTR;5'UTR;5'UTR	chr19:19554785-19555955	3							19	19416407	rs529174627;rs74254020	49;25	0.000200;0.040535
0.347848	219	cg00005461	87694225	87694225	0.237076	10372.3	0.681551	12903.2	cg00005461	37	3	46131480	TTGTGTGGATCAGCAGTCACAAGGTGAAGGCTCTCTTCCCACTTCTTCCG	R							chr3:46131249-46131249		TRUE										chr3:46131320-46131530	3							3	46106484	rs149102493	46	0.0002
0.347224	237	cg00005861	28683232	28683232	0.25314	6507.16	0.729038	6578.66	cg00005861	37	10	112068221	CGAGAATTTCTTCAGGTTGAAAAAGATTATAGTCTAAGGCTTTACAGGAT	F				chr10:112064137-112064859	S_Shelf																					TRUE	10	112058211	rs114305402	0	0.003195
0.379748	253	cg00006387	57714115	57714115	0.137017	16402.5	0.36081	17223.4	cg00006387	37	11	11284119	CGACTTAGGTCTGACTTAAAGTAATAGTAAAGGAAGGTGAGGAGATAAAT	R																							chr11:11282198-11284259	4			11	11240695	rs552474193;rs73415631;rs542373326	24;9;2	0.000599;0.054912;0.000200
0.335903	269	cg00006848	3618362	3618362	0.0724733	3246.02	0.215756	3540.19	cg00006848	37	X	146646784	CGTGTGCTGTCTCCTTTGATAACTGCAAAATTTTGAGGCAAGTATGTCAA	R																							chrX:146646711-146647179	4			X	146454476
0.378303	270	cg00006867	6697963	6697963	0.135975	2719.39	0.359435	2641.38	cg00006867	37	15	90066806	CGTTACCTTACACACACATCTGCTGGGGATCTTGTTAAACTGTAGATTCT	F	LOC283761;LOC283761;LOC283761;LOC283761	NR_027074;NR_027076;NR_027075;NR_027077	Body;Body;Body;Body										RP11-429B14.2;RP11-429B14.2;RP11-429B14.2;RP11-429B14.2;RP11-429B14.1	ENST00000561108.1;ENST00000561201.1;ENST00000559967.1;ENST00000559227.1;ENST00000559041.1	3'UTR;3'UTR;3'UTR;3'UTR;5'UTR	RP11-429B14.2;RP11-429B14.2;RP11-429B14.2;RP11-429B14.2;RP11-429B14.1	ENST00000561108.1;ENST00000561201.1;ENST00000559967.1;ENST00000559227.1;ENST00000559041.1	3'UTR;3'UTR;3'UTR;3'UTR;5'UTR								TRUE	15	87867810	rs16943256;rs542600536;rs11856967;rs573436865	0;14;25;33	0.035543;0.000200;0.017971;0.000200
3.2875	288	cg00007300	25678239	80748276	0.0208685	9492.6	0.00634781	11245.9	cg00007300	37	14	24521434	TGGGATGCACCACGGGGAGGAACGCGCTGGGTCTGGGATGCTCCCGGACG	F	LRRC16B	NM_138360	Body	chr14:24520989-24521844	Island				TRUE	14:23590608-23591684	14:24520640-24522334	Unclassified	LRRC16B	ENST00000334420.7	5'UTR	LRRC16B	ENST00000334420.7	5'UTR	chr14:24521040-24521595	3						TRUE	14	23591274	rs114949695;rs549435281;rs566171095;rs542263958	10;20;47;50	0.000399;0.000399;0.000399;0.001198	TRUE
0.388059	305	cg00008004	21640182	72677969	0.0158316	1914.66	0.0407968	2307.41	cg00008004	37	1	153756119	CGGGGGTCTCCGGGCGAGGGGTGCCTCCCGACTCTCCCTGCCAAGCCATC	R				chr1:153755957-153756335	Island					1:152022431-152022959	1:153755585-153756637	Promoter_Associated									chr1:153755320-153756675	6	chr1:153754985-153756758	6		TRUE	1	152022743	rs6665637;rs535597195	38;30	0.168530;0.000200
0.381752	312	cg00008282	75623113	75623113	0.228354	14372.6	0.598173	11838.3	cg00008282	37	7	44366652	GGGACTTCCCCAGGTGGCCCAGCATTTGCCTTTGGCCTGAGAATTTCTCG	F	CAMK2B;CAMK2B;CAMK2B;CAMK2B;CAMK2B;CAMK2B;CAMK2B;CAMK2B;CAMK2B	NM_172081;NM_172079;NM_172080;NM_172078;NM_001293170;NM_001220;NM_172084;NM_172083;NM_172082	TSS1500;TSS1500;TSS1500;TSS1500;TSS1500;TSS1500;TSS1500;TSS1500;TSS1500	chr7:44364432-44365328	S_Shore			CDMR					CAMK2B;CAMK2B;CAMK2B	ENST00000358707.3;ENST00000457475.1;ENST00000440254.2	TSS1500;TSS1500;TSS1500	CAMK2B;CAMK2B;CAMK2B;CAMK2B;CAMK2B	ENST00000358707.3;ENST00000457475.1;ENST00000440254.2;ENST00000470984.1;ENST00000497584.1	TSS1500;TSS1500;TSS1500;TSS1500;3'UTR	chr7:44366405-44366935	3							7	44333177	rs575498105	0	0.0002
4.18467	340	cg00008945	71698878	63726962	0.0152198	6638.97	0.00363703	5952.28	cg00008945	37	X	80377379	TGCTGTTCTTATTCCTGATCGCTTAGCCCTTGCTAAGTTCGCGTGCTCCG	F	HMGN5	NM_030763	5'UTR							X:80263891-80264065	X:80377055-80377494	Promoter_Associated	HMGN5;HMGN5	ENST00000491275.1;ENST00000358130.2	TSS200;5'UTR	HMGN5;HMGN5;HMGN5;HMGN5;HMGN5;HMGN5	ENST00000430960.1;ENST00000447319.1;ENST00000373250.3;ENST00000451455.1;ENST00000436386.1;ENST00000358130.2	TSS200;TSS200;TSS1500;5'UTR;5'UTR;5'UTR	chrX:80377120-80377395	3						TRUE	X	80264035
0.355317	370	cg00009602	67620171	67620171	0.107665	7584.06	0.303012	9819.02	cg00009602	37	3	183046810	CGAGGGTATTTTTTTAATTAGTCATTTAATAGGCATGTTGTGGTATCTCA	R	MCF2L2	NM_015078	Body													MCF2L2;MCF2L2	ENST00000488149.1;ENST00000459750.1	3'UTR;3'UTR	chr3:183046640-183046955	3							3	184529504	rs538875402	40	0.0002
0.306363	382	cg00009916	13781907	93684275	0.00377012	13243.7	0.0123061	14425.3	cg00009916	37	1	65613819	CGCAAAGCTGCTGAAGCGCGCCGTGCCCCGCCCTGCCGACTCGGCCTCCA	R	AK3L1;AK3L1;AK3L1	NM_001005353;NM_013410;NM_203464	5'UTR;TSS200;5'UTR	chr1:65613041-65614898	Island	high-CpG:65385763-65386573				1:65385568-65387710	1:65613086-65613897	Unclassified	AK4;AK4;AK4;AK4;AK4	ENST00000545314.1;ENST00000395334.2;ENST00000327299.7;ENST00000546702.1;ENST00000470888.2	5'UTR;5'UTR;TSS200;5'UTR;5'UTR	AK4;AK4;AK4;AK4;AK4;AK4;AK4	ENST00000474968.1;ENST00000545314.1;ENST00000395334.2;ENST00000327299.7;ENST00000546702.1;ENST00000497030.1;ENST00000470888.2	TSS1500;5'UTR;5'UTR;TSS200;5'UTR;5'UTR;5'UTR	chr1:65612860-65613955	3						TRUE	1	65386407	rs538412701;rs117302037;rs7551080	37;18;5	0.000200;0.106629;0.385583
0.387676	404	cg00010572	76802967	76802967	0.290107	3710.55	0.748323	3919.21	cg00010572	37	2	8345013	ACACAACATGTCAGTTGTTGTGGATACTAAAGGTCTTCAGGCAGTACTCG	R	LINC00299	NR_034135	Body				chr2:8344767-8344767						AC007464.1;LINC00299	ENST00000456681.1;ENST00000430192.1	3'UTR;3'UTR	AC007464.1;LINC00299	ENST00000456681.1;ENST00000430192.1	3'UTR;3'UTR	chr2:8344865-8345110	3							2	8262464	rs566271311;rs534383432	46;10	0.000200;0.000200
0.381814	461	cg00011918	15653253	15653253	0.177233	7238.78	0.464187	7670.05	cg00011918	37	11	69911376	CTAATGATGGTTGAATCCAGGAGACCCCAACCGCTGTGATGGAAACCTCG	F	LOC101928443;LOC101928443	NR_120529;NR_120530	Body;TSS1500										RP11-626H12.3;RP11-626H12.3;RP11-626H12.3	ENST00000511013.2;ENST00000511013.2;ENST00000528316.1	3'UTR;1stExon;TSS1500	RP11-626H12.3;RP11-626H12.3;RP11-626H12.3	ENST00000511013.2;ENST00000511013.2;ENST00000528316.1	3'UTR;1stExon;TSS1500	chr11:69911140-69911435	3							11	69589024	rs549632299;rs144744866;rs534578620;rs552714762;rs570961619;rs538353411	0;1;17;24;39;41	0.000200;0.010982;0.000799;0.000200;0.000200;0.000200
0.394829	475	cg00012317	99745498	99745498	0.270125	6982.8	0.684155	8797.51	cg00012317	37	1	149370974	TGCCAGATGTGTGTGTGTCGATTTATCTGGGTGCAGGTCTCAGCACTACG	R	FCGR1C	NR_027484	Body																							TRUE	1	147637598	rs55977256	2	0.000399
0.350733	522	cg00013540	20708918	42739585	0.00329292	12034	0.00938869	11872.5	cg00013540	37	7	74508806	CGCTCCGTGCCTACGACCATTGCCCCCGCGGCAAGGCTTCCCCGCCCCCA	R	GTF2IRD2B	NM_001003795	5'UTR	chr7:74508135-74509130	Island					7:74146082-74147089	7:74508646-74509093	Unclassified	GTF2IRD2B;GTF2IRD2B;GTF2IRD2B;GTF2IRD2B	ENST00000529695.1;ENST00000356115.5;ENST00000430511.2;ENST00000312575.7	5'UTR;5'UTR;5'UTR;5'UTR	GTF2IRD2B;GTF2IRD2B;GTF2IRD2B;GTF2IRD2B;GTF2IRD2B;GTF2IRD2B;GTF2IRD2B	ENST00000529695.1;ENST00000398546.3;ENST00000356115.5;ENST00000430511.2;ENST00000312575.7;ENST00000483059.1;ENST00000423666.1	5'UTR;5'UTR;5'UTR;5'UTR;5'UTR;5'UTR;5'UTR	chr7:74508745-74508970	3						TRUE	7	74146742	rs587613289;rs9769771	31;9	0.000200;0.042373
0.283561	545	cg00014104	89637177	89637177	0.0666874	12915.1	0.235179	15077.1	cg00014104	37	22	22220367	ATTTAAGGAAATCTATTTCCACAAGTCCTCACCAGCACAAAATGCTATCG	R	MAPK1;MAPK1	NM_138957;NM_002745	Body;Body	chr22:22221055-22222367	N_Shore																		chr22:22218772-22223552	6		TRUE	22	20550367	rs529363462	2	0.000399
3.22788	584	cg00014986	76797899	68645584	0.0203667	8419.55	0.0063096	10575.9	cg00014986	37	17	79849735	CGCCAACCTAATCACGCACCGCCCTACCCGCCCTTCCGTTGGCAGCGCCG	R	ANAPC11;ANAPC11;ANAPC11;ANAPC11;ANAPC11;ANAPC11;ANAPC11;ANAPC11;ANAPC11;THOC4	NM_001002245;NM_016476;NM_001002248;NM_001002246;NM_001002244;NM_001002247;NM_016476;NM_001002249;NM_001002244;NM_005782	5'UTR;5'UTR;5'UTR;5'UTR;5'UTR;5'UTR;1stExon;TSS200;1stExon;TSS1500	chr17:79848512-79849981	Island	high-CpG:77442892-77443210				17:77441809-77443261	17:79848688-79850199	Promoter_Associated	ANAPC11;ALYREF;ANAPC11;ANAPC11;ANAPC11;ANAPC11;ANAPC11;ANAPC11;ANAPC11;ANAPC11;ANAPC11;ALYREF	ENST00000571570.1;ENST00000512673.1;ENST00000572639.1;ENST00000571874.1;ENST00000344877.4;ENST00000344877.4;ENST00000357385.3;ENST00000357385.3;ENST00000392376.2;ENST00000572851.1;ENST00000572851.1;ENST00000331204.4	5'UTR;TSS1500;5'UTR;5'UTR;1stExon;5'UTR;1stExon;5'UTR;TSS200;1stExon;5'UTR;TSS1500	ANAPC11;ALYREF;ALYREF;ANAPC11;ANAPC11;ANAPC11;ANAPC11;ANAPC11;ANAPC11;ANAPC11;ANAPC11;ANAPC11;ALYREF	ENST00000571570.1;ENST00000511412.1;ENST00000512673.1;ENST00000572639.1;ENST00000571874.1;ENST00000344877.4;ENST00000344877.4;ENST00000357385.3;ENST00000357385.3;ENST00000392376.2;ENST00000572851.1;ENST00000572851.1;ENST00000331204.4	5'UTR;TSS1500;TSS1500;5'UTR;5'UTR;1stExon;5'UTR;1stExon;5'UTR;TSS200;1stExon;5'UTR;TSS1500			chr17:79848312-79850202	6	chr17:79848386-79850382	6		TRUE	17	77443031	rs532075717;rs11550403	49;37	0.000200;0.000200
0.21042	625	cg00016255	91657309	91657309	0.0336801	8202.25	0.160061	8669.3	cg00016255	37	17	41133928	CGTTTCCTTACAAGCTTTGCATCTCTGGAAGTGCACAAAGTGCTGGCTTT	F	AARSD1;AARSD1;RUNDC1;AARSD1	NM_001142653;NM_001136042;NM_173079;NM_001142654	TSS1500;TSS1500;Body;TSS1500	chr17:41132462-41133367	S_Shore						17:41133840-41133980	Promoter_Associated	AARSD1;AARSD1;AARSD1	ENST00000409446.3;ENST00000409399.1;ENST00000421990.1	TSS1500;TSS1500;TSS1500	AARSD1;AARSD1;AARSD1	ENST00000409446.3;ENST00000409399.1;ENST00000421990.1	TSS1500;TSS1500;TSS1500	chr17:41133765-41134095	3						TRUE	17	38387454
0.255282	690	cg00018044	49652274	49652274	0.162399	6921.66	0.636156	8861.53	cg00018044	37	18	19109496	CGTATAGAATACTTGGAAGCAAAGTATGGATGACTCGGTATCTGCTTTGT	R	ESCO1	NM_052911	3'UTR										ESCO1;ESCO1	ENST00000269214.4;ENST00000383276.1	3'UTR;3'UTR	ESCO1;ESCO1	ENST00000269214.4;ENST00000383276.1	3'UTR;3'UTR								TRUE	18	17363494	rs181972555	2	0.000599
0.249487	699	cg00018216	52685597	52685597	0.102193	10491.7	0.409612	12102.1	cg00018216	37	17	60902461	CGGAGGAATGTGTCTCAATTCAAAATGAGAGCAACTCTGGGGTTAAGCAA	R	MIR548W	NR_036146	Body																chr17:60901980-60902470	3							17	58256193	rs547384589;rs570598050;rs539273985	11;10;5	0.000998;0.000998;0.000399
0.387305	706	cg00018391	11790150	11790150	0.207281	5819.87	0.535188	6575.45	cg00018391	37	1	183787016	CGTTGTCTGAAAGCTGGTTCCTGAGGTTCAAATGGTCACAGTACCATTGC	R	RGL1;RGL1;RGL1;RGL1;RGL1	NM_015149;NM_001297670;NM_001297669;NM_001297671;NM_001297672	Body;Body;Body;Body;Body																chr1:183786700-183787370	3							1	182053639	rs144519374;rs56346943;rs557330310	50;48;2	0.000399;0.006989;0.000200
0.310824	737	cg00019168	78740979	78740979	0.215323	Supplementary Table 2. Summary of differential methylation profile of P39 cells resistant to hypomethylating agents	0.69275	6651.88	cg00019168	37	X	45612345	CGAAGGGAAAGAGGGGAAATAGATATTTTCAAACTACGAAGAAAGACTAC	F									TRUE														chrX:45600241-45614683	6			X	45497289
0.397984	741	cg00019308	45799961	45799961	0.305738	12610.3	0.768217	12905.8	cg00019308	37	1	234906904	CGGGTAGAATGGACTTTCTGGTCTATGGTCTAGGACTCTCTGTTGACCTT	R									TRUE														chr1:234906401-234908967	6		TRUE	1	232973527
0.328337	794	cg00020991	95778453	95778453	0.242701	5079.86	0.739184	6488.27	cg00020991	37	4	169930429	CGGCTTATTATGAATGGATTAGTCATTTTGTGAATATAACTCTTCATTGA	R	CBR4	NM_032783	Body	chr4:169930790-169931607	N_Shore								RP11-483A20.3	ENST00000506933.1	TSS1500	RP11-483A20.3	ENST00000506933.1	TSS1500	chr4:169930285-169930550	3						TRUE	4	170167004	rs150857323;rs548530916	8;1	0.003395;0.000200
0.361268	798	cg00021030	81760505	81760505	0.175958	16198.2	0.487057	16654.9	cg00021030	37	17	27225770	CGAGCCCCTCAGTGGGAGATATTTTGCCAACTGCCATGTGGAAGAGGTGC	R	FLOT2;DHRS13	NM_004475;NM_144683	TSS1500;Body	chr17:27224005-27224873	S_Shore								FLOT2;FLOT2	ENST00000394906.1;ENST00000465427.1	TSS1500;TSS1500	FLOT2;FLOT2	ENST00000394906.1;ENST00000465427.1	TSS1500;TSS1500					chr17:27222834-27225915	6		TRUE	17	24249896	rs367545348;rs146651013	36;1	0.000200;0.000318
0.174158	800	cg00021101	1711563	1711563	0.0221175	3288.31	0.126997	3081.15	cg00021101	37	3	98531993	CGGGATCATAGCACAATACAGCCTAGAACTCCTGGGCTCAAAAGATCCTC	F	DCBLD2	NM_080927	Body													DCBLD2;ST3GAL6;ST3GAL6;DCBLD2;DCBLD2;DCBLD2;DCBLD2	ENST00000494614.1;ENST00000491912.1;ENST00000495502.1;ENST00000479144.1;ENST00000470393.1;ENST00000460008.1;ENST00000470393.1	TSS1500;5'UTR;5'UTR;3'UTR;3'UTR;3'UTR;1stExon	chr3:98531640-98532190	3							3	100014683	rs182738138	2	0.000399
0.29347	811	cg00021325	76728929	76728929	0.0404376	14232.6	0.137791	16791	cg00021325	37	14	91294412	GGTCTGCGAGCCTCGAAGGCTTCTTTCAGACAGCAGACCCCTTAGAAGCG	F									TRUE	14:90363974-90364492	14:91294090-91295416	Promoter_Associated	CTD-3035D6.2;CTD-3035D6.2	ENST00000555975.1;ENST00000555975.1	1stExon;3'UTR	CTD-3035D6.2;CTD-3035D6.2	ENST00000555975.1;ENST00000555975.1	1stExon;3'UTR	chr14:91294245-91294415	3						TRUE	14	90364165	rs200401433;rs187470230;rs529890928;rs548974669	0;15;31;37	0.006989;0.000200;0.000200;0.000200
0.373055	818	cg00021532	52798262	52798262	0.0500944	2930.27	0.134282	3711.66	cg00021532	37	16	4324280	GCCTAACAGGTTGCTTCAAGGATTGGAGAGCGTGTAAGCAAAACTGCTCG	F	TFAP4	NM_003223	TSS1500	chr16:4321639-4324073	S_Shore								TFAP4	ENST00000204517.6	TSS1500	TFAP4;TFAP4;TFAP4	ENST00000573476.1;ENST00000574639.1;ENST00000204517.6	TSS1500;TSS1500;TSS1500	chr16:4323205-4324395	3						TRUE	16	4264281	rs2892165;rs569098568;rs114054842;rs77974162	13;19;27;41	0.335663;0.000599;0.006190;0.001398
0.305773	847	cg00022064	5637556	5637556	0.173074	2525.75	0.566021	1548.77	cg00022064	37	X	40906133	ATTCTTTCTTCCTTCCTGATGGGCCAAGATTTCTTTTTCTCTCATTTTCG	R																			chrX:40906040-40906410	3							X	40791077
0.360936	848	cg00022076	58618113	58618113	0.269988	13361.6	0.748024	10830.7	cg00022076	37	16	68293990	TGAGGGATGTTACTGGGCTGTGGTCCTGTACCCAGAGGTCCCAGGGATCG	R	PLA2G15	NM_012320	3'UTR										RP11-96D1.7;RP11-96D1.7;PLA2G15	ENST00000563175.1;ENST00000569843.1;ENST00000219345.5	3'UTR;TSS1500;3'UTR	PLA2G15;RP11-96D1.7;RP11-96D1.7;PLA2G15	ENST00000565460.1;ENST00000563175.1;ENST00000569843.1;ENST00000219345.5	5'UTR;3'UTR;TSS1500;3'UTR	chr16:68293385-68294015	3						TRUE	16	66851491	rs116300172;rs554537024	44;23	0.005192;0.000200
0.295589	858	cg00022315	2702878	2702878	0.128302	6368.55	0.434054	7834.71	cg00022315	37	1	201070606	CGTTTAGCAACTTTGACACAGGGGCTCGGCACCTCTACCTGAGCTGCAGG	F	CACNA1S	NM_000069	Body																		chr1:201070286-201070923	4					1	199337229	rs572296480;rs115926463;rs183814001;rs59161304;rs550224850;rs186809147;rs531253058	7;9;10;14;26;27;31	0.000200;0.001797;0.000200;0.016174;0.000200;0.004193;0.000799
0.397588	859	cg00022318	9754866	9754866	0.257563	14629.3	0.647813	15320.4	cg00022318	37	1	37376084	AGCTCAGTGCAGCTGTGGGCTGGAAGATCCAGGCTCTGCTCTCTGCTGCG	R	GRIK3	NM_000831	Body																chr1:37375960-37376255	3							1	37148671	rs184856360	17	0.0002
0.333339	896	cg00023363	44714829	44714829	0.0364502	6128.94	0.109349	6468.7	cg00023363	37	8	134590224	CGCAAGAGGTTTGTCAATAACTTCAAAGGATTTGCCAAGGATGAGGAAGT	F																			chr8:134590145-134590535	3							8	134659406	rs575983586;rs537072411;rs555030865	0;1;35	0.000200;0.000200;0.000399
0.398894	913	cg00023828	6737390	6737390	0.247884	1305.15	0.621427	1508.71	cg00023828	37	17	19708151	CGATTGCAGGCAGTGTCAGCCTACTGTGTCACCTCACAGCGAAACAGCAC	R	ULK2;ULK2;ULK2;ULK2	NM_001142610;NM_014683;NM_001142610;NM_014683	ExonBnd;ExonBnd;Body;Body										ULK2	ENST00000361658.2	ExonBnd	ULK2;ULK2	ENST00000361658.2;ENST00000574854.1	ExonBnd;3'UTR									17	19648743	rs199776595	41	0.0002
0.360875	914	cg00023916	11739103	11739103	0.118947	11276.7	0.329609	13696.5	cg00023916	37	16	19485518	CGGCCAGATTAATGCAGGACACAACGAAAGGCAGTAACAGCACCGCCCCA	R	TMC5;TMC5;TMC5;TMC5;TMC5	NM_001105249;NM_001105248;NM_001308161;NM_001261841;NM_024780	Body;Body;Body;Body;Body													TMC5;TMC5	ENST00000572147.1;ENST00000567478.1	1stExon;5'UTR									16	19393019	rs192944117;rs144497844	25;13	0.000399;0.000220
0.3646	918	cg00024049	81622869	81622869	0.23793	4344.31	0.652576	6320.67	cg00024049	37	21	34960006	CGTTAAATATGTACAGAGCCTCACCTGGCATACATGTTTCTCAATAAACG	R	DONSON	NM_017613	Body	chr21:34960388-34961252	N_Shore											DONSON	ENST00000442660.1	TSS200	chr21:34959965-34960895	3							21	33881876
0.353679	920	cg00024102	97713500	97713500	0.0395347	7148.88	0.111781	6761.73	cg00024102	37	7	3132247	GGGTAGGGTTTCCCCACCTCCATCAGCTTGCAAAAATGAGGCTGGTGACG	R											7:3132059-3132553	Unclassified							chr7:3132005-3132455	3							7	3098773	rs77163297;rs535661063;rs62439136;rs574989970	42;23;14;1	0.016174;0.000200;0.004593;0.000200
0.34944	928	cg00024313	25696244	25696244	0.0806829	8188.28	0.230892	8847.91	cg00024313	37	8	80605837	CGTCAGTGTTGAATGAGCCTCTGTGTGCAAAGCCCTGCCTTATATGCCAT	R																					chr8:80604855-80605840	6					8	80768392
0.345438	953	cg00024937	82623438	82623438	0.144	9598.23	0.416863	10571.1	cg00024937	37	1	192848662	TCACAAAGAACTGTTCACAGCCTCTAAAGCTTCTGCTCAGCAGTGACACG	F							chr1:192848433-192848433												chr1:192848580-192848835	3							1	191115285
0.208864	958	cg00025063	56717257	56717257	0.0946029	8431.52	0.45294	12067.6	cg00025063	37	5	177628818	TTGCAAACTGCTAAGCGCTGTCCAAATGTTGTATCCTCAGACTTTACACG	R				chr5:177631219-177632508	N_Shelf														chr5:177628700-177629195	3							5	177561424	rs142117251	40	0.001597
0.322673	962	cg00025197	43779562	7745246	0.114999	17802.1	0.356393	22679.2	cg00025197	37	2	240387066	CGGGGAAGGATCCAGCTGCTGCCAGCCACACGTCATCCACCCGCGCTGCT	R							chr2:240386953-240386953												chr2:240386965-240387215	3							2	240052003	rs549512515;rs564856079;rs532342684	43;32;17	0.000200;0.000200;0.000200
0.25098	966	cg00025328	9655209	9655209	0.0586876	7928.57	0.233833	8046.84	cg00025328	37	11	66405055	ATGATCCCTTTCCTCATAAACTCTGCACTGCTTTTAGCCTGTTTTGTTCG	R	RBM4;RBM4;RBM4;RBM14-RBM4;RBM14-RBM4	NM_002896;NM_001198844;NM_001198843;NM_001198845;NM_001198846	TSS1500;TSS1500;TSS1500;Body;Body	chr11:66405742-66406691	N_Shore								RBM4;RBM14-RBM4;RBM4;RBM4;RBM4;RBM4;RBM4;RBM4;RBM14-RBM4	ENST00000310092.7;ENST00000514361.2;ENST00000408993.2;ENST00000483858.1;ENST00000506523.2;ENST00000530235.1;ENST00000532968.1;ENST00000409406.1;ENST00000503028.2	TSS1500;TSS1500;TSS1500;TSS1500;TSS1500;TSS1500;TSS1500;TSS1500;5'UTR	RBM4;RBM14-RBM4;RBM4;RBM4;RBM4;RBM4;RBM4;RBM4;RBM4;RBM4;RBM14;RBM14-RBM4	ENST00000310092.7;ENST00000514361.2;ENST00000408993.2;ENST00000483858.1;ENST00000510173.2;ENST00000528039.1;ENST00000506523.2;ENST00000530235.1;ENST00000532968.1;ENST00000409406.1;ENST00000511114.1;ENST00000503028.2	TSS1500;TSS1500;TSS1500;TSS1500;TSS1500;TSS1500;TSS1500;TSS1500;TSS1500;TSS1500;5'UTR;5'UTR	chr11:66404965-66405375	3							11	66161631	rs562950481	1	0.0002
0.29704	974	cg00025496	41776843	12688140	0.0721924	3081.21	0.243039	3396.26	cg00025496	37	17	1057343	GGGGGAAGCTGAGATTTCTGTGGGCTGCGTGCCCACCTCCTCCCTCTTCG	F	ABR;ABR	NM_021962;NM_001159746	Body;5'UTR						TRUE	17:1004067-1004342			ABR;ABR	ENST00000382259.2;ENST00000544583.2	5'UTR;5'UTR	ABR;ABR;ABR;ABR;ABR;ABR;ABR	ENST00000574048.1;ENST00000571306.1;ENST00000382259.2;ENST00000574266.1;ENST00000544583.2;ENST00000575934.1;ENST00000574632.1	3'UTR;3'UTR;5'UTR;5'UTR;5'UTR;5'UTR;3'UTR	chr17:1057105-1057415	3						TRUE	17	1004093	rs560061997	21	0.0002
0.351493	980	cg00025643	45607206	45607206	0.167046	11021.3	0.475248	10271.1	cg00025643	37	1	37904694	GAGAGTGAGCAATGAACAGGCCCCAGGGAGTCATGACTGAACCCCTAGCG	R									TRUE										chr1:37904625-37904855	3						TRUE	1	37677281	rs574771027;rs535837555	27;19	0.000399;0.000599
0.280318	1017	cg00026474	46745939	46745939	0.106	11717.8	0.378142	13274	cg00026474	37	8	134585500	CGTACACATAGAACCTTTAGAACTGTCTTTGACATGTAGTAAGTCAGCTG	F	ST3GAL1;ST3GAL1	NM_173344;NM_003033	TSS1500;TSS1500	chr8:134581969-134584875	S_Shore								ST3GAL1;ST3GAL1;ST3GAL1;RP11-629O1.2	ENST00000522652.1;ENST00000521180.1;ENST00000319914.5;ENST00000561761.1	TSS1500;TSS1500;TSS1500;5'UTR	ST3GAL1;ST3GAL1;ST3GAL1;ST3GAL1;ST3GAL1;RP11-629O1.2	ENST00000522652.1;ENST00000518298.1;ENST00000521180.1;ENST00000522873.1;ENST00000319914.5;ENST00000561761.1	TSS1500;TSS1500;TSS1500;TSS1500;TSS1500;5'UTR	chr8:134584605-134585510	3						TRUE	8	134654682	rs76371705	25	0.00599
0.354373	1034	cg00026958	3749945	3749945	0.0233987	4394.61	0.0660283	5127.1	cg00026958	37	14	64214753	CGTTTATGGAACAGAAGTGGTTGCCATATGCTAAAATTGTTGCTGAAAAG	F							chr14:64214663-64214663												chr14:64214565-64214955	3							14	63284506	rs368534799;rs77478057;rs190245287;rs562102999	17;23;33;45	0.000399;0.011981;0.000200;0.000200
0.360929	1035	cg00026974	10749555	31711259	0.0616562	18651.5	0.170826	19978.5	cg00026974	37	17	42298151	CTTACCGAGCGTGTGGATGGGAGCGCAGGCCGGGGGCACCTGGGAGCACG	R	UBTF;UBTF;UBTF	NM_001076683;NM_001076684;NM_001076683	1stExon;TSS1500;5'UTR	chr17:42295861-42299719	Island					17:39653466-39653941			UBTF;UBTF;UBTF;UBTF;UBTF;RP5-882C2.2;UBTF;UBTF	ENST00000527034.1;ENST00000343638.5;ENST00000302904.4;ENST00000436088.1;ENST00000393606.3;ENST00000563394.1;ENST00000527034.1;ENST00000343638.5	5'UTR;5'UTR;5'UTR;TSS1500;TSS1500;TSS1500;1stExon;1stExon	UBTF;UBTF;UBTF;UBTF;UBTF;RP5-882C2.2;UBTF;UBTF	ENST00000527034.1;ENST00000343638.5;ENST00000302904.4;ENST00000436088.1;ENST00000393606.3;ENST00000563394.1;ENST00000527034.1;ENST00000343638.5	5'UTR;5'UTR;5'UTR;TSS1500;TSS1500;TSS1500;1stExon;1stExon	chr17:42296745-42298510	3						TRUE	17	39653677	rs569566625	44	0.0002
0.258468	1042	cg00027155	17739202	17739202	0.191591	9784.1	0.741257	8541.67	cg00027155	37	16	11099199	TGGCTAAGTAACCACCTGGAAAACAGGCTTTTGGACGTGGCAGAAATTCG	F	CLEC16A	NM_015226	Body						TRUE							CLEC16A	ENST00000494853.1	5'UTR								TRUE	16	11006700	rs60223258;rs79733927;rs576911122;rs181724880	0;11;33;37	0.087260;0.000200;0.000200;0.001398
0.304788	1055	cg00027650	63664248	63664248	0.204762	4029.09	0.671821	4738.66	cg00027650	37	15	57510575	TGTCTCTTACACAGACACGTTTTGCTATTTAAATGTTTTCCAATCAATCG	F	TCF12;TCF12;TCF12;TCF12;TCF12	NM_207040;NM_003205;NM_207037;NM_207036;NM_207038	TSS1500;Body;Body;Body;Body										TCF12;TCF12;TCF12;TCF12	ENST00000560764.1;ENST00000543579.1;ENST00000537840.1;ENST00000343827.3	TSS1500;TSS1500;TSS1500;TSS1500	TCF12;TCF12;TCF12;TCF12;TCF12;TCF12;TCF12;TCF12	ENST00000560764.1;ENST00000543579.1;ENST00000537840.1;ENST00000343827.3;ENST00000560887.1;ENST00000561235.1;ENST00000560190.1;ENST00000561346.1	TSS1500;TSS1500;TSS1500;TSS1500;5'UTR;5'UTR;5'UTR;5'UTR								TRUE	15	55297867
0.302487	1122	cg00029336	46632544	46632544	0.241147	4411.55	0.797213	4767.88	cg00029336	37	2	178994309	TTCTGCTACACGTAACAACATATTGCTCTAAGGAACAACTACTATATTCG	F	RBM45	NM_152945	3'UTR										RBM45;RBM45	ENST00000286070.5;ENST00000464647.1	3'UTR;5'UTR	RBM45;RBM45;RBM45;RBM45	ENST00000286070.5;ENST00000424000.2;ENST00000464647.1;ENST00000455903.1	3'UTR;5'UTR;5'UTR;3'UTR			chr2:178994241-178994554	3					2	178702555	rs566737475	17	0.0002
0.268731	1158	cg00030290	97675476	97675476	0.110852	8080.43	0.412501	10852.1	cg00030290	37	2	8717173	CAGATTCCCTGCGTGGACTGGACGGGAGTTTCCCAGCTGGAGTTCTCTCG	F	LOC101929567	NR_110257	Body								2:8716930-8717209	Unclassified_Cell_type_specific	AC011747.4;AC011747.4	ENST00000436187.1;ENST00000454224.1	TSS200;3'UTR	AC011747.4;AC011747.4	ENST00000436187.1;ENST00000454224.1	TSS200;3'UTR	chr2:8716960-8717315	3							2	8634624	rs185629675;rs114131966;rs548232671;rs140055634;rs16866727	0;12;27;32;38	0.000200;0.003395;0.000200;0.002796;0.312101
0.131892	1163	cg00030423	94613176	81656906	0.00165667	9712.49	0.0125608	10337.4	cg00030423	37	19	29704213	CGCCCCCAGCGACGGCTTGTAGCCCCGTCCCCCGACGCAGCGCCTCTCCA	R	UQCRFS1	NM_006003	TSS200	chr19:29703570-29704331	Island					19:34395411-34396155			UQCRFS1	ENST00000304863.3	TSS200	UQCRFS1	ENST00000304863.3	TSS200	chr19:29704005-29704375	3						TRUE	19	34396053	rs7249757;rs139873426;rs149688333;rs11669605	51;26;25;10	0.045128;0.000200;0.013978;0.001398
0.387632	1172	cg00030588	97773393	97773393	0.210126	7285.32	0.542076	5788	cg00030588	37	16	87100811	TGTAACAAGTGTCCTGGTCCCTCTCCTCCACCTTAAACATCTAGAAAACG	F										16:85658107-85658596			RP11-134D3.2	ENST00000566798.1	5'UTR	RP11-134D3.2	ENST00000566798.1	5'UTR	chr16:87100800-87101115	3						TRUE	16	85658312	rs550948560;rs17770116	5;14	0.000200;0.228435
0.307325	1182	cg00030918	90704479	90704479	0.0613714	1615.94	0.199695	1332.48	cg00030918	37	1	152679697	CGAGGTACTTCTGGAAATACCTACTATGCAAAATAGATGTCTAACAATGA	R													LCE4A	ENST00000368777.1	TSS1500	LCE4A	ENST00000368777.1	TSS1500									1	150946321	rs372474003	2	0.000799
0.380173	1184	cg00031013	95648863	95648863	0.25866	3722.42	0.680373	4304.19	cg00031013	37	17	7757933	CACTGGGGCAGGGACACCCCGGGGTGAGTTTCTCTGGGGCTTTATTTTCG	R	KDM6B;TMEM88	NM_001080424;NM_203411	3'UTR;TSS1500	chr17:7758607-7758980	N_Shore					17:7698629-7698728			KDM6B;TMEM88;TMEM88	ENST00000254846.5;ENST00000301599.6;ENST00000574668.1	3'UTR;TSS1500;TSS1500	KDM6B;TMEM88;TMEM88	ENST00000254846.5;ENST00000301599.6;ENST00000574668.1	3'UTR;TSS1500;TSS1500	chr17:7757765-7757975	3						TRUE	17	7698658
0.28558	1198	cg00031362	41722981	41722981	0.126667	4799.98	0.443542	6404.15	cg00031362	37	7	30384280	ATACATTATCTAATCAATGTTCCCACTTTTGTTTTAATCTTACCATTACG	R	ZNRF2	NM_147128	Body																chr7:30384240-30384750	3							7	30350805	rs528916178;rs547075910;rs190509982;rs182810681	48;45;2;1	0.000200;0.000200;0.000200;0.000599
0.394784	1203	cg00031476	25734189	25734189	0.0191245	4372.64	0.0484428	5254.85	cg00031476	37	2	28114244	GTGTTTGTCATCTCATTTTAATTGCAAGAACCTGGATGGTGCTTTAGACG	R	BRE;RBKS;LOC100302650;BRE;BRE;BRE;BRE	NM_199193;NM_022128;NR_028308;NM_199192;NM_199194;NM_199191;NM_004899	5'UTR;TSS1500;TSS1500;5'UTR;5'UTR;5'UTR;5'UTR	chr2:28113060-28113764	S_Shore						2:28112624-28114459	Unclassified	RBKS;BRE;BRE;BRE;BRE;RBKS	ENST00000444339.2;ENST00000344773.2;ENST00000379624.1;ENST00000342045.2;ENST00000379632.2;ENST00000302188.3	TSS1500;5'UTR;5'UTR;5'UTR;5'UTR;TSS1500	RBKS;RBKS;BRE;BRE;BRE;BRE;BRE;BRE;BRE;RBKS;RBKS	ENST00000444339.2;ENST00000449378.1;ENST00000436924.1;ENST00000344773.2;ENST00000379624.1;ENST00000492702.1;ENST00000496951.1;ENST00000342045.2;ENST00000379632.2;ENST00000453412.1;ENST00000302188.3	TSS1500;TSS1500;5'UTR;5'UTR;5'UTR;5'UTR;5'UTR;5'UTR;5'UTR;TSS1500;TSS1500	chr2:28114025-28114255	3						TRUE	2	27967748
0.374094	1268	cg00033440	13750914	13750914	0.0743687	10911.4	0.198797	11191.2	cg00033440	37	12	47601952	CGTGCCTGAACTCAAAGCAGTCATACTGTTAAGGGATAGACTTGGTGCTG	F	PCED1B;PCED1B	NM_001281429;NM_138371	5'UTR;5'UTR										RP11-493L12.2;RP11-493L12.2;RP11-493L12.2;RP11-493L12.2;RP11-493L12.2;RP11-493L12.2;RP11-493L12.2;RP11-493L12.2;RP11-493L12.2;RP11-493L12.2;FAM113B	ENST00000547626.1;ENST00000550426.1;ENST00000552269.1;ENST00000547600.1;ENST00000551432.1;ENST00000551898.1;ENST00000552990.1;ENST00000548222.1;ENST00000552975.1;ENST00000547851.1;ENST00000546455.1	3'UTR;3'UTR;3'UTR;3'UTR;3'UTR;3'UTR;3'UTR;3'UTR;3'UTR;3'UTR;5'UTR	RP11-493L12.2;RP11-493L12.2;RP11-493L12.2;RP11-493L12.2;RP11-493L12.2;RP11-493L12.2;RP11-493L12.2;RP11-493L12.2;RP11-493L12.2;RP11-493L12.2;FAM113B	ENST00000547626.1;ENST00000550426.1;ENST00000552269.1;ENST00000547600.1;ENST00000551432.1;ENST00000551898.1;ENST00000552990.1;ENST00000548222.1;ENST00000552975.1;ENST00000547851.1;ENST00000546455.1	3'UTR;3'UTR;3'UTR;3'UTR;3'UTR;3'UTR;3'UTR;3'UTR;3'UTR;3'UTR;5'UTR	chr12:47601105-47602015	3							12	45888219	rs139684189;rs374471749;rs527646966	1;23;40	0.003594;0.000399;0.000200
0.377915	1270	cg00033457	73704205	41618198	0.00455258	10525	0.0120466	11554.6	cg00033457	37	8	74884507	CGACGCGCGGGAGATCCGTACCTGGTGAGGCGAGGACGCAGAGTGTGTCG	R	TCEB1	NM_005648	TSS200	chr8:74884234-74884602	Island	high-CpG:75046892-75047076				8:75046450-75047715	8:74883690-74885475	Promoter_Associated	TMEM70;TCEB1;TCEB1;TCEB1;TCEB1;TCEB1;TCEB1;TCEB1	ENST00000523794.1;ENST00000284811.8;ENST00000523815.1;ENST00000520210.1;ENST00000522337.1;ENST00000518127.1;ENST00000520242.1;ENST00000518127.1	TSS1500;TSS200;TSS1500;TSS200;TSS200;1stExon;TSS200;5'UTR	TMEM70;TCEB1;TCEB1;TCEB1;TCEB1;TCEB1;TMEM70;TCEB1;TCEB1;TCEB1;TCEB1	ENST00000523794.1;ENST00000284811.8;ENST00000523815.1;ENST00000520210.1;ENST00000519021.1;ENST00000522337.1;ENST00000520167.1;ENST00000518127.1;ENST00000520242.1;ENST00000519082.1;ENST00000518127.1	TSS1500;TSS200;TSS1500;TSS200;TSS200;TSS200;TSS200;1stExon;TSS200;TSS200;5'UTR	chr8:74884380-74884775	3						TRUE	8	75047061	rs549114853;rs567358129;rs534782630	42;15;4	0.000799;0.000200;0.000399
0.23641	1277	cg00033643	81615993	27606152	0.00122674	12205.9	0.00518904	14068.2	cg00033643	37	7	134001901	CGCTTTGGGACTTCATTTCCCAGCAAGACCCGCGGCCGCCTATCGCGCGA	R	SLC35B4	NM_032826	TSS200	chr7:134001207-134001982	Island					7:133651748-133652522	7:134000272-134002258	Promoter_Associated	SLC35B4	ENST00000378509.4	TSS200	SLC35B4;SLC35B4;SLC35B4	ENST00000378509.4;ENST00000470969.1;ENST00000416907.1	TSS200;TSS1500;TSS1500	chr7:134001685-134001955	3						TRUE	7	133652441	rs573210802;rs542159002;rs1646724	49;47;28	0.000200;0.000200;0.483227
0.399866	1285	cg00033750	23747228	23747228	0.260594	9102.5	0.651704	11994.8	cg00033750	37	15	77268894	CGGGAAGGCTGGACCAGATCCCAAGCCACTCACTTCCTTGAAATCAGAGT	R																					chr15:77268742-77269275	5					15	75055949	rs145295209	1	0.003395
0.335026	1297	cg00034019	93682428	83772920	0.00299576	11095.6	0.00894186	12623	cg00034019	37	6	42018228	TGTTCTGGCGTAGTGTGCGCGAGCGCGGGGCGCGATGGGACTTGTAGTCG	F	TAF8	NM_138572	TSS200	chr6:42018139-42018604	Island					6:42126118-42126561	6:42017119-42018953	Promoter_Associated	TAF8;TAF8;TAF8;TAF8;TAF8;TAF8;CCND3	ENST00000465926.1;ENST00000482432.1;ENST00000372978.3;ENST00000494547.1;ENST00000472818.1;ENST00000482926.1;ENST00000511642.1	TSS1500;TSS1500;TSS200;TSS200;TSS200;TSS200;TSS200	TAF8;TAF8;TAF8;TAF8;TAF8;TAF8;TAF8;CCND3	ENST00000465926.1;ENST00000482432.1;ENST00000372978.3;ENST00000494547.1;ENST00000472818.1;ENST00000486070.1;ENST00000482926.1;ENST00000511642.1	TSS1500;TSS1500;TSS200;TSS200;TSS200;TSS200;TSS200;TSS200	chr6:42018140-42018650	3						TRUE	6	42126206	rs552876198	37	0.0002
0.331691	1300	cg00034078	15610960	15610960	0.151249	7096.62	0.455993	7328.1	cg00034078	37	16	84102804	CGTAGTCCAAACATAAAAGCAGAAATGAGCTTGGCTAATGCACCAAGAGA	F	MBTPS1	NM_003791	Body													MBTPS1	ENST00000570064.1	3'UTR									16	82660305	rs17725839;rs570995165	1;30	0.126997;0.000399
0.257376	1305	cg00034241	52666271	52666271	0.135922	7890.22	0.528107	10424.7	cg00034241	37	6	13406447	CGTCCCTGGAGCCAGCAAAATCCTGGGGCCAGATGTCTGTACTTTACTGG	R	GFOD1;GFOD1;GFOD1	NM_018988;NM_001242630;NM_001242628	Body;5'UTR;5'UTR										GFOD1	ENST00000379284.1	5'UTR	GFOD1	ENST00000379284.1	5'UTR	chr6:13406280-13406715	3							6	13514426	rs530666838;rs143447167	39;4	0.000200;0.003195
0.365737	1336	cg00035000	52686943	52686943	0.114512	6819.71	0.313099	8916.99	cg00035000	37	1	25255003	AACATTTTCTCCTTGAAATTTTTACCATATGGATCCCCAGTCCCTGCACG	F	RUNX3;RUNX3	NM_001031680;NM_004350	Body;Body	chr1:25255527-25259005	N_Shore								RUNX3	ENST00000496967.1	3'UTR	RUNX3	ENST00000496967.1	3'UTR	chr1:25254425-25256615	3						TRUE	1	25127590
0.340376	1347	cg00035347	80625912	80625912	0.112159	6020.36	0.329516	6730.25	cg00035347	37	10	104953608	CGGGATGAAATCACACAATATAGGTGAGGCCCTCAGCAGGATCCTGGCAC	F	NT5C2;NT5C2	NM_012229;NM_001134373	TSS1500;TSS1500	chr10:104952242-104953232	S_Shore								NT5C2;NT5C2;NT5C2	ENST00000369857.4;ENST00000369853.3;ENST00000343289.5	TSS1500;TSS1500;TSS1500	NT5C2;NT5C2;NT5C2;NT5C2	ENST00000369857.4;ENST00000369853.3;ENST00000461461.1;ENST00000343289.5	TSS1500;TSS1500;TSS1500;TSS1500	chr10:104953465-104953635	3					TRUE	TRUE	10	104943598	rs188435816	1	0.0002
0.290295	1357	cg00035583	13768589	13768589	0.0926831	4523.56	0.319271	5098.37	cg00035583	37	1	96116447	ACTCAGAACTGCCTACTCTGGGATGTCTCATTGCATCAAATAAGTAAACG	F													RP11-286B14.1	ENST00000456933.1	5'UTR	RP11-286B14.1	ENST00000456933.1	5'UTR	chr1:96116260-96116535	3							1	95889035	rs142118624;rs116018466	22;24	0.001398;0.003794
0	1363	cg00035689	96786136	79600318	0	3173.91	0.0137349	5497.92	cg00035689	37	22	43671762	CGTGCCCTTTACTGATTACAACCTCGGTATGTGTCATCCTCTGCCTTTAC	R	SCUBE1	NM_173050	Body								22:43671676-43671839	Unclassified_Cell_type_specific	Z99756.1;SCUBE1	ENST00000458463.1;ENST00000381243.3	TSS200;5'UTR	Z99756.1;SCUBE1	ENST00000458463.1;ENST00000381243.3	TSS200;5'UTR	chr22:43671560-43671970	3							22	42001706	rs56873676;rs73886555	2;1	0.000200;0.019169
0.368712	1367	cg00035869	86717195	86717195	0.176104	16434.3	0.477619	18129.5	cg00035869	37	6	170462469	CGTCCCAGAGCCCTGACTCTGCTGCCAGCTTGCTTTACAGTGAGGCCAAG	F																			chr6:170462205-170462655	3							6	170304394
0.361683	1368	cg00035877	34627210	34627210	0.248747	4296.28	0.687748	4172.36	cg00035877	37	2	60792522	TTTCAAGGAATCAGGGACTTAGTCCTATAACTTCCAAAATATTCCTTTCG	R																							chr2:60792520-60793121	6			2	60646026	rs182961198	43	0.000599
0.340891	1371	cg00035934	44777986	44777986	0.017246	6194.72	0.050591	8139.23	cg00035934	37	1	246269931	CGGAAATCCTAAGTGACTTGTGGCACCTCGGTATATTAGGACTTCTCATT	R	SMYD3;SMYD3	NM_022743;NM_001167740	Body;Body													SMYD3;SMYD3;SMYD3	ENST00000391836.2;ENST00000492487.1;ENST00000462422.1	5'UTR;3'UTR;3'UTR	chr1:246269680-246270130	3							1	244336554	rs11799905;rs146535303;rs531804598	39;5;3	0.127796;0.001198;0.000200
0.314868	1372	cg00035937	57637188	57637188	0.0900592	5378.58	0.286022	7479.52	cg00035937	37	7	91874085	CGTGGCATTTTGTTATATGGCTCACTCCATTCTGGAAAATGTTAGGCACA	F	KRIT1;KRIT1;KRIT1;KRIT1;ANKIB1;KRIT1	NM_004912;NM_194456;NM_001013406;NM_194455;NM_019004;NM_194454	5'UTR;5'UTR;5'UTR;5'UTR;TSS1500;5'UTR	chr7:91874781-91875851	N_Shore								KRIT1;KRIT1;KRIT1;KRIT1;KRIT1;KRIT1;ANKIB1	ENST00000412043.2;ENST00000415227.1;ENST00000394503.2;ENST00000394505.2;ENST00000394507.1;ENST00000466166.1;ENST00000265742.3	5'UTR;5'UTR;5'UTR;5'UTR;5'UTR;3'UTR;TSS1500	KRIT1;KRIT1;KRIT1;KRIT1;KRIT1;KRIT1;KRIT1;KRIT1;KRIT1;KRIT1;KRIT1;KRIT1;KRIT1;KRIT1;KRIT1;ANKIB1	ENST00000412043.2;ENST00000415227.1;ENST00000430102.1;ENST00000425073.1;ENST00000394503.2;ENST00000452773.1;ENST00000433016.1;ENST00000394505.2;ENST00000422347.1;ENST00000458493.1;ENST00000458177.1;ENST00000394507.1;ENST00000444960.1;ENST00000466166.1;ENST00000470309.1;ENST00000265742.3	5'UTR;5'UTR;5'UTR;5'UTR;5'UTR;5'UTR;5'UTR;5'UTR;5'UTR;5'UTR;5'UTR;5'UTR;5'UTR;3'UTR;TSS1500;TSS1500	chr7:91874045-91874450	3						TRUE	7	91712021
0.396973	1407	cg00036710	71737561	71737561	0.198334	13583.6	0.499615	14252.6	cg00036710	37	2	230877197	GACTGTGAAATCCAGTGCAATCTGCTTCCCAGCAGATGAGGAGCCTGACG	R	FBXO36	NM_174899	3'UTR										FBXO36	ENST00000373652.3	3'UTR	FBXO36	ENST00000373652.3	3'UTR	chr2:230877080-230877250	3							2	230585441	rs142638322	1	0.001597
0.361354	1412	cg00036976	8699895	8699895	0.0311045	13239	0.0860777	15080.7	cg00036976	37	16	85343281	CGCCATTTGGGGCTAATGATCCATTCTCAGCTGCTGTCTGAGCTGGCATT	F										16:83900693-83901152									chr16:85343145-85343910	3						TRUE	16	83900782	rs117717095	15	0.008333
0.351833	1424	cg00037223	71669928	88786298	0.164063	5918.8	0.46631	8591.32	cg00037223	37	16	29821824	CGGTTGTGTTGAAGTCCCCTGGACAGTGGGCAGGGGTGGCAGAGGACACG	R	MAZ;MAZ	NM_001042539;NM_002383	3'UTR;3'UTR	chr16:29823163-29823906	N_Shore				TRUE				AC009133.14;AC009133.20;MAZ;MAZ;MAZ;AC009133.14;AC009133.14;AC009133.14;MAZ;MAZ;MAZ;MAZ;MAZ	ENST00000569981.1;ENST00000569039.1;ENST00000568282.1;ENST00000219782.6;ENST00000568516.1;ENST00000416168.2;ENST00000563806.1;ENST00000569981.1;ENST00000568544.1;ENST00000562337.1;ENST00000545521.1;ENST00000322945.6;ENST00000566906.2	3'UTR;3'UTR;3'UTR;3'UTR;TSS1500;3'UTR;TSS1500;1stExon;3'UTR;3'UTR;3'UTR;3'UTR;3'UTR	MAZ;AC009133.14;AC009133.20;MAZ;MAZ;MAZ;AC009133.14;AC009133.14;AC009133.14;MAZ;MAZ;MAZ;MAZ;PRRT2;MAZ	ENST00000565777.1;ENST00000569981.1;ENST00000569039.1;ENST00000568282.1;ENST00000219782.6;ENST00000568516.1;ENST00000416168.2;ENST00000563806.1;ENST00000569981.1;ENST00000568544.1;ENST00000562337.1;ENST00000545521.1;ENST00000322945.6;ENST00000562148.1;ENST00000566906.2	5'UTR;3'UTR;3'UTR;3'UTR;3'UTR;TSS1500;3'UTR;TSS1500;1stExon;3'UTR;3'UTR;3'UTR;3'UTR;TSS1500;3'UTR			chr16:29815322-29824042	6	chr16:29812146-29824467	6		TRUE	16	29729325	rs528201798;rs546668737	13;6	0.000200;0.000200
0.210274	1439	cg00037671	36756924	36756924	0.131257	8722.03	0.624221	11683	cg00037671	37	20	4070556	CCTGCAATCACTATGTGACTAAGCCTAGACTAGCCTGCTGCATGGCCACG	F							chr20:4070458-4070458												chr20:4070460-4070750	3							20	4018556	rs558610481	0	0.0002
0.31067	1508	cg00039662	82622254	82622254	0.101021	4949.22	0.325172	5139.3	cg00039662	37	3	114759881	CGCATTTTTTAAAAGAGGTAAAGCCCATGTTGGTGCATGATGGAAAAGGC	F	ZBTB20;ZBTB20	NM_001164343;NM_015642	5'UTR;5'UTR										ZBTB20;ZBTB20;ZBTB20	ENST00000488663.1;ENST00000462705.1;ENST00000357258.3	3'UTR;5'UTR;5'UTR	ZBTB20;ZBTB20;ZBTB20;ZBTB20;ZBTB20;ZBTB20	ENST00000488663.1;ENST00000470186.1;ENST00000462705.1;ENST00000357258.3;ENST00000463890.1;ENST00000492665.1	3'UTR;3'UTR;5'UTR;5'UTR;3'UTR;3'UTR					chr3:114759087-114760260	6			3	116242571	rs561842743	0	0.000599
3.11766	1512	cg00039794	69714196	79807147	0.0449023	12966.2	0.0144026	13685	cg00039794	37	2	109403368	CGTCGGGGCAGCTGCCCCCGAGTCCGTAGCGGCTTTTGAGACTCTCCACT	R	CCDC138	NM_144978	1stExon	chr2:109402907-109403566	Island					2:108769360-108769998	2:109402746-109404149	Promoter_Associated	CCDC138;CCDC138;CCDC138	ENST00000412964.2;ENST00000295124.4;ENST00000470608.1	1stExon;1stExon;5'UTR	CCDC138;CCDC138;CCDC138;CCDC138;CCDC138	ENST00000412964.2;ENST00000409529.2;ENST00000295124.4;ENST00000470608.1;ENST00000447782.1	1stExon;1stExon;1stExon;5'UTR;1stExon			chr2:109402674-109403944	6	chr2:109402311-109404000	6		TRUE	2	108769800	rs139856707	19	0.00035
0.39879	1523	cg00040013	20619892	20619892	0.0397722	1181.05	0.0997323	1882.64	cg00040013	37	1	249168473	TGCTAAATGACGCATCATGTCTTCCCTGGTGGTCTAGTGGTTAGGATTCG	R				chr1:249167408-249168010	S_Shore					1:247135096-247135167	1:249167323-249168675	Promoter_Associated							chr1:249167700-249168695	3						TRUE	1	247135096	rs113544226;rs113410130;rs35999920;rs373308159;rs12032643;rs150808323;rs74516858;rs527568918;rs137900595;rs78345543;rs537481753;rs143430070;rs571010687;rs538816429;rs191613871;rs566920437;rs543304094;rs555006084	44;43;42;40;39;36;35;34;31;28;25;18;17;11;8;6;2;1	0.016573;0.500000;0.084665;0.000399;0.183706;0.010982;0.011781;0.000200;0.005591;0.000200;0.000200;0.000200;0.000599;0.000200;0.000200;0.000200;0.000200;0.000399
4.85623	1531	cg00040367	8677883	21636572	0.0264617	15300.8	0.00544902	15767.9	cg00040367	37	1	169337476	CGGCTTCCGAATGGAAGAGGTCTGTGAGAAGTTAACCTGGTGATACCGAT	F	NME7;BLZF1;BLZF1;NME7	NM_197972;NM_003666;NM_003666;NM_013330	TSS1500;1stExon;5'UTR;TSS1500							1:167604030-167604185	1:169336643-169337956	Promoter_Associated	BLZF1;BLZF1;NME7;NME7	ENST00000367807.3;ENST00000367807.3;ENST00000472647.1;ENST00000367811.3	1stExon;5'UTR;TSS1500;TSS1500	NME7;BLZF1;BLZF1;BLZF1;BLZF1;NME7;NME7;NME7;NME7;NME7;NME7;BLZF1;BLZF1	ENST00000528517.1;ENST00000367807.3;ENST00000367807.3;ENST00000420531.1;ENST00000420531.1;ENST00000524967.1;ENST00000527460.1;ENST00000480478.1;ENST00000472647.1;ENST00000485609.1;ENST00000367811.3;ENST00000426663.1;ENST00000426663.1	TSS1500;1stExon;5'UTR;1stExon;5'UTR;TSS1500;TSS1500;TSS1500;TSS1500;TSS1500;TSS1500;1stExon;5'UTR	chr1:169336965-169337575	3						TRUE	1	167604100	rs576825400;rs2275300;rs552667787	7;39;48	0.000200;0.067891;0.000200
0.346948	1568	cg00041014	81712449	81712449	0.0807145	5908.06	0.232642	6986.02	cg00041014	37	1	52498044	CGCCTCAGATGAGGGAAGCCAATGGTCAATGCTCTGTGATAGCCCAAGTA	F	KTI12;TXNDC12;KTI12	NM_138417;NM_015913;NM_138417	3'UTR;Body;1stExon	chr1:52498452-52499505	N_Shore								RP11-91A18.4;KTI12;KTI12;TXNDC12	ENST00000425802.1;ENST00000371614.1;ENST00000371614.1;ENST00000472624.1	TSS1500;3'UTR;1stExon;3'UTR	RP11-91A18.4;KTI12;KTI12;TXNDC12	ENST00000425802.1;ENST00000371614.1;ENST00000371614.1;ENST00000472624.1	TSS1500;3'UTR;1stExon;3'UTR	chr1:52497880-52499315	3						TRUE	1	52270632	rs573352829	0	0.0002
0.194465	1569	cg00041030	18760950	18760950	0.138823	8215.03	0.713869	13685.2	cg00041030	37	14	91694672	CGGCTGACTCACCCAGATCAGGGGAGTCCAGCTTCGCAGCCATGGCCCCA	F									TRUE										chr14:91694385-91695735	3							14	90764425	rs141895365;rs150628402;rs545997716;rs565204576	1;9;15;34	0.000200;0.006390;0.000200;0.000200
0.390374	1602	cg00042073	58755946	58755946	0.310486	7379.26	0.795355	6585.34	cg00042073	37	12	113608536	CGACAGCAGCAGAGATGAACAGTTATGACAGAGACAGTATGGTCCACAAA	F	DDX54;DDX54	NM_024072;NM_001111322	Body;Body																				chr12:113607571-113613347	6			12	112092919	rs569176603;rs539437153;rs557502956	6;17;43	0.000200;0.000200;0.000200
0.391407	1611	cg00042208	87617967	87617967	0.256745	6010.44	0.655953	7135.34	cg00042208	37	5	173044350	AATATTGAATAATTGAAAAGTGTCAGGCGTGATGCTATGCACTTTCCACG	R	BOD1;BOD1	NM_001159651;NM_138369	TSS1500;TSS1500	chr5:173043123-173043895	S_Shore						5:173042599-173044547	Promoter_Associated	BOD1;BOD1;BOD1;BOD1	ENST00000285908.5;ENST00000480951.1;ENST00000471339.1;ENST00000311086.4	TSS1500;TSS1500;TSS1500;TSS1500	BOD1;BOD1;BOD1;BOD1;BOD1	ENST00000477985.1;ENST00000285908.5;ENST00000480951.1;ENST00000471339.1;ENST00000311086.4	TSS1500;TSS1500;TSS1500;TSS1500;TSS1500	chr5:173044345-173044810	3						TRUE	5	172976956	rs568492009;rs537383112;rs557224006	30;14;11	0.000200;0.000200;0.000399
0.383508	1613	cg00042252	58796862	58796862	0.318	6165.18	0.829187	6128.38	cg00042252	37	2	26079448	CATTGCTGACCTTGTGGTGGGGCTCTGCACAGGACAGATCAAGACTGGCG	F	ASXL2	NM_018263	Body										ASXL2;ASXL2	ENST00000272341.4;ENST00000336112.4	5'UTR;5'UTR	ASXL2;ASXL2	ENST00000272341.4;ENST00000336112.4	5'UTR;5'UTR	chr2:26079285-26079530	3							2	25932952	rs570527334;rs115321082	1;44	0.000799;0.003994
0.389537	1620	cg00042409	36783103	36783103	0.211809	6170.41	0.543746	7382.97	cg00042409	37	3	113232968	CGAAGAGTTTGAGAAGTTCAGTTCAATTAACAAAGATCTGAGAGGGTGAG	F	CCDC52	NM_144718	5'UTR	chr3:113233663-113234094	N_Shore						3:113232917-113233257	Promoter_Associated_Cell_type_specific	SPICE1	ENST00000295872.4	5'UTR	SPICE1;SPICE1;SPICE1;SPICE1;SPICE1	ENST00000460832.1;ENST00000495812.1;ENST00000496859.1;ENST00000295872.4;ENST00000480527.1	3'UTR;5'UTR;5'UTR;5'UTR;5'UTR	chr3:113232960-113233375	3						TRUE	3	114715658	rs548182048;rs559866634;rs187017836	0;6;31	0.000200;0.000200;0.000200
0.363191	1623	cg00042467	14669186	14669186	0.0689158	5458.2	0.189751	7199.33	cg00042467	37	18	47003170	CCATTTCCTCTTTGATTACGACTGAACTAGACTTAAGATCAGTCTCTGCG	R																			chr18:47003000-47003530	3							18	45257168	rs6507916;rs559244091;rs566043295	32;18;7	0.472843;0.000200;0.000200
0.225465	1627	cg00042637	58797854	4756482	0.0487367	3802.22	0.216161	4760.37	cg00042637	37	8	134308784	CGCCACCAGCCTCTCGGATCCACACCCGTTCCCGACCCAGTCTGCAAGCC	F	NDRG1;NDRG1;NDRG1;NDRG1	NM_001258433;NM_001258432;NM_006096;NM_001135242	5'UTR;5'UTR;5'UTR;5'UTR	chr8:134308328-134310145	Island					8:134377560-134379301	8:134308276-134309227	Promoter_Associated	NDRG1;NDRG1;NDRG1;NDRG1;NDRG1;NDRG1;NDRG1	ENST00000535532.1;ENST00000537882.1;ENST00000522476.1;ENST00000323851.7;ENST00000354944.5;ENST00000537144.1;ENST00000414097.2	5'UTR;5'UTR;5'UTR;5'UTR;5'UTR;5'UTR;5'UTR	NDRG1;NDRG1;NDRG1;NDRG1;NDRG1;NDRG1;NDRG1;NDRG1;NDRG1;NDRG1;NDRG1;NDRG1;NDRG1;NDRG1;NDRG1	ENST00000519580.1;ENST00000522738.1;ENST00000535532.1;ENST00000518010.1;ENST00000537882.1;ENST00000522476.1;ENST00000518480.1;ENST00000519580.1;ENST00000522890.1;ENST00000323851.7;ENST00000522377.1;ENST00000354944.5;ENST00000537144.1;ENST00000414097.2;ENST00000519228.1	1stExon;TSS200;5'UTR;3'UTR;5'UTR;5'UTR;5'UTR;5'UTR;5'UTR;5'UTR;5'UTR;5'UTR;5'UTR;5'UTR;5'UTR	chr8:134307405-134309135	3							8	134377966	rs563276330	30	0.0002
0.390431	1640	cg00042896	32684205	32684205	0.0569639	6145.5	0.1459	6036.42	cg00042896	37	1	56534708	CATCCTCTGCTGTTTCATATCTCAGTGCCAATGACAGGCATTTTGTTACG	F																			chr1:56534600-56534855	3							1	56307296	rs555242408;rs189103190;rs141874354	1;5;27	0.000200;0.001797;0.001398
0.320721	1677	cg00043792	6717572	6717572	0.0215887	3044.08	0.0673129	3806.49	cg00043792	37	10	26219304	TGATTATGCCTGGGTGGTGACCCTCTCAGGCAAGAAAACAGAGTAAATCG	F				chr10:26222921-26224022	N_Shelf						10:26219246-26219393	Unclassified_Cell_type_specific	RP11-435M3.2	ENST00000452911.1	3'UTR	RP11-435M3.2	ENST00000452911.1	3'UTR								TRUE	10	26259310	rs28742075;rs186834187;rs11014861;rs550159689	15;28;30;43	0.014377;0.001398;0.152356;0.001198
0.361396	1699	cg00044372	8752143	8752143	0.0941672	12980.6	0.260566	11965.6	cg00044372	37	16	85070825	CCTAGCTCATTGGTCACTTTTGCCACTGAGTCATCTGCTTGTGAGTCACG	F	KIAA0513	NM_014732	5'UTR						TRUE				KIAA0513;KIAA0513	ENST00000538274.1;ENST00000258180.3	5'UTR;5'UTR	KIAA0513;KIAA0513	ENST00000538274.1;ENST00000258180.3	5'UTR;5'UTR	chr16:85070700-85070995	3						TRUE	16	83628326	rs146404746;rs537874510;rs557439652	1;25;42	0.000399;0.001597;0.000200
0.347608	1700	cg00044430	39605520	44606990	0.00452706	6555.08	0.0130235	8596.77	cg00044430	37	16	71757042	CGCCCAGCAAGTCCCCGCGACGCAGCTCCAGCGGGGATTCTCTCTCCAAG	F	PHLPP2	NM_015020	5'UTR	chr16:71756949-71758166	Island					16:70314451-70315816			PHLPP2;RP11-432I5.8	ENST00000568954.1;ENST00000566738.1	5'UTR;TSS200	PHLPP2;RP11-432I5.8;PHLPP2	ENST00000568954.1;ENST00000566738.1;ENST00000538126.1	5'UTR;TSS200;3'UTR	chr16:71756645-71757415	3							16	70314543
0.368194	1719	cg00044950	64786245	98737209	0.221702	14102.4	0.602134	6667.44	cg00044950	37	6	31855393	CGGACAGGTACAACTGCCGAGGGTGGAAACGGAGCTTCTTCCGCCTGCCA	F	EHMT2;EHMT2	NM_006709;NM_025256	Body;Body	chr6:31856896-31857104	N_Shore								EHMT2	ENST00000480912.1	3'UTR	EHMT2;EHMT2;EHMT2;EHMT2	ENST00000494816.1;ENST00000436026.1;ENST00000477678.1;ENST00000480912.1	TSS1500;TSS1500;TSS1500;3'UTR			chr6:31854421-31857285	6				TRUE	6	31963372	rs537409290	1	0.0002
0.380146	1723	cg00045016	78655897	78655897	0.193503	9615.17	0.509023	10842.7	cg00045016	37	12	53847514	GTTTTTTTGGATATGCCTTTGCCTTCAATACCTCCTTTAGCACCTAATCG	F	PCBP2;PCBP2;PCBP2;PCBP2;PCBP2;PCBP2;PCBP2	NM_005016;NM_001128913;NM_001128912;NM_001128911;NM_001098620;NM_031989;NM_001128914	5'UTR;5'UTR;5'UTR;5'UTR;5'UTR;5'UTR;5'UTR	chr12:53845668-53846606	S_Shore								PCBP2;PCBP2;PCBP2;PCBP2;PCBP2;PCBP2;PCBP2;PCBP2;PCBP2;PCBP2;PCBP2;PCBP2;RP11-793H13.8	ENST00000359282.5;ENST00000439930.2;ENST00000549863.1;ENST00000359462.5;ENST00000550927.1;ENST00000546463.1;ENST00000552296.2;ENST00000552083.2;ENST00000552819.1;ENST00000455667.3;ENST00000548933.1;ENST00000541275.1;ENST00000547717.1	5'UTR;5'UTR;5'UTR;5'UTR;5'UTR;5'UTR;5'UTR;TSS1500;TSS1500;TSS1500;TSS1500;5'UTR;5'UTR	PCBP2;PCBP2;PCBP2;PCBP2;PCBP2;PCBP2;PCBP2;PCBP2;PCBP2;PCBP2;PCBP2;PCBP2;PCBP2;PCBP2;PCBP2;PCBP2;PCBP2;PCBP2;PCBP2;RP11-793H13.8	ENST00000359282.5;ENST00000439930.2;ENST00000549863.1;ENST00000359462.5;ENST00000550520.2;ENST00000550927.1;ENST00000546463.1;ENST00000552296.2;ENST00000550192.1;ENST00000551104.1;ENST00000552980.2;ENST00000552083.2;ENST00000552819.1;ENST00000550910.1;ENST00000455667.3;ENST00000548933.1;ENST00000546652.2;ENST00000562264.1;ENST00000541275.1;ENST00000547717.1	5'UTR;5'UTR;5'UTR;5'UTR;5'UTR;5'UTR;5'UTR;5'UTR;5'UTR;5'UTR;TSS1500;TSS1500;TSS1500;TSS1500;TSS1500;TSS1500;TSS1500;TSS1500;5'UTR;5'UTR	chr12:53847005-53847535	3							12	52133781	rs144923289	7	0.0002
3.78469	1732	cg00045190	32678832	55618205	0.0146692	16743	0.00387592	18808.2	cg00045190	37	6	33216612	CGCGTGCGAGCATTAGTTGGCTAAAGTCGCCTGTCTCGACAGTCTCCCCT	F				chr6:33216103-33217463	Island					6:33324082-33325607	6:33215783-33217632	Promoter_Associated	HCG25;HCG25;HCG25;HCG25	ENST00000450514.1;ENST00000422366.1;ENST00000427196.1;ENST00000442228.1	TSS1500;TSS1500;TSS1500;TSS1500	HCG25;HCG25;HCG25;HCG25	ENST00000450514.1;ENST00000422366.1;ENST00000427196.1;ENST00000442228.1	TSS1500;TSS1500;TSS1500;TSS1500	chr6:33216385-33217375	3						TRUE	6	33324590
0.380369	1738	cg00045357	53759145	53759145	0.308186	6983.54	0.81023	7203.76	cg00045357	37	5	138750111	CGTCTTAGGTACTAGACCAGGTGTGGAGGATTAAAGGGCACCTGTGACCC	F	DNAJC18	NM_152686	Body													DNAJC18;DNAJC18;DNAJC18	ENST00000510770.1;ENST00000508445.1;ENST00000515559.1	3'UTR;3'UTR;TSS200			chr5:138749612-138750219	6					5	138778010	rs533084557	0	0.0002
0.387942	1741	cg00045515	75789555	75789555	0.290104	7397.54	0.747802	9719.61	cg00045515	37	20	35723332	CGCCCAGCCTGGGTTTCTATATTAGAATAATCCTAGGCAAGACAACCTTC	F	RBL1;RBL1	NM_183404;NM_002895	Body;Body	chr20:35724039-35724644	N_Shore																		chr20:35722452-35725709	6		TRUE	20	35156746
0.374512	1742	cg00045592	14677926	14677926	0.247465	12109	0.660767	13209.2	cg00045592	37	1	160714299	CGCATTGTTTCTTGTTAGAATACAGTTTGAGAGTGAGACAGGGCAAATTA	R	SLAMF7;SLAMF7;SLAMF7;SLAMF7;SLAMF7;SLAMF7;SLAMF7;SLAMF7;SLAMF7;SLAMF7	NM_001282595;NM_001282588;NM_001282593;NM_001282592;NM_001282596;NM_021181;NM_001282590;NM_001282589;NM_001282594;NM_001282591	5'UTR;Body;Body;Body;Body;Body;Body;Body;Body;Body				chr1:160714037-160714037									SLAMF7;SLAMF7;SLAMF7	ENST00000488819.1;ENST00000466792.1;ENST00000495334.1	5'UTR;5'UTR;5'UTR	chr1:160714240-160714490	3							1	158980923	rs114556785;rs201900899;rs575098953;rs371784280	36;23;2;1	0.016973;0.000599;0.000200;0.000200
0.387598	1749	cg00045762	99750531	99750531	0.121649	12481.8	0.313854	13729.5	cg00045762	37	5	167181762	GTCCTGCCCATGTAATGTCTCTGACATTTCTGCATCTTTCTGGGTTAACG	F	ODZ2	NM_001122679	Body										ODZ2;ODZ2	ENST00000520394.1;ENST00000519204.1	TSS1500;TSS200	ODZ2;ODZ2;ODZ2	ENST00000520394.1;ENST00000519204.1;ENST00000520393.1	TSS1500;TSS200;5'UTR								TRUE	5	167114340
0.205474	1781	cg00046744	80777950	80777950	0.0470396	9633.68	0.228933	14368.2	cg00046744	37	12	12418545	AATCTCCAGCGACCAGCGGTCACATGCCTGAAAAGAACTTACTATGAACG	R	LRP6	NM_002336	Body	chr12:12419679-12420541	N_Shore			RDMR								LRP6	ENST00000535731.1	5'UTR	chr12:12418420-12419795	3						TRUE	12	12309812
0.397971	1786	cg00046877	1625324	1625324	0.0418598	15893.8	0.105183	17398	cg00046877	37	22	19702664	AGGCCATGAGCTGGGGGTCCTGGGTGAGGCCATGGTCGTGGCAGGCCACG	R	2020-09-05	NM_002688	Body	chr22:19701514-19701891	S_Shore								SEPT5;AC000093.3	ENST00000446882.2;ENST00000427252.1	5'UTR;TSS1500	SEPT5;SEPT5;AC000093.3	ENST00000446882.2;ENST00000412544.1;ENST00000427252.1	5'UTR;5'UTR;TSS1500	chr22:19702585-19703075	3							22	18082664	rs535789375	2	0.0002
0.352034	1799	cg00047117	63614987	63614987	0.0739143	1282.42	0.209963	1473.92	cg00047117	37	10	21817047	AGATTTCCAACAAGTGCTTGCGAGTCTTGTCGACAAGACCAAAGTCATCG	R				chr10:21816296-21816528	S_Shore		chr10:21816987-21816987												chr10:21816620-21817470	3							10	21857053
0.393217	1857	cg00049156	86721957	86721957	0.199841	9447.22	0.508222	12071.5	cg00049156	37	1	93643903	CCATCCCCACTTACACTATGTATTTTAAGAACTATGGATCTTTTTGTTCG	R	TMED5;TMED5;TMED5	NM_016040;NR_030761;NM_001167830	Body;Body;Body	chr1:93645432-93646471	N_Shore											TMED5	ENST00000370290.3	3'UTR								TRUE	1	93416491	rs55738503;rs138059836;rs192612762	30;14;2	0.098243;0.000799;0.000599
0.348194	1862	cg00049380	75616162	75616162	0.0819004	3392.66	0.235214	3745.26	cg00049380	37	16	84166874	CGTACACAAGAAATATGACTGAAAACTGAAGAAATGGAGAAGCAGTAGGA	F	HSDL1;HSDL1	NM_001146051;NM_031463	5'UTR;5'UTR						TRUE		16:84166666-84166906	Unclassified_Cell_type_specific	HSDL1;HSDL1	ENST00000434463.3;ENST00000219439.4	5'UTR;5'UTR	HSDL1;HSDL1;HSDL1;HSDL1;HSDL1;HSDL1	ENST00000568857.1;ENST00000562224.1;ENST00000434463.3;ENST00000564998.1;ENST00000219439.4;ENST00000567294.1	5'UTR;5'UTR;5'UTR;5'UTR;5'UTR;3'UTR								TRUE	16	82724375	rs572968208;rs555365812;rs111932783	0;1;34	0.000399;0.000200;0.000998
0.361339	1897	cg00050271	53761559	53761559	0.288824	3424.69	0.799316	3191.07	cg00050271	37	16	81743881	TTATGTACAACAAGAATCACTTTGCATAGCAATGGTGAGGACACAGGACG	F	CMIP;CMIP	NM_198390;NM_030629	3'UTR;3'UTR			low-CpG:80301048-80301822			TRUE				CMIP;CMIP;CMIP	ENST00000398040.4;ENST00000542097.1;ENST00000537098.2	3'UTR;3'UTR;3'UTR	CMIP;CMIP;CMIP	ENST00000398040.4;ENST00000542097.1;ENST00000537098.2	3'UTR;3'UTR;3'UTR	chr16:81743665-81743975	3						TRUE	16	80301382
0.324598	1909	cg00050496	31676942	31676942	0.0739927	7008.59	0.227952	7344.36	cg00050496	37	12	110211701	CGAGTTCTGACCCTCAGACAACTACATCCCACAGCACTCAGAGGGGTCCT	R	MGC14436;MGC14436	NR_026662;NR_026661	TSS1500;TSS1500										MGC14436;MGC14436	ENST00000541460.1;ENST00000541723.1	TSS1500;TSS1500	MGC14436;MGC14436	ENST00000541460.1;ENST00000541723.1	TSS1500;TSS1500	chr12:110211125-110211910	3						TRUE	12	108696084	rs193276368	1	0.0002
6.23335	1915	cg00050625	27628863	52717220	0.0101121	10132.3	0.00162226	11455.5	cg00050625	37	11	123300871	AGGTCGAGTCCCTCCCCGAGGGAATCCGTGTACAGTTACACTAGCGGTCG	R				chr11:123301049-123302149	N_Shore	high-CpG:122806050-122807153					11:123300549-123302246	Promoter_Associated	AP000783.1	ENST00000533341.1	TSS200	AP000783.1	ENST00000533341.1	TSS200	chr11:123300665-123300935	3							11	122806081	rs372742093	31	0.003195
0.249356	1935	cg00051404	90699946	90699946	0.0888519	7162.62	0.356326	8767.16	cg00051404	37	7	5670503	GTGGTTAACAGCTCAGGCTTTGAGACGAGATTGCCTGGGTCACAACCTCG	F	RNF216;RNF216	NM_207111;NM_207116	Body;Body										RNF216	ENST00000469375.1	3'UTR	RNF216;RNF216	ENST00000469375.1;ENST00000389900.4	3'UTR;3'UTR	chr7:5670325-5670610	3							7	5637029	rs142884002;rs77092068;rs75610991;rs552635498	0;1;23;24	0.002396;0.019968;0.020367;0.000599
0.3771	1936	cg00051443	54702232	54702232	0.201272	8913.27	0.533736	9926.07	cg00051443	37	6	159496073	CGGGAATCCTATGTGTTTCCATTCAGATGGTGTTAAGGTTATTCTTGTGA	R																							chr6:159495069-159496356	6			6	159416061	rs149422373;rs144799448;rs181040911	12;2;1	0.000200;0.000399;0.000200
0.365103	1945	cg00051704	53643573	53643573	0.285445	8769.84	0.781821	7795.12	cg00051704	37	22	21353809	CGCCCTTTCCATAGGATCTGAAACAGCCCTGACTTAAACCAGCCAGCCCC	R				chr22:21354247-21354504	N_Shore											THAP7	ENST00000498406.1	3'UTR					chr22:21347121-21358604	6		TRUE	22	19683809
0.379993	1950	cg00051952	22755912	22755912	0.309459	4279.22	0.81438	6062.39	cg00051952	37	X	153605299	CGGATCCAAGCTGTTTCCTTATGAGGTCAAGGAATTCTAGATTTGCCTTC	R				chrX:153606334-153608237	N_Shore														chrX:153605200-153605410	3						TRUE	X	153258493
0.380433	1987	cg00053063	55789205	55789205	0.0646263	6743.81	0.169876	5877.97	cg00053063	37	2	134191960	CCTATGTTCTTGACTTTACTGCTTTACTTTTTCTCCCTGACTCAAGTACG	F	NCKAP5;NCKAP5	NM_207363;NM_207481	Body;Body						TRUE				NCKAP5-IT1	ENST00000416437.1	TSS1500	NCKAP5-IT1	ENST00000416437.1	TSS1500								TRUE	2	133908430	rs529934275;rs142899909;rs72846351	0;31;46	0.000399;0.001997;0.078674
0.384909	2072	cg00055603	31674290	31674290	0.0678535	8025.47	0.176285	8740.12	cg00055603	37	1	48508839	CGAGTGACAAAGCATGGCAAAATCCCCAGGGCAATCAAATTTTTGTGGAT	R									TRUE																	TRUE	1	48281426	rs557844151	33	0.000599
0.382035	2078	cg00055747	81645402	81645402	0.0721031	10313.5	0.188734	12395.5	cg00055747	37	6	88889410	TGCTAGTCTCTGGGTGCCTCACCTTCCTGTTTGCTCTTTTAATCCTTTCG	F																			chr6:88889385-88889715	3							6	88946129	rs536922331;rs558348591	29;49	0.000799;0.000200
æ­£æ— ç©·å¤§	2116	cg00056719	22785238	7627108	0.00678596	12450.3	0	13517.6	cg00056719	37	12	53845867	CGGCCTGCTTTCAACCCCGCGCACCCTTCGACCCCGGAAGCGCTAACCAC	R	PCBP2;PCBP2;PCBP2;PCBP2;PCBP2;PCBP2;PCBP2	NM_001128911;NM_031989;NM_001128914;NM_005016;NM_001128913;NM_001128912;NM_001098620	TSS200;TSS200;TSS200;TSS200;TSS200;TSS200;TSS200	chr12:53845668-53846606	Island					12:52131950-52133024	12:53845220-53846952	Promoter_Associated	PCBP2;PCBP2;PCBP2;PCBP2;PCBP2;PCBP2;PCBP2;PCBP2;RP11-793H13.8	ENST00000546463.1;ENST00000552296.2;ENST00000359282.5;ENST00000439930.2;ENST00000549863.1;ENST00000359462.5;ENST00000550927.1;ENST00000541275.1;ENST00000547717.1	TSS1500;TSS1500;TSS200;TSS200;TSS200;TSS200;TSS200;5'UTR;5'UTR	PCBP2;PCBP2;PCBP2;PCBP2;PCBP2;PCBP2;PCBP2;PCBP2;PCBP2;PCBP2;PCBP2;RP11-793H13.8	ENST00000546463.1;ENST00000552296.2;ENST00000550192.1;ENST00000551104.1;ENST00000359282.5;ENST00000439930.2;ENST00000549863.1;ENST00000359462.5;ENST00000550520.2;ENST00000550927.1;ENST00000541275.1;ENST00000547717.1	TSS1500;TSS1500;TSS1500;TSS1500;TSS200;TSS200;TSS200;TSS200;TSS200;TSS200;5'UTR;5'UTR	chr12:53845545-53845915	3						TRUE	12	52132134
0.382234	2129	cg00057272	70767988	70767988	0.0379448	5077.38	0.0992711	5852.38	cg00057272	37	8	135726252	GTTGATGTGGTCCATGTTCTAAGGTCATTTTCTGTTCATGACAAATAACG	R	ZFAT	NM_020863	TSS1500	chr8:135724770-135725552	S_Shore			CDMR					ZFAT;ZFAT	ENST00000523399.1;ENST00000377838.3	TSS1500;TSS1500	ZFAT;ZFAT;ZFAT	ENST00000523399.1;ENST00000377838.3;ENST00000523243.1	TSS1500;TSS1500;TSS1500					chr8:135723393-135727244	6		TRUE	8	135795434
0.388321	2144	cg00057616	65608846	65608846	0.0530949	10037	0.136729	13493.7	cg00057616	37	11	94617659	CGGAGAAGCCAGCCCCAAGTGCAAGACTGAGGGCCCCAAAGCCTCTTACC	F													RP11-856F16.2	ENST00000545958.1	3'UTR	RP11-856F16.2	ENST00000545958.1	3'UTR	chr11:94617380-94617835	3							11	94257307	rs530961977;rs115260830;rs182972205;rs142958690	0;1;28;36	0.000200;0.017372;0.000200;0.013379
0.38002	2145	cg00057627	87683823	87683823	0.0614889	5964.9	0.161805	6078.66	cg00057627	37	7	1978183	CGAAGAAGTCAGAAATAACCAAGGGCATGTCAGAAATAACCAAGGGCATG	F	MAD1L1;MAD1L1;MAD1L1;MAD1L1;MAD1L1;MAD1L1	NM_001304525;NM_001304524;NM_001304523;NM_001013837;NM_001013836;NM_003550	5'UTR;Body;Body;Body;Body;Body	chr7:1977286-1977912	S_Shore		chr7:1978042-1978042									MAD1L1	ENST00000437877.1	5'UTR			chr7:1977880-1983156	6					7	1944709	rs117100204;rs186300585;rs540760109	0;15;32	0.003994;0.000200;0.000200
0.323946	2164	cg00058128	1708404	1708404	0.111672	4970.99	0.344726	5256.25	cg00058128	37	6	38899690	CTACGAAGTTACCAAATCCTGCCTTTACCCCAGAGATTAATGCTAAAACG	R	LOC100131047;DNAH8	NR_038401;NM_001206927	Body;Body										RP1-207H1.3;RP1-207H1.3;RP1-207H1.3	ENST00000453417.1;ENST00000418399.1;ENST00000416948.1	3'UTR;TSS1500;3'UTR	RP1-207H1.3;RP1-207H1.3;RP1-207H1.3	ENST00000453417.1;ENST00000418399.1;ENST00000416948.1	3'UTR;TSS1500;3'UTR									6	39007668	rs75954496;rs202245852;rs113024778;rs150057448;rs147729642;rs111791517;rs145133976;rs112903128	49;44;40;35;33;19;13;1	0.022364;0.000200;0.004393;0.000200;0.000220;0.012979;0.000220;0.000599
0.367072	2166	cg00058193	99716509	99716509	0.238521	5796.56	0.649793	5892.09	cg00058193	37	13	83873782	AAGAGCCCTCATAGAGTCACAACAAATCTCAAGCATTGACCATAAAAACG	R													RNU6-67	ENST00000410859.1	TSS1500	RNU6-67	ENST00000410859.1	TSS1500									13	82771783
0.263889	2171	cg00058291	50707874	50707874	0.0852599	8656.28	0.32309	12585.1	cg00058291	37	1	228974133	GGCAGCACATTAATGGTTCAAGGCCTTTGCACCAGTGTGTGATGTAATCG	F							chr1:228973832-228973832		TRUE										chr1:228973740-228974515	3						TRUE	1	227040756	rs191294584;rs116219699;rs144969200	0;16;38	0.000200;0.000200;0.000200
6.70775	2236	cg00059782	94614176	93711386	0.0612192	4584.96	0.00912664	4981.08	cg00059782	37	12	31226714	CGCGGGAACTGGGATCTCAACCCCAGGGCTAGGTGCCTCCTCCCGCTGCT	R	DDX11;DDX11;DDX11	NM_004399;NM_030653;NM_152438	TSS200;TSS200;TSS200	chr12:31226343-31227186	Island	high-CpG:31117952-31118014				12:31117647-31118580	12:31226382-31227922	Promoter_Associated	RP11-551L14.5;DDX11;DDX11;DDX11;DDX11;RP11-551L14.5	ENST00000500527.1;ENST00000542838.1;ENST00000228264.6;ENST00000545668.1;ENST00000350437.4;ENST00000500527.1	1stExon;TSS200;TSS200;TSS200;TSS200;3'UTR	DDX11;DDX11;RP11-551L14.5;DDX11;DDX11;DDX11;DDX11;DDX11;DDX11;DDX11;DDX11;DDX11;DDX11;DDX11;DDX11;RP11-551L14.5	ENST00000542244.1;ENST00000535317.1;ENST00000500527.1;ENST00000542838.1;ENST00000542129.1;ENST00000438391.2;ENST00000435753.2;ENST00000540935.1;ENST00000539049.1;ENST00000536265.1;ENST00000415475.2;ENST00000545668.1;ENST00000350437.4;ENST00000535158.1;ENST00000543756.1;ENST00000500527.1	TSS1500;TSS1500;1stExon;TSS200;TSS200;TSS200;TSS200;TSS200;TSS200;TSS200;TSS200;TSS200;TSS200;TSS200;TSS200;3'UTR	chr12:31225925-31226850	3						TRUE	12	31117981	rs71444375;rs545370738;rs201756151;rs560787847;rs527885076;rs543168818	24;22;18;17;15;14	0.500000;0.000399;0.077077;0.077077;0.077077;0.077077
0.389417	2275	cg00060836	98790334	98790334	0.185898	6828.85	0.477376	6898.99	cg00060836	37	8	67834312	CGTGTTCAAGAAAACATGAACAGAAGCAAATGATGAAAATGAGCATTTTA	R	SNHG6	NR_002599	Body	chr8:67837480-67837954	N_Shelf								SNHG6	ENST00000502076.2	3'UTR	SNHG6;SNHG6;SNHG6;SNHG6;SNHG6;SNHG6	ENST00000520348.1;ENST00000520944.1;ENST00000499996.1;ENST00000521399.1;ENST00000502076.2;ENST00000520619.1	3'UTR;3'UTR;3'UTR;3'UTR;3'UTR;3'UTR			chr8:67832174-67835089	6	chr8:67830001-67839940	6		TRUE	8	67996866	rs7815863;rs561172483;rs529840205;rs73691152	41;38;30;1	0.114417;0.000399;0.000200;0.000799
0.340748	2290	cg00061203	44722295	44722295	0.0908274	8696.31	0.266553	9328.31	cg00061203	37	8	59372090	CGACCCAGTCTGTAAGACAAGGAACTGTGTGGTTTCCACCTACTGATAGG	F																			chr8:59372065-59372510	3							8	59534644
0.217013	2297	cg00061313	61660541	61660541	0.0488934	6232.26	0.225301	5642.45	cg00061313	37	10	32367033	GAGACAGAATTCCCTTGAGGCTTGCCCTGACACTAAATCAGGCAGGAACG	F																			chr10:32366905-32367155	3							10	32407039	rs559783208;rs530060926;rs548639306	0;1;51	0.000200;0.000200;0.000200
0.349173	2298	cg00061368	97612870	97612870	0.192647	9812.7	0.551724	10369.4	cg00061368	37	1	16196968	CGACTCAGATGTGATTTTTTAGCTCTAGAAATTAACTGGGCAAAGAGGGA	F	MIR5096;SPEN	NR_039973;NM_015001	TSS1500;Body																chr1:16196960-16197235	3							1	16069555	rs530469646	0	0.000399
0.195178	2317	cg00061792	24730193	24730193	0.123668	3589.86	0.633617	4729.48	cg00061792	37	10	51542259	CGTCCTTGAGTTTGTCATTCAGAAACCTGGACCTCCATGTGGACCCCCAC	R									TRUE														chr10:51542041-51544840	6		TRUE	10	51212265	rs112022611;rs112818435;rs139198634	41;22;1	0.015775;0.000799;0.002995
0.362642	2323	cg00061956	92692240	92692240	0.127412	7571.33	0.351343	8939.72	cg00061956	37	17	41419588	CGGGAGCAAGTAATGTATCAGCTCTGGCATTTGCTGCCAAGAGAGGTCTG	F																							chr17:41418996-41419613	3			17	38775114
0.263363	2331	cg00062119	5735557	11705155	0.0715352	7226.26	0.271622	5109.69	cg00062119	37	8	30769864	CGCCCCCGCGGATATCCCCACGCACCACGAAGATCCCCACGCGCCCTGCG	F				chr8:30769264-30770122	Island	high-CpG:30889203-30889413		DMR	TRUE	8:30888746-30889717									chr8:30769205-30770135	3						TRUE	8	30889406	rs113093108	1	0.184305
0.327328	2358	cg00063223	33622551	33622551	0.114582	13318.4	0.350051	13192.7	cg00063223	37	3	73610946	CGTGGGATTTCAGGAGTTCTGGCCCAAACACGTGCCTCAGAAAATGGGGT	R	PDZRN3;LOC101927296;PDZRN3;PDZRN3	NM_001303140;NR_121660;NM_001303139;NM_015009	TSS200;Body;Body;Body										PDZRN3	ENST00000466780.1	TSS200	PDZRN3	ENST00000466780.1	TSS200	chr3:73610720-73610955	3							3	73693636	rs543502695;rs148165854	32;2	0.000200;0.000799
0.375084	2362	cg00063284	65617196	65617196	0.181935	13272.6	0.485052	15707.1	cg00063284	37	11	72446697	CGCTTAGTACAGTGCCTGGCCTGTATATAGCAGGTGCTCAGTTTTTGCTT	R	ARAP1	NM_001040118	5'UTR										ARAP1;ARAP1	ENST00000393609.3;ENST00000359373.5	5'UTR;5'UTR	ARAP1;ARAP1	ENST00000393609.3;ENST00000359373.5	5'UTR;5'UTR	chr11:72446680-72447070	3							11	72124345	rs534827633;rs80300075	46;25	0.000799;0.067692
0.363584	2371	cg00063471	96717277	20810274	0.011545	6802.43	0.0317534	6686.71	cg00063471	37	15	51385970	TGGGGGGCGGAGCGGACCGGTGGAGGTGGGCAGAGACCGGCGGCAAGTCG	R	TNFAIP8L3	NM_207381	Body	chr15:51385861-51387203	Island					15:49173154-49173314			RP11-108K3.1	ENST00000559909.1	5'UTR	RP11-108K3.1	ENST00000559909.1	5'UTR	chr15:51385505-51387835	3						TRUE	15	49173262	rs556005631	20	0.0002
0.355153	2426	cg00065048	64679840	64679840	0.236973	9921.56	0.667242	11223.9	cg00065048	37	1	27962037	CGAGTTCTCACAGCCAGTTGACTTCAGACTGCTGTCACCAGAGCCACTGG	F	FGR	NM_005248	TSS1500	chr1:27960567-27961023	S_Shore								FGR;FGR	ENST00000545953.1;ENST00000374005.3	TSS1500;TSS1500	FGR;FGR;FGR	ENST00000475472.1;ENST00000545953.1;ENST00000374005.3	TSS1500;TSS1500;TSS1500	chr1:27961840-27962235	3						TRUE	1	27834624
0.36955	2433	cg00065261	12719579	12719579	0.0984879	17431.3	0.266507	19221.5	cg00065261	37	7	100546808	AGCCTCTCCTGAGTTTCAATTCCTCCTGCTGGGGAGACAGTGGCACCTCG	F	MUC3A	NM_005960	TSS1500										MUC3A;AC118759.1	ENST00000483366.1;ENST00000379458.4	TSS1500;TSS1500	MUC3A;AC118759.1	ENST00000483366.1;ENST00000379458.4	TSS1500;TSS1500	chr7:100546685-100547375	3							7	100384744	rs75417873;rs187257519;rs80048535;rs191629472;rs77182329;rs74438889	0;13;15;25;38;39	0.500000;0.000799;0.500000;0.000200;0.500000;0.500000
0.301285	2454	cg00065942	96668595	96668595	0.0399884	17766	0.132726	21694.7	cg00065942	37	11	67381310	AGGGCCTGACCAAAGGCGAGGCTTGCTGACCACATGACCAGTCAGATACG	R	DOC2GP	NR_033791	Body	chr11:67383537-67383809	N_Shelf						11:67381202-67382307	Promoter_Associated	DOC2GP	ENST00000495263.1	TSS1500	DOC2GP	ENST00000495263.1	TSS1500	chr11:67381205-67381395	3							11	67137886	rs575124442	28	0.0002
0.355221	2455	cg00065944	5616239	5616239	0.0562407	8700.31	0.158326	10992.4	cg00065944	37	13	77015067	GACTGCATTAATTCCCTCTTGCAGGGTGGATGCTTCAGGACCAAAATACG	R																					chr13:77014709-77015177	6	chr13:77014703-77015225	3			13	75913068	rs534658331;rs12867905;rs574619727	25;19;2	0.000200;0.081869;0.000200
0.344679	2460	cg00066111	83709928	83709928	0.0981395	3211.61	0.284727	3642.94	cg00066111	37	18	52258304	CGCAAGAAAACCAGTACTTCCTCTGAAAGCTTTTGTGACTACTCCCTCTG	R	DYNAP;DYNAP	NM_173629;NM_001307955	TSS200;Body										C18orf26	ENST00000321600.1	TSS200	C18orf26	ENST00000321600.1	TSS200									18	50409302	rs118050985;rs575526371	18;1	0.020367;0.000599
0.344019	2468	cg00066270	71650872	71650872	0.156222	9277.06	0.454108	10599.3	cg00066270	37	1	186265270	CGTCTGGGCCCTTTTCCAATAAATGAGGAAAGTTTGATTTCATAGGTTGT	F	PRG4;PRG4;PRG4;PRG4;MIR548F1	NM_005807;NM_001127710;NM_001127708;NM_001127709;NR_031642	TSS200;TSS200;TSS200;TSS200;Body										PRG4;PRG4	ENST00000367484.3;ENST00000367483.4	TSS200;TSS200	PRG4;PRG4	ENST00000367486.3;ENST00000533951.1	TSS200;TSS200	chr1:186265140-186265415	3						TRUE	1	184531893	rs535869798	0	0.0002
0.37043	2477	cg00066511	91706854	91706854	0.185877	9117	0.501786	12158.6	cg00066511	37	17	42346877	CGGACCAGCACCTGCCCCGTGCAGTGCACCATGCCTGGACTTCACACGCT	F	SLC4A1	NM_000342	TSS1500										SLC4A1	ENST00000262418.6	TSS1500	SLC4A1;SLC4A1	ENST00000497360.1;ENST00000262418.6	TSS1500;TSS1500	chr17:42346545-42347610	3							17	39702403	rs538126345	33	0.0002
0.373612	2509	cg00067095	84626944	84626944	0.220259	9110.83	0.589539	11507.4	cg00067095	37	13	30938410	CGCAGTAAAGGGAACTAACTGCTGAGTCACCGTGGGCCTCATTCCTATCA	F	LINC00426	NR_024464	Body						TRUE				LINC00426;LINC00426;LINC00426;LINC00426;LINC00426;LINC00426;LINC00426	ENST00000452659.1;ENST00000429808.1;ENST00000447147.1;ENST00000420210.1;ENST00000417079.1;ENST00000420219.1;ENST00000450327.1	3'UTR;TSS200;3'UTR;3'UTR;3'UTR;3'UTR;3'UTR	LINC00426;LINC00426;LINC00426;LINC00426;LINC00426;LINC00426;LINC00426	ENST00000452659.1;ENST00000429808.1;ENST00000447147.1;ENST00000420210.1;ENST00000417079.1;ENST00000420219.1;ENST00000450327.1	3'UTR;TSS200;3'UTR;3'UTR;3'UTR;3'UTR;3'UTR	chr13:30938300-30938590	3							13	29836410	rs561943447;rs530965510;rs538355644	0;30;31	0.000200;0.000200;0.000599
0.335861	2592	cg00069463	87688401	87688401	0.0574564	14146.8	0.171072	15052.6	cg00069463	37	22	27248407	CGTGAGGAGCTAAGCTCACTTGATCTTGGGTATTGATCGACCACTGCCCT	R																			chr22:27248240-27248495	3							22	25578407	rs146310074;rs533974387;rs548956738	22;17;8	0.001597;0.000200;0.001597
0.301587	2604	cg00070052	38729966	38729966	0.0493184	11721.3	0.16353	13380.3	cg00070052	37	9	116171972	CGCTGAATGCCAGTGATGTGCTCTCAGCCATGGAAGAGATGGAGTTCCAG	R	POLE3;C9orf43;POLE3	NR_027261;NM_152786;NM_017443	Body;TSS1500;Body	chr9:116172303-116173090	N_Shore								POLE3;C9orf43;C9orf43;C9orf43	ENST00000479871.1;ENST00000490544.1;ENST00000374165.1;ENST00000288462.4	3'UTR;TSS1500;TSS1500;TSS1500	POLE3;C9orf43;POLE3;C9orf43;C9orf43	ENST00000479871.1;ENST00000490544.1;ENST00000475080.1;ENST00000374165.1;ENST00000288462.4	3'UTR;TSS1500;3'UTR;TSS1500;TSS1500	chr9:116171785-116172235	3						TRUE	9	115211793	rs189428263	42	0.0002
0.39631	2628	cg00070753	5657323	5657323	0.0962216	2467.36	0.242794	3270.9	cg00070753	37	2	71704806	CTGAACAAAAATTTTCCAAATGACCAATGCAACTGTTACAGAATCATACG	R	DYSF;DYSF;DYSF;DYSF;DYSF;DYSF;DYSF;DYSF;DYSF;DYSF;DYSF;DYSF;DYSF;DYSF	NM_001130981;NM_001130976;NM_003494;NM_001130977;NM_001130979;NM_001130978;NM_001130980;NM_001130983;NM_001130985;NM_001130455;NM_001130984;NM_001130987;NM_001130986;NM_001130982	Body;Body;Body;Body;Body;Body;Body;Body;Body;Body;Body;Body;Body;Body				chr2:71704588-71704588														chr2:71704313-71704868	5	chr2:71703946-71705196	6			2	71558314
0.347978	2651	cg00071360	48773924	48773924	0.0365863	9964.83	0.10514	10924.9	cg00071360	37	20	37350793	CGTCACAGCCCACTTTAGACTCACTTGTCAGAGAAGGCATCAGTGGCCAT	F				chr20:37352130-37357372	N_Shore														chr20:37350765-37351055	3						TRUE	20	36784207	rs572978487	1	0.000399
0.397492	2658	cg00071554	27727971	27727971	0.301327	6300.03	0.758071	7290.57	cg00071554	37	21	37852547	CTGCTTTTGTTTGTTTGCTTTTTTCTACAGCTGCAGCTGTGGGTGATTCG	R	CLDN14;CLDN14;CLDN14;CLDN14	NM_144492;NM_001146079;NM_001146078;NM_001146077	TSS200;TSS200;5'UTR;5'UTR										CLDN14;AP000695.6;AP000695.4;CLDN14;CLDN14	ENST00000399135.1;ENST00000429588.1;ENST00000428667.1;ENST00000399136.1;ENST00000342108.2	TSS200;5'UTR;5'UTR;5'UTR;5'UTR	CLDN14;AP000695.6;AP000695.4;CLDN14;CLDN14	ENST00000399137.1;ENST00000429588.1;ENST00000428667.1;ENST00000399136.1;ENST00000342108.2	TSS200;5'UTR;5'UTR;5'UTR;5'UTR	chr21:37852260-37852675	3							21	36774417
0.337362	2669	cg00071739	98617544	98617544	0.214906	5443.54	0.637018	6305.83	cg00071739	37	22	19220482	CGAAGATGGAAGGACTGGAAAACTAAGGATAATAAAAAGCTGAAGAGAAT	F	CLTCL1;CLTCL1	NM_007098;NM_001835	Body;Body													CLTCL1;CLTCL1	ENST00000540896.1;ENST00000413132.2	TSS200;3'UTR	chr22:19220260-19220495	3							22	17600482	rs551237096;rs115768471	0;16	0.000200;0.007788
0.283206	2673	cg00071872	76637530	76637530	0.0293281	4975.52	0.103557	6412.96	cg00071872	37	16	48417947	ATCCTGCTCCACTGGTTTGTGACCTTGGGCAGATACTTCTCTGTGCTTCG	F	SIAH1;MIR548AE2;MIR5095	NM_003031;NR_039639;NR_039970	5'UTR;Body;Body	chr16:48418902-48419901	N_Shore		chr16:48417730-48417730						SIAH1	ENST00000394725.2	5'UTR	SIAH1;SIAH1;SIAH1	ENST00000394725.2;ENST00000563745.1;ENST00000568007.1	5'UTR;5'UTR;5'UTR	chr16:48417660-48420190	3							16	46975448
3.30686	2740	cg00074132	80719257	33643195	0.0175011	15165.2	0.00529236	16509.5	cg00074132	37	2	136499303	AACGAGAGAAGGTCCTGGGGCACGGACACCGACGGGTTGCGACTGTGACG	R	UBXN4;UBXN4	NM_014607;NM_014607	5'UTR;1stExon	chr2:136499145-136500144	Island	high-CpG:136215611-136216040				2:136215339-136216643	2:136498668-136500635	Promoter_Associated	UBXN4;UBXN4	ENST00000272638.9;ENST00000272638.9	5'UTR;1stExon	UBXN4;UBXN4;UBXN4;UBXN4;UBXN4;UBXN4;UBXN4	ENST00000467065.1;ENST00000426921.1;ENST00000272638.9;ENST00000272638.9;ENST00000416538.1;ENST00000415164.1;ENST00000415164.1	TSS1500;TSS200;5'UTR;1stExon;TSS200;5'UTR;1stExon	chr2:136499100-136499395	3							2	136215773	rs567920705;rs539838224	16;11	0.004393;0.000399
0.328882	2762	cg00074771	61729548	61729548	0.218146	3953.8	0.663295	5564.75	cg00074771	37	15	44120341	TGGAGGTATAATCCTTCTGCAAGTTTTCTTTATTTTAGTCTTCTTACACG	F	WDR76;WDR76	NM_024908;NM_001167941	Body;Body	chr15:44119074-44119277	S_Shore			RDMR			15:44120191-44120422	Promoter_Associated_Cell_type_specific							chr15:44120260-44120650	3						TRUE	15	41907633	rs538982999;rs558719533;rs199710070;rs112203336;rs140699198;rs200024338	1;7;12;13;44;51	0.000799;0.000200;0.000200;0.500000;0.000221;0.000200
0.0917071	2768	cg00075019	31612875	86607246	0.000768532	10775.7	0.00838029	12658.8	cg00075019	37	1	16563764	TGCCATGGAGACGCCGGAGGTTGGGTTGGGCGGGTTCCGGGAGGCGTTCG	R	RSG1	NM_030907	TSS200	chr1:16563544-16563799	Island				TRUE	1:16435767-16436386	1:16562515-16564386	Promoter_Associated	RSG1;RSG1	ENST00000375599.2;ENST00000488510.1	TSS1500;TSS1500	RSG1;RSG1;RSG1	ENST00000434014.1;ENST00000375599.2;ENST00000488510.1	TSS1500;TSS1500;TSS1500	chr1:16563600-16563855	3							1	16436351	rs543542231;rs375234193	10;8	0.001398;0.000200
2.63176	2786	cg00075589	19751170	13750210	0.0158298	8450.15	0.00601493	10226.8	cg00075589	37	2	219524515	CGCGCCTCCAGCCACATGGTTTGGGGTAACCCGTCACTCAGCCCTCTCAC	R	ZNF142;BCS1L;BCS1L	NM_001105537;NM_004328;NM_001079866	TSS1500;5'UTR;5'UTR	chr2:219523901-219524577	Island					2:219231895-219233032	2:219524122-219524682	Promoter_Associated	BCS1L;BCS1L;BCS1L;ZNF142;BCS1L;BCS1L;BCS1L;ZNF142;BCS1L;BCS1L;BCS1L;BCS1L	ENST00000359273.3;ENST00000392109.1;ENST00000392110.2;ENST00000449707.1;ENST00000392111.2;ENST00000412366.1;ENST00000412366.1;ENST00000411696.2;ENST00000439945.1;ENST00000439945.1;ENST00000431802.1;ENST00000431802.1	5'UTR;5'UTR;5'UTR;TSS1500;5'UTR;1stExon;5'UTR;TSS1500;1stExon;5'UTR;1stExon;5'UTR	BCS1L;BCS1L;BCS1L;BCS1L;BCS1L;ZNF142;BCS1L;BCS1L;BCS1L;ZNF142;ZNF142;BCS1L;BCS1L;BCS1L;ZNF142;BCS1L;BCS1L;BCS1L;ZNF142;ZNF142;BCS1L;BCS1L;BCS1L;BCS1L	ENST00000428880.1;ENST00000430322.1;ENST00000493376.1;ENST00000456050.1;ENST00000471576.1;ENST00000450765.1;ENST00000359273.3;ENST00000443791.1;ENST00000490188.1;ENST00000450560.1;ENST00000433921.1;ENST00000392109.1;ENST00000392110.2;ENST00000423377.1;ENST00000449707.1;ENST00000392111.2;ENST00000412366.1;ENST00000412366.1;ENST00000432460.1;ENST00000411696.2;ENST00000439945.1;ENST00000439945.1;ENS…	5'UTR;5'UTR;TSS1500;5'UTR;TSS1500;TSS200;5'UTR;5'UTR;5'UTR;TSS1500;TSS1500;5'UTR;5'UTR;5'UTR;TSS1500;5'UTR;1stExon;5'UTR;TSS1500;TSS1500;1stExon;5'UTR;1stExon;5'UTR			chr2:219523202-219525713	6	chr2:219523091-219529216	6		TRUE	2	219232759	rs529379099;rs544632685	44;25	0.000599;0.000200
0.375797	2826	cg00076645	10735595	10735595	0.0486717	10375.5	0.129516	10934.7	cg00076645	37	5	171711562	CGCCATACAAATTCAAAGGGCGCTGGGACCTCAACGTTCGGCCAGGACAC	R	UBTD2	NM_152277	TSS1500	chr5:171711372-171711583	Island					5:171642555-171644315			UBTD2	ENST00000393792.2	TSS1500	UBTD2	ENST00000393792.2	TSS1500	chr5:171710965-171712135	3					TRUE	TRUE	5	171644167	rs551292224;rs370143605	48;21	0.000200;0.001198
0.347879	2830	cg00076797	40741273	40741273	0.186908	11392.5	0.537278	12977.4	cg00076797	37	1	111022914	CAGATTCATGGATAGGGCAGGCTATCAGCTTCCAGTGGAGTCAGATCACG	R	CYMP	NR_003599	TSS1500																							TRUE	1	110824437	rs560492576	2	0.001198
0.222679	2834	cg00077017	25722981	92643150	0.00351697	10807.7	0.0157939	10630.3	cg00077017	37	3	57994273	CGCTCTCCCCGCCACCAGGATGCCGGTAACCGAGAAGGATCTAGCTGAGG	F	FLNB;FLNB;FLNB;FLNB;FLNB;FLNB;FLNB;FLNB	NM_001164319;NM_001164317;NM_001164318;NM_001164319;NM_001164318;NM_001164317;NM_001457;NM_001457	1stExon;1stExon;5'UTR;5'UTR;1stExon;5'UTR;1stExon;5'UTR	chr3:57993838-57994704	Island					3:57968879-57970258			FLNB;FLNB	ENST00000490882.1;ENST00000490882.1	5'UTR;1stExon	FLNB;FLNB	ENST00000490882.1;ENST00000490882.1	5'UTR;1stExon	chr3:57993925-57994775	3						TRUE	3	57969313	rs550868750;rs199846967	4;27	0.000200;0.000200
0.39508	2835	cg00077044	10650188	10650188	0.112333	10961.3	0.284329	12653.9	cg00077044	37	10	130432315	CTTGTGAGACTCCAGACAAAATGCACAACACAAAAGGTGGCTCCTGCTCG	R																							chr10:130432255-130432845	6			10	130322305	rs574555352;rs11016398	35;1	0.000200;0.000399
0.364978	2842	cg00077285	58672157	58672157	0.129677	6090.02	0.355301	7428.2	cg00077285	37	15	37427791	AGCACTGCGCCCAATGGATTCAGCTGCAAGAAAATGAAGCATCTGGCACG	F									TRUE		15:37427465-37428136	Unclassified_Cell_type_specific									chr15:37427271-37427845	6	chr15:37425522-37428055	6		TRUE	15	35215083	rs1401898;rs148246914	36;42	0.057508;0.000599
0.378243	2866	cg00077872	79800235	79800235	0.24237	8711.11	0.640778	9565.2	cg00077872	37	12	110361960	CACTCAGGCCCGGGGATGCAAATTGCAAAACCAAATTAGACTTCAAAACG	R																TCHP	ENST00000544838.1	3'UTR			chr12:110360828-110361985	6					12	108846343	rs576553898;rs189443702	26;2	0.000200;0.000799
0.209645	2881	cg00078197	99785162	11623128	0.148379	6857.54	0.707761	6366.02	cg00078197	37	8	145438924	CTCCTGCCCTTGGCTGGGCCTGAGGATTTCTCCGAGGAAGAGATGCAACG	R	HGH1;HGH1	NM_016458;NM_016458	Body;ExonBnd	chr8:145437504-145438745	S_Shore								FAM203B;FAM203B;FAM203B;FAM203B	ENST00000532046.1;ENST00000527931.1;ENST00000527931.1;ENST00000377406.4	5'UTR;5'UTR;1stExon;ExonBnd	FAM203B;FAM203B;FAM203B;FAM203B;FAM203B;FAM203B;FAM203B;FAM203B;FAM203B;FAM203B	ENST00000524697.1;ENST00000527694.1;ENST00000532046.1;ENST00000527666.1;ENST00000527666.1;ENST00000527928.1;ENST00000527931.1;ENST00000527931.1;ENST00000377406.4;ENST00000527236.1	5'UTR;5'UTR;5'UTR;1stExon;5'UTR;5'UTR;5'UTR;1stExon;ExonBnd;3'UTR			chr8:145436695-145439339	6					8	145409732
0.222479	2885	cg00078299	47731935	47731935	0.103506	4172.51	0.465236	5615.85	cg00078299	37	8	124284379	CGTCTTCAATGGAAATGTTTTAAAGATACAGTTCAAATAGAAACTAGTTT	R	ZHX1;ZHX1	NM_007222;NM_001017926	5'UTR;5'UTR	chr8:124286209-124287666	N_Shore			RDMR			8:124284352-124284520	Promoter_Associated_Cell_type_specific	ZHX1;ZHX1;ZHX1;ZHX1	ENST00000522595.1;ENST00000297857.2;ENST00000395571.2;ENST00000522655.1	3'UTR;5'UTR;5'UTR;5'UTR	ZHX1;ZHX1;ZHX1;ZHX1;ZHX1;ZHX1	ENST00000522595.1;ENST00000524267.1;ENST00000297857.2;ENST00000395571.2;ENST00000522655.1;ENST00000480132.2	3'UTR;3'UTR;5'UTR;5'UTR;5'UTR;3'UTR	chr8:124284080-124284535	3						TRUE	8	124353560	rs7014857;rs551359922	9;3	0.007188;0.000200
0.263262	2890	cg00078458	71716223	71716223	0.0489497	2544.86	0.185935	2177.16	cg00078458	37	6	131019289	CGCCATTAAACTTGGCCACTTGGTGGCACCAAAAAGTAAGAGCAGCACTG	R											6:131018879-131019487	Unclassified_Cell_type_specific							chr6:131019120-131019390	3							6	131060982	rs186785857;rs555542585	12;2	0.000399;0.000200
0.341841	2965	cg00080483	91734106	91734106	0.0414939	12201.6	0.121384	14369.3	cg00080483	37	6	34218054	AGTCCAGGCACTAACCACAGCAGCATGGATCAGGAGGCAGTCAAAACTCG	F	C6orf1;C6orf1;C6orf1;C6orf1;C6orf1;C6orf1	NM_178508;NM_001008704;NM_001008703;NM_001287398;NM_001287397;NM_001287396	TSS1500;TSS1500;TSS1500;TSS1500;TSS1500;TSS1500	chr6:34216408-34217348	S_Shore								C6orf1;C6orf1;C6orf1;C6orf1;C6orf1	ENST00000481533.1;ENST00000413013.2;ENST00000394990.4;ENST00000335352.3;ENST00000476320.1	TSS1500;TSS1500;TSS1500;TSS1500;TSS1500	C6orf1;C6orf1;C6orf1;C6orf1;C6orf1;C6orf1;C6orf1	ENST00000463083.1;ENST00000481533.1;ENST00000413013.2;ENST00000394990.4;ENST00000495581.1;ENST00000335352.3;ENST00000476320.1	TSS1500;TSS1500;TSS1500;TSS1500;TSS1500;TSS1500;TSS1500	chr6:34217860-34218150	3							6	34326032
0.363816	2968	cg00080489	92741251	92741251	0.0601018	1798.04	0.165198	1890.28	cg00080489	37	11	89895657	TTAAACTTACATATCATTTCCATAATCATAAAGAAAATTTTTGAACCTCG	R	NAALAD2;NAALAD2	NM_005467;NM_001300930	Body;Body													NAALAD2;NAALAD2;NAALAD2	ENST00000527493.1;ENST00000532691.1;ENST00000524501.1	3'UTR;TSS200;5'UTR									11	89535305	rs138648170;rs182801444;rs188270674	25;19;16	0.008387;0.000200;0.000998
0.316683	2972	cg00080682	46722982	46722982	0.107575	10980.8	0.339692	14464.8	cg00080682	37	22	51176543	CGCCTTAACTGGTTTGTGCTGAAGAGACTTCTTGACTTCCTGCATAGGCT	R	ACR	NM_001097	TSS200										AC000036.4;AC000036.4;ACR;ACR	ENST00000449652.1;ENST00000449652.1;ENST00000216139.5;ENST00000529621.1	3'UTR;1stExon;TSS200;TSS200	AC000036.4;AC000036.4;ACR;ACR	ENST00000449652.1;ENST00000449652.1;ENST00000533930.1;ENST00000529621.1	3'UTR;1stExon;TSS200;TSS200			chr22:51176019-51180292	6				TRUE	22	49523409	rs75020145	2	0.022564
0.200718	2993	cg00081175	2789455	2789455	0.0319204	12321.8	0.159031	12823.7	cg00081175	37	3	127487265	CGGGCTTTGGCATCAGCTATGGGCTCAAATCCTGGTTCAGTCATTTACTA	R	MGLL;MGLL;MGLL	NM_001003794;NM_007283;NM_001256585	Body;Body;Body				chr3:127487223-127487223									MGLL;MGLL;MGLL	ENST00000465597.1;ENST00000476654.1;ENST00000479967.1	3'UTR;3'UTR;3'UTR	chr3:127487240-127487855	3							3	128969955	rs684358;rs534591402	17;1	0.062200;0.000599
0.378557	3005	cg00081439	21673231	21673231	0.0293354	6198.78	0.0774927	5380.39	cg00081439	37	10	743761	TTTTTGCACAACTACTTTTTCCTGGGGTCTAAACTCCTTGAGAAACCACG	F				chr10:743240-743479	S_Shore					10:733241-733762									chr10:743505-743955	3						TRUE	10	733761	rs187313409;rs540521316	22;23	0.000799;0.000200
0.344292	3009	cg00081579	16639202	20797164	0.236522	2565.44	0.686981	2404.09	cg00081579	37	2	105924848	CGTGGATTCCCTAGTTGTCATTTTCATTAAAGAAAGTCATTCCACGCTAT	F	TGFBRAP1;TGFBRAP1	NM_001142621;NM_004257	5'UTR;5'UTR										TGFBRAP1;TGFBRAP1	ENST00000258449.1;ENST00000393359.2	TSS200;5'UTR	TGFBRAP1;TGFBRAP1	ENST00000258449.1;ENST00000393359.2	TSS200;5'UTR									2	105291280	rs563434647	19	0.0002
0.274814	3054	cg00082739	99673864	99673864	0.0181022	4373.98	0.0658709	4493.47	cg00082739	37	1	70686743	CGGATAGCTCTGTAGATGATTATCAGTATATAAAGACATCGTGAGCAGTA	F	SRSF11;SRSF11	NM_004768;NM_001190987	5'UTR;5'UTR	chr1:70687300-70687560	N_Shore						1:70686526-70687904	Promoter_Associated	SRSF11;RP4-677H15.4;SRSF11;SRSF11;SRSF11	ENST00000436161.2;ENST00000422107.1;ENST00000370951.1;ENST00000405432.1;ENST00000454435.2	TSS1500;TSS200;5'UTR;5'UTR;5'UTR	SRSF11;SRSF11;SRSF11;SRSF11;SRSF11;SRSF11;RP4-677H15.4;SRSF11;SRSF11;SRSF11;SRSF11	ENST00000475204.1;ENST00000395136.2;ENST00000436161.2;ENST00000473950.1;ENST00000469170.1;ENST00000486667.1;ENST00000422107.1;ENST00000370951.1;ENST00000463877.1;ENST00000405432.1;ENST00000454435.2	TSS1500;TSS1500;TSS1500;TSS1500;TSS1500;TSS1500;TSS200;5'UTR;5'UTR;5'UTR;5'UTR	chr1:70686645-70686910	3							1	70459331
0.320387	3110	cg00084094	77749358	77749358	0.096009	9356.86	0.299665	11769	cg00084094	37	12	109096204	AGAGCTAGGTTCCTAGGCTGTCTTATGTGTCATTTCAGACTCCAAATTCG	R	CORO1C	NM_014325	5'UTR						TRUE				CORO1C;CORO1C;CORO1C	ENST00000541050.1;ENST00000261401.3;ENST00000549384.1	5'UTR;5'UTR;3'UTR	CORO1C;CORO1C;CORO1C;CORO1C;CORO1C;CORO1C;CORO1C;CORO1C;CORO1C;CORO1C;CORO1C;CORO1C	ENST00000550032.1;ENST00000547170.1;ENST00000547294.1;ENST00000552871.1;ENST00000551059.1;ENST00000546571.1;ENST00000551044.1;ENST00000541050.1;ENST00000551550.1;ENST00000550542.1;ENST00000261401.3;ENST00000549384.1	TSS1500;TSS1500;TSS1500;5'UTR;3'UTR;5'UTR;5'UTR;5'UTR;5'UTR;5'UTR;5'UTR;3'UTR	chr12:109095545-109096255	3						TRUE	12	107620333
0.398641	3127	cg00084608	46804864	46804864	0.18022	7098	0.452086	8159	cg00084608	37	12	106096985	TGACTGCCCTGTTCATACTAACTATGGTGATTTGATGTTTGGGAGCCACG	F	CASC18;CASC18	NR_110109;NR_110108	TSS1500;TSS1500										RP11-266E14.1	ENST00000548557.1	TSS1500	RP11-266E14.1	ENST00000548557.1	TSS1500									12	104621115	rs188226871;rs561082538	1;27	0.000200;0.000200
0.333474	3168	cg00085965	14782105	14782105	0.260122	8783.52	0.780036	9539.73	cg00085965	37	5	159690647	CGTCACTTTGTCCTGGCTTATGTTAGATCACTTGATTAAGGTGGTGACAC	F	CCNJL;CCNJL;CCNJL	NR_131769;NM_024565;NM_001308173	Body;Body;Body										CCNJL	ENST00000377503.2	3'UTR	CCNJL	ENST00000377503.2	3'UTR	chr5:159690385-159690770	3							5	159623225	rs575476149;rs143868337;rs183216716	0;14;50	0.000998;0.000200;0.000799
0.395006	3191	cg00086869	51635877	51635877	0.309717	4684.62	0.784082	4324.03	cg00086869	37	10	95196384	CGCCCCATGGATAAGTCTGAGCTCTGCAGTGACTCCCAGAGCACTCCTGG	F	MYOF;MYOF	NM_133337;NM_013451	Body;Body				chr10:95195782-95195782									MYOF	ENST00000488645.1	3'UTR	chr10:95196365-95197350	3							10	95186374	rs534881302;rs547819837	6;20	0.000399;0.000599
0.374164	3206	cg00087161	82685176	82685176	0.0404814	5214.19	0.108192	5536.96	cg00087161	37	10	2180385	AATTATCACCCCTAACATACAATTTCCAGGCTGTCATAGCTGATTTTTCG	R																							chr10:2179488-2180387	6			10	2170385	rs570182632;rs535916309	20;18	0.000200;0.000200
2.83047	3208	cg00087195	76638427	70772278	0.0100575	15154.9	0.00355327	16520.6	cg00087195	37	5	7869293	CGCGACTTCCACCAACCTTGCGCCAGCGCGCACTGACGCAGCGCCCATGC	R	MTRR;MTRR;FASTKD3;MTRR	NM_002454;NM_002454;NM_024091;NM_024010	1stExon;5'UTR;TSS200;1stExon	chr5:7868863-7869840	Island	high-CpG:7922246-7922316				5:7921843-7922840	5:7868405-7870235	Promoter_Associated	MTRR;FASTKD3;FASTKD3;MTRR;MTRR;MTRR;MTRR	ENST00000440940.2;ENST00000264669.5;ENST00000513658.1;ENST00000264668.2;ENST00000341013.6;ENST00000341013.6;ENST00000502509.1	TSS200;TSS200;TSS200;1stExon;1stExon;5'UTR;5'UTR	FASTKD3;MTRR;MTRR;MTRR;MTRR;FASTKD3;FASTKD3;FASTKD3;FASTKD3;FASTKD3;MTRR;MTRR;MTRR;MTRR;MTRR;MTRR;MTRR;MTRR	ENST00000511261.1;ENST00000512217.1;ENST00000503550.1;ENST00000440940.2;ENST00000514369.1;ENST00000264669.5;ENST00000282110.4;ENST00000513658.1;ENST00000507572.1;ENST00000504695.1;ENST00000506877.1;ENST00000264668.2;ENST00000513439.1;ENST00000513439.1;ENST00000508047.1;ENST00000510279.1;ENST00000510279.1;ENST00000502509.1	TSS1500;TSS1500;TSS200;TSS200;TSS200;TSS200;TSS200;TSS200;TSS200;TSS200;TSS200;1stExon;1stExon;5'UTR;1stExon;1stExon;5'UTR;5'UTR	chr5:7869105-7869330	3						TRUE	5	7922293	rs148984781	17	0.00022
0.32013	3247	cg00088026	48768944	6793458	0.00343467	8651.14	0.010729	9725.52	cg00088026	37	12	117628347	GATGCAGGGGAGGTGTGGCCCGCGGATGGGCGGAGCGATCTCAGGACTCG	F	FBXO21;FBXO21	NM_015002;NM_033624	TSS200;TSS200	chr12:117627650-117628488	Island					12:116111941-116112860	12:117627363-117628780	Promoter_Associated	FBXO21;FBXO21;FBXO21;FBXO21	ENST00000330622.5;ENST00000257563.5;ENST00000535590.1;ENST00000427718.2	TSS200;TSS200;TSS200;TSS200	FBXO21;FBXO21;FBXO21;FBXO21;FBXO21;FBXO21	ENST00000330622.5;ENST00000551458.1;ENST00000257563.5;ENST00000535590.1;ENST00000550180.1;ENST00000427718.2	TSS200;TSS200;TSS200;TSS200;TSS1500;TSS200	chr12:117628200-117628715	3						TRUE	12	116112730	rs184256529	45	0.000599
0.314291	3248	cg00088033	22776200	22776200	0.0772473	307.17	0.245783	358.829	cg00088033	37	17	35969707	AAGGGAGCTGATTCATTGTCTGGTAGGCCCTCTGCAGGGCCCAGCTGGCG	R	SYNRG;SYNRG;SYNRG;SYNRG;SYNRG;SYNRG;SYNRG	NM_001163547;NM_007247;NM_001163545;NM_080550;NM_198882;NM_001163544;NM_001163546	TSS1500;TSS1500;TSS1500;TSS1500;TSS1500;TSS1500;TSS1500	chr17:35968980-35969757	Island					17:33043094-33043851	17:35969104-35970192	Promoter_Associated	SYNRG;SYNRG;SYNRG;SYNRG;SYNRG	ENST00000394378.2;ENST00000502449.1;ENST00000346661.3;ENST00000339208.5;ENST00000394379.2	TSS1500;TSS1500;TSS1500;TSS1500;TSS1500	SYNRG;SYNRG;SYNRG;SYNRG;SYNRG	ENST00000394378.2;ENST00000502449.1;ENST00000346661.3;ENST00000339208.5;ENST00000394379.2	TSS1500;TSS1500;TSS1500;TSS1500;TSS1500	chr17:35969400-35969750	3						TRUE	17	33043820	rs570583459;rs111497215	32;26	0.000998;0.500000
0.326911	3269	cg00088620	2728260	2728260	0.150336	5092.89	0.45987	5180	cg00088620	37	16	73224998	CGCCTCTGAATATGACATCAGGCTGGGCAGAGCCACCACACAGCCACCAG	R																							chr16:73224969-73225652	6			16	71782499	rs572908203;rs540221113	2;1	0.000200;0.000399
10.0367	3296	cg00089372	57789142	79651884	0.0143326	8654.94	0.00142803	9816.46	cg00089372	37	1	156469964	GGGACGGGCGGATTGGGGGCGCGCCCGCCTGTTCGTGTAGGGGGTTTACG	F	MEF2D	NM_005920	5'UTR	chr1:156469617-156471060	Island					1:154736258-154737684	1:156469665-156471662	Promoter_Associated	MEF2D;MEF2D;MEF2D;MEF2D	ENST00000464356.1;ENST00000353795.3;ENST00000541336.1;ENST00000348159.4	3'UTR;5'UTR;5'UTR;5'UTR	MEF2D;MEF2D;MEF2D;MEF2D;MEF2D;MEF2D	ENST00000475587.1;ENST00000464356.1;ENST00000489057.1;ENST00000353795.3;ENST00000541336.1;ENST00000348159.4	3'UTR;3'UTR;3'UTR;5'UTR;5'UTR;5'UTR	chr1:156468565-156470390	3						TRUE	1	154736588	rs528671912	42	0.000399
0.315738	3319	cg00089945	44780207	44780207	0.0969133	6166.92	0.306942	6638.19	cg00089945	37	1	222816858	CGAGTTGAATATAAAGTCAACTCAGAGGAACAATCAAGCAAGAACAAGCA	R	MIA3	NM_198551	Body	chr1:222817467-222817671	N_Shore								MIA3;RP11-378J18.5;MIA3;MIA3	ENST00000340535.7;ENST00000433391.1;ENST00000284471.7;ENST00000470521.1	TSS1500;TSS1500;TSS1500;5'UTR	MIA3;RP11-378J18.5;MIA3;MIA3;MIA3	ENST00000340535.7;ENST00000433391.1;ENST00000495210.1;ENST00000284471.7;ENST00000470521.1	TSS1500;TSS1500;TSS1500;TSS1500;5'UTR			chr1:222816676-222818296	6	chr1:222816313-222819015	6		TRUE	1	220883481
0.345477	3320	cg00089960	7665440	7665440	0.231128	11948.1	0.669011	13034.5	cg00089960	37	12	122245655	CGCTCTAGTAGCACATTACTGTGAACTCCACAGGCCCTGACCAGGCTGAG	R	SETD1B	NM_015048	Body	chr12:122247781-122248424	N_Shelf																						12	120730038	rs565018056;rs114004056	37;2	0.000200;0.006989
0.164891	3359	cg00090873	11600159	11600159	0.00943342	3063.86	0.05721	4265.69	cg00090873	37	2	40714890	CGGAACCTGCTCACTCAGACTGGTTTTCTCACTGCTGCTGAAAAGGCCAA	F	SLC8A1	NM_001112802	5'UTR				chr2:40714807-40714807						SLC8A1;SLC8A1;SLC8A1	ENST00000403092.1;ENST00000542640.1;ENST00000405269.1	5'UTR;5'UTR;5'UTR	SLC8A1;SLC8A1;SLC8A1	ENST00000403092.1;ENST00000542640.1;ENST00000405269.1	5'UTR;5'UTR;5'UTR	chr2:40714820-40715070	3							2	40568394	rs575555401	5	0.000399
0.315711	3364	cg00091060	99657239	99657239	0.130716	7724.95	0.414038	8447.46	cg00091060	37	19	57922082	CGAAGCTCTGGAGACTGTTTTATGATCTTCAATGTGCTCTGCTGGGCACA	R	ZNF17	NM_006959	TSS1500	chr19:57922440-57923066	N_Shore								ZNF17	ENST00000307658.6	TSS1500	ZNF17	ENST00000307658.6	TSS1500			chr19:57922031-57923315	6	chr19:57921981-57923404	6		TRUE	19	62613894	rs190759153;rs375139456;rs148948775	36;32;24	0.000200;0.000100;0.000200
0.396658	3375	cg00091263	6688205	6688205	0.306751	8424.5	0.773339	7732.13	cg00091263	37	2	59476753	AGTCTGTTCTGGAGGCACCATGACAAAGCACCAGACAGAAAGCAGTCACG	F	LOC101927285	NR_110219	Body						TRUE				AC007131.1;AC007131.2	ENST00000409590.1;ENST00000444001.2	5'UTR;3'UTR	AC007131.2;AC007131.2;AC007131.2;AC007131.1;AC007131.2;AC007131.2;AC007131.2	ENST00000443306.1;ENST00000451416.1;ENST00000440521.1;ENST00000409590.1;ENST00000443306.1;ENST00000444001.2;ENST00000412409.3	1stExon;TSS200;TSS200;5'UTR;3'UTR;3'UTR;3'UTR									2	59330257	rs185349278;rs562841505	16;33	0.000799;0.000200
0.291708	3379	cg00091349	57722175	57722175	0.152268	6628.89	0.521989	6799.12	cg00091349	37	3	151048406	CGAGACTAGTGTTAGTTGATCACAAAGTTTTGGGTGACTTGGCTTTGAAT	F	MED12L;P2RY13	NM_053002;NM_176894	Body;TSS1500										P2RY13;MED12L	ENST00000325602.5;ENST00000491549.1	TSS1500;5'UTR	P2RY13;MED12L;MED12L	ENST00000325602.5;ENST00000468305.1;ENST00000491549.1	TSS1500;5'UTR;5'UTR								TRUE	3	152531096	rs186283323;rs556118486	9;19	0.000399;0.000200
0.347603	3398	cg00091960	89744508	89744508	0.0537985	5257.73	0.15477	6022.52	cg00091960	37	7	126829514	GTACAGCAGGTCCAGTTTCTTTTTCGTTCTCCTGATAGAAGGACTGTACG	R	GRM8;GRM8;GRM8	NM_001127323;NR_028041;NM_000845	Body;Body;Body						TRUE																	TRUE	7	126616750
0.376375	3400	cg00091986	67716248	20707282	0.210436	5790.82	0.559114	7578.52	cg00091986	37	11	46402182	TAACAAGCAGCGGGGGCTGCGGGGTTGTCCTCGGGGTGGGGGACTGGACG	R	MDK;MDK;MDK;MDK;MDK;MDK;MDK	NM_001012334;NM_002391;NM_001270552;NR_073039;NM_001012333;NM_001270551;NM_001270550	TSS1500;TSS1500;TSS1500;TSS1500;TSS1500;TSS1500;TSS200	chr11:46402624-46404139	N_Shore					11:46358699-46360747	11:46401984-46402299	Unclassified	MDK;MDK;MDK;MDK;MDK;MDK	ENST00000359803.2;ENST00000405098.2;ENST00000395566.4;ENST00000533283.1;ENST00000407067.1;ENST00000405308.2	TSS1500;TSS1500;TSS1500;TSS1500;TSS1500;TSS200	MDK;MDK;MDK;MDK;MDK;MDK;MDK;MDK;MDK;MDK;MDK	ENST00000441869.1;ENST00000490240.1;ENST00000359803.2;ENST00000533952.1;ENST00000405098.2;ENST00000395566.4;ENST00000533283.1;ENST00000481047.1;ENST00000489525.1;ENST00000407067.1;ENST00000405308.2	TSS1500;TSS1500;TSS1500;TSS1500;TSS1500;TSS1500;TSS1500;TSS1500;TSS1500;TSS1500;TSS200	chr11:46401905-46403375	3							11	46358758	rs114912367	43	0.026957
0.344342	3404	cg00092151	25722193	25722193	0.240921	15011.3	0.699657	15719.4	cg00092151	37	12	58200399	CGTGAATGTTATAGTATTATGTTTGCCCTTGAGGAGCTTCTAGACTCACT	F	AVIL	NM_006576	Body										U6;AVIL	ENST00000384022.1;ENST00000550083.1	TSS1500;TSS200	AVIL;AVIL;AVIL;U6;AVIL;AVIL;AVIL	ENST00000549548.1;ENST00000549753.1;ENST00000548843.1;ENST00000384022.1;ENST00000550083.1;ENST00000549851.1;ENST00000550537.1	3'UTR;3'UTR;3'UTR;TSS1500;TSS200;3'UTR;3'UTR									12	56486666	rs187759826;rs113363824	1;11	0.000200;0.001997
0.298498	3415	cg00092400	7632219	7632219	0.0481208	10322	0.16121	15066.8	cg00092400	37	12	51788285	CGGAGGCAGAAATTGCAGTCACTATTCTGTGGTGGCTCATCTGCAAACCT	R				chr12:51785279-51785821	S_Shelf				TRUE		12:51787968-51788373	Unclassified_Cell_type_specific	SLC4A8	ENST00000535225.1	5'UTR	SLC4A8	ENST00000535225.1	5'UTR	chr12:51787585-51788295	3						TRUE	12	50074552
0.362952	3416	cg00092426	3693258	3693258	0.284904	6977.23	0.784963	7012.7	cg00092426	37	15	43309540	CGCCTCCCCTGGTCAATGAGCAATCCAGCTGAGGAGGAGGCCACTGGTAG	F	UBR1	NM_174916	Body										UBR1;UBR1	ENST00000568782.1;ENST00000382177.2	TSS1500;3'UTR	UBR1;UBR1;UBR1	ENST00000568782.1;ENST00000382177.2;ENST00000546274.2	TSS1500;3'UTR;3'UTR									15	41096832	rs549913183;rs531919410	30;51	0.000998;0.000200
0.298692	3485	cg00094158	57765569	57765569	0.246519	3373.78	0.825328	4132.49	cg00094158	37	10	126435795	TGTATCAACAAGCTAATAAAAGTATTCACCTAAGCACATTTGTGCAGACG	R				chr10:126431314-126433285	S_Shelf								RP11-12J10.3	ENST00000494792.1	3'UTR	RP11-12J10.3	ENST00000494792.1	3'UTR	chr10:126435640-126435870	3						TRUE	10	126425785
0.308738	3502	cg00094538	85709140	85709140	0.0915153	9981.84	0.296418	9795.47	cg00094538	37	7	142505684	CGGGATGGTGAGCGTACAAAAAGTAGATAAATTGTCCTAATGGAACCAAC	R							chr7:142505354-142505354				7:142505518-142505811	Promoter_Associated							chr7:142505560-142506070	3							7	142215811	rs536013666;rs147494863	48;17	0.000200;0.000200
0.379408	3542	cg00095326	98747960	98747960	0.211313	11575.6	0.556954	11620.6	cg00095326	37	1	228940949	CGCCTCTCGAGGGATATGGAGGCTTGACCTGGTCGTTTAGCATTTTAACA	R									TRUE		1:228940774-228941014	Unclassified_Cell_type_specific							chr1:228940425-228941235	3						TRUE	1	227007572	rs566786535;rs529310183;rs549073702;rs141169551	44;35;26;1	0.000200;0.000200;0.000200;0.000399
0.393632	3573	cg00095930	49620215	49620215	0.122716	16575.3	0.311754	22039.6	cg00095930	37	12	109569116	CGCCACCAGCCTCCCGCTGAAAGGTGACACTCTGCCAGCTGGGTTCCCTT	F						low-CpG:108053416-108053607			TRUE				ACACB	ENST00000338432.7	5'UTR	ACACB;ACACB	ENST00000539864.1;ENST00000338432.7	TSS200;5'UTR	chr12:109568885-109569695	3						TRUE	12	108053499	rs544470903;rs562691863	0;22	0.001997;0.000200
0.237238	3577	cg00096008	77748885	77748885	0.11165	2199.61	0.470626	2299.14	cg00096008	37	6	71081133	TCAATTATCTTCTGTTTACACTGCACCCAGAAATATTTTGTAAAATCTCG	R																					chr6:71080986-71081735	6	chr6:71081093-71082007	6			6	71137854	rs555027387;rs568384880;rs191761981	18;10;1	0.000200;0.000200;0.003395
0.380661	3581	cg00096106	61668532	61668532	0.217448	4945.14	0.571237	5663.36	cg00096106	37	5	100176809	TGGAAATCAGTAACCTGTGTAGAAATTACCAACATGACAACAAAAATACG	F	ST8SIA4	NM_005668	Body						TRUE												chr5:100176002-100178467	6	chr5:100175898-100177917	6		TRUE	5	100204708	rs533279127;rs545294015;rs138170115;rs530681730	0;16;21;36	0.000399;0.000399;0.001398;0.000399
0.349496	3596	cg00096705	20692293	20692293	0.156236	11041.1	0.447033	11488.6	cg00096705	37	12	8994120	CGTCTGTCCCATTCCAACCGGATGTCTCCAAGGTAAAGGGAGCTAGGCCA	R	A2ML1;A2ML1	NM_144670;NM_144670	ExonBnd;Body										A2ML1	ENST00000299698.7	ExonBnd	A2ML1	ENST00000299698.7	ExonBnd	chr12:8993960-8994235	3							12	8885387
0.288207	3647	cg00097839	55674563	55674563	0.0992868	3988.58	0.344498	5092.67	cg00097839	37	X	65223689	CGCACAGAAGAATTTGTCTAGGACAATTAAAAGAGGTTTCCCAGAGGAGA	F																					chrX:65223413-65224182	4	chrX:65216216-65224205	6			X	65140414
0.380436	3656	cg00098108	34753950	34753950	0.314049	11494.9	0.825497	11303.6	cg00098108	37	17	4797443	CGCCAACCCTGCCCTCTGTCCTGTAGACCCCTGAAGAGGAGCGGAACCTG	F	MINK1;MINK1;MINK1;MINK1	NM_015716;NM_153827;NM_170663;NM_001024937	Body;Body;Body;Body										MINK1	ENST00000542906.1	TSS200	MINK1;MINK1;MINK1;MINK1;MINK1;MINK1;MINK1	ENST00000574871.1;ENST00000575511.1;ENST00000572304.1;ENST00000542906.1;ENST00000572330.1;ENST00000574453.1;ENST00000571207.1	TSS1500;TSS1500;5'UTR;TSS200;5'UTR;3'UTR;3'UTR			chr17:4792163-4805896	6					17	4738219	rs551290687	0	0.0002
0.39918	3730	cg00100114	58698859	58698859	0.255839	4445.32	0.640913	4339.03	cg00100114	37	7	101932902	AGAGAAAGGCCCAGGGAAGCTTTATTAGCACCTGTAGTCTCCAGAGTTCG	R	SH2B2	NM_020979	Body	chr7:101929503-101931089	S_Shore						7:101932757-101932954	Unclassified_Cell_type_specific				SH2B2	ENST00000444095.1	5'UTR			chr7:101927701-101933699	6	chr7:101927675-101935578	6		TRUE	7	101719622	rs187969906;rs561708391	14;1	0.003794;0.000200
2.80277	3763	cg00101115	74666597	20627843	0.0245372	11629.9	0.00875461	12919.6	cg00101115	37	17	56429878	CGCCCAGGGCCACCAGCCCAGATCAAACAGCCCGCGTCTCGGCGCTGCGG	R	SUPT4H1	NM_003168	TSS1500	chr17:56429455-56429906	Island					17:53784150-53785046	17:56428766-56430656	Promoter_Associated	SUPT4H1;RNF43	ENST00000225504.3;ENST00000500597.2	TSS1500;3'UTR	SUPT4H1;RNF43	ENST00000225504.3;ENST00000500597.2	TSS1500;3'UTR	chr17:56429065-56429895	3						TRUE	17	53784877
0.319361	3830	cg00102955	73658987	73658987	0.0520989	10931.2	0.163135	12172	cg00102955	37	1	150230345	ATCTCTGCTTCTCTTGCTGTCTCTGTCTCTGTGGGCTTCCAGGGGATTCG	F	CA14;CA14	NM_012113;NM_012113	1stExon;5'UTR										CA14;CA14;CA14	ENST00000369111.3;ENST00000369111.3;ENST00000483993.1	5'UTR;1stExon;TSS200	CA14;CA14;CA14	ENST00000369111.3;ENST00000369111.3;ENST00000483993.1	5'UTR;1stExon;TSS200	chr1:150230020-150230395	3						TRUE	1	148496969
0.367988	3839	cg00103177	10627582	10627582	0.0315969	8222.01	0.0858638	8798.32	cg00103177	37	11	120797330	GCTGGCCCTAGAGGGTGTACCCTTGGTCAAAACATTCTACTACAAAATCG	R	GRIK4;GRIK4;GRIK4	NM_001282473;NM_001282470;NM_014619	Body;Body;Body													GRIK4;GRIK4	ENST00000533291.1;ENST00000527732.1	5'UTR;5'UTR	chr11:120797265-120797555	3							11	120302540
0.240813	3852	cg00103448	98757358	74642149	0.11001	3867.61	0.456828	4611.77	cg00103448	37	17	46600533	TCATTGCGTAACTCGGGAGGGTATTCTCGTTGTAGTCCACGAAATTGGCG	F				chr17:46604362-46604881	N_Shelf				TRUE		17:46600310-46600829	Unclassified_Cell_type_specific							chr17:46600345-46600735	3						TRUE	17	43955532	rs149797652;rs111747815;rs564321686;rs533483769;rs546847462	9;18;35;42;43	0.000998;0.000799;0.000200;0.000200;0.000399
0	3859	cg00103671	22786899	22786899	0	7.81013	0.698101	1219.84	cg00103671	37	17	7515956	ATACTTACCCATTTTTGCCTTACTTCCCTCATCAGATTTATTTCTCTGCG	F	SHBG;FXR2	NM_001289114;NM_004860	TSS1500;Body	chr17:7517690-7518748	N_Shore								SHBG	ENST00000576478.1	TSS1500	FXR2;SHBG	ENST00000571597.1;ENST00000572182.1	5'UTR;TSS1500									17	7456681
0.213919	3863	cg00103778	33686907	33686907	0.066064	7533.79	0.308827	9229.51	cg00103778	37	20	30196041	CGTTTAGCACAGTGCTTGGCACAGAATGTTTCATAGTTATAAATTATTAT	F				chr20:30196118-30196585	N_Shore				TRUE										chr20:30195640-30197250	3						TRUE	20	29659702	rs571145755;rs190163296;rs556827089;rs139768071;rs553974496	1;6;13;18;42	0.000200;0.000200;0.000200;0.000399;0.000998
0.30879	3868	cg00103865	55765596	55765596	0.227273	10324.8	0.736011	9801.18	cg00103865	37	12	6444572	CGCCCTCAGCTCTGACCTGACAGTCATCCAAGCTGGGTCGCTAGCCTTGG	R	TNFRSF1A	NM_001065	Body								12:6444520-6445471	Promoter_Associated	TNFRSF1A	ENST00000437813.3	TSS1500	TNFRSF1A;TNFRSF1A;TNFRSF1A	ENST00000535958.1;ENST00000538363.1;ENST00000437813.3	3'UTR;3'UTR;TSS1500	chr12:6443980-6446910	3							12	6314833	rs372923711;rs528364156;rs74059213	50;16;1	0.001797;0.000200;0.005192
0.396462	3881	cg00104167	88628483	69715262	0.160716	4905.72	0.405375	5281.58	cg00104167	37	16	86953195	CGAGCTCTGACAGCCCCATGAATTGTCTGTTTTCCAACCTGCCTCCCGCT	R										16:85510459-85510912											chr16:86951130-86954444	6				TRUE	16	85510696	rs117362436;rs141188621;rs544264880;rs562913948	48;47;44;19	0.042332;0.000000;0.000200;0.000200
0.376539	3886	cg00104303	55604539	55604539	0.0292582	8063.35	0.0777029	9734.43	cg00104303	37	16	89477291	CAGCTCTGCTTATTCTGTGGCCCAGTACATAAGGCTCTGTGTAGAACACG	F	ANKRD11;ANKRD11;ANKRD11;ANKRD11	NR_045839;NM_013275;NM_001256183;NM_001256182	Body;5'UTR;5'UTR;5'UTR										RP1-168P16.2;ANKRD11;ANKRD11	ENST00000562211.1;ENST00000378330.2;ENST00000301030.4	3'UTR;5'UTR;5'UTR	RP1-168P16.2;ANKRD11;ANKRD11;ANKRD11;ANKRD11;ANKRD11;ANKRD11	ENST00000562211.1;ENST00000562816.1;ENST00000378330.2;ENST00000378332.2;ENST00000301030.4;ENST00000568512.1;ENST00000566973.1	3'UTR;3'UTR;5'UTR;5'UTR;5'UTR;3'UTR;3'UTR	chr16:89477145-89477690	3							16	88004792	rs570838575;rs115364603	0;27	0.000599;0.012180
0.368412	3888	cg00104343	74712912	74712912	0.297936	6036.61	0.808705	6155.18	cg00104343	37	1	11286094	CGATCTTATGTCAGTTCAGCTTAGAATTTTTGGATCTGTGTTCTTGATTG	R	MTOR	NM_004958	Body										U6	ENST00000384720.1	TSS1500	U6	ENST00000384720.1	TSS1500									1	11208681
0.357507	3909	cg00105189	18696128	18696128	0.0666096	7994.55	0.186317	8887.68	cg00105189	37	2	23627885	CGAGGACAGGATCTGAGTCTGGCTCAAGCTGACACACAGTAGGTACTCAA	R	KLHL29	NM_052920	5'UTR										KLHL29	ENST00000486442.1	5'UTR	KLHL29	ENST00000486442.1	5'UTR			chr2:23626778-23627938	6	chr2:23626075-23628007	6			2	23481390	rs540857000	37	0.0002
3.171	3948	cg00106499	6748474	45600171	0.0162343	9627.08	0.00511961	11334.7	cg00106499	37	7	44163141	GGAAGCCGCGCGGGGATTAGCGAGTTGCGGCGATGGGCGGGGCAGGCGCG	F	POLD2;POLD2;POLD2;POLD2	NM_006230;NM_001127218;NM_006230;NM_001127218	1stExon;1stExon;5'UTR;5'UTR	chr7:44162850-44163720	Island	high-CpG:44129574-44129705				7:44129346-44130326	7:44162219-44163911	Promoter_Associated	POLD2;POLD2;POLD2;POLD2	ENST00000223361.3;ENST00000481763.1;ENST00000406581.2;ENST00000452185.1	TSS1500;TSS200;TSS200;TSS200	POLD2;POLD2;POLD2;POLD2;POLD2;POLD2;POLD2;POLD2;POLD2;POLD2;POLD2	ENST00000418438.1;ENST00000433715.1;ENST00000463464.1;ENST00000223361.3;ENST00000456038.1;ENST00000481763.1;ENST00000406581.2;ENST00000452185.1;ENST00000470867.1;ENST00000496539.1;ENST00000436844.1	5'UTR;5'UTR;TSS1500;TSS1500;TSS1500;TSS200;TSS200;TSS200;TSS200;TSS200;TSS200	chr7:44163085-44163355	3						TRUE	7	44129666	rs113828704	3	0.00639
0.197847	3952	cg00106565	74670175	74670175	0.0565994	3931.45	0.286077	4811.16	cg00106565	37	5	146784171	CGTCCCTTACCCAGCCTCACAACTGAGCCCACGAGTCTGACACTGAGGAT	F	DPYSL3	NM_001387	Body						TRUE				DPYSL3	ENST00000534907.1	5'UTR	DPYSL3;DPYSL3;DPYSL3	ENST00000508042.1;ENST00000507309.1;ENST00000534907.1	3'UTR;3'UTR;5'UTR	chr5:146783640-146784175	3						TRUE	5	146764364	rs12518292;rs141301053;rs532909454;rs552618829	28;31;32;49	0.061502;0.004593;0.000399;0.000399
0.173894	3955	cg00106621	19789569	19789569	0.0476526	3733.18	0.274033	5130.74	cg00106621	37	7	8300728	CGGTATAAAAATTATCAAGGCCTGGAAAATATGTCACCAGCTTGCTTGGG	R	ICA1;ICA1;ICA1	NM_004968;NM_022307;NM_001136020	5'UTR;5'UTR;5'UTR	chr7:8301031-8302252	N_Shore								AC007009.1;AC007128.1;ICA1;ICA1;ICA1;ICA1;ICA1	ENST00000458624.1;ENST00000424460.1;ENST00000396675.3;ENST00000265577.7;ENST00000402384.3;ENST00000406470.2;ENST00000407906.1	TSS1500;TSS1500;5'UTR;5'UTR;5'UTR;5'UTR;5'UTR	AC007009.1;AC007128.1;ICA1;ICA1;ICA1;ICA1;ICA1;ICA1;ICA1;ICA1;ICA1;ICA1;ICA1;ICA1	ENST00000458624.1;ENST00000424460.1;ENST00000396675.3;ENST00000430867.1;ENST00000455539.1;ENST00000457755.1;ENST00000265577.7;ENST00000402384.3;ENST00000339809.6;ENST00000447326.1;ENST00000406470.2;ENST00000407906.1;ENST00000446305.1;ENST00000486677.1	TSS1500;TSS1500;5'UTR;5'UTR;5'UTR;5'UTR;5'UTR;5'UTR;5'UTR;5'UTR;5'UTR;5'UTR;5'UTR;3'UTR	chr7:8300465-8300730	3						TRUE	7	8267253	rs184197470;rs3807803	45;2	0.000200;0.176218
0.19249	3992	cg00107629	34689948	34689948	0.028955	4989.13	0.150423	6715.28	cg00107629	37	11	46389307	CGAGCACTCACCAGCATCCTGGCTACACAGTACTGCTCCCCAACGTAGCA	R	DGKZ;DGKZ;DGKZ;DGKZ	NM_001105540;NM_201533;NM_003646;NM_201532	Body;Body;Body;Body	chr11:46389074-46389378	Island				TRUE	11:46345651-46345954	11:46389076-46389609	Gene_Associated	DGKZ;DGKZ	ENST00000343674.6;ENST00000528615.1	ExonBnd;5'UTR	DGKZ;DGKZ;DGKZ;DGKZ;DGKZ;DGKZ	ENST00000534215.1;ENST00000343674.6;ENST00000528615.1;ENST00000527674.1;ENST00000531879.1;ENST00000528173.1	5'UTR;ExonBnd;5'UTR;5'UTR;5'UTR;5'UTR	chr11:46389160-46389450	3						TRUE	11	46345883	rs202206488	2	0.000399
0.370288	4016	cg00108210	74702984	74702984	0.311878	1608.01	0.842258	2144.61	cg00108210	37	6	109476861	AATTATTGTAATTACCAATAGACTTAGTGACCTTCACATGTACAAAAACG	R	CEP57L1;CEP57L1;CEP57L1;CEP57L1	NM_001271853;NM_001083535;NM_001271852;NM_173830	Body;Body;Body;Body													CEP57L1;CEP57L1	ENST00000523174.1;ENST00000520761.1	TSS200;5'UTR									6	109583554	rs556940859;rs141073900	34;1	0.000399;0.008786
2.529	4048	cg00108980	32769979	32769979	0.0557371	2922.72	0.0220392	3564.38	cg00108980	37	1	59118461	CGGCCACTAGAGGGTGCTCTGTCACAGTGTGTCAGCACTACCATCTCAGC	R											1:59118286-59118660	Gene_Associated_Cell_type_specific							chr1:59118285-59118690	3							1	58891049	rs564011787	1	0.0002
0.270764	4074	cg00109480	7724545	7724545	0.155025	6430.83	0.572545	8681.12	cg00109480	37	3	190162093	CGCAAGTTAGCATAGCTGGAAGTGGTAGAAGTAGGTTTTCAACCCAAATG	F	TMEM207	NM_207316	Body																chr3:190161840-190162155	3							3	191644787	rs111585339;rs573070388	0;28	0.026358;0.000200
0.3447	4116	cg00110769	8610164	8610164	0.273588	5008.56	0.7937	6615.38	cg00110769	37	1	110122089	GGCTCTATAATCCTAAACTTAGACAATTTTTATAAAGTATCCTATAAACG	F	GNAI3	NM_006496	Body						TRUE																	TRUE	1	109923612
0.309073	4188	cg00112952	95670476	95670476	0.133499	5451.48	0.431935	6535.44	cg00112952	37	1	247616523	CGGAGATCTGCTCAGCTTACATGTTGCAACAGGTGTTCCCTGCTGCCCCA	F	OR2B11	NM_001004492	TSS1500	chr1:247614695-247614944	S_Shore								OR2B11	ENST00000318749.6	TSS1500	OR2B11	ENST00000318749.6	TSS1500								TRUE	1	245683146	rs531499090;rs550097079	5;20	0.000200;0.000200
0.26694	4224	cg00114012	93701300	93701300	0.0961842	8625.16	0.360322	9895.28	cg00114012	37	9	130158144	TAGGCAACTGCCCTTCTGTACTCCCACAGCATCTAATGCTTGATAACTCG	F	SLC2A8	NM_014580	TSS1500	chr9:130158774-130159057	N_Shore						9:130158093-130158507	Unclassified	SLC2A8;SLC2A8;SLC2A8	ENST00000373371.3;ENST00000373352.1;ENST00000373360.3	TSS1500;TSS1500;TSS1500	SLC2A8;SLC2A8;SLC2A8;SLC2A8;SLC2A8;SLC2A8	ENST00000373371.3;ENST00000451404.1;ENST00000476835.1;ENST00000419917.1;ENST00000373352.1;ENST00000373360.3	TSS1500;TSS1500;TSS1500;TSS1500;TSS1500;TSS1500	chr9:130157860-130158495	3						TRUE	9	129197965
0.345498	4253	cg00114778	36701871	36701871	0.189398	4489.88	0.548189	5085.16	cg00114778	37	3	22163009	CGCTTTGAGTTGGTGAGCCTGTACAGAAGGATGACTAGCGTGCACAATGC	F													ZNF385D	ENST00000494118.1	3'UTR	ZNF385D;ZNF385D;ZNF385D	ENST00000494118.1;ENST00000494108.1;ENST00000474607.2	3'UTR;3'UTR;3'UTR			chr3:22162401-22163129	5	chr3:22162531-22163543	3			3	22138013	rs535343143;rs552954586;rs187364063;rs148481226	0;14;25;47	0.000200;0.000200;0.000200;0.000599
2.59953	4284	cg00115629	62705539	55698205	0.0111065	8117.59	0.00427251	9973	cg00115629	37	3	53164619	CGGGCCGTCTGTTATGGCGCCTGGCTCTTTCTATTTCGGTAGGTTTTGCG	R	RFT1	NM_052859	TSS200	chr3:53164206-53164698	Island					3:53139217-53139678	3:53163601-53164975	Promoter_Associated	RFT1;RFT1	ENST00000394738.3;ENST00000296292.3	TSS200;TSS200	RFT1;RFT1;RFT1	ENST00000467048.1;ENST00000394738.3;ENST00000296292.3	TSS200;TSS200;TSS200			chr3:53163340-53165588	6	chr3:53162374-53165802	6		TRUE	3	53139659	rs544889260;rs140235971;rs188583157;rs541557631	29;18;17;1	0.000200;0.003195;0.000599;0.000200
0.368596	4293	cg00115959	96745970	96745970	0.136511	6504.53	0.370355	6897.55	cg00115959	37	10	89415736	CGACTGGCAGAAATAGGTTTGAGAACAAACAATGGATCCCAGCAAACACG	R				chr10:89419346-89420027	N_Shelf								RP11-57C13.6;RP11-57C13.3	ENST00000438082.1;ENST00000354527.2	5'UTR;3'UTR	RP11-57C13.6;RP11-57C13.6;RP11-57C13.3	ENST00000438082.1;ENST00000439051.1;ENST00000354527.2	5'UTR;5'UTR;3'UTR					chr10:89415731-89417782	6			10	89405716	rs565815104	16	0.0002
0.358562	4367	cg00118071	93783926	93783926	0.0938019	10775.4	0.261606	12947.3	cg00118071	37	6	3248184	CGCAGGGCCTTGCAGATGAATCTGCTTCTGTATCACATGATCCGTTTCAG	F							chr6:3248062-3248062		TRUE	6:3192633-3193245						PSMG4	ENST00000509933.1	3'UTR	chr6:3247960-3248315	3							6	3193183	rs78329376;rs144431563	11;12	0.003195;0.004593
0.389168	4375	cg00118309	15680573	15680573	0.171454	7978.55	0.440565	9245.93	cg00118309	37	X	76141257	CGTGCCTGAGACACTGGGCAAGCCCTCCAGAGATGCTTCTAGATCCAGCC	F	MIR384;MIR325HG;MIR325HG;MIR325HG;MIR325HG;MIR325HG;MIR325HG;MIR325HG	NR_029909;NR_110405;NR_110406;NR_110404;NR_110403;NR_110402;NR_110401;NR_110400	TSS1500;Body;Body;Body;Body;Body;Body;Body																								X	76057651
0.314098	4386	cg00118507	97713182	97713182	0.202148	6992.2	0.643583	7891.82	cg00118507	37	1	113215934	AATCTCCCTTCTTCTCTGGTCAGGTTTATGTCTTGGATGTTCTCAAAACG	F	MOV10;MOV10	NM_001130079;NM_020963	TSS1500;TSS1500	chr1:113217475-113218097	N_Shore				TRUE				MOV10;MOV10;MOV10;MOV10;MOV10;MOV10;MOV10	ENST00000413052.2;ENST00000369645.1;ENST00000544796.1;ENST00000285733.8;ENST00000369644.1;ENST00000468624.1;ENST00000357443.2	TSS1500;TSS1500;TSS1500;TSS1500;TSS1500;TSS1500;TSS1500	MOV10;MOV10;MOV10;MOV10;MOV10;MOV10;MOV10;MOV10;MOV10;MOV10;MOV10;MOV10	ENST00000413052.2;ENST00000369645.1;ENST00000486416.1;ENST00000486416.1;ENST00000544796.1;ENST00000461226.1;ENST00000369644.1;ENST00000496577.1;ENST00000475429.1;ENST00000468624.1;ENST00000465579.1;ENST00000357443.2	TSS1500;TSS1500;1stExon;5'UTR;TSS1500;TSS1500;TSS1500;TSS1500;TSS1500;TSS1500;TSS1500;TSS1500					chr1:113213934-113220021	6		TRUE	1	113017457	rs568328374	43	0.0002
0.329811	4438	cg00119964	85679310	85679310	0.118956	3981.41	0.36068	4209.57	cg00119964	37	1	116248380	CGAGCTTCTGATTTACAGTTGGTTTCACAGCTCTGAGATAGTAAATGGGG	F	CASQ2	NM_001232	Body																chr1:116248185-116248575	3							1	116049903	rs558460182;rs113421139;rs576734403	0;6;38	0.000799;0.500000;0.000399
0.379538	4467	cg00120552	30600123	30600123	0.286604	3635.38	0.755141	3511.52	cg00120552	37	1	21439223	ATGTTTTCTTTCTTATAGCATTCAGCAGCATTTCATTTCAAAATAAAACG	R	EIF4G3;EIF4G3;EIF4G3;EIF4G3	NM_003760;NM_001198803;NM_001198802;NM_001198801	TSS1500;5'UTR;5'UTR;5'UTR										EIF4G3;EIF4G3	ENST00000463775.1;ENST00000400422.1	TSS1500;5'UTR	EIF4G3;EIF4G3;EIF4G3;EIF4G3	ENST00000463775.1;ENST00000400422.1;ENST00000411888.1;ENST00000438975.1	TSS1500;5'UTR;5'UTR;5'UTR									1	21311810
0.312979	4476	cg00120887	1723549	1723549	0.0922225	12601.6	0.29466	14706.5	cg00120887	37	10	111644393	GGAAGCCAGGCAAGCCTCCTCTGTAAGGGTCAGTGAGCCCCATGGAGACG	R	XPNPEP1;XPNPEP1;XPNPEP1	NR_030724;NM_001167604;NM_020383	Body;Body;Body								10:111643901-111644453	Gene_Associated_Cell_type_specific	XPNPEP1	ENST00000502895.1	3'UTR	XPNPEP1;XPNPEP1;XPNPEP1;XPNPEP1;XPNPEP1;XPNPEP1;XPNPEP1;XPNPEP1;XPNPEP1;XPNPEP1;XPNPEP1;XPNPEP1;XPNPEP1	ENST00000508059.1;ENST00000505255.1;ENST00000507328.1;ENST00000472336.1;ENST00000513817.1;ENST00000512582.1;ENST00000488118.2;ENST00000502895.1;ENST00000509646.1;ENST00000460523.1;ENST00000430337.1;ENST00000443078.1;ENST00000506777.1	3'UTR;3'UTR;TSS1500;TSS1500;TSS1500;TSS200;3'UTR;3'UTR;3'UTR;3'UTR;3'UTR;3'UTR;3'UTR	chr10:111644300-111644610	3							10	111634383	rs552852024;rs138701447	46;12	0.000200;0.006989
0.229986	4484	cg00121045	77716250	35627903	0.0844478	6389.97	0.367188	6221.14	cg00121045	37	16	1416053	TTTGAGGAAAATACCTTGAAACCGTCGGTAGGACTAGATAGGTGACAACG	R	UNKL	NM_023076	3'UTR	chr16:1414417-1414851	S_Shore					16:1355932-1356300			UNKL;UNKL;UNKL;UNKL;UNKL	ENST00000391893.2;ENST00000248104.7;ENST00000397464.1;ENST00000508903.2;ENST00000402641.2	3'UTR;3'UTR;3'UTR;3'UTR;3'UTR	UNKL;UNKL;UNKL;UNKL;UNKL;UNKL;UNKL	ENST00000391893.2;ENST00000248104.7;ENST00000562537.1;ENST00000397464.1;ENST00000508903.2;ENST00000402641.2;ENST00000562537.1	3'UTR;3'UTR;3'UTR;3'UTR;3'UTR;3'UTR;1stExon	chr16:1416005-1416190	3						TRUE	16	1356054	rs74697119;rs565734018;rs534527638;rs547936497;rs150845055;rs536938912	49;44;37;28;25;4	0.018970;0.000200;0.000200;0.001398;0.000200;0.000200
0.361378	4504	cg00121528	69723288	69723288	0.175172	13439	0.484733	14849	cg00121528	37	21	44010944	CGCCCCCACAGCCTGTTGTGGTCAGACCCCGAGGATCCAGTGCCAGCTTG	F				chr21:44007475-44010481	S_Shore						21:44010761-44011553	Unclassified							chr21:44010765-44011375	3							21	42884013	rs111602568	0	0.043131
0.313263	4508	cg00121626	7786552	7786552	0.157523	72.6149	0.502846	132.251	cg00121626	37	Y	21664296	AGACTAATGGGAGTGGCTTGCAAGCCAGGTACTGTGCCCTACAACTCTCG	R	BCORL2	NR_002923	Body	chrY:21664481-21665063	N_Shore		chrY:21664138-21664138						BCORP1	ENST00000441139.1	3'UTR	BCORP1;BCORP1;BCORP1	ENST00000539453.1;ENST00000441139.1;ENST00000400605.1	3'UTR;3'UTR;3'UTR								TRUE	Y	20123684
0.350328	4548	cg00122779	43720290	43720290	0.0327691	10805.3	0.0935383	11963.4	cg00122779	37	6	32033006	CGATCTTAAGTTAGGGCCAGACTGGGCCCACCTTCTGACCTGAATTCAAG	R	TNXB	NM_019105	Body																							TRUE	6	32140984	rs7766862	1	0.21845
0.392462	4570	cg00123225	26717545	26717545	0.284053	1857.55	0.723773	2591.93	cg00123225	37	9	3875784	CGTCCAGTAGGGGAGAATATAGCAGCAAGGCAAAACCACAAAGTGCAAAT	F	GLIS3;GLIS3	NM_152629;NM_001042413	Body;Body										RP11-252M18.3;GLIS3	ENST00000422150.1;ENST00000461870.1	5'UTR;3'UTR	RP11-252M18.3;GLIS3;GLIS3;GLIS3	ENST00000422150.1;ENST00000474483.1;ENST00000461870.1;ENST00000467497.1	5'UTR;3'UTR;3'UTR;3'UTR	chr9:3875120-3875815	3							9	3865784
0.371276	4571	cg00123232	48646143	48646143	0.205397	7218.06	0.55322	6934.56	cg00123232	37	9	16921903	CGATCTAGTCCTTCTGTGAGAGCCTGGATAAAGAATTTAACATGTTGGTA	R																			chr9:16921885-16922235	3							9	16911903	rs576126025;rs116304673	23;17	0.000399;0.015974
0.380899	4584	cg00123622	14758149	14758149	0.268431	4138.72	0.704728	4592.46	cg00123622	37	16	81739335	CGTGTTCACTGCACACCTGCTGTGGACCAGGCACCATTCCATGTGCCAGG	F	CMIP;CMIP	NM_198390;NM_030629	Body;Body										CMIP	ENST00000566513.1	5'UTR	CMIP;CMIP	ENST00000561605.1;ENST00000566513.1	5'UTR;5'UTR			chr16:81736696-81744150	6					16	80296836	rs3968320;rs542959367	41;51	0.500000;0.000200
0.329379	4613	cg00124685	59778125	59778125	0.0955389	3197.48	0.290058	3928.55	cg00124685	37	8	59303367	CGTTCTCACACATATGTCAGAGTTGAAAAAGTTGATCGAATAGAGGTAGA	F																											8	59465921	rs560407998;rs532440403;rs545864451	0;8;11	0.000200;0.001597;0.002196
0.386945	4643	cg00125455	85658902	85658902	0.0377141	13770.4	0.0974665	15505.6	cg00125455	37	20	44574271	TGAACTGGGCCAGAGTATACTGATCTGTGGAATGGGACTTCCCTCTCTCG	R	PCIF1	NM_022104	Body	chr20:44574821-44575022	N_Shore						20:44573667-44574716	Gene_Associated_Cell_type_specific	PCIF1	ENST00000479348.1	5'UTR	PCIF1	ENST00000479348.1	5'UTR					chr20:44571725-44583004	6		TRUE	20	44007678	rs560857714;rs528324189;rs1111750;rs188056802;rs143131662	47;46;35;4;2	0.000200;0.000200;0.051118;0.000799;0.000599
0.39326	4699	cg00127414	96639940	96639940	0.102921	7540.32	0.261713	9565.01	cg00127414	37	12	6938883	CACACTCTGGGTGCCCCAGAGCCTCATGGAAGACTGGCCAATCAGAACCG	F	P3H3	NM_014262	Body	chr12:6937570-6938639	S_Shore						12:6937196-6939373	Promoter_Associated	U47924.11;LEPREL2;LEPREL2	ENST00000545321.1;ENST00000290510.8;ENST00000251761.7	5'UTR;TSS200;5'UTR	U47924.11;LEPREL2;LEPREL2;LEPREL2;LEPREL2;LEPREL2;LEPREL2	ENST00000545321.1;ENST00000538102.1;ENST00000536140.1;ENST00000536140.1;ENST00000544813.1;ENST00000290510.8;ENST00000251761.7	5'UTR;TSS1500;5'UTR;1stExon;5'UTR;TSS200;5'UTR	chr12:6937145-6939315	3							12	6809144
0.150143	4704	cg00127545	80641854	78643858	0.00162302	10024.6	0.0108098	10610.8	cg00127545	37	3	51705085	TCAGCAACCGGATAGTTTGTTGGAGGCGGGAAGGTACGCCGTGGGTTCCG	R	TEX264;TEX264;TEX264	NM_001129884;NR_024012;NM_015926	TSS200;TSS200;TSS200	chr3:51705062-51706022	Island					3:51680113-51681062	3:51704688-51706177	Promoter_Associated	TEX264;TEX264;TEX264;TEX264;TEX264	ENST00000395057.1;ENST00000416589.1;ENST00000457573.1;ENST00000341333.5;ENST00000415259.1	TSS1500;TSS1500;TSS200;TSS200;TSS200	TEX264;TEX264;TEX264;TEX264;TEX264;TEX264;TEX264;TEX264;TEX264;TEX264;TEX264;TEX264	ENST00000395057.1;ENST00000416589.1;ENST00000493444.1;ENST00000457927.1;ENST00000444233.1;ENST00000489026.1;ENST00000457573.1;ENST00000341333.5;ENST00000412249.1;ENST00000425781.1;ENST00000415259.1;ENST00000419358.1	TSS1500;TSS1500;TSS1500;TSS1500;TSS1500;TSS200;TSS200;TSS200;TSS200;TSS200;TSS200;5'UTR	chr3:51704825-51705395	3						TRUE	3	51680125	rs111421640	2	0.002796
0.304669	4708	cg00127664	61619230	61619230	0.218881	2077.91	0.718422	2075.88	cg00127664	37	18	29597931	CGAAGACTTATTTAGTGCCCACTGCACGCCAGACTCGGTTCTAGTGATGA	R	RNF125	NM_017831	TSS1500	chr18:29598566-29599460	N_Shore								RNF125	ENST00000217740.3	TSS1500	RNF125	ENST00000217740.3	TSS1500					chr18:29597795-29600203	6			18	27851929	rs531094791;rs141074683	25;15	0.000200;0.000200
3.19945	4727	cg00128188	81632399	93728200	0.0231372	8817.25	0.00723162	10298.5	cg00128188	37	10	1095446	CAGAAAGGCCATCGTTCTAGACATACGAGAACTCCCCGTGCAGCCAAACG	F	IDI1	NM_004508	TSS1500	chr10:1094337-1095594	Island	high-CpG:1085018-1085477				10:1084306-1085579	10:1094183-1095693	Promoter_Associated	IDI1;WDR37;IDI1	ENST00000491735.1;ENST00000358220.1;ENST00000381344.3	TSS1500;TSS200;TSS1500	IDI1;IDI1;IDI1;IDI1;WDR37;IDI1	ENST00000427898.1;ENST00000429642.1;ENST00000482091.1;ENST00000491735.1;ENST00000358220.1;ENST00000381344.3	TSS1500;TSS1500;TSS1500;TSS1500;TSS200;TSS1500	chr10:1094785-1095475	3						TRUE	10	1085446	rs541365497;rs114721769;rs578161522;rs375024018	8;12;23;38	0.002196;0.036541;0.000200;0.000399
0.369042	4739	cg00128506	9741332	9741332	0.114807	5209.46	0.311096	5735.7	cg00128506	37	8	8641298	CGGAATTTCTTGCATAGACAGCTGAAGAGTCCTGTAGAGCAGAGTGATTT	F											8:8641019-8641494	Unclassified	RP11-211C9.1;MFHAS1	ENST00000522213.1;ENST00000276282.6	TSS1500;3'UTR	RP11-211C9.1;MFHAS1	ENST00000522213.1;ENST00000276282.6	TSS1500;3'UTR	chr8:8640985-8641575	3							8	8678708	rs78750733;rs543387459;rs368524640;rs3087732	20;21;32;39	0.023363;0.000200;0.011981;0.098243
0.372024	4770	cg00129234	61756981	61756981	0.0414191	6443.99	0.111334	8249.14	cg00129234	37	3	99766639	CGCACAGCCACTGAATGCCCTGTCAGTTAAAAGAGGAAGCAGAGGCTAAG	R	FILIP1L;FILIP1L;CMSS1	NM_001042459;NM_182909;NM_032359	5'UTR;5'UTR;Body										FILIP1L	ENST00000354552.3	5'UTR	FILIP1L;C3orf26	ENST00000354552.3;ENST00000463526.1	5'UTR;5'UTR	chr3:99766240-99767015	3							3	101249329
0.394717	4771	cg00129266	78703281	78703281	0.295764	11589.5	0.749307	10843.4	cg00129266	37	16	30778449	TGCAGAGTCTGAGCTGTCAGCCCTGTCCTCATTCTTCTGGTCTGATGACG	R	RNF40;RNF40;RNF40;RNF40	NM_001286572;NM_001207034;NM_001207033;NM_014771	Body;Body;Body;Body										RNF40	ENST00000538323.1	5'UTR	RNF40;RNF40;RNF40	ENST00000538323.1;ENST00000564260.1;ENST00000493683.1	5'UTR;TSS1500;5'UTR					chr16:30777522-30778670	3			16	30685950	rs188259132;rs577775294;rs545175575	20;15;1	0.000200;0.000200;0.000399
0.393364	4774	cg00129389	34654865	34654865	0.138235	12131.5	0.351418	12666.9	cg00129389	37	7	34699808	CGGCTGGACCACTGGACAAGGAGAAAAGCAGAAAGACAGGAATTGTGTTT	F	NPSR1;NPSR1;NPSR1;NPSR1;NPSR1;NPSR1-AS1;NPSR1-AS1	NM_001300935;NM_207172;NM_001300934;NM_207173;NM_001300933;NR_033665;NR_033664	Body;Body;Body;Body;Body;Body;Body						TRUE				AC005493.1;AAA1	ENST00000399077.1;ENST00000419766.1	TSS200;3'UTR	AC005493.1;AAA1;AAA1;AAA1;AAA1;AAA1;AAA1;AAA1;AAA1	ENST00000399077.1;ENST00000439852.1;ENST00000358772.4;ENST00000544556.1;ENST00000535640.1;ENST00000431669.1;ENST00000419766.1;ENST00000537560.1;ENST00000539747.1	TSS200;3'UTR;3'UTR;3'UTR;3'UTR;3'UTR;3'UTR;3'UTR;3'UTR									7	34666333	rs112171680;rs35018938;rs35461067;rs568834123	1;19;42;48	0.000599;0.176118;0.017572;0.000200
0.344748	4789	cg00129811	11690246	11690246	0.21996	5409.11	0.638031	4691.7	cg00129811	37	6	116726398	TCAGCATTGCCTGCTGGGCTTCAAATGCAGTTCTCTGCAGCTGTTTCTCG	R	DSE;DSE	NM_013352;NM_001080976	Body;Body						TRUE		6:116726329-116726522	Unclassified_Cell_type_specific	DSE	ENST00000540275.1	3'UTR	DSE	ENST00000540275.1	3'UTR	chr6:116726320-116726710	3						TRUE	6	116833091
0.374654	4823	cg00130693	18637894	18637894	0.0948263	6274.39	0.253104	6632.14	cg00130693	37	1	226110727	CGACTCAGAATAACAGCAAAGTGGCCACTGTTGTAAATGAGGAAATAGCC	F	PYCR2	NM_013328	Body	chr1:226111642-226112552	N_Shore								PYCR2;PYCR2	ENST00000478402.1;ENST00000316918.7	3'UTR;5'UTR	PYCR2;PYCR2;PYCR2;PYCR2;PYCR2;PYCR2;PYCR2	ENST00000478402.1;ENST00000446534.1;ENST00000489681.1;ENST00000472798.1;ENST00000466127.1;ENST00000446534.1;ENST00000316918.7	3'UTR;3'UTR;3'UTR;3'UTR;TSS1500;1stExon;5'UTR			chr1:226109861-226110818	6	chr1:226107223-226113224	6		TRUE	1	224177350	rs183183629	21	0.0002
0.252752	4883	cg00132819	45685936	45685936	0.191896	7473.36	0.75923	9663.37	cg00132819	37	14	93022946	TTTCATCATCTATCACCCACTTATCTGTTGTCTGTCTGTATGTCCATACG	F	RIN3	NM_024832	Body													RIN3	ENST00000556385.1	5'UTR	chr14:93022900-93023130	3							14	92092699	rs180826949;rs79561030;rs74244706;rs113309804	1;10;16;17	0.000399;0.500000;0.500000;0.011781
0.380456	4913	cg00133727	2718182	2718182	0.0278757	9128.45	0.0732692	10795	cg00133727	37	19	38524956	ATAATGAACATTAATGGGTGCTGACTCTGTGCCAAGCCCTGCCGTAAGCG	R	SIPA1L3	NM_015073	5'UTR				chr19:38524876-38524876		TRUE				SIPA1L3;SIPA1L3	ENST00000222345.5;ENST00000476317.1	5'UTR;5'UTR	SIPA1L3;SIPA1L3	ENST00000222345.5;ENST00000476317.1	5'UTR;5'UTR	chr19:38524840-38525175	3							19	43216796	rs187918418;rs150796037;rs563606136;rs374885142	33;16;7;1	0.001398;0.004193;0.000200;0.000200
0.204404	4917	cg00133847	85667425	85667425	0.0470797	6032.05	0.230326	6530.66	cg00133847	37	9	26893343	CGTGAACCAAGGTCTTTGTCGTTTCAGCAGGGGCCTTTAGCCACTGAGGG	F	CAAP1;CAAP1	NM_001167575;NM_024828	TSS1500;TSS1500	chr9:26892288-26892936	S_Shore						9:26891516-26893404	Unclassified	C9orf82;C9orf82;C9orf82;C9orf82	ENST00000535437.1;ENST00000495958.1;ENST00000520187.1;ENST00000333916.5	TSS1500;TSS1500;TSS1500;TSS1500	C9orf82;C9orf82;C9orf82;C9orf82;C9orf82	ENST00000535437.1;ENST00000495958.1;ENST00000483493.2;ENST00000520187.1;ENST00000333916.5	TSS1500;TSS1500;TSS1500;TSS1500;TSS1500					chr9:26890647-26894145	6			9	26883343	rs139709956;rs117619501;rs536325441	23;26;37	0.010383;0.008333;0.000200
0.391622	4922	cg00133954	5624437	5624437	0.109466	12397.7	0.279521	13866	cg00133954	37	10	116311531	CGTGGTACCTGATTCTAGAAAGCCCTCAGTGCAGAATGATCATAGTGGTG	R	ABLIM1;ABLIM1;ABLIM1	NM_002313;NM_001003407;NM_001003408	Body;Body;Body						TRUE				ABLIM1	ENST00000481974.1	3'UTR	ABLIM1	ENST00000481974.1	3'UTR			chr10:116310429-116311552	6	chr10:116310150-116311917	6			10	116301521	rs561690214;rs986212;rs142080223	48;2;1	0.000399;0.263379;0.000200
0.360663	4925	cg00133995	39657874	39657874	0.236904	5552.55	0.656855	6229.79	cg00133995	37	19	16452851	AGATTCTGACACATACATGCTCCAACAGGAACTATCCTAAGTGAAATACG	R							chr19:16452764-16452764														chr19:16452736-16453707	6	chr19:16452735-16453729	6			19	16313851
0.375566	4936	cg00134255	37782280	37782280	0.281786	4309.15	0.750296	4667.21	cg00134255	37	11	111921708	ACAACTGTAGTTTCTAAATTCTCTCACCAAAGAGTAAAACTGTATAATCG	F	DLAT	NM_001931	Body										DLAT	ENST00000534998.1	3'UTR	DLAT;DLAT	ENST00000533297.1;ENST00000534998.1	3'UTR;3'UTR	chr11:111921545-111921770	3							11	111426918
0.354382	4958	cg00134916	70718550	70718550	0.285619	4354.95	0.805963	4166.03	cg00134916	37	2	37491117	CGTTATCAAAAACCTAGAGGGAAATTTCTGGTTTGAACATTGTGGTGTAA	R	PRKD3	NM_005813	Body													PRKD3	ENST00000469275.1	3'UTR			chr2:37491101-37491251	4	chr2:37490993-37491356	4			2	37344621	rs150604459;rs545091304	19;2	0.000599;0.000200
0.355216	5023	cg00136902	1671376	1671376	0.212163	2836.27	0.597278	3366.27	cg00136902	37	19	31810147	CGGCTGGCTCAGCTGCAGATAAAAAGAAGAACGTTGTCAACACAAAAGCC	F	TSHZ3	NM_020856	Body													TSHZ3	ENST00000558569.1	3'UTR	chr19:31809805-31810210	3							19	36501987
0.180587	5030	cg00137135	32608845	32608845	0.0412955	4633.04	0.228674	5240.62	cg00137135	37	13	33160153	TTGGTATTATTAACTACTTTGCTCCTTACTTGTTAACTCTGACCTAGTCG	F	PDS5B	NM_015032	TSS1500	chr13:33161192-33161835	N_Shore						13:33159840-33160789	Promoter_Associated	PDS5B;PDS5B	ENST00000315596.10;ENST00000421084.2	TSS1500;TSS1500	PDS5B;PDS5B;PDS5B;PDS5B;PDS5B;PDS5B	ENST00000315596.10;ENST00000482955.1;ENST00000498550.1;ENST00000450460.1;ENST00000493653.1;ENST00000466078.1	TSS1500;TSS1500;TSS1500;TSS1500;TSS1500;TSS1500	chr13:33159685-33160155	3							13	32058153
0.374177	5062	cg00137860	78742408	78742408	0.0948438	6689.46	0.253473	7228.44	cg00137860	37	22	26249504	CGAAGACTGCTACAGAGTGGTTGATGGCACCAAGTCAGGCAGAATTTCAT	R	MYO18B	NM_032608	Body													MYO18B;MYO18B	ENST00000539302.1;ENST00000418374.2	3'UTR;5'UTR			chr22:26248885-26249793	6	chr22:26249041-26250581	6			22	24579504	rs147054781;rs138406078	42;2	0.006589;0.000399
0.362817	5088	cg00138712	91730495	85608502	0.00511702	10430.7	0.0141036	10937.9	cg00138712	37	10	15001407	CTCGGGATCCGCGAGCAGGGCCAGCGAGAGGCCAAGTGTTGTGCCCTTCG	F	MEIG1	NM_001080836	TSS200	chr10:15001272-15001840	Island					10:15041185-15042125	10:15001077-15002366	Promoter_Associated	MEIG1	ENST00000407572.1	TSS200	MEIG1;MEIG1	ENST00000477770.1;ENST00000496225.1	TSS200;TSS200	chr10:15001225-15001435	3						TRUE	10	15041413	rs562086114;rs531094669	7;47	0.000200;0.000599
0.334464	5099	cg00139092	16791853	16791853	0.142564	4472.71	0.426247	4783.07	cg00139092	37	7	128530129	AACATAGAGAGATCTTGTCTCTACACAAAAAATTTAAAATCAGCTGGTCG	F	KCP;KCP	NM_001135914;NM_199349	Body;3'UTR	chr7:128530629-128531356	N_Shore								KCP	ENST00000476647.2	3'UTR	KCP;KCP;KCP;KCP	ENST00000297801.3;ENST00000476647.2;ENST00000545685.1;ENST00000487494.1	3'UTR;3'UTR;3'UTR;3'UTR								TRUE	7	128317365	rs538212975;rs576517000;rs144661002;rs540770800;rs558920187	1;18;33;45;49	0.001198;0.001398;0.000200;0.000799;0.000998
0.399938	5111	cg00139477	48640167	48640167	0.257503	5570.01	0.643857	7486.71	cg00139477	37	5	100234775	CGTACTGCAAAACTAATGAAGTAAATTGTGGTGAAGCCTGGAAATATTTG	R	ST8SIA4;ST8SIA4	NM_005668;NM_175052	Body;Body	chr5:100236567-100236955	N_Shore		chr5:100234645-100234645									ST8SIA4	ENST00000523381.1	3'UTR	chr5:100234700-100234950	3						TRUE	5	100262674	rs148333049;rs57408442;rs529290877	37;2;1	0.002396;0.012380;0.000200
0.296306	5122	cg00139956	39606180	39606180	0.20945	5123.47	0.706869	6134.83	cg00139956	37	16	56512336	CGCAATCCCACTTGAGTGTTGCTACACTGTGGTTAAAAAATTGTGGTCTC	R													OGFOD1	ENST00000566157.1	3'UTR	OGFOD1;BBS2;BBS2	ENST00000566157.1;ENST00000564123.1;ENST00000564459.1	3'UTR;3'UTR;3'UTR	chr16:56512240-56512450	3							16	55069837	rs145613314;rs575929862;rs537064104	23;2;1	0.000200;0.000200;0.000599
2.96367	5128	cg00140235	83611486	93700948	0.00664047	12201.9	0.00224062	12540.1	cg00140235	37	12	93323273	CGGTGGCAACGTGGGCGGCTGCGTGACAGACAGGCGGCAGGACGCTGTCG	R	EEA1	NM_003566	TSS200	chr12:93322342-93323498	Island					12:91846494-91847733	12:93322722-93323577	Promoter_Associated	EEA1	ENST00000322349.8	TSS200	EEA1;EEA1;EEA1	ENST00000418984.3;ENST00000322349.8;ENST00000553019.1	TSS200;TSS200;TSS1500	chr12:93322920-93323415	3						TRUE	12	91847404	rs529166273	9	0.001398
7.78818	5134	cg00140479	73724559	26674878	0.0142059	12210.4	0.00182403	13576.1	cg00140479	37	22	21356515	GCCACCGGGGCGGGGCGGGGCGAGGTCCTAGCTAGCTGGGTTAGTAAGCG	R	FLJ39582;FLJ39582;THAP7;THAP7	NR_027051;NR_027052;NM_030573;NM_001008695	Body;Body;TSS200;TSS200	chr22:21355973-21356824	Island	high-CpG:19686434-19686528				22:19685633-19686795	22:21355010-21357545	Unclassified	THAP7-AS1;THAP7-AS1;THAP7-AS1;THAP7-AS1;THAP7;THAP7;THAP7-AS1;THAP7-AS1	ENST00000436079.1;ENST00000436079.1;ENST00000429962.1;ENST00000429962.1;ENST00000215742.4;ENST00000399133.2;ENST00000452284.1;ENST00000452284.1	1stExon;5'UTR;1stExon;5'UTR;TSS200;TSS200;1stExon;5'UTR	THAP7;THAP7-AS1;THAP7-AS1;THAP7-AS1;THAP7-AS1;THAP7;THAP7;THAP7;THAP7;THAP7;THAP7;THAP7;THAP7-AS1;THAP7-AS1	ENST00000488975.1;ENST00000436079.1;ENST00000436079.1;ENST00000429962.1;ENST00000429962.1;ENST00000498406.1;ENST00000471073.1;ENST00000215742.4;ENST00000476667.1;ENST00000466670.1;ENST00000471723.1;ENST00000399133.2;ENST00000452284.1;ENST00000452284.1	TSS1500;1stExon;5'UTR;1stExon;5'UTR;TSS1500;TSS1500;TSS200;TSS200;TSS200;TSS200;TSS200;1stExon;5'UTR	chr22:21356300-21356575	3						TRUE	22	19686515	rs529829476;rs118007347;rs117752819	45;29;28	0.002396;0.000599;0.000599
0.350475	5141	cg00140767	28736597	28736597	0.161178	5879.23	0.459885	5095.53	cg00140767	37	9	140932759	CTGCCCTTCTCACAGGCCTGGAGTAGAGTTTGACAGTTATCTGGTTTTCG	R	CACNA1B;CACNA1B	NM_001243812;NM_000718	Body;Body																		chr9:140932709-140933353	3					9	140052580	rs528559461;rs186863700	10;1	0.000200;0.000399
0.218049	5147	cg00140837	23615230	23615230	0.0494224	5885.82	0.226657	6937.68	cg00140837	37	10	131670950	CGAGATTCTGACCAATATGAATTGTGGAGAAAGTAATGTGAGTGTTTTTT	R	EBF3	NM_001005463	Body																chr10:131670900-131671155	3							10	131560940
0.393503	5188	cg00141997	79630434	79630434	0.183608	15926.8	0.466598	18665	cg00141997	37	2	28653797	TGCCTCTCCAGAGTGGAACCAAACCCATCAGTATTTCTGACTTTGTGACG	R							chr2:28653761-28653761												chr2:28653700-28654055	3							2	28507301	rs192806165;rs540750424;rs114560356	31;24;2	0.000200;0.000200;0.005990
0.3721	5201	cg00142280	76617399	76617399	0.133781	12712.5	0.359529	14008.2	cg00142280	37	15	91597642	CGCTGGGTCTGGCCAGATTGCTTTGCTTCTGTATATGAGTCTATAAGTGA	R																											15	89398646	rs7169180;rs547567578;rs149863554	42;2;1	0.227236;0.000998;0.000998
0.338664	5206	cg00142482	79613823	79613823	0.0822919	6365.41	0.24299	5495.58	cg00142482	37	10	50396833	CGGTCACTGTTTTTGTGCCATGGGAGCCTCTGAGTCTAGGAATGCCTATC	F	C10orf128	NM_001010863	TSS1500										C10orf128;C10orf128;C10orf128;C10orf128;C10orf128	ENST00000474718.1;ENST00000374153.1;ENST00000374149.2;ENST00000374148.1;ENST00000470884.1	TSS1500;TSS1500;TSS1500;TSS1500;TSS1500	C10orf128;C10orf128;C10orf128;C10orf128;C10orf128;C10orf128	ENST00000453436.1;ENST00000474718.1;ENST00000374153.1;ENST00000374149.2;ENST00000374148.1;ENST00000470884.1	TSS1500;TSS1500;TSS1500;TSS1500;TSS1500;TSS1500			chr10:50395880-50397311	6	chr10:50394168-50397452	6		TRUE	10	50066839	rs562249996;rs189576771	21;51	0.000200;0.000200
2.95452	5215	cg00142759	45779133	23759952	0.0152633	9961.62	0.00516609	11813.2	cg00142759	37	4	37979166	GCGATGTCACCATTGTTCAGCTGGGTGGCCAAGGTAGGCGGCGTCGGGCG	R	TBC1D1	NM_015173	Body	chr4:37978702-37979595	Island					4:37655153-37656034			TBC1D1	ENST00000454732.2	5'UTR	TBC1D1	ENST00000454732.2	5'UTR	chr4:37978700-37980135	3						TRUE	4	37655561
6.78146	5228	cg00143220	78618864	78618864	0.0889596	1893.83	0.013118	2116.42	cg00143220	37	8	143592721	CGGGCCTCCAAGGCCAGGGGAGATGGGACCCACCCATCAGCCACTTTCCG	R	BAI1	NM_001702	Body	chr8:143591567-143592674	S_Shore			DMR								BAI1	ENST00000518820.1	5'UTR	chr8:143592185-143593415	3						TRUE	8	143589723	rs550679964	50	0.001797
0.277072	5271	cg00144814	14680546	14680546	0.0229141	1632.94	0.0827012	1365.68	cg00144814	37	20	12349600	CGAACCATTGGATGTAGTAAAAGCTGTGCTAAGAGAGAAATTTATAGCTG	F																											20	12297600	rs187551682;rs191394224;rs574507414	0;12;22	0.000399;0.000200;0.000000
0.39239	5272	cg00144816	7705424	7705424	0.0697209	14697.4	0.177682	16518.7	cg00144816	37	2	28498080	CGGATCTGATGTCTTAAAGGAGAAGCTGAAACAGCAGTGGAAACTTTCTA	F	BRE;BRE;BRE;BRE;BRE;BRE	NM_199193;NM_199192;NM_004899;NM_199194;NM_199191;NM_001261840	Body;Body;Body;Body;Body;Body				chr2:28497824-28497824		TRUE										chr2:28497760-28498175	3							2	28351584	rs147234056;rs547423428;rs559382907	0;8;34	0.001997;0.000200;0.000200
3.39956	5297	cg00145587	53745829	36777970	0.0226789	7947.27	0.00667113	10583.4	cg00145587	37	18	46475244	CGGGGCTGCCCATTCCTAGCGCACTCGGGAGATGCATCCCAAGCGTGCTG	F	SMAD7	NM_005904	Body	chr18:46474931-46479364	Island					18:44728981-44729889			SMAD7	ENST00000545051.1	5'UTR	SMAD7	ENST00000545051.1	5'UTR	chr18:46474825-46477610	3						TRUE	18	44729242	rs551334199;rs565055000;rs527746403	8;20;30	0.000200;0.000200;0.000200
0.371937	5319	cg00146027	51772902	51772902	0.201328	7527.59	0.541296	9589.12	cg00146027	37	10	33299147	CGAGCACAAGCTCATATTGTGAGGAGCAGCTAGACAACAGATGATAATCA	F									TRUE		10:33299011-33299856	Unclassified	RP11-462L8.1;RP11-462L8.1	ENST00000450890.1;ENST00000414157.1	5'UTR;5'UTR	RP11-462L8.1;RP11-462L8.1	ENST00000450890.1;ENST00000414157.1	5'UTR;5'UTR	chr10:33298945-33299715	3						TRUE	10	33339153
0.386446	5336	cg00146584	87746365	87746365	0.288117	6808.35	0.745555	6751.54	cg00146584	37	6	157972850	CGCTATTTATCTCACAGGCACTGCAGGGAGGGAGGTGATTAAACAGAACG	R	ZDHHC14;ZDHHC14	NM_024630;NM_153746	Body;Body													ZDHHC14	ENST00000523468.1	5'UTR					chr6:157972467-157972882	3			6	157892838
0.289977	5379	cg00147509	76664891	76664891	0.111229	7984.98	0.383578	8845.08	cg00147509	37	22	48917166	ACAGGAAGCAAAGCTGGCTGCCTGGCAAGAGAATGTCTGCAAACTGAACG	F	FAM19A5	NM_001082967	Body					CDMR											chr22:48917085-48917395	3						TRUE	22	47295830	rs143510678	1	0.002396
0.27307	5390	cg00147807	90744373	90744373	0.121615	8669.76	0.445363	8552.01	cg00147807	37	17	1304776	CGAACTGGGCCCTGTTACAGTTGTCAGGGACAGGGGAGCTCCAGTTTTCA	F	YWHAE;YWHAE	NM_006761;NR_024058	TSS1500;TSS1500	chr17:1302606-1303889	S_Shore								YWHAE;YWHAE;YWHAE;YWHAE;YWHAE	ENST00000573026.1;ENST00000414131.2;ENST00000575977.1;ENST00000571732.1;ENST00000264335.8	TSS1500;TSS1500;TSS1500;TSS1500;TSS1500	YWHAE;YWHAE;YWHAE;YWHAE;YWHAE;YWHAE;YWHAE;YWHAE;YWHAE	ENST00000498643.1;ENST00000469398.1;ENST00000573026.1;ENST00000414131.2;ENST00000573196.1;ENST00000486241.1;ENST00000575977.1;ENST00000571732.1;ENST00000264335.8	TSS1500;TSS1500;TSS1500;TSS1500;TSS1500;TSS1500;TSS1500;TSS1500;TSS1500	chr17:1304685-1305035	3							17	1251526	rs527582679	9	0.001797
0.274731	5403	cg00148063	76783945	76783945	0.0536295	9065.87	0.195207	10620.8	cg00148063	37	8	4853360	CGTGGAAATCCCATACCCTAGTAAGAGAGAATTAGCCTCCAGGCCTGGAA	F	CSMD1	NM_033225	TSS1500	chr8:4848968-4852635	S_Shore			RDMR					CSMD1;CSMD1;CSMD1	ENST00000542608.1;ENST00000400186.3;ENST00000520002.1	TSS1500;TSS1500;TSS1500	CSMD1;CSMD1;CSMD1	ENST00000537824.1;ENST00000400186.3;ENST00000520002.1	TSS1500;TSS1500;TSS1500	chr8:4853305-4853495	3							8	4840768	rs561096475;rs528704997	19;38	0.000399;0.000200
0.336224	5416	cg00148483	54617209	54617209	0.201766	6099.4	0.600095	7882.99	cg00148483	37	9	95399134	TCTGTGTCCATGTCCAAAAAGGTCTGCAGGAGCCCCGGGGTGCTGTGGCG	R	IPPK	NM_022755	Body										IPPK	ENST00000375522.1	5'UTR	IPPK	ENST00000375522.1	5'UTR	chr9:95399045-95399215	3							9	94438955	rs528301251	24	0.0002
0.387036	5421	cg00148558	63685981	63685981	0.129101	8766.54	0.333563	9675.8	cg00148558	37	22	20718691	ACTGGCCGTGGGTCAGGACTGTTTTCTAATATTCTAAAGTCCCAGAGTCG	F				chr22:20708651-20716555	S_Shelf								USP41	ENST00000486536.2	3'UTR	USP41;USP41	ENST00000470202.1;ENST00000486536.2	TSS200;3'UTR								TRUE	22	19048691	rs1807536;rs28540966	1;35	0.103734;0.077077
0.316529	5422	cg00148587	25679105	25679105	0.0995689	2768.04	0.314565	2535.28	cg00148587	37	X	49642080	TAAACATTTGTTGAGTGAATGGTGACAGAGCCCTCCATTTTCAGAACACG	R	LOC158572	NR_026742	Body	chrX:49643335-49643654	N_Shore						X:49642004-49642332	Unclassified_Cell_type_specific	AF238380.5	ENST00000437322.1	3'UTR	AF238380.5	ENST00000437322.1	3'UTR	chrX:49641965-49642215	3						TRUE	X	49528820
56.6317	5437	cg00148881	95764883	43774570	0.0448668	7509.51	0.000792256	8588.35	cg00148881	37	1	45205414	CGCAGTTCCCAACCATCTTCCTACGCTTGGCACCGCCCATGCGTCTGGCC	R	KIF2C	NM_006845	TSS200	chr1:45205323-45205745	Island	high-CpG:44977956-44978181				1:44977850-44978651	1:45204827-45205931	Promoter_Associated	KIF2C;KIF2C;KIF2C	ENST00000372224.4;ENST00000493027.1;ENST00000372218.4	TSS200;TSS200;TSS200	KIF2C;KIF2C;KIF2C;KIF2C;KIF2C	ENST00000455186.1;ENST00000452259.1;ENST00000372224.4;ENST00000493027.1;ENST00000372218.4	TSS1500;TSS200;TSS200;TSS200;TSS200	chr1:45205285-45205510	3						TRUE	1	44978001
0.373824	5445	cg00149093	66660261	66660261	0.219762	9993.02	0.587875	9925.74	cg00149093	37	13	87377744	TGAACCAACAACCTAAACTGGTGAGCTTCTCCCAGAACTTGGCAAATTCG	F																							chr13:87377305-87377957	6			13	86175745	rs147987023;rs185393560	12;37	0.000399;0.000200
3.03014	5486	cg00150500	61642867	7604550	0.0412646	7572.69	0.0136181	10226	cg00150500	37	16	3073744	GGTGCTCAGGACTGGTCTGCAGGATGAATACGGGGTGGGGCGAATCGGCG	F	HCFC1R1;HCFC1R1;HCFC1R1;THOC6;THOC6	NM_017885;NM_001002018;NM_001002017;NM_001142350;NM_024339	Body;Body;Body;TSS1500;TSS1500	chr16:3073686-3074443	Island					16:3013745-3014432	16:3073251-3074585	Promoter_Associated	THOC6;THOC6;THOC6;THOC6;HCFC1R1	ENST00000326266.8;ENST00000574549.1;ENST00000575576.1;ENST00000253952.9;ENST00000572355.1	TSS1500;TSS1500;TSS1500;TSS1500;5'UTR	THOC6;THOC6;THOC6;THOC6;THOC6;THOC6;THOC6;THOC6;HCFC1R1;HCFC1R1;THOC6;HCFC1R1;HCFC1R1;HCFC1R1	ENST00000576143.1;ENST00000574957.1;ENST00000574549.1;ENST00000571057.1;ENST00000575576.1;ENST00000574498.1;ENST00000573704.1;ENST00000253952.9;ENST00000576921.1;ENST00000573095.1;ENST00000571046.1;ENST00000575214.1;ENST00000575214.1;ENST00000572355.1	TSS1500;TSS1500;TSS1500;TSS1500;TSS1500;TSS1500;TSS1500;TSS1500;3'UTR;3'UTR;TSS1500;3'UTR;1stExon;5'UTR	chr16:3072685-3074475	3						TRUE	16	3013745	rs530604560	46	0.0002
0.349287	5514	cg00151370	28810565	28810565	0.0567076	2907.68	0.162352	3832.67	cg00151370	37	6	16323285	TCCCATAGTGAGATCACTAAATCTCTCTACTGACAGCCAGGGTGCAGACG	F	ATXN1;ATXN1	NM_001128164;NM_000332	Body;Body	chr6:16326950-16327781	N_Shelf				TRUE		6:16322809-16323523	Unclassified							chr6:16322960-16323295	3						TRUE	6	16431264	rs542699725;rs111712243;rs531874311;rs371533785	0;11;19;20	0.000200;0.002196;0.002596;0.002196
0.348149	5522	cg00151661	9797369	9797369	0.0752817	11020.6	0.216234	16226.6	cg00151661	37	9	139434133	CGCCCTTGAAGACCAGGTTCTGCATAAACAGGAGGTCCTGTCACAGGCCT	F	NOTCH1	NM_017617	Body																		chr9:139432249-139447405	6	chr9:139432972-139436612	6			9	138553954	rs561292055;rs573023452	0;46	0.000599;0.000200
0.327719	5550	cg00152127	53800147	53800147	0.0950754	18740.9	0.290112	22877.7	cg00152127	37	20	45947878	GAGAACAGGCTAAGAGTCACCACTTACCAGGCCAGCCCCGGTCTTGTACG	R	LOC100131496;ZMYND8;ZMYND8;ZMYND8;ZMYND8;ZMYND8;ZMYND8;ZMYND8;ZMYND8;ZMYND8;ZMYND8;ZMYND8;ZMYND8;ZMYND8;ZMYND8;ZMYND8;ZMYND8;ZMYND8;ZMYND8	NR_024594;NM_001281780;NM_001281779;NM_001281769;NM_001281774;NM_001281773;NM_001281772;NM_183048;NM_183047;NM_012408;NM_001281778;NM_001281777;NM_001281776;NM_001281775;NM_001281783;NM_001281782;NM_001281781;NM_001281771;NM_001281784	Body;5'UTR;5'UTR;Body;Body;Body;Body;Body;Body;Body;Body;Body;Body;Body;Body;Body;Body;Body;Body						TRUE	20:45381285-45381460			ZMYND8	ENST00000468376.1	TSS200	ZMYND8	ENST00000468376.1	TSS200	chr20:45946805-45949175	3							20	45381285	rs6090662	35	0.015176
0.266641	5552	cg00152175	46803899	19669947	0.0269968	11982.9	0.101248	12770.3	cg00152175	37	16	56459720	GGGGTCACTCGGGCTCGCAGGCGCTGGCAGGCGGGCAGGGCCTCAGGGCG	R	AMFR	NM_001144	TSS1500	chr16:56458735-56459748	Island					16:55015877-55017249	16:56459348-56459731	Promoter_Associated	AMFR	ENST00000290649.5	TSS1500	AMFR;AMFR;AMFR;AMFR	ENST00000290649.5;ENST00000563664.1;ENST00000568657.1;ENST00000565445.1	TSS1500;TSS1500;TSS1500;TSS1500			chr16:56457491-56459955	6	chr16:56454620-56459909	6		TRUE	16	55017221	rs558642252	43	0.003195
2.50316	5565	cg00152637	84790373	84790373	0.150886	2103.98	0.0602784	1573.34	cg00152637	37	6	28104690	CGGCCTGGAAGGAGGCCCAGGGCTCCCACAAAGAGAAATAAGGGACCTAT	F				chr6:28104781-28105240	N_Shore					6:28212437-28213213	6:28104451-28104916	Promoter_Associated	RP1-265C24.8	ENST00000565046.1	5'UTR	RP1-265C24.8	ENST00000565046.1	5'UTR	chr6:28104505-28104775	3						TRUE	6	28212669	rs530893487;rs550689686	16;24	0.000799;0.000200
0.308526	5579	cg00153017	80686472	80686472	0.110493	4385.26	0.358132	5675.62	cg00153017	37	18	2948240	CGACTGCAAGGCCCTAGCTTACGTGTGTTGTGACATGCCTGCTTACCAAG	F	LPIN2	NM_014646	Body						TRUE		18:2947991-2948540	Gene_Associated_Cell_type_specific							chr18:2948100-2948395	3							18	2938240	rs553746300	22	0.0002
0.364008	5596	cg00153448	42748144	42748144	0.233844	13762.6	0.642415	14576.7	cg00153448	37	20	1788248	GAGCTTCACATGTGTGGGTTTCACAGCACAGCTCTGGAATCTGACAGTCG	F				chr20:1783824-1784552	S_Shelf								RP5-968J1.1	ENST00000447206.1	3'UTR	RP5-968J1.1	ENST00000447206.1	3'UTR	chr20:1788225-1788735	3						TRUE	20	1736248	rs561722853;rs529283314;rs550651078	16;38;41	0.000200;0.000200;0.000399
0.307601	5625	cg00154322	75691153	75691153	0.106153	7432.68	0.3451	8655.78	cg00154322	37	4	146829190	TCAAGCAGCAACTCAGTAACTTGATATCTACAACTCTTGCTGCATTCTCG	R	ZNF827;ZNF827	NM_001306215;NM_178835	Body;Body										ZNF827	ENST00000281318.5	TSS1500	ZNF827	ENST00000281318.5	TSS1500	chr4:146829020-146829235	3							4	147048640	rs185795219	34	0.0002
0.293092	5630	cg00154367	99767314	99767314	0.0638699	2811.22	0.217918	2728.15	cg00154367	37	8	32558905	CGACTTGCCAGTAAATGCCCAGTTTTCACTATTAAAAAAAGCCTGGCATT	F	NRG1;NRG1;NRG1;NRG1;NRG1;NRG1;NRG1;NRG1;NRG1;NRG1;NRG1;NRG1;NRG1;NRG1;NRG1;NRG1	NM_013959;NM_013962;NM_004495;NM_001160007;NM_001160002;NM_001160005;NM_013958;NM_001160008;NM_001160004;NM_013960;NM_013964;NM_013956;NM_013957;NM_001159995;NM_001159999;NM_001160001	Body;Body;Body;Body;Body;Body;Body;Body;Body;Body;Body;Body;Body;Body;Body;Body				chr8:32558705-32558705		TRUE							NRG1	ENST00000522569.1	5'UTR	chr8:32558760-32559010	3							8	32678447	rs150477502	0	0.000599
0.289595	5643	cg00154733	80630836	80630836	0.107973	4965.63	0.37284	5927.38	cg00154733	37	1	24808143	CGAGTTAAGTGCTCTTATATTTGCATTTAAAATGGGTATTGCAGAAAACA	R											1:24807666-24808320	Unclassified							chr1:24807985-24808450	3							1	24680730	rs541808495;rs559919471	41;11	0.000399;0.000200
2.78698	5656	cg00154982	71727265	27795220	0.0179278	11789.5	0.0064327	12146.8	cg00154982	37	1	44115597	CGCGGCCAGTGAGCCTCTAGCTGGATCGCGAAGCTGGCCAATCATAGGCG	F	KDM4A	NM_014663	TSS200	chr1:44115616-44116309	N_Shore					1:43887990-43888896	1:44115176-44116724	Promoter_Associated	KDM4A;KDM4A	ENST00000372396.3;ENST00000463151.1	TSS1500;TSS1500	KDM4A;KDM4A	ENST00000372396.3;ENST00000463151.1	TSS1500;TSS1500	chr1:44115505-44115870	3						TRUE	1	43888184	rs549078269;rs191024659	3;51	0.000200;0.001198
0.294545	5663	cg00155310	35801574	35801574	0.118363	4162.9	0.40185	4656.69	cg00155310	37	6	50814011	CCCAAGGAAACCAAATCTTTTAATAACTCAATTATCAGATAAATGTAGCG	F	TFAP2B	NM_003221	3'UTR	chr6:50813314-50813699	S_Shore			DMR					TFAP2B	ENST00000263046.4	3'UTR	TFAP2B	ENST00000263046.4	3'UTR	chr6:50813620-50814635	3						TRUE	6	50921970
0.390274	5700	cg00156001	82703353	82703353	0.319831	5189.79	0.819502	6981.04	cg00156001	37	22	50195025	TACCTGCCCCAGCCTGACCCTGTGGTGGGGGCAGGTGGATGAACTGGACG	F	BRD1	NM_014577	Body	chr22:50195822-50196385	N_Shore								BRD1	ENST00000419212.2	5'UTR	BRD1	ENST00000419212.2	5'UTR								TRUE	22	48581029	rs189982371;rs544167050;rs149684653	1;43;44	0.008986;0.000200;0.000799
æ­£æ— ç©·å¤§	5709	cg00156216	55650941	63640277	0.00672213	6322.9	0	7800.7	cg00156216	37	11	129939849	CGCGGCTCTCAAGCTCACACACTCGGACTCCTCGCTTAGCACACCGCGAC	R	APLP2;APLP2;APLP2;APLP2;APLP2;APLP2;APLP2;APLP2;APLP2;APLP2	NR_024516;NR_024515;NM_001142278;NM_001142278;NM_001142276;NM_001642;NM_001642;NM_001142276;NM_001142277;NM_001142277	Body;Body;1stExon;5'UTR;5'UTR;5'UTR;1stExon;1stExon;1stExon;5'UTR	chr11:129938936-129940798	Island	high-CpG:129444877-129445169				11:129444563-129446125	11:129939633-129939878	Promoter_Associated	APLP2;APLP2;APLP2;APLP2;APLP2;APLP2;APLP2;APLP2;APLP2;APLP2;APLP2;APLP2	ENST00000543137.1;ENST00000532456.1;ENST00000528499.1;ENST00000539648.1;ENST00000263574.5;ENST00000263574.5;ENST00000345598.5;ENST00000345598.5;ENST00000338167.5;ENST00000338167.5;ENST00000532456.1;ENST00000539648.1	TSS1500;1stExon;5'UTR;1stExon;5'UTR;1stExon;5'UTR;1stExon;5'UTR;1stExon;5'UTR;5'UTR	APLP2;APLP2;APLP2;APLP2;APLP2;APLP2;APLP2;APLP2;APLP2;APLP2;APLP2;APLP2;APLP2;APLP2;APLP2;APLP2;APLP2;APLP2;APLP2;APLP2;APLP2;APLP2;APLP2;APLP2;APLP2;APLP2;APLP2;APLP2;APLP2;APLP2	ENST00000543137.1;ENST00000533616.1;ENST00000532456.1;ENST00000530107.1;ENST00000534761.1;ENST00000530416.1;ENST00000530132.1;ENST00000529235.1;ENST00000534001.1;ENST00000533713.1;ENST00000533532.1;ENST00000263574.5;ENST00000263574.5;ENST00000345598.5;ENST00000345598.5;ENST00000338167.5;ENST00000338167.5;ENST00000532456.1;ENST00000530107.1;ENST00000534761.1;ENST00000530416.1;ENST00000533532.1;ENS…	TSS1500;5'UTR;1stExon;1stExon;1stExon;1stExon;5'UTR;1stExon;1stExon;1stExon;1stExon;5'UTR;1stExon;5'UTR;1stExon;5'UTR;1stExon;5'UTR;5'UTR;5'UTR;5'UTR;5'UTR;5'UTR;5'UTR;5'UTR;5'UTR;5'UTR;5'UTR;5'UTR;5'UTR			chr11:129938674-129941700	6	chr11:129938308-129942816	6	TRUE	TRUE	11	129445059	rs552768120;rs573006656;rs545138766;rs189638383;rs578220926;rs80070284	42;37;36;34;31;25	0.000200;0.000200;0.000200;0.008187;0.000200;0.157149
0.281313	5740	cg00157012	75651976	75651976	0.062265	8508.41	0.221337	11690	cg00157012	37	8	25059252	CGGAAGGAATAAGATTAGCACACTTCCTGGTACAGTGGGCAGTACGTGAT	F	DOCK5	NM_024940	Body				chr8:25059177-25059177	DMR											chr8:25059160-25059410	3						TRUE	8	25115169	rs118019581;rs561031543;rs7831718	0;45;50	0.002396;0.000599;0.217252
0.305669	5743	cg00157043	99715376	99715376	0.134808	8647.55	0.441026	8744.57	cg00157043	37	11	35964907	CGTTCAACAGGTCAAGGTGGACACTATGCAGACAAAATAACTCATGTGGT	F	LDLRAD3	NM_174902	TSS1500	chr11:35965642-35966454	N_Shore								LDLRAD3;LDLRAD3;LDLRAD3	ENST00000528989.1;ENST00000545142.1;ENST00000315571.5	TSS1500;TSS1500;TSS1500	LDLRAD3;LDLRAD3;LDLRAD3;LDLRAD3	ENST00000524419.1;ENST00000545142.1;ENST00000315571.5;ENST00000532490.1	TSS1500;TSS1500;TSS1500;TSS1500	chr11:35964865-35965110	3						TRUE	11	35921483	rs114797987	33	0.023363
0.304552	5834	cg00159876	82749987	82749987	0.180144	1628.77	0.591504	2535.16	cg00159876	37	14	75810272	CGTGATCACTTATCCATGCCATTCGTTTGGTGCTCATTATATAGGATTTG	R																					chr14:75809196-75810304	6					14	74880025	rs147592271;rs529200928;rs57922811;rs565665201;rs372919105	25;18;7;2;1	0.042931;0.000200;0.079872;0.000200;0.000200
0.366028	5845	cg00160039	24749853	24749853	0.161982	11492.7	0.442539	15481.1	cg00160039	37	15	101623553	CGTTAAATCAGTGTTTCACTGGAGGAATTGCCAAAACTCAGGAGTCGTGT	F				chr15:101626334-101626852	N_Shelf				TRUE				RP11-505E24.2	ENST00000559857.1	3'UTR	RP11-505E24.2	ENST00000559857.1	3'UTR	chr15:101623345-101623915	3							15	99441076	rs3986589	45	0.211362
0.370351	5846	cg00160055	7671988	7671988	0.151038	4636.48	0.407825	4404.72	cg00160055	37	2	151900316	CGTGGCCCTCACCAGATGCTGAGCAAATGCCAGTGCCATGATCTTGGACT	F																			chr2:151900040-151900335	3							2	151608562
0.297765	5848	cg00160143	84803872	84803872	0.0947583	11550.8	0.318232	13714.9	cg00160143	37	7	17442316	CGTCAAACTACTGAAGTTGTGGGCAAAATTACAAGCGATGATTATGCAGG	F	KCCAT333;KCCAT333	NR_110014;NR_110015	Body;Body										AC019117.1	ENST00000419463.1	5'UTR	AC019117.1	ENST00000419463.1	5'UTR			chr7:17441559-17443048	6	chr7:17441375-17443383	6			7	17408841	rs569521121	35	0.0002
0.398778	5872	cg00160753	78718217	78718217	0.251727	6180.47	0.631246	7746.76	cg00160753	37	19	52483893	CGCAAATATGAATGTGATTAAAATGATGACGCAATTGCTGCTGCAACTGC	R	ZNF350-AS1;ZNF350	NR_103847;NM_021632	Body;5'UTR										ZNF350	ENST00000243644.3	5'UTR	ZNF350	ENST00000243644.3	5'UTR	chr19:52483700-52483910	3							19	57175705	rs372207424;rs558798731	30;2	0.000200;0.000399
0.38729	5878	cg00160872	5800942	5800942	0.214967	3718.33	0.555056	3902.36	cg00160872	37	2	106567892	TGGACTGTCAGATTCTACTAGTGAATTCATATTTTGATCTGGTCAAAACG	F									TRUE										chr2:106567720-106568255	3						TRUE	2	105934324	rs376935625;rs2004490;rs1814308	1;27;28	0.000200;0.381190;0.038139
0.28981	5882	cg00160914	75763379	75763379	0.0919227	11007.5	0.317182	12716.4	cg00160914	37	1	112299263	CGCAGATTTAATTGTTCAAGCTAAATCTGGCACCGGGAAAACCTGTGTGT	F	DDX20;C1orf183	NM_007204;NM_198926	Body;TSS1500	chr1:112298041-112298992	S_Shore								FAM212B;FAM212B;DDX20	ENST00000412270.1;ENST00000444059.2;ENST00000369702.4	TSS1500;TSS1500;ExonBnd	FAM212B;FAM212B;FAM212B;DDX20	ENST00000412270.1;ENST00000530619.1;ENST00000444059.2;ENST00000533164.1	TSS1500;TSS1500;TSS1500;ExonBnd	chr1:112298645-112299650	3					TRUE	TRUE	1	112100786	rs141190470;rs151038790;rs61755355	21;32;42	0.000200;0.000220;0.000799
0.321875	5890	cg00161142	97668854	97668854	0.158914	3833.07	0.493715	4043.5	cg00161142	37	6	75992555	CGGAAATTTTCCAAGAAACTGAGCTGGTTAGTAGCTGAGCTGGAATTTAA	F	TMEM30A;TMEM30A	NM_001143958;NM_018247	Body;Body	chr6:75994003-75994834	N_Shore											TMEM30A	ENST00000518161.1	5'UTR	chr6:75992440-75992715	3							6	76049275	rs563388894	1	0.0002
0.37007	5905	cg00161556	83784563	83784563	0.124141	14288.4	0.335453	15851.3	cg00161556	37	11	19138045	CGACCCTTTGTGGAGGGCACTGGAGGAGCTGGCATTTAAGCCCTGTCCAG	R	ZDHHC13;ZDHHC13	NM_001001483;NM_019028	TSS1500;TSS1500	chr11:19138497-19139216	N_Shore						11:19137953-19139443	Promoter_Associated	ZDHHC13;ZDHHC13	ENST00000446113.2;ENST00000399351.3	TSS1500;TSS1500	ZDHHC13;ZDHHC13;ZDHHC13;ZDHHC13;ZDHHC13	ENST00000532026.1;ENST00000446113.2;ENST00000399351.3;ENST00000525490.1;ENST00000524744.1	TSS1500;TSS1500;TSS1500;TSS1500;TSS1500	chr11:19137840-19138235	3						TRUE	11	19094621	rs533281162	6	0.000799
0.345718	5906	cg00161683	17716106	17716106	0.180938	15873.5	0.523368	15451.8	cg00161683	37	8	95563352	TGCCTTGGGTGCCACTTCACACTGCTACTTCAAGCATACCCTAACAGACG	R	KIAA1429;KIAA1429	NM_015496;NM_183009	Body;Body	chr8:95565657-95566011	N_Shelf																					TRUE	8	95632528	rs532794256;rs149943599	13;2	0.000200;0.001198
11.2808	5917	cg00161970	86752306	81653865	0.0160161	9886.67	0.00141977	11326.2	cg00161970	37	1	167684333	CGCCCCCTGCTCGTTTGGAGGAGTTAAAGGCGTGCACAGGATTCCGCACT	R				chr1:167684279-167684492	Island					1:165950913-165951116	1:167683734-167685244	Promoter_Associated							chr1:167682600-167684975	3						TRUE	1	165950957	rs574544470	13	0.000799
0.386529	5919	cg00162001	28719171	28719171	0.297945	5755.08	0.770821	6452.69	cg00162001	37	2	42479385	AATGCTATTCACTATAGTTTACACTCCTTAATGACAGACTCAAGTAGACG	F	EML4;EML4	NM_001145076;NM_019063	Body;Body						TRUE							EML4	ENST00000409040.1	5'UTR					chr2:42476461-42480253	6		TRUE	2	42332889	rs542930163;rs188742981	0;13	0.000200;0.000200
0.361518	5927	cg00162282	36774967	36774967	0.139861	7907.76	0.386871	11087.4	cg00162282	37	16	88579739	CGTTTTAGCAGGGCCTCCCGGCGTATTTACATGTTATCTCTGCCATTAGG	F	ZFPM1	NM_153813	Body										ZFPM1;RP11-21B21.4	ENST00000569086.1;ENST00000563243.1	5'UTR;3'UTR	ZFPM1;ZFPM1;ZFPM1;RP11-21B21.4	ENST00000569086.1;ENST00000563351.1;ENST00000562437.1;ENST00000563243.1	5'UTR;5'UTR;5'UTR;3'UTR	chr16:88579640-88579930	3							16	87107240	rs146864618;rs532071491	1;17	0.000799;0.000200
0.379629	5936	cg00162517	91744127	91744127	0.0900529	12637.1	0.237213	14565.4	cg00162517	37	19	35781587	GCATGTCACAGCCTTCAGCATCAACACCCACCTAGTTGGAGCTGGAGTCG	F	MAG;MAG;MAG	NM_080600;NM_001199216;NM_002361	TSS1500;TSS1500;TSS1500										MAG;MAG;MAG;MAG	ENST00000262624.4;ENST00000361922.4;ENST00000392213.2;ENST00000537831.1	TSS1500;TSS1500;TSS1500;TSS1500	MAG;MAG;MAG;MAG	ENST00000262624.4;ENST00000361922.4;ENST00000392213.2;ENST00000537831.1	TSS1500;TSS1500;TSS1500;TSS1500	chr19:35781245-35781635	3							19	40473427	rs190412572;rs570535456	1;21	0.000399;0.000599
0.261535	5942	cg00162673	85653445	66685959	0.106695	3075.35	0.407957	2838	cg00162673	37	1	51700514	GTGACTTCGTAGAATAGGGACTGCAGAGTAAGAGTGTTCAGACCCATTCG	R	RNF11	NM_014372	TSS1500	chr1:51701767-51702542	N_Shore								RNF11;RNF11;RP11-296A18.3	ENST00000242719.3;ENST00000494873.1;ENST00000366181.2	TSS1500;TSS1500;3'UTR	RNF11;RNF11;RP11-296A18.3	ENST00000242719.3;ENST00000494873.1;ENST00000366181.2	TSS1500;TSS1500;3'UTR	chr1:51700485-51700650	3						TRUE	1	51473102
0.350484	6020	cg00164567	3613944	3613944	0.168772	7158.34	0.48154	7761.47	cg00164567	37	10	29659113	CGAAGAGGGAGCTACCAGAAAGAAAACGTATGCAAGAGAACATTTCCCAG	F									TRUE										chr10:29659100-29659315	3							10	29699119	rs143766040;rs555517873	0;1	0.000200;0.000200
0.328526	6032	cg00164847	39664229	39664229	0.155753	6691.12	0.474095	7051.93	cg00164847	37	8	33425904	CGTTTGTTGGTCTCCAGTGTTTACTGAATAAAGTTCTGTAAACTAGAGTG	F	RNF122	NM_024787	TSS1500	chr8:33423939-33424895	S_Shore								RNF122	ENST00000256257.1	TSS1500	RNF122	ENST00000256257.1	TSS1500									8	33545446	rs148007273	0	0.003794
0.375128	6059	cg00166030	1795884	59612129	0.0446122	11137.6	0.118925	15049.9	cg00166030	37	2	201676216	CGCCCCCAGCCTCCGCCCCCGCACGACCCGAGGGCCCCCCGCCCTCGGGC	F	BZW1;BZW1;BZW1;BZW1;LOC101927795	NM_001207069;NM_001207068;NM_001207067;NM_014670;NR_110275	TSS1500;TSS1500;TSS200;TSS200;Body	chr2:201675989-201677306	Island					2:201384246-201385721	2:201676003-201676815	Promoter_Associated	BZW1;BZW1;BZW1;BZW1;AC007163.6	ENST00000431249.3;ENST00000409226.1;ENST00000452790.2;ENST00000409600.1;ENST00000447972.3	TSS1500;TSS1500;TSS1500;TSS200;3'UTR	BZW1;BZW1;BZW1;BZW1;BZW1;BZW1;BZW1;BZW1;BZW1;AC007163.6	ENST00000464483.1;ENST00000460660.1;ENST00000431249.3;ENST00000450637.1;ENST00000409226.1;ENST00000452790.2;ENST00000447069.1;ENST00000452206.1;ENST00000419090.1;ENST00000447972.3	TSS1500;TSS1500;TSS1500;5'UTR;TSS1500;TSS1500;TSS1500;TSS200;TSS1500;3'UTR	chr2:201675900-201676675	3							2	201384461	rs550598532;rs568867259	28;31	0.000200;0.000200
0.394359	6076	cg00166446	46686125	46686125	0.103464	5506.38	0.26236	6964.09	cg00166446	37	8	24608462	AGCGAAATCAATCCTAAGCAATGACTTGGTTCTGCAGCAAATAGTACTCG	F													RP11-624C23.1	ENST00000519689.1	3'UTR	RP11-624C23.1	ENST00000519689.1	3'UTR	chr8:24608340-24608555	3							8	24664352	rs28619447	47	0.03115
0.344479	6126	cg00167913	68601524	68601524	0.277401	9348.07	0.805277	7543.43	cg00167913	37	1	3446295	CCATGCCTGTCCACCTGCCTGTGTAGTCCTGGGCTGGGAGCTGTGGGACG	F	MEGF6	NM_001409	Body	chr1:3447449-3447950	N_Shore																chr1:3443264-3469102	6	chr1:3443271-3449157	6		TRUE	1	3436155	rs35026651;rs117361977;rs11589175;rs560118858;rs576957264;rs545699083	1;2;16;17;21;43	0.226637;0.051518;0.177716;0.000200;0.000200;0.000200
0.350027	6130	cg00167958	95675491	95675491	0.191895	12567	0.548228	13734.9	cg00167958	37	22	42677969	CGTGGGTCTGTCTCCCTGTTAGGCCTTTGGGTGCAGAGCCTGGGTGACCA	R				chr22:42679333-42679893	N_Shore											TCF20	ENST00000515426.1	5'UTR			chr22:42677709-42680922	6				TRUE	22	41007913	rs145803355	13	0.003395
0.30573	6160	cg00168694	9770873	9770873	0.158277	10884.4	0.517701	12765.7	cg00168694	37	21	40193056	CGTGGGATCCCATGCCACCTTCCTGCCAAATGACCATGTGTAAATTGCTT	R	ETS2	NM_005239	Body	chr21:40194644-40194849	N_Shore											TMPRSS3	ENST00000553129.1	3'UTR	chr21:40192765-40193155	3						TRUE	21	39114926	rs535157069;rs139406249	22;2	0.000200;0.000998
0.375228	6162	cg00168783	48663924	48663924	0.265617	6818.37	0.707881	7086.51	cg00168783	37	17	4962854	CGTCCAGTATCAAGGTTCCACCCAATTTGGTTTCTGGGGAAGGCTCTCTG	F																			chr17:4962605-4963015	3							17	4903578	rs575901;rs547369546;rs563970511	20;35;42	0.033347;0.000200;0.000200
0.365924	6170	cg00169019	92804461	92804461	0.165549	9025.42	0.452413	9651.82	cg00169019	37	6	32056438	AGGGCTCACAGACTCCTCTGAATGCTTCTGGCAGGTGTGTGGCAGTCTCG	F	TNXB	NM_019105	Body	chr6:32055067-32055601	S_Shore														chr6:32055965-32056535	3						TRUE	6	32164416	rs542334424	25	0.000599
0.270888	6194	cg00169548	9700400	9700400	0.0323254	3680.4	0.119331	3517.34	cg00169548	37	14	35345132	TTACAAAGTGTCATCATGCTTGTAGGACCCCAGCATTCTTGAAACTAACG	R	BAZ1A;BAZ1A	NM_182648;NM_013448	TSS1500;TSS1500	chr14:35342845-35344526	S_Shore								RP11-73E17.2;BAZ1A;RP11-73E17.1;BAZ1A	ENST00000557373.1;ENST00000382422.2;ENST00000556747.1;ENST00000358716.4	5'UTR;TSS1500;TSS1500;TSS1500	RP11-73E17.2;BAZ1A;RP11-73E17.1;BAZ1A	ENST00000557373.1;ENST00000382422.2;ENST00000556747.1;ENST00000358716.4	5'UTR;TSS1500;TSS1500;TSS1500					chr14:35341910-35345259	6	TRUE		14	34414883	rs569727033	28	0.0002
0.34838	6208	cg00169856	22722586	22722586	0.0965727	12761.5	0.277205	18195.4	cg00169856	37	15	99297768	CGCTGGCAGCTCCAGGAACACTGAACAGGAGTCCCCACTGAACCTTTGCT	F	IGF1R;IGF1R	NM_000875;NM_001291858	Body;Body													IGF1R;IGF1R	ENST00000559925.1;ENST00000557938.1	5'UTR;5'UTR	chr15:99297365-99298015	3							15	97115291	rs549400019;rs567506019	14;39	0.000200;0.000399
0.22909	6222	cg00170343	61673550	94667324	0.0168955	7222.26	0.0737506	9103.5	cg00170343	37	3	11313890	CGCTCTCCATCGCTTCCCCCGGGGGCGTCACCGCCCCCTGATGCCCCGCC	F	ATG7;ATG7;ATG7	NM_001136031;NM_001144912;NM_006395	TSS200;TSS200;TSS200	chr3:11313889-11314137	Island					3:11288890-11289359	3:11313357-11314671	Promoter_Associated	ATG7;ATG7	ENST00000446450.2;ENST00000469654.2	TSS1500;TSS1500	ATG7;ATG7;ATG7;ATG7;ATG7;ATG7;ATG7;ATG7;ATG7	ENST00000418682.1;ENST00000446450.2;ENST00000419112.1;ENST00000469654.2;ENST00000451513.1;ENST00000435760.1;ENST00000460444.1;ENST00000470474.1;ENST00000444619.1	TSS1500;TSS1500;TSS1500;TSS1500;TSS200;TSS200;TSS200;TSS200;TSS200			chr3:11313555-11314539	6	chr3:11313385-11317030	6		TRUE	3	11288890	rs574638371;rs2594971;rs560451896	15;20;45	0.001198;0.247504;0.000000
0.385296	6228	cg00170483	44626272	44626272	0.0897196	9284.55	0.232859	11771.6	cg00170483	37	1	110090242	CGCAGTATCCAGGGTTATTAGTGAAAGATGCTATCTGCCTGGGACTTTCA	F	GNAI3	NM_006496	TSS1500	chr1:110091039-110091590	N_Shore								GNAI3	ENST00000369851.4	TSS1500	GPR61;GNAI3	ENST00000469383.2;ENST00000369851.4	3'UTR;TSS1500	chr1:110089845-110090495	3							1	109891765
0.258319	6230	cg00170540	60695883	60695883	0.165234	3913.56	0.639649	4088.98	cg00170540	37	16	84171982	CGTCTGGAGAGCTAATGTACAGTACAGTGACCATAGTGAGCAATACCAAA	F	HSDL1;HSDL1	NM_031463;NM_001146051	5'UTR;5'UTR						TRUE				HSDL1;HSDL1	ENST00000434463.3;ENST00000219439.4	5'UTR;5'UTR	HSDL1;HSDL1;HSDL1;HSDL1;HSDL1;HSDL1	ENST00000568857.1;ENST00000562224.1;ENST00000434463.3;ENST00000564998.1;ENST00000219439.4;ENST00000567294.1	5'UTR;5'UTR;5'UTR;5'UTR;5'UTR;3'UTR					chr16:84170767-84173813	6			16	82729483	rs560599282;rs529580895;rs549414183	0;3;12	0.000200;0.000200;0.000200
0.361974	6239	cg00170868	74678856	74678856	0.0648323	6203.11	0.179108	8151.2	cg00170868	37	3	193157043	CGTGATTCCTGACTGTAAGTGTTTCATGTAGACACTGCACATCACTGCGT	F	ATP13A4	NM_032279	Body													ATP13A4;ATP13A4;ATP13A4	ENST00000437904.1;ENST00000474776.1;ENST00000450950.2	3'UTR;TSS200;3'UTR									3	194639737	rs149734904;rs199601893	1;14	0.000200;0.008187
0.315759	6285	cg00172249	47769833	47769833	0.0507783	5271.4	0.160813	4834.75	cg00172249	37	7	65653179	CGTGTCCTCATGTGGCAATTCCCCAACTGAGAGCCCATTCCTAAGCTATT	F																			chr7:65652885-65653315	3							7	65290614	rs150239187;rs564262320	20;50	0.004593;0.000200
0.382226	6351	cg00173906	7636437	7636437	0.180976	6002.32	0.473479	4822.93	cg00173906	37	3	112871562	ACAAACAAAAAACTTCTCCAGGTTACACAGCCAACATGTGCAGGAACTCG	R									TRUE				RP11-572M11.3;RP11-572M11.4	ENST00000490139.1;ENST00000496389.1	3'UTR;5'UTR	RP11-572M11.3;RP11-572M11.4	ENST00000490139.1;ENST00000496389.1	3'UTR;5'UTR								TRUE	3	114354252	rs540452080;rs187691849	45;9	0.001198;0.000599
0.342442	6374	cg00174508	81663381	81663381	0.106926	9555.86	0.312245	10079.3	cg00174508	37	12	107774298	CGCCCTGTATTTACAGATGGGGAAACTGACACCAAGAATTAGGAAATGAC	F	BTBD11	NM_001018072	Body						TRUE										chr12:107773405-107774335	3						TRUE	12	106298428	rs566041366	14	0.000599
0.316179	6383	cg00174743	34771599	34771599	0.220319	9501.83	0.696818	8131.96	cg00174743	37	21	47812611	CGCCCCCTGGGCCAAAGAATTATAAGCTTGTGGGACCCAGATGTCAACAC	R	PCNT	NM_006031	Body	chr21:47813251-47813462	N_Shore								PCNT	ENST00000480896.1	5'UTR	PCNT	ENST00000480896.1	5'UTR	chr21:47812465-47812795	3						TRUE	21	46637039	rs574556338;rs113765590	44;43	0.000200;0.000399
0.391508	6385	cg00174791	82609529	82609529	0.317598	4776.26	0.811218	5106.26	cg00174791	37	3	98216171	TAGTCTTTTAAACACATTGTTAACCACTACATATACAAACATTGAAATCG	R	OR5K2	NM_001004737	TSS1500										OR5K2	ENST00000427338.1	TSS1500	OR5K2	ENST00000427338.1	TSS1500									3	99698861	rs139157843	25	0.000399
0.368448	6421	cg00175901	24806981	2652302	0.0596289	9580.29	0.161838	10162.6	cg00175901	37	12	113416290	CTTAAGTTAGTTTTGTTTCCCTGTCCCGGATACAAGAGTTGGTAAGCTCG	R	OAS2;OAS2;OAS2;OAS2;OAS2;OAS2	NM_001032731;NM_002535;NM_001032731;NM_002535;NM_016817;NM_016817	1stExon;5'UTR;5'UTR;1stExon;1stExon;5'UTR			low-CpG:111900638-111900789			TRUE		12:113415627-113416688	Promoter_Associated	OAS2;OAS2;OAS2;OAS2;OAS2;OAS2;RP1-71H24.1	ENST00000342315.4;ENST00000342315.4;ENST00000392583.2;ENST00000392583.2;ENST00000449768.2;ENST00000449768.2;ENST00000552784.1	5'UTR;1stExon;5'UTR;1stExon;5'UTR;1stExon;3'UTR	OAS2;OAS2;OAS2;OAS2;OAS2;OAS2;OAS2;OAS2;RP1-71H24.1	ENST00000552756.1;ENST00000342315.4;ENST00000342315.4;ENST00000551603.1;ENST00000392583.2;ENST00000392583.2;ENST00000449768.2;ENST00000449768.2;ENST00000552784.1	TSS200;5'UTR;1stExon;TSS200;5'UTR;1stExon;5'UTR;1stExon;3'UTR	chr12:113416085-113416435	3						TRUE	12	111900673
0.342965	6425	cg00175999	46695189	46695189	0.260743	9266.99	0.760261	8075.01	cg00175999	37	1	111685919	TCAGGGCGTGTTCCATTTTCTTGGATTATTCTTCCTCCTCCCCTAAAACG	R	CEPT1;CEPT1	NM_001007794;NM_006090	5'UTR;5'UTR	chr1:111682227-111683303	S_Shelf								CEPT1;CEPT1	ENST00000545121.1;ENST00000357172.4	5'UTR;5'UTR	CEPT1;CEPT1;CEPT1;CEPT1;CEPT1;CEPT1;CEPT1	ENST00000478042.1;ENST00000545121.1;ENST00000498239.1;ENST00000480324.1;ENST00000476865.1;ENST00000357172.4;ENST00000460443.1	TSS200;5'UTR;5'UTR;5'UTR;5'UTR;5'UTR;5'UTR			chr1:111684925-111686108	6	chr1:111680241-111686100	6			1	111487442	rs541497023	1	0.0002
0.39239	6440	cg00176496	30616971	30616971	0.0755179	6703.83	0.192456	7555.53	cg00176496	37	17	6376716	GCTGCCCTCAGTGTCGCTAATGAACCCTAGGGCTCCCTGGATGCTGGACG	F	PITPNM3;PITPNM3	NM_031220;NM_001165966	Body;Body								17:6376012-6377009	Unclassified	PITPNM3	ENST00000572795.1	3'UTR	PITPNM3;PITPNM3	ENST00000576664.1;ENST00000572795.1	TSS200;3'UTR	chr17:6376305-6376975	3						TRUE	17	6317440	rs558648885	46	0.0002
0.347142	6471	cg00177203	1766594	1766594	0.208628	11588.7	0.600988	15329.5	cg00177203	37	1	149901142	CGGAAATGGACACCAAGAATATCTCCTGAGGATCACTCCAAGAAAAGAGA	R	MTMR11;MTMR11;SF3B4	NM_181873;NM_001145862;NM_005850	Body;Body;TSS1500	chr1:149899625-149899893	S_Shore								SF3B4;MTMR11;MTMR11;MTMR11	ENST00000271628.8;ENST00000492824.1;ENST00000361405.6;ENST00000406732.3	TSS1500;3'UTR;3'UTR;3'UTR	SF3B4;MTMR11;MTMR11;MTMR11;MTMR11;MTMR11	ENST00000271628.8;ENST00000466496.1;ENST00000482025.1;ENST00000492824.1;ENST00000361405.6;ENST00000406732.3	TSS1500;3'UTR;3'UTR;3'UTR;3'UTR;3'UTR	chr1:149900700-149901450	3						TRUE	1	148167766	rs200731914;rs139715042	38;18	0.000200;0.000439
0.380172	6473	cg00177218	90640399	90640399	0.199156	19797.7	0.523858	22538.1	cg00177218	37	7	2671104	GGGCTGGAACCCTGGCTGCATATGCAGCTGCGCTTCATTCCATGAATTCG	F	TTYH3	NM_025250	TSS1500	chr7:2671156-2671937	N_Shore					7:2637623-2638463	7:2671102-2671971	Promoter_Associated	TTYH3;TTYH3	ENST00000258796.7;ENST00000407643.1	TSS1500;TSS1500	TTYH3;TTYH3	ENST00000258796.7;ENST00000407643.1	TSS1500;TSS1500			chr7:2670751-2675164	6	chr7:2670765-2674228	6			7	2637630
0.399713	6476	cg00177243	22618899	22618899	0.196227	9815.82	0.49092	10820.7	cg00177243	37	10	18434068	TCACCAGGCTGTATTACCACAACATGCTTGAAAAGCATCTGGCAGACTCG	F	CACNB2;CACNB2;CACNB2;CACNB2;CACNB2;CACNB2	NM_201571;NM_201593;NM_201597;NM_201572;NM_201596;NM_001167945	Body;Body;Body;Body;Body;Body	chr10:18429125-18430234	S_Shelf								CACNB2	ENST00000467034.1	5'UTR	CACNB2;CACNB2	ENST00000468177.1;ENST00000467034.1	5'UTR;5'UTR	chr10:18433925-18434210	3						TRUE	10	18474074	rs550448938;rs562592488;rs542827079	0;31;41	0.000399;0.000200;0.001797
0.393983	6519	cg00178648	79628570	79628570	0.242242	3764.46	0.614853	3643.77	cg00178648	37	3	62008370	CGATTTGTTAAGAGCTGGAATTATATACCTTTTGGGTCTAAAATTTACCT	F	PTPRG	NM_002841	Body						TRUE																	TRUE	3	61983410	rs572846770	37	0.0002
0.334119	6551	cg00179559	86752524	86752524	0.226346	2673.59	0.677441	3429.69	cg00179559	37	X	128249483	CGGGATTGCTATGTGAGCAAGAAATAAACTATTATATTGAGCTATTACAT	F																					chrX:128249077-128249622	6	chrX:128249026-128249556	6			X	128077164
0.365814	6561	cg00179921	38714548	38714548	0.119455	14135.7	0.326545	15779.5	cg00179921	37	22	39927437	CGTGGCAAGCTCTTACTGTGTCTGAATCCCTAGAGTCTAATGCATAAAAG	R	RPS19BP1	NM_194326	Body	chr22:39928303-39929071	N_Shore						22:39927309-39929400	Promoter_Associated				RPS19BP1;RPS19BP1;RPS19BP1;RPS19BP1	ENST00000488602.1;ENST00000459956.1;ENST00000491966.1;ENST00000488602.1	3'UTR;3'UTR;3'UTR;1stExon			chr22:39927392-39929331	6				TRUE	22	38257383	rs147656311;rs554975773;rs111387664	41;16;11	0.001398;0.000200;0.001997
0.290809	6669	cg00183355	40684598	90773169	0.00511517	12388.4	0.0175895	13915.9	cg00183355	37	21	34100294	CGCCGCCACAGCCGCCGGGAGCGTCACTTCCGCTCCAGCAGGCCCATCTC	F	SYNJ1;SYNJ1;SYNJ1;SYNJ1	NM_001160306;NM_203446;NM_001160302;NM_003895	TSS200;1stExon;TSS200;1stExon	chr21:34099716-34100796	Island	high-CpG:33022090-33022221				21:33021513-33022860	21:34099988-34100529	Promoter_Associated	SYNJ1;GCFC1-AS1;SYNJ1;SYNJ1;SYNJ1	ENST00000322229.7;ENST00000440052.1;ENST00000382491.3;ENST00000382499.2;ENST00000433931.2	TSS1500;TSS200;TSS200;1stExon;1stExon	SYNJ1;SYNJ1;GCFC1-AS1;GCFC1-AS1;SYNJ1;SYNJ1;SYNJ1	ENST00000322229.7;ENST00000456084.1;ENST00000458479.1;ENST00000440052.1;ENST00000382491.3;ENST00000382499.2;ENST00000433931.2	TSS1500;TSS1500;TSS200;TSS200;TSS200;1stExon;1stExon	chr21:34100185-34100475	3						TRUE	21	33022165
0.360451	6689	cg00183889	50715168	50715168	0.236258	7772.66	0.655451	8287.9	cg00183889	37	7	33765202	CGGCATGCATTCAATAGGACTACCTTAGTGAGGGGAGTAATTTTATAAAA	F													RP11-89N17.1	ENST00000311067.3	TSS1500	RP11-89N17.1	ENST00000311067.3	TSS1500					chr7:33764529-33768031	6			7	33731727	rs143510911;rs137977567;rs2232113	0;23;34	0.000200;0.001997;0.006589
0.34836	6751	cg00185867	13790854	13790854	0.151045	10045.7	0.433589	13976.1	cg00185867	37	7	38348929	CGTGGATTTGCTTGGCATTGAAGAAATAGGTTTTAGTTCCAGCTCTACCA	R				chr7:38350920-38351331	N_Shore																					TRUE	7	38315454
0.396091	6759	cg00186181	76646382	76646382	0.139298	13290.2	0.351683	14391.8	cg00186181	37	1	203498197	CGGTAGAACAGCCAACTGAACATAGAGACAGACTGAAAACCCAGGCCTTC	R																			chr1:203498025-203498415	3							1	201764820	rs544490997	51	0.0002
0.223371	6761	cg00186224	81614332	81614332	0.0962464	1361.97	0.430881	1102.35	cg00186224	37	10	21369318	ATGCCAGAGTTAGTCCCAAATGACTCAGCTGTTCCCAAAAATGAAATTCG	F	NEBL;NEBL	NM_213569;NM_001173484	Body;Body																chr10:21369220-21369490	3							10	21409324	rs560905496;rs183243450	41;43	0.000599;0.000200
0.34257	6762	cg00186252	86687495	86687495	0.0265024	3131.1	0.0773634	2921.57	cg00186252	37	X	54076522	CGAGTACCCATGGACATTGCAGTAAAGTGTATGGAGAGGATTATTATAAT	F																PHF8;PHF8	ENST00000453905.1;ENST00000437224.1	TSS1500;TSS1500									X	54093247
0.3197	6790	cg00187053	2658876	2658876	0.0879471	2168.08	0.275093	2180.8	cg00187053	37	19	28322180	TCCCATGTGCAATGTCCATCTGAGCCTTTTGAAATCCCTTTTAAAAATCG	R																			chr19:28321765-28322190	3							19	33014020
0.39794	6791	cg00187055	69651988	69651988	0.103046	9823.82	0.258949	11240.9	cg00187055	37	11	126648491	CGAAGGAAAAATCTGGGATGTGTGCAAAGATTTCAGTAAAAGGGTATTTA	R	KIRREL3;KIRREL3;KIRREL3	NM_032531;NM_001301097;NM_001161707	Body;Body;Body										KIRREL3	ENST00000533026.2	3'UTR	KIRREL3;KIRREL3;KIRREL3	ENST00000533026.2;ENST00000547738.1;ENST00000549874.1	3'UTR;3'UTR;3'UTR									11	126153701	rs76840613;rs550889478	35;1	0.019968;0.000200
0.376783	6808	cg00187403	76634254	76634254	0.113762	11729	0.301931	14931.8	cg00187403	37	12	90234391	TGTATTCCATCTTCTCTTTGAACTCAAAAACCCCACCAGCTATTTATACG	F							chr12:90234297-90234297		TRUE										chr12:90234360-90234610	3							12	88758522	rs2553105;rs560613704;rs183634624	0;1;51	0.003894;0.000200;0.000998
0.360826	6830	cg00187889	35658238	35658238	0.281761	8817.85	0.780877	8209.38	cg00187889	37	6	159463103	CGCCTACCTGGATGGGTCTGGGGAGTGTGTCACTGTCACCGCAGATAATT	F	TAGAP;TAGAP;TAGAP	NM_152133;NM_138810;NM_054114	5'UTR;Body;Body										TAGAP;TAGAP	ENST00000367066.3;ENST00000326965.6	ExonBnd;5'UTR	TAGAP;TAGAP	ENST00000367066.3;ENST00000326965.6	ExonBnd;5'UTR			chr6:159462901-159464032	6	chr6:159463014-159464627	6		TRUE	6	159383091	rs566625628;rs559110812;rs139997029	0;19;40	0.000200;0.000200;0.000439
0.394689	6835	cg00188055	82753472	82753472	0.171713	12510.7	0.43506	14812.6	cg00188055	37	6	32076079	CGCCTGGAAAGAATTTAATGGCATAGAAACAACTGGAAGTGGAACTGAGA	R	TNXB	NM_019105	5'UTR				chr6:32075999-32075999		TRUE				TNXB;TNXB;ATF6B	ENST00000479795.1;ENST00000375244.3;ENST00000375192.2	5'UTR;5'UTR;3'UTR	TNXB;TNXB;TNXB;ATF6B;ATF6B;TNXB	ENST00000479795.1;ENST00000375244.3;ENST00000486148.1;ENST00000375192.2;ENST00000494022.1;ENST00000442721.1	5'UTR;5'UTR;3'UTR;3'UTR;3'UTR;5'UTR	chr6:32075820-32076375	3						TRUE	6	32184057	rs557136907	14	0.0002
0.277322	6846	cg00188327	2808346	2808346	0.0556839	5387.31	0.200791	5772.1	cg00188327	37	11	12146621	CCAGAGATGAGCTCTGGCGGGTGGGGCTGAGATCAGACACCCTGAGAGCG	F	MICAL2;MICAL2;MICAL2	NM_001282668;NM_014632;NM_001282663	5'UTR;5'UTR;5'UTR				chr11:12146355-12146355						MICAL2;MICAL2	ENST00000537344.1;ENST00000256194.4	5'UTR;5'UTR	MICAL2;MICAL2;MICAL2;MICAL2;MICAL2;MICAL2;MICAL2	ENST00000537344.1;ENST00000532179.1;ENST00000526065.1;ENST00000256194.4;ENST00000530823.1;ENST00000532420.1;ENST00000531732.1	5'UTR;5'UTR;5'UTR;5'UTR;5'UTR;5'UTR;5'UTR	chr11:12146300-12146715	3							11	12103197	rs550610967;rs4757215	0;32	0.000200;0.132188
0.195382	6850	cg00188409	29737868	29737868	0.0447898	194.542	0.229242	171.905	cg00188409	37	X	139592612	GAAGTGCCTGGAGGTCCACTGATTTTCCAGGCACCCTTTCCCGAGAAGCG	F				chrX:139593105-139593582	N_Shore			DMR	TRUE	X:139420257-139420369									chrX:139592505-139592770	3						TRUE	X	139420278
0.399082	6857	cg00188579	43704976	43704976	0.106583	2647.22	0.26707	3119.96	cg00188579	37	7	115806045	AAACTGCTGACTCACTCTCATATGACTGCACTGTAAAGTCCTAGAATTCG	R							chr7:115805806-115805806												chr7:115805860-115806155	3							7	115593281	rs146529467;rs184529937	14;1	0.000200;0.000200
0.393074	6886	cg00189689	75602168	75602168	0.170387	6973.58	0.433473	9579.87	cg00189689	37	11	413350	CGGTGGAGGACACTCCAAGGAAAGTCCTTGACCCAGGGGAACCACCCACT	F	SIGIRR;SIGIRR;SIGIRR	NM_001135054;NM_021805;NM_001135053	5'UTR;5'UTR;5'UTR	chr11:416419-417650	N_Shelf								SIGIRR;SIGIRR;SIGIRR;SIGIRR	ENST00000431843.2;ENST00000397632.3;ENST00000332725.3;ENST00000529486.1	5'UTR;5'UTR;5'UTR;3'UTR	SIGIRR;SIGIRR;SIGIRR;SIGIRR;SIGIRR;SIGIRR;SIGIRR;SIGIRR;SIGIRR;SIGIRR;SIGIRR;SIGIRR;SIGIRR;SIGIRR;SIGIRR	ENST00000530494.1;ENST00000532587.1;ENST00000431843.2;ENST00000397632.3;ENST00000332725.3;ENST00000527295.1;ENST00000525299.1;ENST00000534217.1;ENST00000526788.1;ENST00000529486.1;ENST00000528116.1;ENST00000527136.1;ENST00000528209.1;ENST00000528058.1;ENST00000525070.1	5'UTR;5'UTR;5'UTR;5'UTR;5'UTR;3'UTR;3'UTR;3'UTR;3'UTR;3'UTR;3'UTR;3'UTR;5'UTR;5'UTR;3'UTR			chr11:412693-414002	6					11	403350	rs191342452;rs563712360;rs182855961	2;7;11	0.000200;0.000200;0.000799
2.83364	6908	cg00190319	78766248	78766248	0.0935934	2680.37	0.0330294	3955.43	cg00190319	37	3	47462780	CGGTCCCTCTAGAGGGGACTGAAGGCCTGATCCAACCCGGAAACCTCTAA	F	SCAP	NM_012235	Body	chr3:47459614-47460027	S_Shelf				TRUE		3:47462495-47462954	Promoter_Associated	SCAP;SCAP	ENST00000465628.1;ENST00000465628.1	3'UTR;1stExon	SCAP;SCAP;SCAP;SCAP	ENST00000416208.1;ENST00000465628.1;ENST00000468965.1;ENST00000465628.1	3'UTR;3'UTR;3'UTR;1stExon	chr3:47462545-47462850	3						TRUE	3	47437784	rs574511730;rs535600103	10;28	0.000799;0.000200
0.327002	6912	cg00190355	98675594	98675594	0.059463	7556.44	0.181843	8232.54	cg00190355	37	5	497639	TGTTTCCTGGTTGGAAACAATTTATTCTGACAACCAGACAGAGATAAACG	F	SLC9A3	NM_004174	Body	chr5:498111-498430	N_Shore														chr5:497425-497715	3						TRUE	5	550639	rs575146950;rs545457529	3;51	0.000200;0.000399
2.91074	6917	cg00190549	78792228	78792228	0.0281462	2027.32	0.00966978	2068.45	cg00190549	37	9	117902972	CGAGAAAAAGTGTTGAGAAAGTGAATGACTAATGACCTTGCAGCAAATCA	R	2020-12-01	NM_017418	TSS1500										2020-12-01	ENST00000374016.1	TSS1500	2020-12-01	ENST00000374016.1	TSS1500									9	116942793	rs542822099	44	0.000399
0.393557	6939	cg00191102	54720266	54720266	0.332921	3006.14	0.845929	3772.16	cg00191102	37	8	1958171	CGCCATAGAAGAGTTCAAACAGAATTCTATTTCCACAGAAGAAAATGCTA	R				chr8:1956926-1957177	S_Shore														chr8:1957965-1958410	3						TRUE	8	1945578	rs572612392;rs190672093	15;7	0.000200;0.000200
0.292515	6945	cg00191409	83776244	83776244	0.176834	7804.64	0.604531	8189.24	cg00191409	37	12	65093708	TAATATGTATCAACTCATTGACTCTCCTGTGACGTTATCACACTATTTCG	R																			chr12:65093620-65093830	3							12	63379975	rs184163442	2	0.000399
0.382335	6964	cg00192026	82771555	82771555	0.24963	3124.42	0.652909	3724.73	cg00192026	37	4	174411279	GCCAATTCCATGACAGTGCCTAGAAGTCTGACGATTCTAAATTGTCCACG	R									TRUE																	TRUE	4	174647854	rs115190793;rs80151730;rs568474484;rs151073719	22;19;18;2	0.015375;0.005791;0.002196;0.003195
0.283021	6987	cg00192882	93764883	93764883	0.176035	10628.2	0.621986	12404.5	cg00192882	37	17	19291120	CGCCAGCAGCCTTGTGCTCATGGCTCAGAAATGTCCCAGGCCTGCCAAGA	R	MFAP4	NM_002404	TSS1500						TRUE				MFAP4;MFAP4	ENST00000395592.2;ENST00000299610.4	TSS1500;TSS1500	MFAP4;MFAP4;MFAP4	ENST00000497081.2;ENST00000395592.2;ENST00000299610.4	TSS1500;TSS1500;TSS1500	chr17:19290285-19291255	3						TRUE	17	19231713	rs560943910;rs529814284	20;19	0.000200;0.000599
0.353604	6992	cg00192946	95804254	95804254	0.0551831	3418.94	0.156059	3282.2	cg00192946	37	X	32430274	CGTGATATTGTGATTGATTTTCATGCAGAGATCCCTGATCCTATAGTTTT	R	DMD;DMD;DMD;DMD;DMD;DMD;DMD	NM_004012;NM_004012;NM_004011;NM_004010;NM_004009;NM_004006;NM_000109	1stExon;5'UTR;Body;Body;Body;Body;Body										DMD	ENST00000378684.4	TSS200	DMD;DMD	ENST00000378684.4;ENST00000488902.1	TSS200;3'UTR									X	32340195
0.282803	7032	cg00194321	65768821	14750552	0.0984222	6022.08	0.348024	7353.08	cg00194321	37	12	121533475	TAGGATCCGCCAGAAGACAGACCGGCATTTCACGAAGTGAGCAAATTCCG	R				chr12:121533571-121533923	N_Shore				TRUE		12:121533245-121534494	Unclassified							chr12:121533305-121533735	3						TRUE	12	120017858	rs116601522;rs35158421;rs1180008	47;32;21	0.002596;0.101038;0.032548
0.33841	7068	cg00196119	68662525	68662525	0.224756	1970.45	0.664155	3340.03	cg00196119	37	3	52479977	ATGATCTCTTAGAGGTCACTTCCCCCACCCTGAATACTGACTGGGTGGCG	R	SEMA3G	NM_020163	TSS1500										SEMA3G	ENST00000231721.2	TSS1500	SEMA3G;SEMA3G;SEMA3G	ENST00000465657.1;ENST00000231721.2;ENST00000475739.1	TSS1500;TSS1500;TSS1500			chr3:52474074-52482177	6					3	52455017	rs549671752;rs563504007	33;26	0.000200;0.000399
2.81179	7073	cg00196167	47742828	48679596	0.00687918	8549.32	0.00244655	10559.6	cg00196167	37	7	139026058	CGTCAGTCGATAGGGGGAGTCGGTAGTCTGTCCGACCGTACCATTAGGCG	R	C7orf55;C7orf55	NM_197964;NM_197964	5'UTR;1stExon	chr7:139024930-139026298	Island	high-CpG:138676598-138676666				7:138676332-138677066	7:139024441-139026641	NonGene_Associated	C7orf55;C7orf55;C7orf55;LUC7L2;LUC7L2	ENST00000481123.1;ENST00000297534.6;ENST00000297534.6;ENST00000541515.1;ENST00000541170.1	5'UTR;5'UTR;1stExon;TSS200;5'UTR	C7orf55;C7orf55;C7orf55;C7orf55;C7orf55;C7orf55;LUC7L2;LUC7L2	ENST00000468383.1;ENST00000481123.1;ENST00000482181.1;ENST00000488886.1;ENST00000297534.6;ENST00000297534.6;ENST00000541515.1;ENST00000448820.1	5'UTR;5'UTR;5'UTR;5'UTR;5'UTR;1stExon;TSS200;5'UTR	chr7:139025640-139026630	3						TRUE	7	138676598	rs573611136;rs540656879;rs559317376	38;35;13	0.000200;0.000200;0.000200
0.386154	7084	cg00196440	76755599	76755599	0.0854783	10366.4	0.221358	12611.6	cg00196440	37	12	7000017	CGCAGATTCATTCAACAGTGCTCAGATTAAATAGAGCAGAGTGGGGCCAG	R				chr12:7000341-7000723	N_Shore				TRUE		12:6999665-7001572	Promoter_Associated	SPSB2;LRRC23;LRRC23	ENST00000437851.1;ENST00000433346.1;ENST00000449039.1	TSS1500;5'UTR;5'UTR	SPSB2;LRRC23;LRRC23	ENST00000437851.1;ENST00000433346.1;ENST00000449039.1	TSS1500;5'UTR;5'UTR			chr12:6999689-7001077	6	chr12:6999458-7001262	6			12	6870278
0.299756	7101	cg00197026	97776850	97776850	0.0704642	9720.58	0.235072	10856.1	cg00197026	37	6	11537105	CGCAACTTAGATAAAAGAATACTACCATCAAAAAAAGGGGGGCTAGAGCC	F	TMEM170B	NM_001100829	TSS1500	chr6:11537537-11538929	N_Shore								TMEM170B;TMEM170B	ENST00000543875.1;ENST00000379426.1	TSS1500;TSS1500	TMEM170B;TMEM170B	ENST00000543875.1;ENST00000379426.1	TSS1500;TSS1500			chr6:11537036-11539246	6	chr6:11536788-11539280	6		TRUE	6	11645091	rs74976110;rs564676744	1;47	0.010383;0.000599
0.328553	7106	cg00197266	88734423	88734423	0.0772849	6659.9	0.235228	6929.52	cg00197266	37	6	22567723	CGTCTGCAAACAACAGTACAGATTCTATTAAGCAAAGAAGTGTTGTTCCC	R				chr6:22569584-22570705	N_Shore				TRUE										chr6:22567485-22567750	3						TRUE	6	22675702	rs187705844;rs16886472	13;1	0.000799;0.034145
0.322009	7120	cg00197534	55733599	55733599	0.112865	14812.4	0.350504	18494.8	cg00197534	37	18	56277080	CGAGGGCTCTGCTCTGAAGACTCAAGGTCAGCTTGCACTGTTCTGTCTGT	F	ALPK2	NM_052947	Body						TRUE										chr18:56276800-56277095	3							18	54428060	rs7241664	23	0.003794
0.384767	7149	cg00198708	96766160	96766160	0.120391	16318.8	0.312894	18965.4	cg00198708	37	15	88928628	CGGTTAGGAAGGTCAGTTGCCACAGTAAGAAGACATGAAATTATTCAGCA	R																					chr15:88928257-88928668	3					15	86729632	rs145229188;rs552451112	29;2	0.000200;0.000799
0.399026	7150	cg00198729	79752111	79752111	0.309364	17322	0.775298	16068.1	cg00198729	37	17	42020748	CGGCCCCACTTAGGAAAAAAAACAGTCCAGGTTTGGAGTTAAATTTTGGG	R	PPY	NM_002722	TSS1500								17:42020353-42021814	Unclassified	PPY	ENST00000225992.2	TSS1500	PPY	ENST00000225992.2	TSS1500			chr17:42020694-42021878	6				TRUE	17	39376274	rs540193609	30	0.0002
0.377109	7154	cg00198785	96787862	96787862	0.211022	3694.48	0.559578	4790.12	cg00198785	37	13	46269339	CGCAATATCTGAAGTAGTCAAAATCATAGAAACAGAAAGCAGAAGCGTGG	F	LINC01055	NR_125786	Body																chr13:46269200-46269870	3							13	45167340	rs540204765	7	0.000599
0.39459	7159	cg00198969	63722950	63722950	0.230411	5892.78	0.583925	6616.58	cg00198969	37	13	44117628	CGGTTTGTAGTAAAAAATGAGTCACTGAACTAGAGTATTTAAGGTTCCCT	F	ENOX1;ENOX1;ENOX1	NM_001127615;NM_001242863;NM_017993	5'UTR;5'UTR;5'UTR										ENOX1-AS1;ENOX1;ENOX1	ENST00000444442.1;ENST00000412891.1;ENST00000261488.6	TSS1500;5'UTR;5'UTR	ENOX1-AS1;ENOX1;ENOX1	ENST00000444442.1;ENST00000412891.1;ENST00000261488.6	TSS1500;5'UTR;5'UTR	chr13:44117540-44117770	3							13	43015628	rs113058663	51	0.010783
6.84152	7179	cg00199846	77802246	83780830	0.0221762	8549.91	0.00324141	8914.98	cg00199846	37	13	37393246	CTGGGGGCGGGGCTGAGCGCACAACCAACGGGACTGACTGCGCATGTGCG	F	RFXAP	NM_000538	TSS200	chr13:37393213-37394092	Island					13:36291154-36292092	13:37392887-37393611	Promoter_Associated	RFXAP	ENST00000255476.2	TSS200	RFXAP	ENST00000255476.2	TSS200	chr13:37393185-37393435	3						TRUE	13	36291246	rs569670094	30	0.000998
0.183821	7188	cg00200230	8674557	8674557	0.127535	2955.8	0.6938	3748.33	cg00200230	37	2	161992806	TATTTCTCTTAGGTTGCTTAGAGCAAAACATCACATTTTACATGCAAACG	F	TANK;TANK	NM_004180;NM_133484	TSS1500;TSS1500										TANK;TANK;AC009313.1	ENST00000259075.2;ENST00000457476.1;ENST00000425470.1	TSS1500;TSS1500;3'UTR	TANK;TANK;TANK;TANK;AC009313.1	ENST00000259075.2;ENST00000432002.1;ENST00000457476.1;ENST00000463502.1;ENST00000425470.1	TSS1500;TSS1500;TSS1500;TSS1500;3'UTR			chr2:161992484-161993796	6	chr2:161990996-161997074	6			2	161701052	rs533721665	44	0.0002
0.395107	7195	cg00200515	60706158	60706158	0.281318	7126.72	0.712005	7421.52	cg00200515	37	3	101592635	CGGATTTACCAAAGAGGGGGCCCAAAGATTCTGTTTGGGCTGAAAAAGCA	F							chr3:101592355-101592355												chr3:101592420-101592815	3							3	103075325	rs192869118	1	0.002396
0.344475	7213	cg00201142	78683820	78683820	0.260377	8752.1	0.755866	7393.27	cg00201142	37	2	120023260	CGTGATCTACATGGCAGAAATAAAAGCCTGAAGTTTGCAGAAGGTTAGGT	R				chr2:120020675-120020970	S_Shelf						2:120022023-120023940	Unclassified											chr2:120022408-120023504	6			2	119739730	rs79189358;rs11694139	48;2	0.020367;0.172524
0.378676	7214	cg00201145	9620592	9620592	0.298947	7800.13	0.789453	9690.75	cg00201145	37	1	26436760	TCTTCAGCTGTTTGCTGGAAACACTGGTGTCAGCCAAGACTTATTTCCCG	F	PDIK1L	NM_001243532	TSS1500	chr1:26437319-26438917	N_Shore											PDIK1L	ENST00000444713.1	TSS1500					chr1:26436294-26439574	6			1	26309347	rs555250806	23	0.0002
0.339788	7267	cg00202496	16642174	16642174	0.140599	9365.17	0.413784	9501.77	cg00202496	37	16	11037903	ACCCAAGATCATGCAGTTAACAAGTGGCAAAACCAGGGTTCATAACCACG	F	CLEC16A	NM_015226	TSS1500	chr16:11038164-11038763	N_Shore								CLEC16A;CLEC16A	ENST00000409790.1;ENST00000409552.3	TSS1500;TSS1500	CLEC16A;CLEC16A	ENST00000409790.1;ENST00000409552.3	TSS1500;TSS1500					chr16:11037686-11039643	6		TRUE	16	10945404	rs554724823	37	0.0002
0.34328	7336	cg00204728	43657223	43657223	0.108708	3494.37	0.316675	4097.99	cg00204728	37	1	152635239	CGTTTCCTTTAGTCGAAGCAATTGTATTGAATCCATTGCCGGAATCAGGA	R	LCE2D	NM_178430	TSS1500										LCE2D	ENST00000368784.1	TSS1500	LCE2D	ENST00000368784.1	TSS1500									1	150901863	rs11205062;rs550114640	40;15	0.291134;0.000399
0.314357	7341	cg00204778	57796835	57796835	0.0837691	11274.7	0.266478	13469.6	cg00204778	37	15	84750352	CGTCTGTTAAGTTCAAGATATTTTGCCAAGTATGTCAGAACGTGGAGATT	F	EFTUD1P1	NR_036652	Body	chr15:84748593-84749285	S_Shore								CTD-2071L7.1	ENST00000558187.1	5'UTR	CTD-2071L7.1	ENST00000558187.1	5'UTR	chr15:84750080-84750410	3							15	82541356	rs574215203	11	0.0002
0.391362	7352	cg00205078	65714163	65714163	0.00807149	3672.17	0.0206241	4907.16	cg00205078	37	3	9464700	CAGTCCTCTTCACAGGATTACTGAAGCAGACTTGTTCTGAATTTCTTTCG	R	SETD5;SETD5	NM_001080517;NM_001292043	5'UTR;5'UTR						TRUE				SETD5;SETD5;SETD5	ENST00000402198.1;ENST00000402466.1;ENST00000406341.1	5'UTR;5'UTR;5'UTR	SETD5;SETD5;SETD5;SETD5;SETD5;SETD5;SETD5;SETD5;SETD5	ENST00000468208.1;ENST00000431285.1;ENST00000450326.1;ENST00000402466.1;ENST00000463180.1;ENST00000478475.1;ENST00000415650.1;ENST00000443339.1;ENST00000406341.1	TSS200;5'UTR;5'UTR;5'UTR;5'UTR;5'UTR;5'UTR;5'UTR;5'UTR	chr3:9464420-9464755	3							3	9439700	rs545617691	5	0.000998
0.3822	7354	cg00205112	16644166	16644166	0.0483056	10790.2	0.126388	11420.8	cg00205112	37	7	86759403	CGGTTCTAGGGGCACTTTTCAGGTCACCATCTATGTGAATGGTGCCTGCT	F																			chr7:86759200-86759415	3							7	86597339	rs551266445	19	0.0002
0.319	7375	cg00205658	4638982	4638982	0.0234606	6335.11	0.0735443	7886.06	cg00205658	37	7	120628002	GAAATCAGTCCTTGCTTTGTGAACTCTGGATACCCAGGGCTGTCTTAGCG	F	C7orf58;C7orf58	NM_024913;NM_001105533	TSS1500;TSS1500								7:120627284-120628863	Unclassified	C7orf58;C7orf58	ENST00000310396.5;ENST00000495036.1	TSS1500;TSS1500	C7orf58;C7orf58;C7orf58	ENST00000310396.5;ENST00000428526.1;ENST00000495036.1	TSS1500;TSS1500;TSS1500	chr7:120627765-120628135	3						TRUE	7	120415238	rs192485832	30	0.000399
0.3368	7378	cg00205703	14678585	14678585	0.108688	3341.7	0.322709	3788.03	cg00205703	37	3	184054901	TTGTACTTCCCTTGAGGAATTCTGGGATTTGTAGTCCTAAGTTAACCTCG	R	FAM131A;FAM131A	NM_001171093;NM_144635	5'UTR;TSS1500	chr3:184056419-184056671	N_Shore				TRUE				FAM131A;FAM131A;FAM131A;FAM131A;FAM131A	ENST00000383847.2;ENST00000497070.1;ENST00000450976.1;ENST00000418281.1;ENST00000340957.5	TSS1500;TSS1500;5'UTR;5'UTR;5'UTR	FAM131A;FAM131A;FAM131A;FAM131A;FAM131A;FAM131A;FAM131A	ENST00000383847.2;ENST00000497070.1;ENST00000418768.1;ENST00000450976.1;ENST00000418281.1;ENST00000340957.5;ENST00000433578.1	TSS1500;TSS1500;TSS200;5'UTR;5'UTR;5'UTR;5'UTR	chr3:184053865-184055055	3						TRUE	3	185537595	rs576804594	29	0.0002
0.356432	7398	cg00206277	75771120	75771120	0.233601	13853.9	0.655387	11135	cg00206277	37	1	231162727	CGAGTCTTGGGTTTACCCACCCTACTGGTGTCAGAGGGACTCAGCAGGAG	R	FAM89A	NM_198552	Body										FAM89A	ENST00000494111.1	TSS200	FAM89A;FAM89A	ENST00000494111.1;ENST00000466258.1	TSS200;3'UTR					chr1:231161925-231164601	3			1	229229350	rs4378191;rs537878665;rs148383828	28;26;1	0.314896;0.000200;0.000599
0.348823	7408	cg00206463	22610254	22610254	0.22577	5365.94	0.647234	5923.69	cg00206463	37	6	30179435	TGCCAAGTTTACCAGGCTATTTGAGGTTGAGGCAAGGTCACATAAGTACG	R	TRIM26	NM_003449	5'UTR	chr6:30180933-30182187	N_Shore								TRIM26;TRIM26;TRIM26	ENST00000487829.1;ENST00000454678.2;ENST00000453195.1	3'UTR;5'UTR;5'UTR	TRIM26;TRIM26;TRIM26;TRIM26;TRIM26	ENST00000487829.1;ENST00000454678.2;ENST00000418026.1;ENST00000416596.1;ENST00000453195.1	3'UTR;5'UTR;5'UTR;5'UTR;5'UTR								TRUE	6	30287414	rs2844775;rs529293875;rs549273079	15;9;2	0.084665;0.000200;0.000200
0.354145	7415	cg00206639	74632594	74632594	0.108734	12726.7	0.307033	15381.8	cg00206639	37	15	99987871	CGCCCACTGCCCCGAGGAGGCCCCGCCCACAATCTCCGGGCCAGCCTGCA	F									TRUE	15:97805363-97805522									chr15:99987665-99988015	3						TRUE	15	97805394	rs147282145;rs532944203	13;39	0.004193;0.000200
0.339066	7425	cg00207008	95737914	95737914	0.115054	2493.53	0.339326	3096.67	cg00207008	37	12	25706982	TACGGTCAAACGTTTACTTCCTTTTAACTTACCTTATTACGTGTTACACG	F	LMNTD1;LMNTD1;LMNTD1;LMNTD1;LMNTD1	NM_152590;NM_001256266;NM_001145729;NM_001145728;NM_001145727	TSS1500;TSS1500;TSS1500;TSS1500;Body										IFLTD1;IFLTD1;IFLTD1;IFLTD1	ENST00000282881.6;ENST00000539744.1;ENST00000413632.2;ENST00000458174.2	TSS1500;TSS1500;TSS1500;TSS1500	IFLTD1;IFLTD1;IFLTD1;IFLTD1;IFLTD1;IFLTD1;IFLTD1;IFLTD1	ENST00000538178.1;ENST00000540106.1;ENST00000542224.1;ENST00000282881.6;ENST00000539744.1;ENST00000413632.2;ENST00000458174.2;ENST00000545543.1	5'UTR;5'UTR;5'UTR;TSS1500;TSS1500;TSS1500;TSS1500;5'UTR									12	25598249	rs1612039;rs571504046;rs181016141	9;38;39	0.204772;0.000399;0.000200
7.34129	7427	cg00207100	57749171	65808841	0.0504396	2758.63	0.00687067	3675.52	cg00207100	37	15	82657988	CGTGCATACTATCGCCCTGACTAAATTAACTCTCAAGTCTTACAGGTATT	R	UBE2Q2P2;GOLGA6L10	NR_004847;NM_001164465	Body;Body										UBE2Q2P2	ENST00000420908.3	5'UTR	UBE2Q2P2	ENST00000420908.3	5'UTR			chr15:82657982-82658228	6	chr15:82657927-82658153	4			15	80445043
0.374988	7447	cg00207731	39791135	39791135	0.20019	6308.07	0.533858	8105.09	cg00207731	37	15	91416118	TCTGTGGCTGTGTCAGAGCCAGACCCCCAGTGTCTGGGAAACAGCAGTCG	R	FURIN	NM_002569	5'UTR	chr15:91414311-91415427	S_Shore				TRUE		15:91416104-91416970	Promoter_Associated	FURIN	ENST00000268171.3	5'UTR	FURIN;FURIN;FURIN	ENST00000268171.3;ENST00000559353.1;ENST00000559353.1	5'UTR;1stExon;5'UTR	chr15:91415840-91416135	3						TRUE	15	89217122
0.260398	7454	cg00207893	92810565	92810565	0.0589693	12120.4	0.226458	14739.3	cg00207893	37	17	74015638	CGCCCCCACAGAGCTGCTGCAACAGCTGGAGGTGAGACAACCCCACCAGG	R	EVPL	NM_001988	Body	chr17:74017769-74018658	N_Shelf																chr17:74013335-74016689	6					17	71527233	rs2244371;rs2244370;rs148077912;rs566350686;rs137892588	50;45;44;42;1	0.171026;0.166633;0.000599;0.000200;0.000200
0.363577	7490	cg00209037	9650140	9650140	0.11644	19687.5	0.320263	20754.1	cg00209037	37	22	46443395	CGGAAACAAGTGCCAGAAGGTGGTGAGGTAAGCGATGCAAAGTTGACATG	R				chr22:46440393-46441019	S_Shelf														chr22:46443205-46443515	3						TRUE	22	44822059	rs546047500;rs117371401;rs113327325	20;2;1	0.000200;0.003994;0.011781
0.38563	7504	cg00209576	24604270	24604270	0.0412008	8188.22	0.10684	9637.96	cg00209576	37	21	42443462	CGACCAGCAGAGTGCTGCAGGCTTGCAAACTGGGTCTCCAGCACCCTACA	F																TMPRSS3	ENST00000553129.1	3'UTR	chr21:42443420-42443615	3							21	41365332	rs561697703;rs530409283;rs144926227	0;41;49	0.000200;0.000200;0.129792
0.275848	7560	cg00211115	24810927	24810927	0.0675596	5037.68	0.244916	5916.19	cg00211115	37	11	69257736	CGGCTGGGGCCCCTGTCGGGGAACCCAGCCATTCCGCTGCATTTCCTGTT	R				chr11:69258149-69258544	N_Shore						11:69256847-69259657	Unclassified	AP000439.2	ENST00000544004.1	3'UTR	AP000439.2	ENST00000544004.1	3'UTR	chr11:69257500-69258390	3						TRUE	11	68966917	rs548325590;rs560320263	47;37	0.000200;0.000200
0.329168	7584	cg00211719	99724475	99724475	0.124583	3084.36	0.378478	4977.65	cg00211719	37	14	94596756	CGTTGAACCCAAGGGGATGGAATATTTAATGACAAATATCATATTGAAGT	R	IFI27L2	NM_032036	TSS1500								14:94595522-94596801	Promoter_Associated	IFI27L2;IFI27L2	ENST00000238609.3;ENST00000556727.1	TSS1500;TSS200	IFI27L2;IFI27L2;IFI27L2;IFI27L2;IFI27L2;IFI27L2	ENST00000554909.1;ENST00000555558.1;ENST00000556552.1;ENST00000553601.1;ENST00000238609.3;ENST00000556727.1	TSS1500;TSS1500;TSS1500;TSS1500;TSS1500;TSS200	chr14:94596305-94596775	3							14	93666509
0.382592	7587	cg00211821	9739412	9739412	0.295265	4410.53	0.771748	5435.18	cg00211821	37	17	16978673	CTTCAGGATGAAGCTTTTTGACTGTGTTGTTCATGTCCTATTTCCTGGCG	R	MPRIP;MPRIP	NM_015134;NM_201274	Body;Body						TRUE										chr17:16978440-16978690	3						TRUE	17	16919398	rs547736295	43	0.0002
0.362389	7603	cg00212470	34649210	34649210	0.246199	18991.3	0.679379	16913.2	cg00212470	37	1	41301421	ATTGCAAACCCTAACAGCCTGACCCTTATTTTCCTCCTTAGTATTTATCG	F	KCNQ4;KCNQ4	NM_004700;NM_172163	Body;Body	chr1:41303355-41304436	N_Shore				TRUE				KCNQ4	ENST00000506017.1	5'UTR	KCNQ4	ENST00000506017.1	5'UTR								TRUE	1	41074008
0.322392	7646	cg00213616	43699521	43699521	0.27254	5069.56	0.845367	5960.67	cg00213616	37	9	90329076	CGCCTGAGTGTTTCACAGTAGGGAATTGGGATATGACAATATTATTATAG	R																			chr9:90328940-90329115	3							9	89518896
0.395703	7651	cg00213729	92682509	92682509	0.216402	11139.2	0.54688	11162	cg00213729	37	6	71668029	ATGATAAATAATTTCTGAGCCCATCTTGTCTGGGTTGTCTGCCTTTCTCG	R	B3GAT2	NM_080742	TSS1500	chr6:71665360-71667132	S_Shore								B3GAT2	ENST00000230053.6	TSS1500	B3GAT2	ENST00000230053.6	TSS1500								TRUE	6	71724750
0.278758	7685	cg00214585	84806159	84806159	0.0824751	3714.8	0.295867	3578.1	cg00214585	37	10	7601570	CGTTTTGAATGATTTGGTGTCTTAGTCAGCTTGGGCTGCCTTAACAAGAA	F	ITIH5;ITIH5	NM_032817;NM_030569	3'UTR;3'UTR										ITIH5	ENST00000256861.6	3'UTR	ITIH5	ENST00000256861.6	3'UTR	chr10:7601380-7601730	3							10	7641576	rs7074766;rs540326292;rs76061127;rs181929187	0;1;16;22	0.086462;0.000200;0.055312;0.003594
0.389749	7688	cg00214688	23628541	23628541	0.273974	12059.1	0.702951	10776.5	cg00214688	37	10	33201038	TCTTCACTGTTAACTTCATCTGTGCTGCATTCACAATGTCTACCAACACG	R	ITGB1;ITGB1;ITGB1;ITGB1;ITGB1;ITGB1	NM_033668;NM_133376;NM_002211;NM_033667;NM_033669;NM_033666	Body;Body;Body;Body;Body;Body			low-CpG:33241039-33241046							ITGB1	ENST00000423113.1	ExonBnd	ITGB1;ITGB1	ENST00000494395.1;ENST00000423113.1	TSS200;ExonBnd								TRUE	10	33241044
0.29318	7744	cg00216277	9601188	9601188	0.056157	4659.24	0.191544	5648.04	cg00216277	37	20	1550240	CGGATTTGTTCATGTCCCTGCCTGCCAGAAGAGGAAAGACACGAAATAGA	R	SIRPB1;SIRPB1	NM_006065;NM_001083910	Body;Body																chr20:1550105-1550370	3							20	1498240	rs147963521;rs114332427;rs574287248;rs149001455	43;26;2;1	0.008786;0.013978;0.000200;0.000200
0.354534	7766	cg00216804	46641147	46641147	0.267166	12883.8	0.75357	12666	cg00216804	37	3	184478329	CACAGTCTAAGCCCAGATTTCAAGTCCAGGCAGGTCCACTCTTGGAGGCG	R									TRUE				RP11-329B9.1	ENST00000457449.1	3'UTR	RP11-329B9.1	ENST00000457449.1	3'UTR	chr3:184478220-184478575	3						TRUE	3	185961023	rs572122870	18	0.000998
0.335396	7776	cg00217293	99782938	99782938	0.126758	4220.67	0.377935	5512.53	cg00217293	37	15	50200296	GTAGGCAGTACACATGTATTACCTCATTTTGTTCTTAAGAAACTCAATCG	F	ATP8B4;ATP8B4;ATP8B4;ATP8B4	NR_073598;NR_073597;NR_073596;NM_024837	Body;Body;Body;Body													ATP8B4;ATP8B4;ATP8B4;ATP8B4;ATP8B4	ENST00000560479.1;ENST00000559726.1;ENST00000558906.1;ENST00000559998.1;ENST00000561104.1	TSS200;3'UTR;3'UTR;3'UTR;3'UTR	chr15:50200245-50200610	3							15	47987588	rs190785689;rs566688764;rs533830440	25;42;51	0.000399;0.000200;0.000200
2.88515	7797	cg00218146	81750213	24680932	0.0200458	17013.1	0.00694793	18002.6	cg00218146	37	15	31619396	CGCCGGCCCCAGCCCGCAGCATGGCAGCCGCCGCCTATGTGGACCACTTC	F	KLF13;KLF13	NM_015995;NM_015995	5'UTR;1stExon	chr15:31617763-31620908	Island	high-CpG:29406168-29407907				15:29404974-29408200			KLF13;KLF13	ENST00000307145.3;ENST00000307145.3	5'UTR;1stExon	KLF13;KLF13;KLF13	ENST00000558921.1;ENST00000307145.3;ENST00000307145.3	TSS1500;5'UTR;1stExon	chr15:31619145-31621150	3						TRUE	15	29406688	rs546367534	5	0.000599
0.316655	7845	cg00219663	1778251	1778251	0.239962	2628.06	0.757802	3587.36	cg00219663	37	14	31806028	CGCCATGCATGACTGTACTAAAGTTTGAGAGCCACTGATCTAGAGCAAGT	R	HEATR5A	NM_015473	Body													RP11-176H8.1	ENST00000549185.1	3'UTR	chr14:31805925-31806255	3							14	30875779
0.381729	7851	cg00219816	5770141	92766338	0.203227	8206.5	0.532385	5651.49	cg00219816	37	8	96280555	CTACAAAAAATACAAATTAACCGGGCTCGTGCCTGTAATCCCAGTTTACG	R	C8orf37	NM_177965	Body	chr8:96280844-96281747	N_Shore								KB-1047C11.2	ENST00000521905.1	TSS1500	KB-1047C11.2;KB-1047C11.2	ENST00000521905.1;ENST00000517655.1	TSS1500;5'UTR					chr8:96280280-96283114	6		TRUE	8	96349731	rs572820631;rs541491222;rs75095226;rs34202133;rs544789221	34;29;26;23;22	0.000799;0.000200;0.002995;0.037740;0.000200
0.368815	7869	cg00220248	92710907	92710907	0.051512	3918.52	0.139669	4512.82	cg00220248	37	15	38164845	CTGTCTAGCTGTATTTTAAAGCACCTCTTGCCACAGTGCCTGCATATTCG	F																							chr15:38164650-38165965	3			15	35952137
0.392428	7926	cg00221714	39800968	39800968	0.16964	5932.06	0.432283	6883.83	cg00221714	37	14	30468661	CGACAATCTGAAATCAAGTTGCTTTTGTGTGGCTCTCTTTAAGTGTGGAT	R													CTD-2251F13.1	ENST00000549360.1	3'UTR	CTD-2251F13.1	ENST00000549360.1	3'UTR					chr14:30468249-30468877	6			14	29538412
0.377263	7927	cg00221718	33623989	33623989	0.0915547	12327.9	0.242681	15020.8	cg00221718	37	3	128914668	TATTGCATTGTAAAACCAGCCGTGTTTTCTGGCATTTTGACCAGCCCTCG	R									TRUE										chr3:128914625-128914895	3						TRUE	3	130397358
0.301125	7945	cg00222124	80640288	80640288	0.0697387	1596.26	0.231594	2713.31	cg00222124	37	6	28248578	TATTTCTAGGATAAATGCCACATATTAGAACTGTTCAGCCAAAGGACACG	F	PGBD1;PGBD1	NM_032507;NM_001184743	TSS1500;TSS1500	chr6:28249166-28249568	N_Shore								PGBD1;PGBD1	ENST00000405948.2;ENST00000259883.3	TSS1500;TSS1500	PGBD1;PGBD1	ENST00000405948.2;ENST00000259883.3	TSS1500;TSS1500									6	28356557	rs545752537;rs565570713;rs1778477	1;5;16	0.000200;0.000200;0.500000
0.267007	7962	cg00222736	89764457	89764457	0.0895397	8514.98	0.335346	8312.47	cg00222736	37	10	15290984	CACTTTACATACATAATCCTCACCACAACCCAGTAAGGCAGGTAAAATCG	R	FAM171A1	NM_001010924	Body										FAM171A1	ENST00000477161.1	TSS1500	FAM171A1	ENST00000477161.1	TSS1500									10	15330990	rs548284431	43	0.0002
0.315939	7965	cg00222830	1810113	1810113	0.0544755	9857.84	0.172424	10382.4	cg00222830	37	22	33382686	CGGGTCCATCCATTTTGCCTGAGGTCAAACAGCCAGTCAATTACAGAGGC	R	SYN3;SYN3;SYN3	NM_003490;NM_001135774;NM_133633	Body;Body;Body						TRUE														chr22:33381758-33384001	6			22	31712686	rs144313763;rs577923382	35;6	0.001797;0.000200
0.242449	7972	cg00223010	10757106	10757106	0.0789299	8376.37	0.325552	11154.7	cg00223010	37	20	30125910	CGCAGGGACTCTGGTTTCCTCACAGCCACTGGCAACCCTAACTTCCTGTT	F	HM13;HM13;HM13;HM13	NM_178582;NM_178580;NM_030789;NM_178581	Body;Body;Body;Body										HM13	ENST00000492709.1	TSS200	HM13;HM13;HM13;HM13;HM13;HM13	ENST00000469126.1;ENST00000492709.1;ENST00000498035.1;ENST00000496438.1;ENST00000460225.1;ENST00000466766.1	TSS200;TSS200;5'UTR;5'UTR;5'UTR;5'UTR	chr20:30125760-30126390	3							20	29589571	rs113310781	1	0.5
0.337565	7984	cg00223451	61722160	61722160	0.107078	4638.27	0.317208	3944.74	cg00223451	37	8	41751294	CGGAAACTGGGTCCACACACTCTGTAGTCTGTGTGAGCAGCTGTAAAGTC	F	ANK1	NM_001142446	Body	chr8:41753340-41755250	N_Shelf														chr8:41750905-41751335	3							8	41870451	rs4737021;rs563752739	5;38	0.270567;0.003794
0.333165	7986	cg00223564	46733569	46733569	0.16466	12108.7	0.494231	17072	cg00223564	37	15	44956213	TGGAACCCAGTTCCTGCCTCTTTTCTTCGCTTTTCTTATTGTGCTGTTCG	R	SPG11;SPG11	NM_001160227;NM_025137	TSS1500;TSS1500	chr15:44955291-44955983	S_Shore						15:44954821-44956641	Promoter_Associated	SPG11;SPG11;SPG11;SPG11;SPG11	ENST00000427534.2;ENST00000559193.1;ENST00000261866.7;ENST00000535302.2;ENST00000558319.1	TSS1500;TSS1500;TSS1500;TSS1500;TSS1500	SPG11;SPG11;SPG11;SPG11;SPG11	ENST00000427534.2;ENST00000559193.1;ENST00000261866.7;ENST00000535302.2;ENST00000558319.1	TSS1500;TSS1500;TSS1500;TSS1500;TSS1500			chr15:44954490-44956415	6	chr15:44954387-44956925	6			15	42743505	rs529577869	12	0.0002
0.361713	8038	cg00224686	39605598	39605598	0.167046	8962.3	0.461821	9806.5	cg00224686	37	8	74754285	AATAAAAAGTAGTCCAGGAAGTGGTGGCCTCAAAGCAACCAGCAGAAACG	R	UBE2W;UBE2W;UBE2W;UBE2W;UBE2W;UBE2W	NM_001271015;NR_073121;NR_073120;NR_073119;NM_018299;NM_001001481	Body;Body;Body;Body;Body;Body																chr8:74754080-74754330	3							8	74916839	rs2623809	17	0.0627
0.347041	8046	cg00224900	84792373	84792373	0.232132	2767.63	0.668891	3157.09	cg00224900	37	X	13040169	CGACACAGCATTTAGACACAAAGTTGGGTTGTGTCTATACAGCCTGAAGC	R																					chrX:13040127-13042745	6					X	12950090
0.290691	8064	cg00225603	22642839	7793269	0.0840511	6760.87	0.289143	5877.86	cg00225603	37	7	20865639	CGGTTTCATATGAGCCTCATTGGAACATAAAGCACGTCTCTTTGTTTCAT	F	RPL23P8	NR_026673	TSS1500						TRUE																	TRUE	7	20832164	rs547834837;rs186192846	1;18	0.000599;0.000399
0.288861	8072	cg00225905	47603938	11614146	0.0935567	4412.96	0.323881	4618.02	cg00225905	37	1	189837946	TGCTAGTAAAGAGGCCGGATTTGTAACAGTGACTCTAGTTTGAAACAACG	R													RP11-445J9.1	ENST00000450681.1	TSS1500	RP11-445J9.1	ENST00000450681.1	TSS1500									1	188104569	rs577684158	4	0.0002
0.331696	8086	cg00226489	65774233	65774233	0.254137	3933.46	0.766174	4339.64	cg00226489	37	10	17212031	CGTCCAGTTGCTTATCATAATGGCCCTGTATGTACAGGCTGTTGAACTTG	R	TRDMT1	NM_004412	Body										TRDMT1	ENST00000452380.2	TSS1500	TRDMT1	ENST00000452380.2	TSS1500	chr10:17211860-17212090	3							10	17252037	rs540054435;rs181092934	29;7	0.000200;0.002396
0.399685	8104	cg00226984	5612921	5612921	0.265896	8273.53	0.665263	9147.64	cg00226984	37	2	239047305	GAGCAGGACTGCCTAGCCGGCAGCCAGGGGACACGGAGGCCTGCAGGGCG	F	KLHL30	NM_198582	TSS200	chr2:239048071-239048454	N_Shore								KLHL30	ENST00000305959.4	TSS200	KLHL30	ENST00000305959.4	TSS200	chr2:239047085-239047395	3						TRUE	2	238712044	rs527650332	10	0.0002
0.370953	8122	cg00227665	78699588	78699588	0.045769	4511.19	0.123382	5775.2	cg00227665	37	16	87735443	ACTCCCTGGGCTCGAAGAGGCTTCCTCGGTGTGGATGGCAGCTGTTAACG	F	LOC100129637	NR_024488	Body	chr16:87736652-87736907	N_Shore					16:86292569-86292981			AC010536.1	ENST00000446344.1	1stExon	KLHDC4;KLHDC4;KLHDC4;AC010536.1	ENST00000568346.1;ENST00000567298.1;ENST00000567298.1;ENST00000446344.1	TSS200;ExonBnd;3'UTR;1stExon	chr16:87734340-87735895	3						TRUE	16	86292944	rs549162697;rs567767656	36;37	0.000200;0.000200
0.376325	8173	cg00229387	99625498	99625498	0.0722633	15439.1	0.192024	17383.5	cg00229387	37	6	43445942	TGTCACTGGAAGCCACCTTACCCGCTCTGGGGTTGGACTGGGGCAAGTCG	F	TJAP1;TJAP1;TJAP1;TJAP1;TJAP1;TJAP1	NM_001146019;NM_080604;NM_001146020;NM_001146016;NR_027394;NM_001146018	5'UTR;5'UTR;5'UTR;5'UTR;Body;5'UTR						TRUE				TJAP1;TJAP1	ENST00000372444.2;ENST00000372449.1	5'UTR;5'UTR	TJAP1;TJAP1	ENST00000436109.2;ENST00000442878.2	5'UTR;5'UTR	chr6:43445445-43446055	3					TRUE	TRUE	6	43553920	rs145606755;rs113808759	7;21	0.001597;0.025160
0.383893	8182	cg00229709	74679222	74679222	0.214864	6667.08	0.559698	6944.71	cg00229709	37	5	22214747	CACTCCGTTTCTCGTATTGGTCTAAGTCCCATTCTGAGGATCTTAAATCG	R	CDH12	NM_004061	5'UTR										CDH12;CDH12;CDH12	ENST00000522262.1;ENST00000504376.1;ENST00000382254.1	TSS1500;5'UTR;5'UTR	CDH12;CDH12;CDH12	ENST00000522262.1;ENST00000504376.1;ENST00000382254.1	TSS1500;5'UTR;5'UTR			chr5:22213566-22215004	6					5	22250504
3.48429	8215	cg00230665	30650822	83762290	0.021952	23811.8	0.00630029	24014.2	cg00230665	37	2	197790943	CGAGGACGACCACGAGGATGCTCTCGGGAAATCGTCTAACAAACACCCCA	F	PGAP1	NM_024989	Body	chr2:197791390-197791599	N_Shore					2:197498773-197500252			PGAP1	ENST00000485830.1	3'UTR	PGAP1;PGAP1	ENST00000470179.1;ENST00000485830.1	3'UTR;3'UTR	chr2:197790160-197791315	3						TRUE	2	197499188	rs372159603;rs532911433	37;45	0.003794;0.000399
0.356393	8225	cg00230837	21663173	21663173	0.077977	6872.71	0.218795	7163.47	cg00230837	37	5	9714909	CGAAGAGCCAATCTAGAAACAGAACTCTGTGTCTAGCATGATACATGCAA	F	LOC285692	NR_027112	Body						TRUE				CTD-2143L24.1	ENST00000511616.1	3'UTR	CTD-2143L24.1	ENST00000511616.1	3'UTR					chr5:9713837-9715132	5		TRUE	5	9767909
0.376601	8232	cg00231049	45658145	45658145	0.0252227	7741.72	0.0669745	11049.1	cg00231049	37	1	23855119	CTTATCTGCAAGGTGCCTCATTCTGGACATCCTGACCAAGATAATGAACG	R	E2F2	NM_004091	Body	chr1:23857033-23858089	N_Shore						1:23854510-23855373	Unclassified_Cell_type_specific							chr1:23855045-23855435	3						TRUE	1	23727706	rs181839074;rs535122034;rs144283826	50;49;1	0.000399;0.000200;0.001797
0.303352	8270	cg00231966	28651237	97646969	0.110959	4288.69	0.365775	5207.12	cg00231966	37	17	80377299	CGGGCAGAAGCCTCTAAACATTTTCTTATCAGGCCGCACAATATGATGCT	R	C17orf101;C17orf101;HEXDC	NM_024648;NM_175902;NM_173620	TSS1500;TSS1500;5'UTR	chr17:80376412-80376761	S_Shore						17:80377218-80377914	Promoter_Associated	HEXDC;HEXDC;C17orf101	ENST00000327949.8;ENST00000337014.5;ENST00000329197.4	TSS1500;5'UTR;TSS1500	HEXDC;HEXDC;C17orf101	ENST00000327949.8;ENST00000337014.5;ENST00000329197.4	TSS1500;5'UTR;TSS1500			chr17:80375568-80377944	6				TRUE	17	77970588	rs185214736	35	0.0002
2.66413	8289	cg00232402	5665483	5665483	0.0348637	3987.3	0.0130863	6193.23	cg00232402	37	18	77385290	CGGAAAGTCCCCGAAGCTCTGAGTCCCACGTTTGCAGTTAACAGCTCCTT	R				chr18:77386827-77387050	N_Shore		chr18:77385208-77385208				18:77385261-77385403	Unclassified_Cell_type_specific							chr18:77385200-77385615	3						TRUE	18	75486278	rs185397353;rs140025813	16;12	0.000200;0.000599
0.387082	8293	cg00232453	78802289	78802289	0.20427	17292.6	0.527718	18920.3	cg00232453	37	6	31864574	CGAGGGGTGTCCCCCAAAGAGCCATGAACTGTAGAGGAAGAGAAAAAGTT	F	EHMT2;EHMT2	NM_006709;NM_025256	Body;Body	chr6:31864897-31865419	N_Shore								C2;C2;EHMT2	ENST00000469372.1;ENST00000432397.2;ENST00000480912.1	TSS1500;TSS1500;TSS1500	EHMT2;C2;C2;C2;EHMT2	ENST00000465429.1;ENST00000469372.1;ENST00000497706.1;ENST00000432397.2;ENST00000480912.1	3'UTR;TSS1500;TSS1500;TSS1500;TSS1500	chr6:31864505-31864895	3						TRUE	6	31972553	rs145301381	25	0.000399
0.290135	8320	cg00233028	88754964	3744906	0.00493841	15774	0.0170211	16681.5	cg00233028	37	11	44642914	GGAGTGGGACGCTGGCAGGCCCCGCGTTGGCGAAACTGGGAGTAACCACG	F										11:44599444-44599517	11:44641938-44643745	Unclassified							chr11:44642685-44643215	3						TRUE	11	44599490
0.36245	8356	cg00234261	5619851	5619851	0.17703	6881.51	0.488426	8880.37	cg00234261	37	7	151106082	TGGCCTCTTTGTGGCCAATTGTGCTCTTCTGCTGGCATTTCCTGTTGACG	F	WDR86	NM_198285	Body	chr7:151106244-151107808	N_Shore			CDMR		7:150736955-150737016	7:151105791-151106105	Unclassified_Cell_type_specific	RP4-555L14.5;RP4-555L14.5;WDR86	ENST00000480632.1;ENST00000489632.1;ENST00000477459.1	TSS1500;TSS200;5'UTR	RP4-555L14.5;RP4-555L14.5;WDR86;RP4-555L14.5;WDR86;WDR86	ENST00000480632.1;ENST00000466677.1;ENST00000484630.1;ENST00000489632.1;ENST00000496971.1;ENST00000477459.1	TSS1500;TSS1500;3'UTR;TSS200;3'UTR;5'UTR	chr7:151105785-151106615	3						TRUE	7	150737015
0.29966	8391	cg00235289	46699565	46699565	0.225914	4707.51	0.753902	5566.98	cg00235289	37	9	19155071	CGTCTAGGCTGAGACAATTGCCAGAGTTTGGAAATACATTGTTTTACAGT	R									TRUE										chr9:19155040-19155350	3							9	19145071	rs542460668;rs189777916	2;1	0.000200;0.001597
0.286701	8416	cg00235934	76725277	76725277	0.0477625	15004.6	0.166593	18726.8	cg00235934	37	3	193765230	CATCATGACAGCCAGTGCTGAGTGCAGAGCTGTCAGGAAGCCAGGCCACG	F																RP11-407B7.1;RP11-407B7.1;RP11-407B7.1	ENST00000449350.1;ENST00000420947.1;ENST00000458224.1	3'UTR;3'UTR;3'UTR	chr3:193764920-193765515	3							3	195247924	rs577830576;rs540073280;rs560267292	39;40;41	0.000200;0.000200;0.000200
19.2745	8462	cg00237386	31714253	88704953	0.0192989	10190	0.00100127	12013.4	cg00237386	37	1	207494649	GGGGAGGGGTGCTCAAGTATCGCAGGCCTTGCTGCCCGCACGTGAGTTCG	F	CD55;CD55;CD55;CD55;CD55;CD55	NM_000574;NM_001300902;NM_001300903;NM_001300904;NM_001114752;NR_125349	TSS200;TSS200;TSS200;TSS200;TSS200;TSS200	chr1:207494543-207495364	Island					1:205560836-205562107	1:207494101-207495648	Promoter_Associated	CD55;CD55;CD55;CD55;CD55;CD55;CD55	ENST00000367064.3;ENST00000367063.2;ENST00000391921.4;ENST00000367067.4;ENST00000536840.1;ENST00000314754.8;ENST00000367065.5	TSS1500;TSS1500;TSS1500;TSS1500;TSS1500;TSS1500;TSS1500	CD55;CD55;CD55;CD55;CD55;CD55;CD55;CD55;CD55	ENST00000367064.3;ENST00000367063.2;ENST00000391921.4;ENST00000367067.4;ENST00000488171.1;ENST00000314754.8;ENST00000367065.5;ENST00000482390.2;ENST00000343420.6	TSS1500;TSS1500;TSS1500;TSS1500;TSS1500;TSS1500;TSS1500;TSS1500;TSS1500	chr1:207494200-207495170	3							1	205561272	rs376004435;rs28371583;rs540974727	13;30;39	0.001198;0.239018;0.000200
0.318026	8463	cg00237390	75664882	75664882	0.120282	5614.84	0.378214	6813.65	cg00237390	37	1	93423079	TGCTCTGGGCAAGATGCCTTGCCATGAGAAGCTTGTTGCTCAGGTAAACG	R	FAM69A;FAM69A;FAM69A;FAM69A	NM_001252273;NM_001252269;NM_001252270;NM_001006605	Body;Body;Body;Body	chr1:93426512-93427754	N_Shelf						1:93423036-93423173	Unclassified									chr1:93421811-93423404	6	chr1:93422448-93423498	6			1	93195667	rs549974840;rs571431518	12;7	0.000200;0.000200
0.389096	8475	cg00237589	86711121	86711121	0.0166095	2055.72	0.0426875	2569.94	cg00237589	37	12	32833447	CGAGTACAGGGTGTCTATAGTTTCCAGTGTTTGGATAGCCACTAATACTT	R	DNM1L;DNM1L;DNM1L;DNM1L;DNM1L;DNM1L;DNM1L	NM_001278466;NM_001278463;NM_005690;NM_012063;NM_012062;NM_001278464;NM_001278465	5'UTR;Body;Body;Body;Body;Body;Body	chr12:32832130-32832978	S_Shore						12:32833206-32833512	Promoter_Associated	DNM1L;DNM1L	ENST00000548671.1;ENST00000414834.2	5'UTR;5'UTR	DNM1L;DNM1L;DNM1L;DNM1L;DNM1L;DNM1L	ENST00000548671.1;ENST00000550011.1;ENST00000551076.1;ENST00000414834.2;ENST00000547932.1;ENST00000549926.1	5'UTR;5'UTR;5'UTR;5'UTR;5'UTR;5'UTR	chr12:32833220-32833670	3							12	32724714	rs191957020;rs146651850	43;1	0.000200;0.044928
0.364605	8476	cg00237606	69745197	69745197	0.171608	10068.2	0.470669	11017.3	cg00237606	37	6	29455256	CGACTCCATGATAAGTTAGCAGAGTCACCTGTAAGAACCCCACTGCCGAG	F	MAS1L	NM_052967	1stExon										MAS1L	ENST00000377127.3	1stExon	MAS1L	ENST00000377127.3	1stExon								TRUE	6	29563235	rs61730666;rs545736424	7;34	0.010184;0.000200
0.369691	8480	cg00237714	31797111	31797111	0.184035	3252.94	0.497807	3749.5	cg00237714	37	16	28169559	CGGGGAAGGGAGTCCACAAATTCAAAACTATTTTTAAAGGAATACTAAGA	F	XPO6;XPO6	NM_001270940;NM_015171	Body;Body				chr16:28169506-28169506									XPO6;XPO6	ENST00000569973.1;ENST00000573645.1	3'UTR;3'UTR									16	28077060	rs12597530	44	0.002439
0.279154	8499	cg00238249	90654243	90654243	0.050204	5441.75	0.179843	6242.12	cg00238249	37	6	71276258	ATTCTCCCTGTTTTGTGTTTTAAATCTTTGTTCAGTCAGCTCCTAGTTCG	F	C6orf57	NM_145267	TSS1500	chr6:71276541-71277035	N_Shore						6:71276005-71277150	Promoter_Associated_Cell_type_specific	C6orf57	ENST00000468640.1	TSS1500	C6orf57	ENST00000468640.1	TSS1500	chr6:71276065-71276350	3						TRUE	6	71332979
0.320137	8503	cg00238349	52761561	52761561	0.0328791	13194.9	0.102703	16515.3	cg00238349	37	3	52187791	CGGAGATTCCAGGCTAGGATACAGACCTTTTGACTCCTAATCTGGTACTC	R	WDR51A;WDR51A;WDR51A	NM_015426;NM_001161580;NM_001161581	Body;Body;5'UTR	chr3:52188271-52189037	N_Shore						3:52187627-52187839	Promoter_Associated_Cell_type_specific	POC1A	ENST00000474012.1	5'UTR	POC1A	ENST00000474012.1	5'UTR	chr3:52187365-52188295	3						TRUE	3	52162831	rs557427758;rs569210117	37;11	0.000200;0.000799
0.37718	8522	cg00238698	95750426	95750426	0.263499	10894.9	0.698603	11014.6	cg00238698	37	9	128604965	GAGGCCCAGCAAGGAATCCTTCAAACAGCAGTTGCATGCAAAAGAACTCG	F	PBX3;PBX3;PBX3;PBX3	NR_024123;NR_024122;NM_006195;NM_001134778	Body;Body;Body;Body										PBX3;PBX3;PBX3	ENST00000538998.1;ENST00000373483.2;ENST00000492314.2	TSS1500;5'UTR;5'UTR	PBX3;PBX3;PBX3;PBX3;PBX3	ENST00000538998.1;ENST00000491160.1;ENST00000373483.2;ENST00000491787.2;ENST00000492314.2	TSS1500;TSS1500;5'UTR;5'UTR;5'UTR			chr9:128602786-128605432	6					9	127644786	rs573156576	1	0.0002
0.382154	8528	cg00238848	9761838	10790162	0.256957	13424.8	0.672392	11631.6	cg00238848	37	11	72408252	TGCCCACACTTGCGGTAGATGCCCTCGGAGGTCAGGCCTAGGGAGGGGCG	R	ARAP1;ARAP1;ARAP1	NM_001135190;NM_015242;NM_001040118	Body;Body;Body	chr11:72408050-72408513	Island				TRUE	11:72085733-72086066			ARAP1;ARAP1	ENST00000359373.5;ENST00000495878.1	ExonBnd;3'UTR	ARAP1;ARAP1;ARAP1;ARAP1	ENST00000546293.1;ENST00000359373.5;ENST00000495878.1;ENST00000465814.1	TSS200;ExonBnd;3'UTR;3'UTR	chr11:72408140-72408415	3						TRUE	11	72085900
0.250029	8547	cg00239353	74631146	90619313	0.0716548	8468.29	0.286586	10464.5	cg00239353	37	16	3115133	CGTGCACAGGCCCCTGCCCTCACGGCGCCCCTCTTAGGTCCGGCAGTTCC	F	IL32;IL32;IL32;IL32;IL32;IL32;IL32;IL32	NM_001012632;NM_001012631;NM_001012636;NM_001012634;NM_001012718;NM_004221;NM_001012633;NM_001012635	TSS1500;TSS200;TSS1500;TSS1500;TSS200;TSS200;TSS200;TSS1500										IL32;IL32;IL32;IL32;IL32;IL32;IL32;IL32;IL32;IL32;IL32;IL32;IL32;IL32;IL32;IL32;IL32;IL32;IL32;IL32;IL32;IL32	ENST00000529699.1;ENST00000526464.2;ENST00000529550.1;ENST00000551122.1;ENST00000525643.2;ENST00000528163.2;ENST00000530890.1;ENST00000533097.2;ENST00000008180.9;ENST00000396890.2;ENST00000548652.1;ENST00000530538.2;ENST00000549213.1;ENST00000552936.1;ENST00000552664.1;ENST00000552356.1;ENST00000551513.1;ENST00000382213.3;ENST00000548246.1;ENST00000325568.5;ENST00000534507.1;ENST00000531965.1	TSS1500;TSS1500;TSS1500;TSS1500;TSS1500;TSS1500;TSS1500;TSS1500;TSS1500;TSS1500;TSS1500;TSS1500;TSS1500;TSS1500;TSS1500;TSS1500;TSS1500;TSS1500;TSS1500;TSS200;TSS200;TSS200	IL32;IL32;IL32;IL32;IL32;IL32;IL32;IL32;IL32;IL32;IL32;IL32;IL32;IL32;IL32;IL32;IL32;IL32;IL32;IL32;IL32;IL32;IL32;IL32;IL32	ENST00000532086.1;ENST00000529699.1;ENST00000526464.2;ENST00000529550.1;ENST00000551122.1;ENST00000525643.2;ENST00000548807.1;ENST00000528163.2;ENST00000530890.1;ENST00000533097.2;ENST00000534748.2;ENST00000532247.1;ENST00000525228.1;ENST00000525377.2;ENST00000530538.2;ENST00000549213.1;ENST00000552936.1;ENST00000552664.1;ENST00000552356.1;ENST00000551513.1;ENST00000382213.3;ENST00000548246.1;ENS…	TSS1500;TSS1500;TSS1500;TSS1500;TSS1500;TSS1500;TSS1500;TSS1500;TSS1500;TSS1500;TSS1500;TSS1500;TSS1500;TSS1500;TSS1500;TSS1500;TSS1500;TSS1500;TSS1500;TSS1500;TSS1500;TSS1500;TSS200;TSS200;TSS200	chr16:3115100-3115455	3						TRUE	16	3055134	rs113124471;rs112335063;rs530519101;rs539806304	0;28;40;41	0.001198;0.500000;0.000399;0.000200
0.391175	8562	cg00239685	79622187	79622187	0.0756698	7039.74	0.193442	10722.2	cg00239685	37	3	39148342	CGGCATCTAAAGGCTGGGACCCTCCCCAGCTGCAAACGCTCTCCTCGAGG	F	TTC21A;TTC21A;GORASP1	NM_145755;NM_001105513;NM_031899	TSS1500;TSS1500;Body	chr3:39148377-39149400	N_Shore					3:39123283-39124404			TTC21A;TTC21A;TTC21A	ENST00000301819.6;ENST00000431162.2;ENST00000440121.1	TSS1500;TSS1500;TSS1500	GORASP1;GORASP1;GORASP1;GORASP1;GORASP1;GORASP1;GORASP1;GORASP1;GORASP1;GORASP1;TTC21A;TTC21A;TTC21A;TTC21A;TTC21A;TTC21A;TTC21A;TTC21A;TTC21A;GORASP1;GORASP1	ENST00000466443.1;ENST00000488479.1;ENST00000473827.1;ENST00000493851.1;ENST00000492064.1;ENST00000493938.1;ENST00000416741.1;ENST00000431601.1;ENST00000493751.1;ENST00000469471.1;ENST00000301819.6;ENST00000431162.2;ENST00000479954.1;ENST00000430597.2;ENST00000493337.1;ENST00000490036.1;ENST00000459702.1;ENST00000425163.1;ENST00000440121.1;ENST00000441302.2;ENST00000470910.1	3'UTR;3'UTR;3'UTR;3'UTR;3'UTR;3'UTR;5'UTR;5'UTR;3'UTR;3'UTR;TSS1500;TSS1500;TSS1500;TSS1500;TSS1500;TSS1500;TSS1500;TSS1500;TSS1500;3'UTR;3'UTR	chr3:39148225-39149270	3					TRUE	TRUE	3	39123346
0.345234	8570	cg00239847	22810952	22810952	0.0206617	4996.46	0.0598483	5970.88	cg00239847	37	20	56265517	CGAAAAATTCAAAGAATTTGATAAATGACAGGCGAAAAGTCAAAATGCCT	R	PMEPA1;PMEPA1;PMEPA1;PMEPA1;PMEPA1;PMEPA1	NM_001255976;NM_001255976;NM_199170;NM_199171;NM_020182;NM_199169	1stExon;5'UTR;5'UTR;5'UTR;Body;Body										PMEPA1;PMEPA1;PMEPA1;PMEPA1	ENST00000472841.1;ENST00000395814.1;ENST00000395816.3;ENST00000265626.4	3'UTR;5'UTR;5'UTR;5'UTR	PMEPA1;PMEPA1;PMEPA1;PMEPA1;PMEPA1;PMEPA1	ENST00000414037.1;ENST00000414037.1;ENST00000472841.1;ENST00000395814.1;ENST00000395816.3;ENST00000265626.4	1stExon;5'UTR;3'UTR;5'UTR;5'UTR;5'UTR					chr20:56260591-56274877	6			20	55698923	rs575346689;rs544342427;rs554642142	33;26;20	0.000200;0.000200;0.000200
0.367605	8581	cg00240178	19787569	19787569	0.0776241	7402.34	0.211162	8417.15	cg00240178	37	6	74232108	CGAGAAGCTGGGCAATGATATTCTACAGCTGGAAGAAGAAACATAATGAT	R	EEF1A1	NM_001402	TSS1500	chr6:74233268-74233546	N_Shore						6:74231909-74232118	Promoter_Associated	EEF1A1;EEF1A1;EEF1A1;RP11-505P4.7;RP11-505P4.7	ENST00000316292.9;ENST00000309268.6;ENST00000331523.2;ENST00000431108.1;ENST00000429386.1	TSS1500;TSS1500;TSS1500;TSS1500;TSS1500	EEF1A1;EEF1A1;EEF1A1;EEF1A1;EEF1A1;RP11-505P4.7;RP11-505P4.7	ENST00000455918.1;ENST00000316292.9;ENST00000309268.6;ENST00000331523.2;ENST00000356303.2;ENST00000431108.1;ENST00000429386.1	5'UTR;TSS1500;TSS1500;TSS1500;TSS1500;TSS1500;TSS1500					chr6:74217274-74234372	6		TRUE	6	74288829	rs535377863	35	0.0002
0.326338	8585	cg00240246	86669376	86669376	0.105399	7477.04	0.322975	9260.51	cg00240246	37	10	126168085	CGTCTGCTGTTGAAGTCCCCAGTCAATGGCACTTGTTATGGCAGCCCAGG	R	LHPP;LHPP	NM_001167880;NM_022126	Body;Body																								10	126158075	rs140774823;rs74683169	15;10	0.000399;0.002396
0.368704	8604	cg00240860	60711904	60711904	0.265329	5810.72	0.719627	7082.6	cg00240860	37	16	15702420	CGGGTGTTTACAGAATAGCAAAAAAAGTATGCAGCTAGTAATGAAAAAAC	F	KIAA0430	NM_014647	Body						TRUE				CTB-193M12.1;CTB-193M12.1	ENST00000549756.1;ENST00000549756.1	1stExon;5'UTR	CTB-193M12.1;CTB-193M12.1;C16orf45;KIAA0430	ENST00000549756.1;ENST00000549756.1;ENST00000565857.1;ENST00000552553.1	1stExon;5'UTR;3'UTR;3'UTR	chr16:15702225-15702595	3						TRUE	16	15609921	rs201291555;rs570490415;rs528519360	1;15;43	0.000200;0.000200;0.000599
0.238752	8608	cg00241002	42647898	65722569	0.0781555	3057.31	0.327351	2474.29	cg00241002	37	10	26931912	CGGCAGCCCCGCCCCCACAGCGGCCCCATCCCCACAGCAGCCCGCCCCAC	R	LOC731789	NR_026794	TSS200							10:26971909-26972111			RP13-16H11.7;RP13-16H11.1	ENST00000454991.1;ENST00000544033.1	TSS1500;TSS200	RP13-16H11.7;RP13-16H11.1	ENST00000454991.1;ENST00000544033.1	TSS1500;TSS200	chr10:26931825-26932175	3						TRUE	10	26971918
0.376092	8615	cg00241085	55606939	53748857	0.00551131	15525	0.0146542	17361.6	cg00241085	37	22	32058294	CGCGCTTTTCTCATTGGCCCACTGAACTCGAGACTCGTGACGCCTTAAGC	R				chr22:32057922-32058323	Island					22:30387806-30388415	22:32057719-32058912	Promoter_Associated	PISD;PISD;PISD	ENST00000439502.2;ENST00000336566.4;ENST00000439502.2	1stExon;TSS200;5'UTR	PISD;PISD;PISD;PISD;PISD;PISD;PISD	ENST00000439502.2;ENST00000435900.1;ENST00000474017.1;ENST00000336566.4;ENST00000439502.2;ENST00000460723.1;ENST00000437808.1	1stExon;TSS200;TSS200;TSS200;5'UTR;TSS200;TSS200	chr22:32057800-32058675	3							22	30388294	rs565763752;rs16989379;rs554656768;rs567915164	44;27;18;4	0.000399;0.025359;0.000200;0.000200
0.39992	8623	cg00241285	89664192	89664192	0.186558	9569.82	0.466488	10378.1	cg00241285	37	2	118818727	CGTCTCATATGGCTGCTCAGGACCCCAGAGAGAGTATTCCAAGATTCAGA	F																							chr2:118818525-118819913	6			2	118535197	rs534512785;rs12479246;rs68044261	0;8;29	0.004992;0.172125;0.255391
0.396127	8629	cg00241432	36639910	36639910	0.28218	10879	0.712347	10306.1	cg00241432	37	13	95846842	AAAATCCAGCGTTGCCAATGTCCAAACTTAGTGACATTTAGTTTAGAACG	R	ABCC4;ABCC4	NM_001105515;NM_005845	Body;Body						TRUE				ABCC4	ENST00000538287.1	3'UTR	ABCC4	ENST00000538287.1	3'UTR								TRUE	13	94644843	rs3818492;rs138059552	40;1	0.010583;0.005591
0.319939	8643	cg00241967	3731398	3731398	0.135752	2344.42	0.424305	2070.76	cg00241967	37	6	4609631	CGAGTTTGACTAATCTAGGACCTTATATAGGTGGAATCAGCAATACTTGT	R	KU-MEL-3	NR_122107	TSS1500										RP4-529N6.1	ENST00000380106.2	TSS1500	RP4-529N6.1	ENST00000380106.2	TSS1500									6	4554630	rs74527262;rs527447441	49;46	0.008187;0.000200
2.66066	8644	cg00241998	65724287	60691255	0.0109354	15819.1	0.00411003	17309.6	cg00241998	37	4	40058606	CGACGCGGCACCGGCTTCGACGCCCTCTGCCCGCTCCAGAAGCAGGTAAA	F	N4BP2;N4BP2;LOC344967	NM_018177;NM_018177;NR_027277	1stExon;5'UTR;Body	chr4:40057484-40059041	Island					4:39733880-39735709	4:40058282-40058620	Promoter_Associated	RP11-333E13.4;N4BP2;N4BP2;RP11-333E13.4;N4BP2;N4BP2	ENST00000381811.2;ENST00000261435.6;ENST00000381804.3;ENST00000381811.2;ENST00000261435.6;ENST00000381804.3	3'UTR;1stExon;1stExon;1stExon;5'UTR;5'UTR	RP11-333E13.4;N4BP2;N4BP2;N4BP2;RP11-333E13.4;N4BP2;N4BP2;N4BP2;N4BP2	ENST00000381811.2;ENST00000261435.6;ENST00000511480.1;ENST00000515550.1;ENST00000381811.2;ENST00000261435.6;ENST00000511480.1;ENST00000381804.3;ENST00000515550.1	3'UTR;1stExon;1stExon;1stExon;1stExon;5'UTR;5'UTR;5'UTR;5'UTR	chr4:40057105-40059475	3						TRUE	4	39735001	rs543425610	14	0.0002
0.33908	8649	cg00242096	2782467	2782467	0.234189	5805.49	0.69066	7890.22	cg00242096	37	1	236074111	CGGCAGAATGGAACAGCCCTGGCAATGGGTATTAGTCACACACAAGAGAT	F																			chr1:236073705-236074235	3							1	234140734	rs560873181;rs187920156;rs546270947	0;21;26	0.000200;0.000200;0.000399
0.325	8661	cg00242341	85768838	85768838	0.0575942	4688.41	0.177213	6184.7	cg00242341	37	11	72447419	CGGGGACCACAGGATCTCATGACCAAACCCAGCTAATTACTGAGCTTTTT	F	ARAP1	NM_001040118	5'UTR						TRUE				ARAP1;ARAP1	ENST00000393609.3;ENST00000359373.5	5'UTR;5'UTR	ARAP1;ARAP1	ENST00000393609.3;ENST00000359373.5	5'UTR;5'UTR			chr11:72447335-72448432	6	chr11:72447304-72448790	6		TRUE	11	72125067	rs541286073;rs553243719;rs577864654;rs545181035	1;4;35;37	0.000799;0.000200;0.000200;0.000200
0.274607	8666	cg00242449	22782976	22782976	0.0569688	8612.5	0.207456	13125.4	cg00242449	37	17	7340872	AAAGACGCTGTTCCTACCAGTGGAAAGTGCCTCTGTGGGCGAGCGGGACG	R	FGF11;TMEM102;FGF11	NR_130156;NM_178518;NM_004112	TSS1500;3'UTR;TSS1500	chr17:7339808-7340896	Island				TRUE	17:7279819-7281792	17:7338362-7340941	Promoter_Associated	FGF11;TMEM102;RP11-104H15.9;FGF11;RP11-104H15.7	ENST00000575235.1;ENST00000323206.1;ENST00000570444.1;ENST00000293829.4;ENST00000575310.1	TSS1500;3'UTR;TSS200;TSS1500;5'UTR	FGF11;TMEM102;RP11-104H15.9;FGF11;RP11-104H15.7	ENST00000575235.1;ENST00000323206.1;ENST00000570444.1;ENST00000293829.4;ENST00000575310.1	TSS1500;3'UTR;TSS200;TSS1500;5'UTR			chr17:7338136-7345253	6					17	7281596	rs561480331;rs34121192	41;10	0.000200;0.131789
0.327705	8671	cg00242561	80601934	79762323	0.188344	10808.9	0.574735	12861.8	cg00242561	37	12	56215013	CGAGGGAAAATTCAGTTTCCAGTCTCTGAACTCTATGCGATAATCTCCTA	F	DNAJC14	NM_032364	3'UTR	chr12:56211325-56211553	S_Shelf								ORMDL2;DNAJC14;DNAJC14;DNAJC14;RP11-762I7.5	ENST00000243045.5;ENST00000317269.3;ENST00000537962.1;ENST00000537962.1;ENST00000552719.1	3'UTR;3'UTR;3'UTR;ExonBnd;3'UTR	ORMDL2;DNAJC14;DNAJC14;DNAJC14;RP11-762I7.5	ENST00000243045.5;ENST00000317269.3;ENST00000537962.1;ENST00000537962.1;ENST00000552719.1	3'UTR;3'UTR;3'UTR;ExonBnd;3'UTR								TRUE	12	54501280	rs77199828;rs148318131;rs141478282;rs531059934	1;33;37;38	0.002596;0.000799;0.000998;0.000200
0.19949	8682	cg00242936	92714835	92714835	0.0306568	13134.2	0.153676	17314.7	cg00242936	37	10	106089307	CGCACATATGAGTCATGGGTCCATGCATTCAGCAGGCATTATTTGGACAC	R	ITPRIP;ITPRIP;ITPRIP	NM_001272012;NM_033397;NM_001272013	TSS1500;5'UTR;5'UTR								10:106088608-106089725	Promoter_Associated	ITPRIP;ITPRIP;ITPRIP	ENST00000358187.2;ENST00000278071.2;ENST00000337478.1	TSS1500;5'UTR;5'UTR	ITPRIP;ITPRIP;ITPRIP	ENST00000358187.2;ENST00000278071.2;ENST00000337478.1	TSS1500;5'UTR;5'UTR	chr10:106088120-106089495	3							10	106079297	rs10883992;rs536136840	24;2	0.237620;0.000200
0.361787	8685	cg00242951	78724211	78724211	0.159546	7968.13	0.440995	7946.44	cg00242951	37	3	9596482	CGGGTCAATCTCAAAATGTGTATCTGGAGCTGGGCACAGTGTCTTGTGCC	F	LHFPL4	NM_198560	TSS1500	chr3:9595185-9595533	S_Shore								LHFPL4	ENST00000287585.6	TSS1500	LHFPL4;LHFPL4	ENST00000498277.1;ENST00000287585.6	TSS1500;TSS1500	chr3:9595385-9596555	3						TRUE	3	9571482	rs192798004	1	0.000599
0.337335	8686	cg00242955	3711498	3711498	0.128532	2586.27	0.381023	3021.19	cg00242955	37	4	102644994	CGACTAACACTGTTATGAAGAGAAATTTTTTTCTGCAGAGCTATGGACAC	R													U6	ENST00000362659.1	TSS200	U6	ENST00000362659.1	TSS200									4	102864017	rs74732086	50	0.038738
0.318416	8690	cg00243040	79615245	79615245	0.197808	10348.4	0.621226	12070.2	cg00243040	37	7	127988331	CGAAATTGAAAGCCTGTTGGGGGAAGGCAGATGTTAAACAACTAATGACA	R				chr7:127990926-127992616	N_Shelf						7:127987391-127988495	Unclassified							chr7:127988265-127988615	3						TRUE	7	127775567	rs189702125;rs114467838	2;1	0.002196;0.026358
50.1899	8708	cg00243547	29745823	2601432	0.0316215	3789.79	0.000630037	4014.16	cg00243547	37	10	28822073	TTTCCCGAAGGCGGCAGCGTCCGAGTTGCCCGGATGTAGTTGGTGGAGCG	R	WAC;WAC;WAC-AS1;WAC	NM_016628;NM_100486;NR_033805;NM_100264	TSS1500;TSS1500;TSS1500;5'UTR	chr10:28821189-28823092	Island	high-CpG:28861205-28862864				10:28861199-28863098			WAC;WAC;WAC;WAC;RP11-164A7.1;WAC;WAC;RP11-164A7.1;WAC	ENST00000354911.4;ENST00000428935.1;ENST00000538000.1;ENST00000375664.3;ENST00000528337.1;ENST00000532233.1;ENST00000375646.1;ENST00000527986.1;ENST00000347934.4	TSS1500;TSS1500;TSS1500;5'UTR;TSS1500;5'UTR;5'UTR;TSS1500;TSS200	WAC;WAC;WAC;WAC;WAC;WAC;WAC;WAC;RP11-164A7.1;WAC;WAC;WAC;WAC;WAC;WAC;RP11-164A7.1;WAC	ENST00000354911.4;ENST00000428935.1;ENST00000420266.1;ENST00000424454.1;ENST00000530865.1;ENST00000442148.1;ENST00000448193.1;ENST00000375664.3;ENST00000528337.1;ENST00000414108.1;ENST00000424883.1;ENST00000526722.1;ENST00000528491.1;ENST00000532233.1;ENST00000375646.1;ENST00000527986.1;ENST00000347934.4	TSS1500;TSS1500;TSS1500;TSS1500;TSS1500;TSS1500;TSS1500;5'UTR;TSS1500;TSS1500;TSS1500;5'UTR;5'UTR;5'UTR;5'UTR;TSS1500;TSS200	chr10:28821860-28822095	3							10	28862079	rs529201966;rs550607876	24;1	0.000200;0.000399
0.302416	8710	cg00243574	86791825	86791825	0.178084	4664.94	0.58887	5153.85	cg00243574	37	12	54410727	CGCCCAGGGCAGGTTTCCCTGGCAATGGTTAGGCTCTTACAGGGAGGACT	R	HOXC4;HOXC5;HOXC4;HOXC6;HOXC6	NM_014620;NR_003084;NM_014620;NM_153693;NM_153693	5'UTR;Body;1stExon;1stExon;5'UTR	chr12:54411709-54412131	N_Shore	low-CpG:52696910-52697193			TRUE		12:54410222-54410938	Unclassified_Cell_type_specific	HOXC6;HOXC5;HOXC4;HOXC6;HOXC4	ENST00000394331.3;ENST00000512206.1;ENST00000303406.4;ENST00000394331.3;ENST00000303406.4	1stExon;TSS200;1stExon;5'UTR;5'UTR	HOXC6;HOXC5;HOXC4;HOXC6;HOXC4;HOXC5;HOXC6;HOXC6	ENST00000394331.3;ENST00000512206.1;ENST00000303406.4;ENST00000394331.3;ENST00000303406.4;ENST00000513209.1;ENST00000504315.1;ENST00000509328.1	1stExon;TSS200;1stExon;5'UTR;5'UTR;5'UTR;5'UTR;5'UTR			chr12:54408783-54413712	6	chr12:54407818-54416033	6		TRUE	12	52696994
0.393196	8731	cg00244299	4772968	4772968	0.145736	9771.09	0.370645	10313.1	cg00244299	37	11	23513355	AGTGAGTTCTTTTGAGATCTGGTCATTTCACAGTGTGTGGCACCTCCTCG	R									TRUE																	TRUE	11	23469931	rs76198910;rs140347295;rs2896668;rs536244271	49;20;19;14	0.500000;0.000399;0.206869;0.000399
0.387568	8736	cg00244328	81662568	81662568	0.230377	5176.83	0.594418	5528.97	cg00244328	37	4	42660123	TCTGATTTATTGTTTCTGGTTTATTCCTTTCCTGCCAGTTCAGCAGCTCG	F	ATP8A1;ATP8A1	NM_006095;NM_001105529	TSS1500;TSS1500	chr4:42658278-42659550	S_Shore								ATP8A1;ATP8A1	ENST00000264449.10;ENST00000381668.5	TSS1500;TSS1500	ATP8A1;ATP8A1	ENST00000264449.10;ENST00000381668.5	TSS1500;TSS1500			chr4:42657703-42660198	6	chr4:42654979-42660682	6			4	42354880	rs368443381;rs148030534	29;39	0.000998;0.000200
2.954	8742	cg00244524	26639192	70682945	0.021199	13024	0.00717637	15527	cg00244524	37	22	46646378	CGCCCCTCAGCACGGAACCCAGCCTCGCGGACTACCCCGAAGCTCAGAGC	R	C22orf40	NM_207327	TSS200	chr22:46645764-46646957	Island					22:45024433-45026018	22:46645615-46647376	Unclassified	C22orf40;C22orf40;C22orf40	ENST00000314567.3;ENST00000475605.1;ENST00000314567.3	1stExon;TSS200;5'UTR	C22orf40;C22orf40;C22orf40;C22orf40;C22orf40	ENST00000314567.3;ENST00000381037.4;ENST00000475605.1;ENST00000474256.1;ENST00000314567.3	1stExon;TSS200;TSS200;TSS200;5'UTR	chr22:46646365-46647035	3						TRUE	22	45025042	rs551108758;rs571101273	50;22	0.000200;0.000200
0.324521	8769	cg00245150	66738575	66738575	0.174963	9234.77	0.539141	9090.49	cg00245150	37	15	82243353	CGAGGATAATGAGGCCTATCTCATAAAGCTGTTTTGAAGATTGAGATAAT	F																			chr15:82243165-82243555	3							15	80030408	rs568056033;rs537005986	0;41	0.000200;0.000200
0.249616	8804	cg00246303	68721173	68721173	0.0479889	3279.4	0.19225	3597.24	cg00246303	37	10	61195313	CGGAGACATAGTCTGGCTTTCACAGATATGTTACTGTCTTGTCTATCCAG	R																					chr10:61194265-61195695	6	chr10:61193305-61195824	6			10	60865319	rs182429692	2	0.000399
0.387441	8811	cg00246486	9629364	9629364	0.262394	5643.41	0.677248	6248.62	cg00246486	37	3	112642487	CCATACTTTATAAGTTGTTGGACTCTAGTACCAAGAAACAACAACAAACG	F	CD200R1;CD200R1	NM_170780;NM_138806	3'UTR;3'UTR										CD200R1;CD200R1;CD200R1	ENST00000471858.1;ENST00000308611.3;ENST00000295863.4	3'UTR;3'UTR;3'UTR	CD200R1;CD200R1;CD200R1	ENST00000471858.1;ENST00000308611.3;ENST00000295863.4	3'UTR;3'UTR;3'UTR								TRUE	3	114125177
0.398782	8812	cg00246547	58736200	58736200	0.319942	4826.25	0.802298	5364.28	cg00246547	37	2	86250660	CTTGTTCTTGTTAATAGTAGCCACCCTAATGTGTATGAGGTGCCATCTCG	F	LOC90784	NR_026984	Body										POLR1A	ENST00000263857.6	3'UTR	POLR1A	ENST00000263857.6	3'UTR			chr2:86250035-86250754	6	chr2:86247373-86256627	6		TRUE	2	86104171	rs145110788	0	0.000399
0.316182	8820	cg00246969	95789229	95789229	0.0950482	6736.44	0.300612	7817.14	cg00246969	37	13	99159656	CGCTTCACACTTGCCTGGAATCTGAGTATTTGTCCTAGTGTTGATAGTAG	F	STK24;STK24	NM_003576;NM_001032296	Body;Body						TRUE				STK24;STK24	ENST00000376541.3;ENST00000481288.1	5'UTR;3'UTR	STK24;STK24;STK24	ENST00000491878.1;ENST00000376541.3;ENST00000481288.1	3'UTR;5'UTR;3'UTR	chr13:99159465-99160115	3						TRUE	13	97957657	rs571834657	1	0.0002
0.341401	8832	cg00247373	3699210	3699210	0.238171	3089.16	0.697629	3332.63	cg00247373	37	12	29541429	CGTATTTCAGCTGAGTATTTTTGCACTGAAAGATATTGGGCCTACGGTAC	R	OVCH1-AS1;OVCH1-AS1;OVCH1-AS1	NR_073172;NR_073171;NR_073170	TSS1500;TSS1500;TSS1500	chr12:29542218-29542838	N_Shore								RP11-677C1.2	ENST00000551108.1	TSS1500	RP11-677C1.2;RP11-677C1.2	ENST00000551108.1;ENST00000550906.1	TSS1500;TSS1500									12	29432696	rs185994522	36	0.000599
0.351478	8840	cg00247587	59633868	59633868	0.0793349	1679.38	0.225718	1780.31	cg00247587	37	22	50524768	CGAAAGTTTAAGCTATACTAGTATTTTAGGGTTAGTTAATTTTGTGCCAG	F	MLC1;MLC1	NM_139202;NM_015166	TSS1500;TSS1500	chr22:50528201-50529085	N_Shelf								MLC1;MLC1;MLC1;MLC1;MLC1;MLC1	ENST00000450140.2;ENST00000395876.2;ENST00000538737.1;ENST00000535444.1;ENST00000431262.2;ENST00000311597.5	TSS1500;TSS1500;TSS1500;TSS1500;TSS1500;TSS1500	MLC1;MLC1;MLC1;MLC1;MLC1;MLC1;MLC1	ENST00000450140.2;ENST00000395876.2;ENST00000442311.1;ENST00000538737.1;ENST00000535444.1;ENST00000431262.2;ENST00000311597.5	TSS1500;TSS1500;TSS1500;TSS1500;TSS1500;TSS1500;TSS1500	chr22:50523565-50524770	3							22	48866895
0.390516	8856	cg00248073	29773982	29773982	0.304216	5001.65	0.779011	4943.52	cg00248073	37	6	137496886	CGAGCTGACTGCAACATTGCATGATTTTGCAAAGGTCATTGTTGCCCATG	R																											6	137538579	rs541752355;rs146493104;rs572158532	31;13;1	0.000200;0.003395;0.000200
0.392925	8868	cg00248521	61702848	61702848	0.284127	4058.44	0.723106	3289.72	cg00248521	37	16	2232251	TGCGTGTTCCTGTACCAGGTGTGGCCCCATGCGTCTGTGTCCATGACTCG	F	CASKIN1	NM_020764	Body	chr16:2233797-2234126	N_Shore					16:2172095-2172599			CASKIN1	ENST00000564289.1	3'UTR	CASKIN1	ENST00000564289.1	3'UTR	chr16:2232145-2232470	3						TRUE	16	2172252	rs534332229	47	0.000399
0.398199	8878	cg00248828	96643156	96643156	0.184649	10895.1	0.463709	11490	cg00248828	37	17	34087579	CGCTTTACCTGGCCTATGGGAAGCACTGAAAGCACTGGGTTTGTTTGTAT	R	C17orf50	NM_145272	TSS1500	chr17:34091136-34091919	N_Shelf								C17orf50	ENST00000285023.3	TSS1500	C17orf50	ENST00000285023.3	TSS1500								TRUE	17	31111692	rs182786763;rs76966038;rs587749131;rs587624446	50;48;18;3	0.001597;0.008187;0.000200;0.000200
0.289053	8892	cg00249225	99688442	99688442	0.101883	3403.24	0.352473	3865.24	cg00249225	37	17	43557894	CGATTTTCATCACCCCAAAAAGAAATACTGTATATTAGTGATTGCCAGGG	F	PLEKHM1;PLEKHM1;PLEKHM1	NR_027782;NR_027774;NM_014798	Body;Body;Body										U7	ENST00000517225.1	TSS1500	U7	ENST00000517225.1	TSS1500									17	40913677	rs531553516	50	0.0002
0.301374	8896	cg00249310	87728360	87728360	0.0439632	4445.35	0.145876	5180.49	cg00249310	37	1	174084195	CGCTTGCAGTAACCTCTATTGCCACTAGGAGAGAGAAACACAGAAGGAGG	R											1:174084024-174084323	Unclassified_Cell_type_specific							chr1:174084000-174084315	3							1	172350818	rs80065868;rs562162188	46;38	0.113618;0.000799
0.377222	8898	cg00249357	93649403	93649403	0.200704	10107.6	0.532057	12234.9	cg00249357	37	15	73900218	CGGGCATCACCTGAGAACTTGTAAGTGCAGTCTCAGGCCTCAGTCTGTGT	R	NPTN;NPTN;NPTN;NPTN	NM_017455;NM_001161364;NM_001161363;NM_012428	Body;Body;Body;Body						TRUE				NPTN	ENST00000564551.1	3'UTR	NPTN;NPTN;NPTN;NPTN	ENST00000564551.1;ENST00000563753.1;ENST00000567198.1;ENST00000565282.1	3'UTR;3'UTR;5'UTR;5'UTR	chr15:73900180-73900515	3							15	71687271	rs138744226;rs575216282;rs141777538	49;2;1	0.006589;0.000399;0.000399
0.376229	8918	cg00250092	88638159	88638159	0.019342	5449.13	0.0514103	7721.33	cg00250092	37	20	33461847	CGAGGTCTCTGTTCCAAACTTTCATTGTGAAGTCCACAGGAAGAGAGGGG	F	GGT7;ACSS2	NM_178026;NM_001242393	TSS1500;TSS1500	chr20:33460430-33460866	S_Shore						20:33461792-33462179	Unclassified	GGT7;ACSS2	ENST00000336431.5;ENST00000336325.4	TSS1500;TSS1500	ACSS2;GGT7;GGT7;ACSS2;ACSS2;ACSS2;ACSS2;ACSS2;ACSS2	ENST00000490046.1;ENST00000427420.1;ENST00000336431.5;ENST00000497927.1;ENST00000481284.1;ENST00000475459.1;ENST00000461051.1;ENST00000336325.4;ENST00000481971.1	5'UTR;TSS1500;TSS1500;TSS1500;TSS1500;TSS1500;TSS1500;TSS1500;5'UTR			chr20:33461759-33462449	6	chr20:33461454-33463087	6			20	32925508
0.285191	8931	cg00250500	64708972	66724292	0.0380873	12037	0.13355	12822.1	cg00250500	37	10	77169599	CGCCCTGTGCCCTCCTGCGAAACCCGGTTCAGCCCGAGGCCTCCGGGGTT	R				chr10:77155128-77169600	Island			RDMR			10:77168798-77169714	Unclassified							chr10:77169545-77169815	3						TRUE	10	76839605	rs558486697;rs576879555;rs191028306	35;18;12	0.000200;0.000399;0.001398
0.331679	8941	cg00250711	65690528	65690528	0.133041	7380.21	0.401115	9688.92	cg00250711	37	6	31047583	CGCATGCTGTCAGCACGCAGCTAGGACAGAGACCACCGGATGTTCCCACC	F											6:31047082-31048005	Unclassified							chr6:31047460-31047830	3						TRUE	6	31155562	rs550670398;rs568922068;rs3132564	5;6;37	0.000200;0.000200;0.194589
0.361348	8954	cg00251125	43635859	43635859	0.0657912	10909.5	0.182072	11355.1	cg00251125	37	1	228395450	GGGATGGGGGACCCTGTGTCCTCAGCAGTGATGCCAGCCAGGGGGCAACG	F	OBSCN;OBSCN	NM_052843;NM_001098623	TSS1500;TSS1500										OBSCN;OBSCN	ENST00000284548.11;ENST00000366709.4	TSS1500;TSS1500	OBSCN;OBSCN;C1orf145	ENST00000284548.11;ENST00000366709.4;ENST00000337335.5	TSS1500;TSS1500;3'UTR	chr1:228395240-228395875	3						TRUE	1	226462073	rs553462033	32	0.0002
0.358861	9004	cg00252512	47765860	47765860	0.239674	5121.52	0.667874	5973.67	cg00252512	37	4	79537467	TTATAGATTACAGAGGCATCATCACTAACCCCATCAGATATTACCTTACG	F							chr4:79537274-79537274												chr4:79537245-79537495	3							4	79756491	rs183169967	1	0.0002
0.340106	9017	cg00252799	35607901	35607901	0.060933	12928.8	0.179159	13176.9	cg00252799	37	7	38836218	AAGCCAAAAGCAATCTAATTTCTTTAACCTCCTAGGTATGATACCAATCG	R	VPS41;VPS41	NM_014396;NM_080631	Body;Body										VPS41	ENST00000466017.1	3'UTR	VPS41	ENST00000466017.1	3'UTR					chr7:38836095-38837012	6			7	38802743	rs563376887	8	0.0002
0.399919	9029	cg00253126	80734175	80734175	0.227941	1485.22	0.569969	628.828	cg00253126	37	4	152808381	CGAGACACAACTAAGTCTTGTTGCTTCAGGGCTTTGGGTACCAAATGAGG	R																			chr4:152808140-152808490	3							4	153027831	rs244403;rs542413440	7;2	0.158746;0.000200
0.361566	9036	cg00253269	7746926	7746926	0.175092	2724.28	0.48426	3050.78	cg00253269	37	17	7965013	CGTAAGCAGAGTCAGAGATTATATTAACAGGTTGATTACAATCTTCCAAT	R									TRUE																	TRUE	17	7905738	rs561505900	8	0.000599
0.313601	9048	cg00253555	53795581	18606522	0.21629	4956.73	0.689698	6351.8	cg00253555	37	19	19051622	CGCAGCCTCCTCCAACGCCGGGTCCAGAACTTTGGGAACCTCCCACGCAG	F	HOMER3;HOMER3;HOMER3;HOMER3	NM_004838;NR_027297;NM_001145722;NM_001145721	5'UTR;TSS1500;TSS1500;TSS1500	chr19:19051019-19051939	Island					19:18912099-18913120			HOMER3;HOMER3;HOMER3;HOMER3;HOMER3	ENST00000357832.7;ENST00000392351.2;ENST00000539827.1;ENST00000542541.1;ENST00000433218.2	5'UTR;5'UTR;TSS1500;TSS1500;TSS1500	HOMER3;HOMER3;HOMER3;HOMER3;HOMER3	ENST00000357832.7;ENST00000392351.2;ENST00000539827.1;ENST00000542541.1;ENST00000433218.2	5'UTR;5'UTR;TSS1500;TSS1500;TSS1500	chr19:19050605-19052475	3							19	18912622
0.341436	9056	cg00253735	44751981	44751981	0.0212258	2534.89	0.0621663	2389.3	cg00253735	37	1	150779776	CGCCTCGAAGAAATGATCAGGAGGCAAAACTTAGACGGAAATCTCTCCTT	R	CTSK	NM_000396	5'UTR						TRUE				CTSK;CTSK	ENST00000271651.3;ENST00000480670.1	5'UTR;TSS1500	CTSK;CTSK;CTSK	ENST00000271651.3;ENST00000480670.1;ENST00000443913.1	5'UTR;TSS1500;1stExon	chr1:150779440-150780435	3						TRUE	1	149046400	rs6587522	23	0.017572
0.321148	9059	cg00253848	11633914	11633914	0.218487	10112.1	0.680334	11834.5	cg00253848	37	16	88000177	AAAATCCTGAATCCTAACCTCTTCCAAATGAGGACACCACACATTATTCG	F	BANP;BANP;BANP;BANP;BANP;BANP	NM_001173541;NM_001173539;NM_001173540;NM_017869;NM_079837;NM_001173542	5'UTR;5'UTR;5'UTR;5'UTR;5'UTR;5'UTR						TRUE				BANP;BANP;BANP;BANP	ENST00000286122.7;ENST00000479780.2;ENST00000355022.4;ENST00000538234.1	5'UTR;5'UTR;5'UTR;5'UTR	BANP;BANP;BANP;BANP;BANP;BANP;BANP;BANP;BANP;BANP;BANP;BANP;BANP;BANP	ENST00000456902.1;ENST00000569400.1;ENST00000423252.1;ENST00000488074.1;ENST00000439677.1;ENST00000479780.2;ENST00000454563.1;ENST00000459966.1;ENST00000412691.1;ENST00000485772.1;ENST00000466197.1;ENST00000355022.4;ENST00000436970.1;ENST00000436274.1	TSS200;5'UTR;5'UTR;5'UTR;5'UTR;5'UTR;5'UTR;5'UTR;5'UTR;5'UTR;5'UTR;5'UTR;5'UTR;5'UTR	chr16:87999525-88000635	3							16	86557678
0.309716	9094	cg00254793	61785886	61785886	0.0941716	10931.8	0.304058	12977.9	cg00254793	37	9	112541442	CGTTTGCATATGAATGTTGGGAATTCTAGCAGGTCCTGCCTCAATGTGAA	F	PALM2;PALM2-AKAP2;PALM2-AKAP2;PALM2	NM_053016;NM_007203;NM_147150;NM_001037293	TSS1500;TSS1500;TSS1500;Body	chr9:112542131-112542667	N_Shore								PALM2-AKAP2;PALM2;PALM2;PALM2-AKAP2;AKAP2	ENST00000374530.3;ENST00000483909.1;ENST00000314527.4;ENST00000302798.7;ENST00000510514.5	TSS1500;TSS1500;TSS1500;TSS1500;TSS1500	PALM2-AKAP2;PALM2;PALM2;PALM2-AKAP2;AKAP2	ENST00000374530.3;ENST00000483909.1;ENST00000314527.4;ENST00000302798.7;ENST00000510514.5	TSS1500;TSS1500;TSS1500;TSS1500;TSS1500									9	111581263	rs548476040;rs181750722	1;16	0.000200;0.000799
0.333954	9096	cg00254874	23680964	23680964	0.0848962	15672.1	0.254215	18022.4	cg00254874	37	20	4583079	TGTCCTGTCTGACACTCTCAGAACTGCACCAGGCATAGGTCTGCTAGGCG	R									TRUE		20:4582615-4583364	Unclassified_Cell_type_specific							chr20:4582840-4583250	3							20	4531079	rs4342000;rs187322312	51;2	0.029952;0.000799
0.333258	9115	cg00255573	74778256	74778256	0.0812571	7825.67	0.243827	9288.47	cg00255573	37	14	66313911	CGTGATGCACAGTCTCTTGGAGACAAAGTAGAAGTAGAAATGTCTCTGGG	R											14:66313237-66314683	Unclassified_Cell_type_specific							chr14:66313865-66314110	3							14	65383664	rs148268097;rs541412501;rs140514132	50;48;1	0.001398;0.001398;0.004593
0.382572	9117	cg00255630	58677567	58677567	0.236118	11306.2	0.617185	10700.6	cg00255630	37	2	169652805	CGTGTCACCCATGTCATAGCTAGTCCTAGGAAGAAAGTGCTCTTGAAGAT	F	NOSTRIN	NM_001171631	5'UTR										NOSTRIN	ENST00000458381.2	5'UTR	NOSTRIN	ENST00000458381.2	5'UTR	chr2:169652625-169653055	3							2	169361051	rs185870746;rs534698788;rs139350147;rs116523616	0;1;15;37	0.000200;0.000998;0.000399;0.008586
6.54925	9131	cg00255853	97715456	60760927	0.01177	9721.12	0.00179715	10458.4	cg00255853	37	6	33176439	CGGCGGCGGGAGCGCGAACGGCTGGAGCTGGGTGAGGGGCAGTGCCGGCG	R	RING1	NM_002931	5'UTR	chr6:33175561-33176387	S_Shore					6:33283570-33284592	6:33175424-33176941	Promoter_Associated	RING1;RING1	ENST00000478431.1;ENST00000374656.4	TSS1500;5'UTR	RING1;RING1	ENST00000478431.1;ENST00000374656.4	TSS1500;5'UTR	chr6:33176405-33176810	3						TRUE	6	33284417
0.384085	9135	cg00255921	98602414	29786851	0.00301983	7498.56	0.00786241	8559.55	cg00255921	37	9	91933654	GGGGCTGGTCCAGCGGGCGTGGGTCGGATGCTGGTGACGGCACGGGAGCG	R	SECISBP2;SECISBP2;SECISBP2;SECISBP2	NM_001282689;NM_001282690;NM_024077;NM_001282688	5'UTR;TSS200;Body;Body	chr9:91933284-91933907	Island					9:91122921-91123727	9:91932847-91934641	Unclassified	SECISBP2;SECISBP2	ENST00000339901.4;ENST00000534113.2	5'UTR;TSS200	SECISBP2;SECISBP2	ENST00000339901.4;ENST00000534113.2	5'UTR;TSS200	chr9:91933585-91934015	3							9	91123474	rs545274891	49	0.000599
0.326505	9152	cg00256231	80788851	5619433	0.152857	17720.8	0.46816	18134.5	cg00256231	37	17	77916733	CGCCAGGTCCTGACGGCTGCATCCTGTGTGCTCTCCGGCCTGGCCGCCTC	F	TBC1D16	NM_019020	Body	chr17:77916684-77916916	Island		chr17:77916649-77916649		TRUE	17:75531259-75532658									chr17:77916665-77917075	3						TRUE	17	75531328	rs578241729;rs35641054	36;45	0.001198;0.101637
0.227883	9155	cg00256294	65615940	65615940	0.0793883	10729.6	0.348373	12388.2	cg00256294	37	12	86947455	CGTGTAGTCATGTGTTCAAGCAAGCTATAGGTAAACTGGTGTCATCAGGA	R	MIR548AL;MGAT4C	NR_039710;NM_013244	TSS1500;5'UTR																								12	85471586	rs563604841	36	0.0002
0.238791	9156	cg00256302	38709882	38709882	0.0633936	3242.33	0.265478	2720.1	cg00256302	37	5	122112283	ACCAGCACCTCCTAAAATTAATAAAAATTATCTTGCAGAATATATTTTCG	R	SNX2;SNX2	NM_001278199;NM_003100	5'UTR;Body	chr5:122110539-122111169	S_Shore								AC093267.1;SNX2	ENST00000390825.1;ENST00000514949.1	TSS200;5'UTR	AC093267.1;SNX2;SNX2	ENST00000390825.1;ENST00000505854.1;ENST00000514949.1	TSS200;5'UTR;5'UTR			chr5:122112233-122112796	6	chr5:122110052-122112613	6			5	122140182
0.375279	9176	cg00256707	28659899	28659899	0.272154	12603.2	0.725205	12606.7	cg00256707	37	5	149410232	CGACTTGAGGGAATGCTTTCCCGGGGAATTTGTAGAGCTATTCTCCAAAT	R	HMGXB3	NM_014983	Body										snoU13	ENST00000458810.1	TSS1500	snoU13;HMGXB3;HMGXB3	ENST00000458810.1;ENST00000513318.1;ENST00000513318.1	TSS1500;1stExon;5'UTR									5	149390425	rs548722044;rs116445625	22;2	0.000200;0.004193
3.31112	9196	cg00257271	72805184	34664151	0.0167501	9195.02	0.00505872	10240.3	cg00257271	37	5	43040885	CAGAAAAAGCGCCGGCTAATGGTACCACACAATTACTAGTGCGAACAGCG	R	C5orf39;LOC153684	NM_001014279;NR_015447	TSS1500;TSS1500	chr5:43040845-43041161	Island				TRUE	5:43076642-43076918	5:43040323-43041183	Promoter_Associated	ANXA2R;AC025171.1	ENST00000314890.3;ENST00000451894.2	5'UTR;TSS1500	CTD-2201E18.3;ANXA2R;AC025171.1;AC025171.1;AC025171.1;AC025171.1	ENST00000503152.1;ENST00000314890.3;ENST00000451894.2;ENST00000505541.1;ENST00000399543.1;ENST00000508913.1	3'UTR;5'UTR;TSS1500;TSS1500;TSS1500;TSS1500	chr5:43040760-43041195	3						TRUE	5	43076642	rs536870680	20	0.001198
0.301488	9200	cg00257455	81753502	81753502	0.093878	8263.39	0.311382	10050.2	cg00257455	37	1	65530538	CTAGAGCAGATTCTGCAGAGAGGCCCCTCTTTAATTCATATTCTGAAACG	R				chr1:65532161-65533212	N_Shore														chr1:65530320-65530555	3						TRUE	1	65303126	rs575856828	31	0.001597
0.373144	9217	cg00257859	22679598	22679598	0.121199	7342.12	0.324805	9089.44	cg00257859	37	X	9815644	CGGCCAGTTGCATAAAGTGTCCTGTCCTAAGAAGTCCTAGTGTAAGCCTC	F	SHROOM2	NM_001649	Body																		chrX:9815059-9815845	6	chrX:9815170-9815655	5			X	9775644
4.68821	9236	cg00258480	41616879	41616879	0.0569007	2510.25	0.012137	3468.62	cg00258480	37	X	48776587	ACCGGTTCTGGGAATCCCTTTGCAGCACCGCGCTTGTTTTGGTTGTTGCG	R	PIM2	NM_006875	TSS200	chrX:48775763-48776813	Island					X:48660561-48661558	X:48776133-48777588	Promoter_Associated	PIM2	ENST00000376509.4	TSS1500	PIM2	ENST00000376509.4	TSS1500	chrX:48776245-48776595	3						TRUE	X	48661531
0.22439	9243	cg00258692	91661108	91661108	0.0817308	5530.5	0.364235	6802.84	cg00258692	37	9	15511667	CATCCTATCTAAAAGGTTTCTGTTTTCCTGTCATTGTTTTCTACCCTTCG	F	PSIP1;PSIP1;PSIP1	NM_021144;NM_033222;NM_001128217	TSS1500;TSS1500;TSS1500	chr9:15510176-15511338	S_Shore						9:15510094-15511896	Promoter_Associated	PSIP1;PSIP1;PSIP1;PSIP1;PSIP1;PSIP1	ENST00000397519.2;ENST00000484265.1;ENST00000380715.1;ENST00000380716.4;ENST00000380738.4;ENST00000380733.4	TSS1500;TSS1500;TSS1500;TSS1500;TSS1500;TSS1500	PSIP1;PSIP1;PSIP1;PSIP1;PSIP1;PSIP1;PSIP1	ENST00000397519.2;ENST00000463712.1;ENST00000484265.1;ENST00000380715.1;ENST00000380716.4;ENST00000380738.4;ENST00000380733.4	TSS1500;TSS1500;TSS1500;TSS1500;TSS1500;TSS1500;TSS1500			chr9:15509777-15511833	6	chr9:15505610-15514027	6			9	15501667	rs575979963;rs562200926;rs576266860	23;30;46	0.000599;0.000200;0.000599
0.372191	9248	cg00258873	29701120	29701120	0.0858308	10221.8	0.23061	11743.8	cg00258873	37	6	30312687	CGGCCATTTTCAGGACAGAAGGCTGGTCTCTTTATGTAGCTACGTTGGGG	R	RPP21	NM_024839	TSS1500	chr6:30312837-30313419	N_Shore						6:30312076-30313675	Promoter_Associated	RPP21;RPP21;RPP21;RPP21	ENST00000433076.2;ENST00000466327.1;ENST00000428040.2;ENST00000436442.2	TSS1500;TSS1500;TSS1500;TSS1500	RPP21;RPP21;RPP21;RPP21;RPP21;RPP21;RPP21;RPP21	ENST00000433076.2;ENST00000466327.1;ENST00000498414.1;ENST00000489124.1;ENST00000491477.1;ENST00000473266.1;ENST00000428040.2;ENST00000436442.2	TSS1500;TSS1500;TSS1500;TSS1500;TSS1500;TSS1500;TSS1500;TSS1500	chr6:30312385-30312735	3						TRUE	6	30420666	rs183491046;rs536406465	31;28	0.000799;0.000200
0.354537	9256	cg00259070	7655911	7655911	0.109276	8099.74	0.308221	11523.5	cg00259070	37	15	75335123	CGCAAACCAGGGCTGCCTGCAATCTGCTTAACAGAACACATGGCTGTGAA	R	PPCDC;PPCDC;PPCDC;PPCDC;PPCDC;PPCDC;PPCDC	NM_001301105;NM_001301104;NR_125369;NM_021823;NM_001301101;NM_001301102;NM_001301103	TSS1500;TSS1500;Body;Body;Body;Body;Body								15:75335113-75336462	Unclassified	PPCDC	ENST00000563393.1	TSS1500	PPCDC;PPCDC;PPCDC;PPCDC;PPCDC	ENST00000563393.1;ENST00000564953.1;ENST00000568207.1;ENST00000569562.1;ENST00000562192.1	TSS1500;TSS1500;5'UTR;5'UTR;5'UTR			chr15:75335116-75336670	6	chr15:75333418-75343237	6			15	73122176
0.265878	9267	cg00259404	50606835	50606835	0.0836416	12606.2	0.314586	15416.1	cg00259404	37	6	28885568	CCTGGCATATGTACTTTAGTTCTCATTTCCACCTGCCTTCTCAGGAACCG	R	TRIM27	NM_006510	Body										TRIM27	ENST00000498117.1	3'UTR	TRIM27;TRIM27;TRIM27	ENST00000481474.1;ENST00000498117.1;ENST00000496091.1	3'UTR;3'UTR;3'UTR	chr6:28885260-28885690	3						TRUE	6	28993547	rs150684134	19	0.001597
0.259976	9272	cg00259581	60620187	60620187	0.0463418	12629.3	0.178254	15325.2	cg00259581	37	1	42785618	CGTGTTTAGTGAATAAACAATATGGTTTAAAAATAGTGGAGGCCACCAGA	R	FOXJ3;FOXJ3;FOXJ3;FOXJ3	NM_001198851;NM_001198852;NM_014947;NM_001198850	5'UTR;5'UTR;5'UTR;5'UTR						TRUE				FOXJ3;FOXJ3;FOXJ3	ENST00000372572.1;ENST00000361346.1;ENST00000372573.1	5'UTR;5'UTR;5'UTR	FOXJ3;FOXJ3;FOXJ3;FOXJ3	ENST00000372572.1;ENST00000445886.1;ENST00000361346.1;ENST00000372573.1	5'UTR;5'UTR;5'UTR;5'UTR			chr1:42784715-42786077	6					1	42558205
0.377759	9297	cg00260201	58657191	58657191	0.111009	7339.97	0.293862	7752.45	cg00260201	37	17	46029581	GCAGATGGCAAGTCACACACCCTCAAAGGGAAGCTACACGGGCCAAATCG	F	PRR15L	NM_024320	3'UTR										PRR15L	ENST00000300557.1	3'UTR	PRR15L	ENST00000300557.1	3'UTR					chr17:46028519-46030594	6		TRUE	17	43384580
0.384537	9311	cg00260634	21741285	21741285	0.106622	14327.7	0.277274	16229.8	cg00260634	37	2	219847233	CAATGGAAATGCGGCTTCCACTGAAGAGCACGTAGCTTTCCAGATGCACG	R	FEV	NM_017521	Body	chr2:219848919-219850541	N_Shore			DMR		2:219553900-219556120						FEV	ENST00000470119.1	3'UTR	chr2:219846545-219847270	3						TRUE	2	219555477	rs527287063	23	0.000399
0.359285	9319	cg00260775	91742820	91742820	0.087813	5955.8	0.244411	6233.22	cg00260775	37	1	97639703	TGATTGCCGATAGGATATTACATGCAGGGCTGGACTCTTTTGCCCTAACG	F	DPYD;DPYD-AS1	NM_000110;NR_046590	Body;Body										DPYD-AS1	ENST00000422980.1	5'UTR	DPYD-AS1	ENST00000422980.1	5'UTR			chr1:97639665-97640170	4	chr1:97639519-97640278	5			1	97412291
0.37481	9324	cg00260810	74622991	74622991	0.280251	4091.99	0.747715	5247.06	cg00260810	37	3	183894469	AAGGCCATTTTGACCCTCCCTTTCCTGGGGCTGAGCATCAGTAACCCCCG	F	AP2M1;AP2M1	NM_004068;NM_001025205	5'UTR;5'UTR	chr3:183892455-183893184	S_Shore				TRUE				AP2M1;AP2M1;AP2M1;AP2M1	ENST00000439647.1;ENST00000382456.3;ENST00000411763.2;ENST00000539646.1	TSS200;5'UTR;5'UTR;5'UTR	AP2M1;AP2M1;AP2M1;AP2M1;AP2M1;AP2M1;AP2M1;AP2M1;AP2M1;AP2M1;AP2M1;AP2M1;AP2M1	ENST00000439647.1;ENST00000382456.3;ENST00000484469.1;ENST00000427072.1;ENST00000487958.1;ENST00000539646.1;ENST00000448139.1;ENST00000466598.1;ENST00000460862.1;ENST00000455925.1;ENST00000432591.1;ENST00000472560.1;ENST00000431779.1	TSS200;5'UTR;5'UTR;5'UTR;5'UTR;5'UTR;5'UTR;5'UTR;5'UTR;5'UTR;TSS1500;TSS1500;TSS1500	chr3:183893860-183894875	3							3	185377163	rs139023186	1	0.011382
0.198279	9326	cg00260857	92675936	40804863	0.00311076	8756.08	0.0156888	10414.3	cg00260857	37	15	76196158	TATTACGGAACGGAGTACACCTCGGAGTACGGGCTCCAGACGAGGGAACG	R	FBXO22;FBXO22;FBXO22	NM_012170;NM_147188;NR_037623	TSS200;TSS200;TSS200	chr15:76196103-76196950	Island					15:73983159-73984005	15:76195924-76196801	Promoter_Associated_Cell_type_specific	FBXO22;FBXO22;FBXO22;FBXO22	ENST00000308275.3;ENST00000453211.2;ENST00000540507.1;ENST00000565131.1	TSS200;TSS200;TSS200;TSS200	FBXO22;FBXO22;FBXO22;FBXO22;FBXO22;FBXO22;FBXO22	ENST00000569054.1;ENST00000308275.3;ENST00000569749.1;ENST00000453211.2;ENST00000540507.1;ENST00000565131.1;ENST00000565036.1	TSS1500;TSS200;TSS200;TSS200;TSS200;TSS200;TSS200	chr15:76196025-76196375	3							15	73983213	rs564598501;rs573343275	23;7	0.000200;0.000200
0.136141	9339	cg00261149	45610545	76736378	0.051327	3676.09	0.377014	1646.18	cg00261149	37	5	180633181	CGTCTCTGCCCACGAAGCCCGCCCCGAACGCGCACACTGTGTAAAGTCGT	F	TRIM7;TRIM7	NM_203293;NM_033342	TSS1500;TSS1500	chr5:180630981-180632569	S_Shore			RDMR		5:180565403-180565876	5:180632699-180633344	Unclassified_Cell_type_specific	CTC-338M12.1;TRIM7;TRIM7	ENST00000503314.1;ENST00000274773.7;ENST00000334421.5	TSS200;TSS1500;TSS1500	CTC-338M12.1;TRIM7;TRIM7	ENST00000503314.1;ENST00000274773.7;ENST00000334421.5	TSS200;TSS1500;TSS1500	chr5:180632380-180633555	3							5	180565787	rs254456;rs530211315;rs546810218	13;20;31	0.221845;0.000200;0.001398
0.335819	9349	cg00261569	73732566	73732566	0.0499801	5820.53	0.14883	5822.79	cg00261569	37	3	119216728	CGAGAACACTTTTTTGAAGAATCAGCTTTTTGGCAGGTCTTCCTAAGGTG	R	C3orf1	NM_016589	TSS1500	chr3:119217308-119217756	N_Shore								TIMMDC1;TIMMDC1	ENST00000494664.1;ENST00000493694.1	TSS1500;TSS1500	TIMMDC1;TIMMDC1;TIMMDC1;TIMMDC1;TIMMDC1;TIMMDC1;TIMMDC1;TIMMDC1	ENST00000494664.1;ENST00000493694.1;ENST00000264244.3;ENST00000486418.1;ENST00000492164.1;ENST00000466984.1;ENST00000463927.2;ENST00000498399.1	TSS1500;TSS1500;TSS1500;TSS1500;TSS1500;TSS1500;TSS1500;TSS1500	chr3:119216705-119216955	3						TRUE	3	120699418	rs140555984;rs6438533	36;16	0.001398;0.117412
0.395594	9394	cg00263146	50759233	50759233	0.250256	8391.17	0.632608	11283.8	cg00263146	37	5	17221971	ACAACCCCAAAATAGGAATTATTAGATTCTTCAAATCCAGTCTTTATACG	F	BASP1	NM_006317	5'UTR	chr5:17217788-17219021	S_Shelf								BASP1;BASP1	ENST00000322611.3;ENST00000447228.2	5'UTR;5'UTR	BASP1;BASP1	ENST00000322611.3;ENST00000447228.2	5'UTR;5'UTR					chr5:17214769-17226179	6		TRUE	5	17274971	rs565085366;rs554809294	0;37	0.002396;0.000200
0.384906	9405	cg00263425	58660873	58660873	0.093641	4764.06	0.243283	5302.89	cg00263425	37	4	186300849	CGAGCCTCATAATGAACCTTATTTCGTAAAGTTTTGTCGGCGCTGCCTAG	R	LRP2BP	NM_018409	TSS1500										LRP2BP;LRP2BP;RP11-714G18.1;LRP2BP	ENST00000362004.3;ENST00000510776.1;ENST00000514884.1;ENST00000505916.1	TSS1500;TSS1500;5'UTR;5'UTR	LRP2BP;LRP2BP;LRP2BP;RP11-714G18.1;LRP2BP	ENST00000511404.1;ENST00000362004.3;ENST00000510776.1;ENST00000514884.1;ENST00000505916.1	TSS1500;TSS1500;TSS1500;5'UTR;5'UTR					chr4:186296801-186305588	6			4	186537843	rs76676820	6	0.022564
6.7384	9407	cg00263584	63780132	65804557	0.010319	10381.4	0.00153136	12118.4	cg00263584	37	18	9913505	CGCGGACGCTAATTTTGGCTCTCAGAGCGCGTCTAGTTTGCGCTAAAAAA	R	VAPA;VAPA	NM_194434;NM_003574	TSS1500;TSS1500	chr18:9913464-9915164	Island					18:9903499-9905164	18:9913398-9913605	Promoter_Associated	VAPA	ENST00000340541.3	TSS1500	VAPA	ENST00000340541.3	TSS1500	chr18:9913505-9914075	3						TRUE	18	9903505	rs554266871	50	0.0002
0.39786	9426	cg00264136	87662936	87662936	0.154372	13200.6	0.388006	14221.2	cg00264136	37	19	13326697	CGCCCTGGAGCATCCCCAACAGAGGAAGTTTTGGTTTTGGTTTTATTTTG	F	CACNA1A;CACNA1A;CACNA1A;CACNA1A;CACNA1A	NM_023035;NM_001127222;NM_001174080;NM_000068;NM_001127221	Body;Body;Body;Body;Body								19:13326579-13326741	Unclassified_Cell_type_specific							chr19:13326440-13326790	3							19	13187697	rs533025532	0	0.000599
0.294488	9450	cg00264740	30692820	30692820	0.111796	6705.21	0.379627	9200.57	cg00264740	37	16	67841294	CGCCTACCGTTTTGCTAGCACGTAACGTCTTCACTGGGCTAAATCAGCCC	R	RANBP10;TSNAXIP1;TSNAXIP1;TSNAXIP1;TSNAXIP1;TSNAXIP1;TSNAXIP1	NM_020850;NM_018430;NM_001288994;NM_001288993;NM_001288992;NM_001288991;NM_001288990	TSS1500;5'UTR;5'UTR;5'UTR;5'UTR;Body;Body	chr16:67840275-67841106	S_Shore								RANBP10;RANBP10;RANBP10;TSNAXIP1;TSNAXIP1	ENST00000536251.1;ENST00000448631.2;ENST00000317506.3;ENST00000567852.1;ENST00000388833.3	TSS1500;TSS1500;TSS1500;5'UTR;5'UTR	RANBP10;RANBP10;RANBP10;TSNAXIP1;TSNAXIP1;TSNAXIP1;TSNAXIP1;TSNAXIP1;TSNAXIP1;TSNAXIP1;TSNAXIP1	ENST00000536251.1;ENST00000448631.2;ENST00000317506.3;ENST00000487120.1;ENST00000565339.1;ENST00000567852.1;ENST00000388833.3;ENST00000562633.1;ENST00000561654.1;ENST00000569504.1;ENST00000562321.1	TSS1500;TSS1500;TSS1500;5'UTR;5'UTR;5'UTR;5'UTR;5'UTR;5'UTR;5'UTR;5'UTR	chr16:67840825-67841295	3							16	66398795
0.272886	9453	cg00264873	56782595	56782595	0.0757061	7361.69	0.277427	9718.81	cg00264873	37	18	72917924	CATTCCTACAAACTCTTTGCTCCATTATCTTACACTTGAGCAGAAAATCG	R	ZADH2;ZADH2	NM_175907;NM_001306093	Body;TSS1500	chr18:72919914-72921785	N_Shore			RDMR			18:72917710-72918389	Promoter_Associated_Cell_type_specific	ZADH2	ENST00000537114.1	TSS1500	ZADH2	ENST00000537114.1	TSS1500	chr18:72917500-72918135	3							18	71046912	rs574667363	39	0.000399
0.381925	9485	cg00265896	51674991	51674991	0.189551	9248.47	0.496303	10391	cg00265896	37	1	20977524	CGAGTTCCTCGTGTTAGGGGCAAAGGTCACAGCCAAACTCTGCCACTGAC	R	PINK1;PINK1-AS	NM_032409;NR_046507	3'UTR;Body										PINK1-AS;PINK1;PINK1;PINK1-AS	ENST00000451424.1;ENST00000321556.4;ENST00000492302.1;ENST00000451424.1	1stExon;3'UTR;5'UTR;3'UTR	PINK1;PINK1-AS;PINK1;PINK1;PINK1-AS	ENST00000400490.2;ENST00000451424.1;ENST00000321556.4;ENST00000492302.1;ENST00000451424.1	5'UTR;1stExon;3'UTR;5'UTR;3'UTR	chr1:20977325-20977690	3							1	20850111	rs528947798	41	0.0002
0.296602	9492	cg00266128	41769576	41769576	0.0822996	7453.49	0.277475	8103.88	cg00266128	37	7	139445706	ACGAGGTCATCCAGCTCCTCTTTTTCTCCTTTTCTGTGTTGAAATAATCG	F	HIPK2;HIPK2	NM_001113239;NM_022740	Body;Body						TRUE										chr7:139445480-139446135	3							7	139092175
4.67754	9578	cg00268500	39781535	39781535	0.126748	726.899	0.0270972	1633.86	cg00268500	37	2	64067540	CGCCTATCACAGCAGCTCTACAGGATTAGGAACCGGGGCAATGGGGATGG	F	UGP2;UGP2	NM_006759;NM_001001521	TSS1500;TSS1500	chr2:64067892-64068906	N_Shore						2:64067487-64069136	Promoter_Associated	UGP2;UGP2;UGP2;UGP2	ENST00000394417.2;ENST00000467648.2;ENST00000487469.1;ENST00000337130.5	TSS1500;TSS1500;TSS1500;TSS1500	UGP2;UGP2;UGP2;UGP2;UGP2;UGP2;UGP2;UGP2;UGP2;UGP2;UGP2;UGP2;UGP2;UGP2;UGP2;UGP2	ENST00000394417.2;ENST00000466642.1;ENST00000484142.1;ENST00000482668.1;ENST00000497510.1;ENST00000483461.1;ENST00000480679.1;ENST00000483108.1;ENST00000487469.1;ENST00000493222.1;ENST00000467400.1;ENST00000487640.1;ENST00000337130.5;ENST00000475550.1;ENST00000484056.2;ENST00000488245.2	TSS1500;TSS1500;TSS1500;TSS1500;TSS1500;TSS1500;TSS1500;TSS1500;TSS1500;TSS1500;TSS1500;TSS1500;TSS1500;TSS1500;TSS1500;TSS1500	chr2:64067485-64067815	3						TRUE	2	63921044	rs558752899	40	0.0002
0.398612	9599	cg00269041	81757567	81757567	0.0702989	15764.4	0.176359	16956.8	cg00269041	37	5	156698625	CGGGTAACTTGTGCTAATAATAGCTTAAGCACTGAGGTTTGCAAACAAGG	R	CYFIP2;CYFIP2;CYFIP2;CYFIP2	NM_001037333;NM_001291722;NM_001291721;NM_014376	5'UTR;5'UTR;5'UTR;5'UTR								5:156698593-156699236	Promoter_Associated	CYFIP2;CYFIP2;CYFIP2;CYFIP2;CYFIP2;CYFIP2	ENST00000318218.6;ENST00000442283.2;ENST00000522463.1;ENST00000521420.1;ENST00000347377.6;ENST00000377576.3	5'UTR;5'UTR;5'UTR;5'UTR;5'UTR;5'UTR	CYFIP2;CYFIP2;CYFIP2;CYFIP2;CYFIP2;CYFIP2;CYFIP2;CYFIP2;CYFIP2;CYFIP2;CYFIP2;CYFIP2	ENST00000523969.1;ENST00000520759.1;ENST00000442283.2;ENST00000522463.1;ENST00000522637.1;ENST00000519002.1;ENST00000519252.1;ENST00000520419.1;ENST00000347377.6;ENST00000522423.1;ENST00000519153.1;ENST00000377576.3	5'UTR;5'UTR;5'UTR;5'UTR;5'UTR;5'UTR;5'UTR;5'UTR;5'UTR;5'UTR;5'UTR;5'UTR			chr5:156697799-156699719	6	chr5:156697906-156700748	6			5	156631203	rs188500293;rs564210571	2;1	0.000200;0.000200
0.291567	9620	cg00269908	26611955	26611955	0.103287	5416.79	0.354247	6192.15	cg00269908	37	7	100231916	CGTGGGCCTCATGGAGACACTTTACACCAAGGTACTCAGGGGAATCACCG	F	TFR2;TFR2	NM_001206855;NM_003227	TSS1500;Body	chr7:100230649-100231320	S_Shore								TFR2	ENST00000544242.1	TSS1500	TFR2;TFR2;TFR2;TFR2;TFR2;TFR2;TFR2	ENST00000462090.1;ENST00000490084.1;ENST00000473374.1;ENST00000473571.1;ENST00000475011.1;ENST00000476304.1;ENST00000465294.1	TSS1500;TSS1500;TSS1500;TSS1500;TSS1500;TSS1500;3'UTR			chr7:100230388-100232009	6	chr7:100230406-100232041	6			7	100069852	rs578193689	24	0.0002
0.383177	9641	cg00270594	60714170	15664182	0.00324071	8562.72	0.00845747	9836.13	cg00270594	37	10	70716161	GGAACCCCGGGGTGCGGGAGAAGTGCCCGGGCTGGGATCGTGGGAGCGCG	R	DDX21	NM_004728	Body	chr10:70715938-70716494	Island					10:70385473-70386500	10:70715239-70716586	Promoter_Associated							chr10:70716025-70716535	3						TRUE	10	70386167
0.374118	9645	cg00270654	30678927	73676964	0.198801	13663.1	0.531388	13810.6	cg00270654	37	16	87735724	GAACCCATATCTGCTGGAATCTCCCGGTCTGTTCCACACACGATCATGCG	F	LOC100129637	NR_024488	Body	chr16:87736652-87736907	N_Shore					16:86293190-86293250			AC010536.1	ENST00000446344.1	1stExon	KLHDC4;AC010536.1;KLHDC4	ENST00000567298.1;ENST00000446344.1;ENST00000568346.1	3'UTR;1stExon;TSS1500	chr16:87734340-87735895	3						TRUE	16	86293225	rs544992512;rs563589318;rs530783720;rs113749000	9;25;33;46	0.000000;0.000399;0.000399;0.500000
0.192127	9652	cg00270878	98697278	41743234	0.0434656	4008.28	0.226234	3601.23	cg00270878	37	11	64334217	CGGACAACACCAGCCCAACAACATCAGAGTAAAATCGCACAAGCCGCGGT	R	SLC22A11	NM_018484	Body	chr11:64335489-64335965	N_Shore				TRUE		11:64333910-64334436	Unclassified_Cell_type_specific				SLC22A11;SLC22A11	ENST00000428570.1;ENST00000416590.1	TSS1500;TSS1500	chr11:64333925-64334355	3						TRUE	11	64090793	rs536940167;rs193141527	18;1	0.000200;0.000200
3.70643	9679	cg00271873	7734473	7734473	0.272904	284.191	0.0736298	154.837	cg00271873	37	Y	14649908	CGGACAAGCCTGAAAACTTGGGAGACTGCAGAAGCCTGAACAAACCTGGC	R				chrY:14649050-14649669	S_Shore																					TRUE	Y	13159918
0.371618	9692	cg00272500	62742177	62742177	0.243448	2315.41	0.655103	2960.75	cg00272500	37	1	174946178	CGTGATTAGCTTATTTTAATGAGTTTCATTCTGAGACATCAGTAATACTA	F	RABGAP1L;RABGAP1L	NM_001243764;NM_001243765	Body;Body										RABGAP1L	ENST00000367686.3	5'UTR	RABGAP1L;RABGAP1L;RABGAP1L;RABGAP1L	ENST00000485114.1;ENST00000461613.1;ENST00000367686.3;ENST00000469553.2	5'UTR;5'UTR;5'UTR;3'UTR	chr1:174945920-174946190	3							1	173212801	rs559046723	1	0.0002
0.231081	9694	cg00272582	18690950	18690950	0.0619331	91.4927	0.268015	123.207	cg00272582	37	Y	2802965	GGTCTAAGGGCCTGCAACAATGAGATCTGTCGCCTTGGCTAGGACTGGCG	R	ZFY;ZFY;ZFY	NM_003411;NM_001145276;NM_001145275	TSS1500;TSS200;TSS1500	chrY:2802964-2804283	Island					Y:2862947-2864321			ZFY;ZFY;ZFY	ENST00000383052.1;ENST00000155093.3;ENST00000431102.1	TSS1500;TSS1500;TSS200	ZFY;ZFY;ZFY;ZFY;ZFY	ENST00000383052.1;ENST00000449237.1;ENST00000469869.1;ENST00000443793.1;ENST00000431102.1	TSS1500;TSS1500;TSS1500;TSS1500;TSS200	chrY:2802920-2803710	3						TRUE	Y	2862965
0.35731	9695	cg00272608	80617469	80617469	0.264793	9415.57	0.741074	11501.4	cg00272608	37	17	25886429	CGCTGCTCTAGATGAAGATCTAGTGGTTGGGCAAACACATGCAGGCATTG	R	KSR1	NM_014238	5'UTR								17:25886246-25887472	Unclassified_Cell_type_specific	KSR1;KSR1	ENST00000398985.1;ENST00000398982.1	TSS1500;5'UTR	KSR1;KSR1	ENST00000398985.1;ENST00000398982.1	TSS1500;5'UTR	chr17:25886240-25886555	3							17	22910556	rs148714949	2	0.000799
0.377596	9708	cg00273100	3668197	3668197	0.247258	5042.87	0.654821	5644.25	cg00273100	37	17	48607266	CGGAAAACCTGGGTGAATTTCTAAGGACCTGCTACTTAAGAACGGATTAG	R	MYCBPAP	NM_032133	Body													MYCBPAP;MYCBPAP;MYCBPAP	ENST00000488432.1;ENST00000573066.1;ENST00000477744.1	5'UTR;TSS1500;5'UTR									17	45962265	rs182629155;rs149076750;rs78009100	44;43;1	0.000200;0.000200;0.041334
0.162635	9734	cg00273875	98630495	98630495	0.0545145	4625.67	0.335195	5341.59	cg00273875	37	1	192194980	CGGCTCCATAGGGGGTGGTCCTAAAGACACAGAAAACAGAAATCTTCCCA	F																			chr1:192194785-192195170	3							1	190461603	rs528396266	0	0.001398
0.345441	9736	cg00274125	97735582	97735582	0.166829	9399.76	0.482946	8910.97	cg00274125	37	16	56679419	CGTGAGCCACTGAAGTGGTGTGAGCCACTGTACCTGGCCAGGCTACCTTC	R				chr16:56677120-56677598	S_Shore														chr16:56679225-56679475	3							16	55236920	rs148378984	46	0.003195
0.251617	9744	cg00274428	88684596	88684596	0.0462921	12460.9	0.183978	16670.4	cg00274428	37	1	236066569	CGGTGAGTCCAGCACCACAGGGCCACCCAGAACTACTTGGCCTGCTGCCC	F																			chr1:236066345-236066650	3							1	234133192	rs144715908;rs12122194	0;1	0.000200;0.032348
3.71104	9749	cg00274550	41666878	93707325	0.0263696	3463.56	0.0071057	4286.32	cg00274550	37	3	197025150	CGGAAGGGGTACCCGGGGAGCATCCTAAGGGAACCTCTTCGCTTAAAAGG	F	DLG1;DLG1;DLG1;DLG1;DLG1-AS1	NM_001098424;NM_004087;NM_001204386;NM_001290983;NR_038289	5'UTR;5'UTR;5'UTR;5'UTR;Body	chr3:197024427-197025506	Island	high-CpG:198509157-198509934				3:198508720-198509978	3:197024650-197025736	Promoter_Associated	DLG1;DLG1;DLG1;DLG1;DLG1;AC092937.2;AC092937.2	ENST00000485409.1;ENST00000346964.2;ENST00000419354.1;ENST00000422288.1;ENST00000392382.2;ENST00000430666.1;ENST00000430666.1	TSS1500;5'UTR;5'UTR;TSS1500;TSS200;1stExon;5'UTR	DLG1;DLG1;DLG1;DLG1;DLG1;DLG1;DLG1;DLG1;DLG1;DLG1;AC092937.2;AC092937.2;AC092937.2;AC092937.2;DLG1	ENST00000485409.1;ENST00000359922.5;ENST00000419553.1;ENST00000419354.1;ENST00000422288.1;ENST00000434148.1;ENST00000412364.1;ENST00000436682.1;ENST00000456699.2;ENST00000392382.2;ENST00000414529.1;ENST00000430666.1;ENST00000414529.1;ENST00000430666.1;ENST00000471733.1	TSS1500;5'UTR;5'UTR;5'UTR;TSS1500;TSS1500;TSS1500;TSS1500;TSS1500;TSS200;1stExon;1stExon;5'UTR;5'UTR;3'UTR	chr3:197024665-197025155	3							3	198509547	rs535922919	41	0.000399
0.330497	9768	cg00275181	50651178	83616906	0.00861574	10880.7	0.0260691	10964.9	cg00275181	37	5	139537207	GGCATCACCCGGGTCTGATTGGACGGGAGTCCGCTCCGTGACAGTGGGCG	R										5:139517337-139517467	5:139536109-139537297	Unclassified	CTB-131B5.5	ENST00000523154.1	5'UTR	CTB-131B5.5	ENST00000523154.1	5'UTR	chr5:139537020-139537295	3						TRUE	5	139517391	rs567982205;rs528908082	32;27	0.000200;0.000200
0	9769	cg00275232	97640493	52718284	0	9843.16	0.0059762	10987.2	cg00275232	37	19	45579541	TTGGGGCCTGTTGGGGCTGCGCGTCTGGCTCGGGCTTGAGTTCGATGACG	R	ZNF296	NM_145288	1stExon	chr19:45579321-45580018	Island					19:50271068-50271839	19:45578467-45580515	Promoter_Associated	ZNF296	ENST00000303809.1	1stExon	ZNF296	ENST00000303809.1	1stExon	chr19:45578025-45579955	3					TRUE	TRUE	19	50271381	rs149259298;rs146219923;rs140111520;rs143782397	47;31;28;20	0.000200;0.000399;0.013978;0.000226
0.390617	9773	cg00275372	15646953	15646953	0.276393	5179.96	0.707581	5278.08	cg00275372	37	10	33249085	CGTGCTAAACAGGAAATCCTGATAAGTAGGAATAGTGCAAGCCACACTGC	F				chr10:33246271-33247707	S_Shore								RP11-479G22.3;RP11-462L8.1	ENST00000439974.2;ENST00000450890.1	3'UTR;5'UTR	RP11-479G22.3;ITGB1;ITGB1;ITGB1;RP11-462L8.1	ENST00000439974.2;ENST00000528877.1;ENST00000534049.1;ENST00000475184.1;ENST00000450890.1	3'UTR;5'UTR;5'UTR;5'UTR;5'UTR	chr10:33248860-33249330	3							10	33289091	rs1187078	48	0.342053
0.295629	9784	cg00275665	76624596	76624596	0.0412525	11434.6	0.139542	12566.6	cg00275665	37	20	48317973	GTGGGAGTCCAGCAGCTTTTACACGTTAGATTTTTCTATTTCCTCATTCG	R	B4GALT5	NM_004776	Body				chr20:48317822-48317822												chr20:48317880-48318330	3							20	47751380	rs141448540	1	0.002396
0.386187	9836	cg00277334	13787826	13787826	0.256015	13942.5	0.66293	16508.6	cg00277334	37	10	82204260	GCTCTCTGCCCTCTGTGCCACTCTGTGTCTTTAGAATCCTCTGTGCACCG	F									TRUE		10:82204242-82204806	Unclassified									chr10:82204232-82205105	6	chr10:82202204-82205335	6		TRUE	10	82194240	rs538807704;rs112457626	1;2	0.000200;0.500000
0.382936	9854	cg00277836	97601175	97601175	0.307986	14811.5	0.804276	14316.3	cg00277836	37	14	93503763	CGGTTGGGTTTCACTGCTGGAATAAACAGCAGCCACTGGCTGAAGGCGCA	F	ITPK1;ITPK1;ITPK1	NM_001142594;NM_001142593;NM_014216	Body;Body;Body										ITPK1;ITPK1	ENST00000555495.1;ENST00000556954.1	5'UTR;TSS1500	ITPK1;ITPK1;ITPK1	ENST00000553655.1;ENST00000555495.1;ENST00000556954.1	TSS1500;5'UTR;TSS1500					chr14:93501975-93504130	6			14	92573516	rs554779164;rs111840006	45;46	0.000200;0.500000
0.374122	9873	cg00278256	94751147	94751147	0.0646918	4762.01	0.172916	5872.67	cg00278256	37	X	67792068	AAAATTTCTGAAAATTTCACAATCAGCTCTTCTAAGTCAAGACAACCTCG	F																			chrX:67791520-67792175	3							X	67708793
0.300205	9876	cg00278359	99786105	99786105	0.124439	12734.9	0.414512	12897	cg00278359	37	6	30652829	CGGAGTTCAGGGTCCATTTCCACCCTTCTGTTGGCTTCATGCCCCTCTCG	R	KIAA1949;KIAA1949	NM_001134870;NM_133471	Body;1stExon	chr6:30654392-30654934	N_Shore			RDMR			6:30652289-30655443	Promoter_Associated	PPP1R18;PPP1R18;PPP1R18	ENST00000376424.2;ENST00000488324.1;ENST00000274853.3	1stExon;3'UTR;1stExon	PPP1R18;PPP1R18;PPP1R18;PPP1R18	ENST00000376424.2;ENST00000467662.1;ENST00000488324.1;ENST00000274853.3	1stExon;3'UTR;3'UTR;1stExon	chr6:30652300-30652830	3						TRUE	6	30760808	rs9262143;rs138394556;rs535637810	50;49;2	0.019369;0.005990;0.000599
0.23517	9878	cg00278392	61776874	61776874	0.0694083	4705.1	0.295141	5341.95	cg00278392	37	6	16802505	GCACAATATGAGCCAGTCTGGGTCCTTACATCATCTTTGGCAAACCATCG	F									TRUE										chr6:16802320-16802615	3						TRUE	6	16910484	rs540772399;rs148609530	28;38	0.000200;0.002196
0.378895	9903	cg00279557	45637220	45637220	0.170634	9065.66	0.450346	11273.6	cg00279557	37	16	3064850	CGTCCACCCCCCAGGGCCAGGTCCCAGCTATGTAGACCCCCGCCCCCACC	R	CLDN6	NM_021195	3'UTR	chr16:3063679-3063981	S_Shore								CLDN6;CLDN6	ENST00000396925.1;ENST00000328796.4	3'UTR;3'UTR	CLDN6;CLDN6;CLDN6	ENST00000396925.1;ENST00000328796.4;ENST00000576978.1	3'UTR;3'UTR;3'UTR			chr16:3061773-3066531	6	chr16:3062214-3066594	6		TRUE	16	3004851	rs372149570;rs569956421;rs539101643;rs558817424	45;43;26;10	0.004992;0.000200;0.000200;0.000200
0.375852	9925	cg00280235	38655236	38655236	0.0426482	4290.02	0.113471	5011.11	cg00280235	37	7	107797076	CGGTTTCATCATCAAACTGGAGAATGAGCAAATCAGAAATGGAATTAATT	F	NRCAM;NRCAM;NRCAM;NRCAM	NM_001037133;NM_001037133;NM_001037132;NM_005010	1stExon;5'UTR;Body;Body										NRCAM;NRCAM	ENST00000522550.1;ENST00000522550.1	1stExon;3'UTR	NRCAM;NRCAM;NRCAM;NRCAM	ENST00000522550.1;ENST00000522550.1;ENST00000415105.1;ENST00000465585.1	1stExon;3'UTR;3'UTR;3'UTR								TRUE	7	107584312	rs537632400	0	0.000399
0.394604	9963	cg00281100	95662270	95662270	0.274684	8878.64	0.696099	9454.83	cg00281100	37	10	90041434	CGAAAGTGATGCAAGAATTTAAAACTGGCCATAGCTTTCAGGGATCTCAG	R	RNLS	NM_018363	Body						TRUE										chr10:90041340-90041610	3						TRUE	10	90031414
0.381296	9987	cg00281781	99621257	99621257	0.062823	6990.59	0.164762	7936.5	cg00281781	37	5	132630679	CGGCCACCCTGCTGACTAGTCTCACTTTGGATTCAGGACTAGGGCCCTCA	F	FSTL4	NM_015082	Body																chr5:132630485-132631155	3							5	132658578
0.317377	9994	cg00282154	20752963	20752963	0.221525	6560.4	0.697986	5715.85	cg00282154	37	12	57704311	CGAGTCTTGTGTATTTGTTAAGTATGGATACATACCTCCTGCTTAATGCA	R	R3HDM2	NM_014925	TSS200										R3HDM2;R3HDM2;R3HDM2	ENST00000358907.2;ENST00000403821.2;ENST00000347140.3	TSS200;5'UTR;5'UTR	R3HDM2;R3HDM2;R3HDM2;R3HDM2;R3HDM2	ENST00000551465.1;ENST00000358907.2;ENST00000403821.2;ENST00000448732.1;ENST00000347140.3	TSS200;TSS200;5'UTR;5'UTR;5'UTR									12	55990578
0.335914	10029	cg00283125	36770875	36770875	0.254265	10884.9	0.756933	12027.9	cg00283125	37	13	31155571	AGGCTGAATCCTGCCTGCTGCTCATTTTTGCAAAGTTTTATTAGAATACG	R													HMGB1	ENST00000405805.1	5'UTR	HMGB1	ENST00000405805.1	5'UTR					chr13:31155459-31156291	6			13	30053571
0.311661	10036	cg00283409	35659860	35659860	0.231164	5575.13	0.741717	4662.6	cg00283409	37	17	68309673	CGCCAGGTGTTTTTTTAGACTCAGATGCAAATTTGCTTAGGTTTATATTT	F							chr17:68309642-68309642		TRUE										chr17:68309660-68309910	3							17	65821268	rs568722684;rs563184853	0;37	0.000200;0.000599
0.368475	10052	cg00283934	92667340	92667340	0.230153	13868.1	0.62461	14811.7	cg00283934	37	14	77686139	CCTGGGCACAAGGCCGTGTTTTTCTCTGGTCTTAGACTTTCTGGATCACG	R	TMEM63C	NM_020431	Body										RP11-463C8.4	ENST00000557752.1	3'UTR	RP11-463C8.4	ENST00000557752.1	3'UTR	chr14:77685905-77686475	3							14	76755892	rs112881071;rs532086573;rs541806639;rs570903011	36;35;30;24	0.002396;0.000200;0.000200;0.001198
0.351836	10057	cg00284129	92766120	92766120	0.26252	7179.03	0.746144	8077.55	cg00284129	37	20	62451032	CGTCTAGTGAAATCCAGTGAGCAGCCGTGAAAATGGCTTTAACTAGATGG	F	ZBTB46-AS1	NR_110081	Body							20:61921452-61921647	20:62450635-62451384	Unclassified_Cell_type_specific	ZBTB46;ZBTB46	ENST00000245663.3;ENST00000302995.2	5'UTR;5'UTR	ZBTB46;ZBTB46	ENST00000245663.3;ENST00000302995.2	5'UTR;5'UTR			chr20:62450657-62451456	6	chr20:62450778-62451461	6			20	61921476	rs574158288;rs6062543	7;47	0.000399;0.193490
18.1213	10062	cg00284249	75663452	44772267	0.0136563	10934.7	0.000753603	12287.7	cg00284249	37	1	36107245	AGCGGGCGCGGCGCCGGGTGCCTTATGTTCAGTGCTTGTCTCTGGGATCG	R	PSMB2;PSMB2;PSMB2	NM_002794;NM_002794;NM_001199779	1stExon;5'UTR;TSS200	chr1:36106969-36107261	Island					1:35879557-35879848	1:36106800-36107562	Unclassified	PSMB2;PSMB2	ENST00000373237.3;ENST00000373237.3	1stExon;5'UTR	PSMB2;PSMB2	ENST00000373237.3;ENST00000373237.3	1stExon;5'UTR	chr1:36107060-36107355	3							1	35879832	rs574231529;rs58724360;rs560845389	26;17;16	0.000200;0.008486;0.000599
0.297893	10066	cg00284386	31808291	31808291	0.186534	8968.06	0.626178	7723.14	cg00284386	37	8	1786207	CGCCCTGAACTCTATGGAGGAGACAATGAATAAACCCCTTTGAACTCTGC	R	ARHGEF10	NM_014629	5'UTR							8:1773614-1773730			ARHGEF10;ARHGEF10	ENST00000349830.3;ENST00000520359.1	5'UTR;5'UTR	ARHGEF10;ARHGEF10	ENST00000349830.3;ENST00000520359.1	5'UTR;5'UTR	chr8:1786045-1786335	3						TRUE	8	1773614	rs547565640	4	0.003994
0.386722	10089	cg00285072	91779327	91779327	0.0884297	11165.4	0.228665	13921.4	cg00285072	37	17	41080953	CGGACATGATCCAAATAATCACAAAGTGACGTTTGGTAGAGAGCAAAGTA	R									TRUE										chr17:41080700-41080995	3							17	38334479	rs149649509	30	0.000399
0.277519	10108	cg00285587	90782141	90782141	0.155699	3634.32	0.561037	2907.49	cg00285587	37	17	35945533	CGTTTCCTGAAGGAAAAATGATCTAATAAAGAACCAGCTCCCGGGATTAT	F	SYNRG;SYNRG;SYNRG;SYNRG;SYNRG;SYNRG;SYNRG;SYNRG;SYNRG;SYNRG;SYNRG;SYNRG;SYNRG;SYNRG	NM_001163545;NM_001163544;NM_198882;NM_001163547;NM_001163546;NM_007247;NM_080550;NM_001163545;NM_001163544;NM_198882;NM_001163547;NM_001163546;NM_007247;NM_080550	ExonBnd;ExonBnd;ExonBnd;ExonBnd;ExonBnd;ExonBnd;ExonBnd;Body;Body;Body;Body;Body;Body;Body										SYNRG	ENST00000346661.3	ExonBnd	SYNRG;SYNRG;SYNRG	ENST00000346661.3;ENST00000427923.1;ENST00000378189.1	ExonBnd;TSS200;3'UTR									17	33019646	rs371934357;rs576605816;rs112894071	12;41;42	0.000200;0.003794;0.004193
0.390618	10113	cg00285672	17787115	17787115	0.199934	5731.76	0.511839	5838.4	cg00285672	37	3	189689722	TATACCTATAGTCTCGAAATGTGTAAGCAGGAGGCTCCTTCCAGCATTCG	R	P3H2;P3H2	NM_001134418;NM_018192	Body;Body													LEPREL1;LEPREL1;LEPREL1	ENST00000467131.1;ENST00000482780.1;ENST00000463171.1	3'UTR;3'UTR;TSS200									3	191172416	rs201411795;rs35067805;rs34620268;rs140544765;rs114217732;rs185084775;rs75714029	41;35;32;31;28;18;1	0.000200;0.000799;0.012820;0.000200;0.000998;0.000200;0.001398
0.300528	10162	cg00287477	53684283	53684283	0.15635	12466.7	0.520251	12126.3	cg00287477	37	4	185721584	CGATCTTCACTGGAGTGACTGGAAACCTTTTCGGATTGGTCGGAGCCCAG	R	ACSL1;SLED1	NM_001995;NR_003542	Body;TSS1500	chr4:185724434-185724647	N_Shelf								RP11-701P16.1;ACSL1;ACSL1;ACSL1	ENST00000506741.1;ENST00000509038.1;ENST00000437665.3;ENST00000454703.2	TSS1500;3'UTR;5'UTR;5'UTR	RP11-701P16.1;ACSL1;ACSL1;ACSL1	ENST00000506741.1;ENST00000509038.1;ENST00000437665.3;ENST00000454703.2	TSS1500;3'UTR;5'UTR;5'UTR	chr4:185721180-185721615	3						TRUE	4	185958578	rs113503621;rs549635305;rs535193572;rs189700463;rs554964608;rs181261554	41;32;25;21;19;1	0.000200;0.000200;0.000599;0.000200;0.000200;0.000200
0.398994	10168	cg00287694	56773225	56773225	0.121638	3885.57	0.304861	4292.48	cg00287694	37	8	131548725	TAAGATGGATTCAGTCATTCAGTAAACATTTACCGAGGCTTTGGGAAACG	F																			chr8:131548500-131548730	3							8	131617907	rs142941154;rs76552202;rs577838226	1;5;16	0.000399;0.006789;0.000200
0.321091	10182	cg00287915	76640544	76640544	0.0409859	9351.74	0.127646	14376.3	cg00287915	37	5	1503595	CGGCCACGGTCTCTCTAATACTGAAAGCTAGCTTCAGCGCTGTGCAGCTC	F	LPCAT1	NM_024830	Body				chr5:1503544-1503544	CDMR		5:1556233-1556780	5:1503163-1504088	Unclassified				LPCAT1	ENST00000514484.2	3'UTR	chr5:1503305-1504555	3						TRUE	5	1556595	rs149154020;rs560405357;rs36979;rs548968701;rs568009302	0;6;15;34;49	0.000200;0.000200;0.087959;0.000399;0.000200
0.36007	10191	cg00288436	96614258	96614258	0.301965	3946.63	0.838629	4175.45	cg00288436	37	21	34625037	TACTGCTTGCTCATCACTGTGCTCTAAATAAACAGATACACAGTAGTTCG	F	IFNAR2;IFNAR2;IFNAR2;IFNAR2;IFNAR2;IFNAR2	NM_207584;NM_000874;NM_001289128;NM_001289126;NM_001289125;NM_207585	Body;Body;Body;Body;Body;Body													IFNAR2;IFNAR2;AP000295.9;AP000295.9;AP000295.9	ENST00000417007.1;ENST00000382238.2;ENST00000549211.1;ENST00000451624.1;ENST00000435704.1	3'UTR;3'UTR;TSS200;5'UTR;3'UTR									21	33546907	rs147496374;rs571449422	0;13	0.004792;0.000200
4.68278	10199	cg00288598	80620348	51605919	0.0377339	5821.5	0.008058	7810.2	cg00288598	37	8	141555295	TAGAAGGGGCCTGGGAGCCAGCGCAAGCAGTGATGGGTTCGGCTGAGTCG	F	EIF2C2;EIF2C2	NM_012154;NM_001164623	Body;Body	chr8:141559164-141559368	N_Shelf		chr8:141555144-141555144		TRUE		8:141554874-141555329	Unclassified_Cell_type_specific				EIF2C2	ENST00000523609.1	3'UTR	chr8:141554880-141556135	3						TRUE	8	141624477	rs543783671;rs186443879;rs533243900	19;20;50	0.000200;0.000200;0.000200
0.318498	10221	cg00289211	9716993	9716993	0.0426313	13080.7	0.133851	15055.5	cg00289211	37	2	109966791	CGGCTCCCACAGCAGACAAGGGGGAAGTGTCATATCACAGATTCTTTGTT	F	SH3RF3	NM_001099289	Body						TRUE										chr2:109965800-109966950	3							2	109333223	rs567953245;rs372591286	5;6	0.000200;0.000200
0.383364	10231	cg00289496	21700289	21700289	0.080951	4437.27	0.21116	5162.5	cg00289496	37	16	87420944	CGAGGAAGAACTAGATAGAAGAGATCATTTGTTTTAACACTATGATGAGG	F	FBXO31	NM_001282683	5'UTR	chr16:87416583-87418238	S_Shelf								MAP1LC3B	ENST00000562778.1	5'UTR	FBXO31;FBXO31;MAP1LC3B;MAP1LC3B;FBXO31	ENST00000563113.1;ENST00000569412.1;ENST00000561823.1;ENST00000562778.1;ENST00000567622.1	5'UTR;3'UTR;5'UTR;5'UTR;3'UTR	chr16:87420940-87421135	3							16	85978445	rs538623253;rs550259724;rs138378284	0;9;22	0.000200;0.000200;0.007588
0.293842	10232	cg00289503	59621852	59621852	0.0498242	12326	0.169561	15361.2	cg00289503	37	20	61470028	CGAGGTGTGGACACAGACATATGGTTAGAGTATCTGTTGCAGCCACACCA	R	COL9A3	NM_001853	Body	chr20:61471903-61472256	N_Shore								COL9A3;COL9A3;COL9A3	ENST00000537652.1;ENST00000462700.1;ENST00000343916.3	3'UTR;5'UTR;ExonBnd	COL9A3;COL9A3;COL9A3;COL9A3;COL9A3;COL9A3	ENST00000537652.1;ENST00000466192.1;ENST00000462700.1;ENST00000467819.1;ENST00000466532.1;ENST00000343916.3	3'UTR;5'UTR;5'UTR;5'UTR;5'UTR;ExonBnd	chr20:61469900-61470135	3						TRUE	20	60940473	rs376017540;rs532096265	30;7	0.000799;0.000200
0.347211	10238	cg00289969	33622835	33622835	0.107219	10506.4	0.3088	11931	cg00289969	37	17	62185243	CGAAGTATAACAGAATTTGGAATGATTTACTGGTGGACTGAAATCTTTAA	R	ERN1	NM_001433	Body																chr17:62184960-62185535	3							17	59538975
0.303073	10264	cg00290637	96668448	96668448	0.0633204	15048.9	0.208928	21223.1	cg00290637	37	12	54807846	AGAGTTTACAAAGCTTGTAAAGCCCACAAGCCAGGGGCATATCCATTCCG	R	ITGA5;LOC102724050;LOC102724050	NM_002205;NR_120487;NR_120486	Body;Body;Body										ITGA5;RP11-753H16.5	ENST00000547744.1;ENST00000552785.1	TSS1500;5'UTR	ITGA5;RP11-753H16.3;RP11-753H16.5	ENST00000547744.1;ENST00000550474.1;ENST00000552785.1	TSS1500;5'UTR;5'UTR					chr12:54804574-54808772	6			12	53094113
2.88665	10269	cg00290924	74771946	45697880	0.0104678	11652.4	0.00362629	12931.1	cg00290924	37	10	27389534	CGCCGAGATTTGCGAGGTCTGGGCCTTGCACATGCGCATGGAGCACACTT	R	ANKRD26	NM_014915	TSS200	chr10:27389075-27389622	Island					10:27428863-27429673	10:27388815-27390046	Promoter_Associated	ANKRD26;ANKRD26	ENST00000376087.4;ENST00000436985.2	TSS200;TSS1500	ANKRD26;ANKRD26	ENST00000376087.4;ENST00000436985.2	TSS200;TSS1500	chr10:27388805-27389555	3						TRUE	10	27429540	rs553200644;rs11015529	44;39	0.000200;0.349641
0.302249	10292	cg00291442	62787852	62787852	0.0143421	3139.66	0.0474513	3190.79	cg00291442	37	12	99325398	CGAAACAAAACATGGTTGTAACAGGACATCAATATAAAAAGAGTAATACA	R	ANKS1B;ANKS1B;ANKS1B;ANKS1B;ANKS1B;ANKS1B;ANKS1B;ANKS1B	NM_020140;NM_181670;NM_001204069;NM_001204070;NM_001204066;NM_001204067;NM_001204068;NM_152788	Body;Body;Body;Body;Body;Body;Body;Body										RP11-473C19.1	ENST00000551372.1	TSS200	RP11-473C19.1	ENST00000551372.1	TSS200									12	97849529
0.384454	10303	cg00291933	40782159	47612106	0.248289	5993.86	0.645822	7841.74	cg00291933	37	12	49208037	TCGGAGTCAGCGTGTGTCTGTCTCCATGAAGGGGGGTCCGTCTCTCCCCG	R	CACNB3;CACNB3	NM_001206916;NM_001206917	TSS1500;TSS200	chr12:49208205-49209439	N_Shore					12:47494294-47495706	12:49207543-49209193	Promoter_Associated	CACNB3;CACNB3;CACNB3	ENST00000536187.2;ENST00000550168.1;ENST00000540990.1	TSS1500;TSS1500;TSS200	CACNB3;CACNB3;CACNB3;CACNB3;CACNB3;CACNB3;CACNB3;CACNB3;CACNB3;CACNB3	ENST00000549226.1;ENST00000548860.1;ENST00000536187.2;ENST00000548874.1;ENST00000551716.1;ENST00000550168.1;ENST00000552465.1;ENST00000550391.1;ENST00000540990.1;ENST00000547693.1	TSS1500;TSS1500;TSS1500;TSS1500;TSS1500;TSS1500;TSS1500;TSS200;TSS200;5'UTR			chr12:49207216-49210389	6	chr12:49207154-49210560	6			12	47494304
0.366965	10319	cg00292312	33636229	33636229	0.0756169	15290.5	0.20606	16343.6	cg00292312	37	1	7318138	CGTGAGGACTTCCAGATACCCAGATCTGGTGCCGTTAGATGCTGCAACCT	F	CAMTA1	NM_015215	Body						TRUE																	TRUE	1	7240725	rs547066936;rs149105287;rs529425872;rs548061770	0;6;7;33	0.000200;0.000399;0.000200;0.000200
0.244666	10321	cg00292334	86671439	86671439	0.101605	4210.58	0.41528	5552.3	cg00292334	37	5	100115829	GTCTACTAGGGATCCACTTTTGCCACATAAGCAATGTCCCTTACATTGCG	R							chr5:100115654-100115654												chr5:100115640-100115930	3							5	100143728	rs539242192;rs112052198	32;1	0.000200;0.500000
0.395665	10324	cg00292355	19794884	19794884	0.225507	3353.47	0.569945	3631.23	cg00292355	37	9	113226781	CCCAATGCACTTATGAGGACTACAACTTCCAAGATGCAATGCTGGAAACG	R	SVEP1	NM_153366	Body										SVEP1	ENST00000467821.1	3'UTR	SVEP1	ENST00000467821.1	3'UTR	chr9:113226665-113226875	3							9	112266602	rs12344451;rs552275649	51;24	0.025160;0.000200
0.360108	10351	cg00293060	97787919	83722888	0.0665768	18750.5	0.18488	19669.8	cg00293060	37	12	132944284	TGGCCGTGGCCCTGACTCCTGGAGTCCACTCTGTTGAGCCACGGGACACG	F										12:131454083-131454778	12:132944211-132944375	Unclassified_Cell_type_specific									chr12:132942598-132944809	6	chr12:132943848-132944374	6		TRUE	12	131454357	rs138437171;rs115927719;rs551011317;rs28571035	1;8;19;49	0.001398;0.001997;0.000200;0.291534
0.334647	10381	cg00293981	28772197	28772197	0.234786	3610.67	0.701595	2943.85	cg00293981	37	2	133430101	TGTTTGTGGGTACACTCTGTAAACCTACAACAGGGCCTGCCAAAAAATCG	F	LYPD1;NCKAP5;NCKAP5	NM_001077427;NM_207481;NM_207363	TSS1500;3'UTR;3'UTR	chr2:133426652-133428870	S_Shore								LYPD1;NCKAP5	ENST00000345008.6;ENST00000409261.1	TSS1500;3'UTR	LYPD1;NCKAP5	ENST00000345008.6;ENST00000409261.1	TSS1500;3'UTR								TRUE	2	133146571	rs75373613;rs539388123	0;7	0.029353;0.000200
0.3894	10387	cg00294109	99757547	99757547	0.0974286	11570.2	0.250202	12382.4	cg00294109	37	3	3219781	CGTGCCTCTGCATGAGATGAGTCATCAGACTTCACTGATAGCTCTGAACA	R	CRBN	NM_016302	Body	chr3:3221083-3221617	N_Shore								CRBN	ENST00000546075.1	5'UTR	CRBN;CRBN;CRBN;CRBN	ENST00000498700.1;ENST00000478353.1;ENST00000546075.1;ENST00000491834.1	3'UTR;3'UTR;5'UTR;3'UTR	chr3:3219640-3219915	3						TRUE	3	3194781	rs35146995;rs564279824;rs578085698;rs140635372	51;41;6;5	0.004792;0.000599;0.000200;0.002596
0.375025	10414	cg00294830	91658339	91658339	0.0772185	17327	0.205902	19365.7	cg00294830	37	16	32876669	CTCCCAGTTGTAACCTGTTTTCCTGATTCCAGACTTGTGGGTAAGAGTCG	R																			chr16:32876645-32876975	3							16	32784170	rs1651608	15	0.464286
0.348102	10430	cg00295182	32772854	32772854	0.219445	6527.33	0.630405	7437.89	cg00295182	37	1	2456436	GGGAGGCAATGCTTCTTAGGGGGTGTGGCCTGGTGCCAGGTATGAGAACG	F	PANK4	NM_018216	Body	chr1:2457241-2458259	N_Shore				TRUE		1:2456298-2458748	Promoter_Associated	PANK4	ENST00000491212.1	3'UTR	PANK4;PANK4	ENST00000491212.1;ENST00000514922.1	3'UTR;3'UTR			chr1:2456309-2468031	6	chr1:2455057-2459706	6		TRUE	1	2446296	rs75492044;rs560213241	25;45	0.500000;0.000200
0.319968	10446	cg00295547	98715143	98715143	0.137932	10635.8	0.431082	11540.4	cg00295547	37	5	146270627	CGTAGAGAATAAAAGTGGCTGTCACAGATACAGCACTTAACTGGTAATGA	F	PPP2R2B;PPP2R2B;PPP2R2B;PPP2R2B;PPP2R2B;PPP2R2B	NM_181677;NM_181676;NM_181674;NM_001271900;NM_001271899;NM_181678	Body;Body;Body;Body;Body;5'UTR										PPP2R2B;PPP2R2B;PPP2R2B	ENST00000508545.2;ENST00000394410.2;ENST00000356826.3	5'UTR;5'UTR;5'UTR	PPP2R2B;PPP2R2B;PPP2R2B;PPP2R2B;PPP2R2B;PPP2R2B;PPP2R2B;PPP2R2B	ENST00000515880.1;ENST00000512011.1;ENST00000502876.1;ENST00000509721.1;ENST00000520231.1;ENST00000508545.2;ENST00000394410.2;ENST00000356826.3	3'UTR;3'UTR;3'UTR;3'UTR;3'UTR;5'UTR;5'UTR;5'UTR	chr5:146270365-146270690	3							5	146250820	rs184050005;rs146007468	1;14	0.001398;0.003594
0.372714	10458	cg00295780	68724291	68724291	0.0880488	7266.69	0.236237	9208.3	cg00295780	37	1	243635800	CGGAAGCAAGTAAGAAATGCAGCATCCAGGTTAAAAATGAATTCACTTAT	F	SDCCAG8	NM_006642	Body	chr1:243637639-243638142	N_Shore				TRUE							SDCCAG8	ENST00000463042.1	5'UTR	chr1:243635645-243636055	3						TRUE	1	241702423	rs185375333	5	0.0002
0.195334	10474	cg00296189	85771302	79726296	0.00706811	7200.24	0.0361846	9629.18	cg00296189	37	8	141520896	GGTCCCGGAGTCTGGTGGGAACGGCCTCTTCGGGACTGCTCCGAGAGACG	F	CHRAC1;CHRAC1	NR_023360;NM_017444	TSS1500;TSS1500	chr8:141520869-141522460	Island					8:141589866-141591642	8:141520513-141522364	Promoter_Associated	CHRAC1;CHRAC1	ENST00000220913.5;ENST00000519533.1	TSS1500;TSS1500	CHRAC1;CHRAC1;CHRAC1;CHRAC1	ENST00000220913.5;ENST00000519533.1;ENST00000518971.1;ENST00000519618.1	TSS1500;TSS1500;TSS1500;TSS1500	chr8:141520525-141521550	3						TRUE	8	141590078	rs2231512;rs542508864;rs2231513	10;13;18	0.012580;0.000200;0.014377
0.345928	10495	cg00296936	59730887	59730887	0.0100799	8635.91	0.0291386	8890.1	cg00296936	37	5	155249466	CCTGTTCACAGAGGCCCTGAAAATACCTTTGAAATGTCCTGAAATTGACG	R																					chr5:155249285-155249594	6	chr5:155249175-155249597	6			5	155182044	rs575972319;rs541732394	11;1	0.000200;0.000399
2.98364	10496	cg00296938	30646280	99772362	0.0107502	13035.5	0.00360306	15245.9	cg00296938	37	3	49044463	GAGTCAGTACACAATAAATAACATGAATATAGGAACTGCGCCGTATCGCG	F	P4HTM;WDR6;P4HTM	NM_177938;NM_018031;NM_177939	3'UTR;TSS200;3'UTR	chr3:49044132-49045576	Island					3:49019151-49020573			WDR6;WDR6;WDR6;WDR6;WDR6;P4HTM;P4HTM	ENST00000489684.1;ENST00000354294.5;ENST00000415265.2;ENST00000448293.1;ENST00000395474.3;ENST00000343546.4;ENST00000383729.4	TSS1500;TSS1500;TSS1500;TSS1500;TSS200;3'UTR;3'UTR	P4HTM;WDR6;WDR6;WDR6;WDR6;WDR6;WDR6;WDR6;WDR6;WDR6;WDR6;WDR6;WDR6;P4HTM;P4HTM;P4HTM;P4HTM	ENST00000491739.1;ENST00000429900.2;ENST00000462064.1;ENST00000473238.2;ENST00000415265.2;ENST00000452875.1;ENST00000420783.3;ENST00000472878.1;ENST00000419837.1;ENST00000461687.1;ENST00000489427.1;ENST00000491365.1;ENST00000395474.3;ENST00000343546.4;ENST00000383729.4;ENST00000472301.1;ENST00000484115.1	5'UTR;TSS1500;TSS1500;TSS1500;TSS1500;TSS1500;TSS1500;TSS1500;TSS1500;TSS1500;TSS1500;TSS1500;TSS200;3'UTR;3'UTR;5'UTR;5'UTR	chr3:49043545-49044475	3						TRUE	3	49019467	rs569383278;rs539907966;rs555518775	6;10;35	0.000799;0.000200;0.002596
0.375148	10516	cg00297521	3776109	3776109	0.146613	12055.7	0.390815	13663.6	cg00297521	37	15	69570877	CGGAGTCACCAAGATGTGAAGAGGCAAAGTCACTGGCTCCACACCCACAG	R													RP11-352D13.6;RP11-352D13.5	ENST00000570122.1;ENST00000558269.1	3'UTR;TSS200	RP11-352D13.6;RP11-352D13.5	ENST00000570122.1;ENST00000558269.1	3'UTR;TSS200	chr15:69570705-69571575	3							15	67357931	rs369852116;rs141763729	44;9	0.000998;0.000399
0.260861	10543	cg00298218	58739528	58739528	0.0409624	3303.04	0.157028	3190.29	cg00298218	37	1	83955790	TCATCCATCTGAAAACACAGGATCATGTCTATCACAGTGGAAATTTTACG	F																					chr1:83950488-83955903	6					1	83728378	rs529267167;rs549395218	14;19	0.000200;0.000200
0.259358	10579	cg00299286	82749293	82749293	0.0833025	8286.41	0.321187	9834.95	cg00299286	37	5	180478185	CGTGCCTTTTGTAATCTGTGGACATGCCTCACTGCTTTCAGCCTGCTTCA	R	BTNL9	NM_152547	Body	chr5:180479585-180480959	N_Shore														chr5:180478085-180478695	3						TRUE	5	180410791
0.352239	10587	cg00299538	14805949	14805949	0.255103	9335.09	0.724232	7546.17	cg00299538	37	22	38160592	CGACTTTCTGTGGGATCATTTCTGGGAGTGAACCTACTAGGTCAACCAGT	F	TRIOBP;TRIOBP	NM_007032;NM_001039141	Body;Body										NOL12	ENST00000455236.1	5'UTR	NOL12;TRIOBP	ENST00000455236.1;ENST00000344404.6	5'UTR;3'UTR					chr22:38158035-38161075	6			22	36490538	rs570692425	0	0.0002
0.367566	10597	cg00299820	31798905	39754116	0.0545192	12973	0.148325	13283.2	cg00299820	37	1	11943154	CGGGTGGCGCTCACTGCCTACAGCAGGTGTGGCCATGGTGCTGACAGGTC	R							chr1:11942925-11942925		TRUE		1:11943111-11943179	Unclassified_Cell_type_specific							chr1:11942845-11943275	3						TRUE	1	11865741	rs544500987;rs562417269;rs181979390	29;26;2	0.000200;0.000799;0.000200
0.397372	10619	cg00300627	8718450	8718450	0.173811	5038.59	0.437402	5930.69	cg00300627	37	9	132646360	TGCCATGTGCAGACTTTGGCAGTTTCCCAATCTTGGTATAAAGGTAAACG	R				chr9:132648043-132648284	N_Shore														chr9:132646225-132646495	3						TRUE	9	131686181	rs141043793;rs567259144	50;35	0.010982;0.000200
0.371349	10632	cg00300876	64624189	64624189	0.222035	3464.63	0.597915	3653.02	cg00300876	37	1	175986331	TTTTGGCACACAGTCTAGACTGATTGTGTCCCAATCTGTATTTTAAAACG	F	RFWD2;RFWD2;RFWD2	NM_001286644;NM_001001740;NM_022457	Body;Body;Body										RP11-492I21.1	ENST00000426030.2	TSS200	RP11-492I21.1;RFWD2;RFWD2	ENST00000426030.2;ENST00000461830.2;ENST00000367667.1	TSS200;3'UTR;3'UTR									1	174252954	rs559577904;rs139757278;rs554505444	0;1;43	0.000200;0.000200;0.000200
0.359583	10692	cg00302587	79745989	79745989	0.223927	8290.45	0.622741	9605.06	cg00302587	37	10	51576241	ATCAATAAAATTAAATTGTTGCTTCACAATGTCAAAACTCCAGAATTCCG	F	NCOA4;NCOA4;NCOA4;NCOA4;NCOA4	NM_001145262;NM_005437;NM_001145263;NM_001145261;NM_001145260	TSS200;5'UTR;5'UTR;Body;Body	chr10:51572198-51572620	S_Shelf				TRUE				NCOA4;NCOA4;NCOA4;NCOA4;NCOA4;NCOA4;NCOA4	ENST00000443446.1;ENST00000498586.1;ENST00000430396.2;ENST00000330923.6;ENST00000414907.2;ENST00000344348.6;ENST00000374082.1	TSS200;5'UTR;5'UTR;5'UTR;5'UTR;5'UTR;5'UTR	NCOA4;NCOA4;NCOA4;NCOA4;NCOA4;NCOA4;NCOA4	ENST00000443446.1;ENST00000498586.1;ENST00000430396.2;ENST00000330923.6;ENST00000414907.2;ENST00000344348.6;ENST00000374082.1	TSS200;5'UTR;5'UTR;5'UTR;5'UTR;5'UTR;5'UTR					chr10:51571258-51578073	6		TRUE	10	51246247	rs146651166;rs192257169	0;42	0.002995;0.000399
0.390201	10698	cg00302972	26652899	26652899	0.0545332	8703.72	0.139757	9052.32	cg00302972	37	15	73581473	CGTGGAGGTTAGTTACCAGCATGTGCCCTATGCCACTGAGCAGCCTCAAC	R	NEO1;NEO1;NEO1;NEO1;NEO1;NEO1	NM_001172624;NM_001172623;NM_002499;NM_001172624;NM_001172623;NM_002499	ExonBnd;ExonBnd;ExonBnd;Body;Body;Body										NEO1	ENST00000339362.5	ExonBnd	NEO1;NEO1;NEO1	ENST00000560808.1;ENST00000560808.1;ENST00000339362.5	1stExon;5'UTR;ExonBnd	chr15:73581380-73581610	3							15	71368526	rs489531;rs200921490;rs528390369	31;29;26	0.228135;0.000200;0.000200
0.112655	10702	cg00303003	61635957	61635957	0.0260949	3569.28	0.231636	4411.41	cg00303003	37	9	72730957	GTTAAATTTGCCTCTCTGTGCAACTGTGATAATGACACAAGAAATAATCG	F	MAMDC2;MAMDC2	NR_125850;NM_153267	Body;Body						TRUE										chr9:72730940-72731250	3							9	71920777
0.366041	10717	cg00303269	84743872	84743872	0.247675	6734.63	0.676632	6913.66	cg00303269	37	14	85706085	CGAGGCTTAATTCAGAAGAAATCTTTGCTCAGAAATGGGACACTAAGTCA	R													RP11-789A21.1	ENST00000556016.1	TSS1500	RP11-789A21.1	ENST00000556016.1	TSS1500									14	84775838
0.327347	10725	cg00303429	9691396	9691396	0.155684	2830.11	0.475592	3380.06	cg00303429	37	7	13782482	CGTCTACTGCTGAGTAAATACTCAGCTTTGCTCATGTAACTGGACCAGCA	F									TRUE										chr7:13782400-13782790	3						TRUE	7	13749007	rs556115232	49	0.000399
0.384465	10737	cg00303745	20700160	20700160	0.222097	10370.9	0.57768	12465.4	cg00303745	37	7	50133212	CGTGTAAAGCCCTCAGTGGACTGCTTTGATCTAGTAATGTCAGCAGATAG	F	ZPBP;ZPBP	NM_007009;NM_001159878	TSS1500;TSS1500	chr7:50132572-50132921	S_Shore			CDMR			7:50132066-50133331	Promoter_Associated_Cell_type_specific	ZPBP;ZPBP	ENST00000419417.1;ENST00000046087.2	TSS1500;TSS1500	ZPBP;ZPBP;ZPBP	ENST00000413331.1;ENST00000419417.1;ENST00000046087.2	TSS1500;TSS1500;TSS1500			chr7:50131928-50133553	6	chr7:50131780-50133365	6		TRUE	7	50103758	rs541871481	38	0.0002
0.373634	10740	cg00303811	54710234	54710234	0.270349	4870.47	0.723568	6029.04	cg00303811	37	2	27483693	CGCCCAGATTCTAAGTCTTGGATGGGGCTTTGGAAATTCAAGAAATTAAT	R	SLC30A3	NM_003459	Body	chr2:27484873-27488189	N_Shore											SLC30A3;SLC30A3;SLC30A3	ENST00000450118.1;ENST00000432351.1;ENST00000426569.1	5'UTR;5'UTR;5'UTR	chr2:27483160-27483735	3						TRUE	2	27337197	rs552957102;rs568220023	27;1	0.000799;0.000200
0.355543	10798	cg00305993	94738590	94738590	0.10999	14578.3	0.309359	17715.3	cg00305993	37	15	76116615	CGTGTCCCAAGGTGCAGGTTATTTTATAGAGTCATAGGCAGATAGACAAT	R									TRUE														chr15:76116199-76116954	3		TRUE	15	73903670	rs548653312;rs568335346	49;18	0.001198;0.000399
0.389201	10804	cg00306090	4647431	4647431	0.0743231	15771.1	0.190964	16608.3	cg00306090	37	20	2820742	CGACCCCCTGCCTCTGGTACCAAGTGTGACCAAGGCTGGCGCCACCATGG	R	VPS16;FAM113A;VPS16	NM_022575;NM_022760;NM_080413	TSS1500;5'UTR;TSS1500	chr20:2820509-2821911	Island					20:2768510-2769942			VPS16;FAM113A;FAM113A;FAM113A;FAM113A	ENST00000380445.3;ENST00000380531.2;ENST00000360652.2;ENST00000356872.3;ENST00000478539.1	TSS1500;5'UTR;5'UTR;5'UTR;3'UTR	VPS16;VPS16;VPS16;FAM113A;FAM113A;FAM113A;FAM113A;FAM113A;FAM113A	ENST00000380469.3;ENST00000453689.1;ENST00000417508.1;ENST00000487501.1;ENST00000448755.1;ENST00000380531.2;ENST00000360652.2;ENST00000356872.3;ENST00000478539.1	TSS1500;TSS1500;TSS1500;TSS1500;5'UTR;5'UTR;5'UTR;5'UTR;3'UTR			chr20:2819575-2822294	6	chr20:2817921-2822352	6		TRUE	20	2768742
0.157609	10817	cg00306390	83763273	79647547	0.0286264	5655.46	0.181629	4347.55	cg00306390	37	1	19639308	TGGCCGAGGACGCCGAGGCCTGGAGTGGGTGGTAGCCCCGAGCTGGGACG	R	PQLC2;AKR7A2;PQLC2;PQLC2;PQLC2	NM_001040125;NM_003689;NM_001040126;NM_001040125;NM_017765	1stExon;TSS1500;5'UTR;5'UTR;5'UTR	chr1:19638207-19639309	Island					1:19510802-19511985	1:19639237-19639473	Promoter_Associated	PQLC2;PQLC2;PQLC2;AKR7A2;PQLC2	ENST00000375155.3;ENST00000375153.3;ENST00000375153.3;ENST00000235835.3;ENST00000400548.2	5'UTR;1stExon;5'UTR;TSS1500;5'UTR	AKR7A2;AKR7A2;AKR7A2;PQLC2;PQLC2;PQLC2;AKR7A2;PQLC2;PQLC2;PQLC2;PQLC2	ENST00000489286.1;ENST00000330072.5;ENST00000492217.1;ENST00000375155.3;ENST00000375153.3;ENST00000375153.3;ENST00000235835.3;ENST00000497827.1;ENST00000497827.1;ENST00000469076.1;ENST00000400548.2	TSS1500;TSS1500;TSS1500;5'UTR;1stExon;5'UTR;TSS1500;1stExon;5'UTR;5'UTR;5'UTR	chr1:19638560-19639675	3						TRUE	1	19511895	rs558779341;rs577136557;rs538330094;rs183381823;rs2231192	30;12;9;8;1	0.000799;0.000399;0.000200;0.000399;0.019669
0.284133	10850	cg00307254	24630284	60648889	0.207627	7713.02	0.730739	6083.39	cg00307254	37	3	126706825	CCTCCATGTCCTCCGTGGTGCCTCTGCTGTGGGCTGTCAGGGCGTGTTCG	R	PLXNA1	NM_032242	TSS1500	chr3:126707618-126708481	N_Shore								PLXNA1	ENST00000251772.4	TSS1500	PLXNA1	ENST00000251772.4	TSS1500			chr3:126706172-126707819	6	chr3:126700199-126710068	6		TRUE	3	128189515	rs79419790;rs7649075	40;27	0.025759;0.472843
0.339661	10852	cg00307276	77790991	77790991	0.231889	12700.5	0.682707	11684.8	cg00307276	37	16	15689899	CGTTTCTACTTTGGGGTTCCATTTAGGAGCTTTCTAGAAAGTTGAGGATG	R	KIAA0430	NM_014647	3'UTR										KIAA0430;KIAA0430;KIAA0430	ENST00000396368.3;ENST00000540441.2;ENST00000344181.3	3'UTR;3'UTR;3'UTR	KIAA0430;KIAA0430;KIAA0430;KIAA0430;C16orf45	ENST00000396368.3;ENST00000540441.2;ENST00000321370.6;ENST00000552771.1;ENST00000565857.1	3'UTR;3'UTR;3'UTR;3'UTR;3'UTR	chr16:15689825-15690195	3						TRUE	16	15597400	rs552922957	15	0.0002
0.324026	10870	cg00307819	77805968	77805968	0.0306361	10184	0.0945484	12607.2	cg00307819	37	17	47817938	CGAGCCATCTGTCTGTGATAAACACTGGAGGAGTAAGACAAGAACCTGCT	F	FAM117A	NM_030802	Body										FAM117A	ENST00000513602.1	3'UTR	FAM117A;FAM117A;FAM117A;FAM117A;FAM117A;FAM117A;FAM117A	ENST00000515240.1;ENST00000513602.1;ENST00000503855.1;ENST00000514018.1;ENST00000505159.1;ENST00000509347.1;ENST00000503720.1	3'UTR;3'UTR;3'UTR;3'UTR;3'UTR;3'UTR;3'UTR	chr17:47817860-47818075	3							17	45172937	rs138809946	47	0.004593
0.383817	10911	cg00308841	29805214	29805214	0.205305	5544.21	0.534904	5904.69	cg00308841	37	5	90790737	CGGAGAATTTCAAAGGGATTTCGTATTCTGTGGCTTTCTCCATGCCTGAA	F									TRUE																	TRUE	5	90826493
0.382158	10921	cg00309133	17704554	17704554	0.241227	11996.6	0.631224	10207.1	cg00309133	37	15	69452320	CCATGTTTTCCAAACCCCAACCCAGGACATCTGGTCTGACAAAGAACTCG	F	MIR548H4;GLCE	NR_031680;NM_015554	Body;TSS1500	chr15:69452451-69453939	N_Shore						15:69452317-69453028	Promoter_Associated	GLCE	ENST00000261858.2	TSS1500	GLCE;GLCE	ENST00000559798.1;ENST00000261858.2	TSS1500;TSS1500	chr15:69452285-69452970	3						TRUE	15	67239374
0.399705	10938	cg00309965	4703586	4703586	0.316562	5411.61	0.791988	5272.53	cg00309965	37	5	138842336	TATTCTTTTGACAGGAAGCTCCTGGAGAGCCAGTCCCCACCCCCATCCCG	F	ECSCR	NM_001077693	TSS200										ECSCR	ENST00000515823.1	TSS200	ECSCR	ENST00000515823.1	TSS200	chr5:138842140-138842510	3						TRUE	5	138822520	rs537835349;rs549649643	0;13	0.000998;0.000200
0.387384	10943	cg00310100	14802955	14802955	0.137922	8490.77	0.356035	9232	cg00310100	37	3	9597046	CGCATCTTGGCTGTTTCCTGAGAACCCTGTGATCCTGGAATCATGAGCTG	F				chr3:9595185-9595533	S_Shore														chr3:9596925-9597715	3							3	9572046	rs139143730;rs535505925	1;51	0.000399;0.001997
0.170001	10983	cg00311629	61745577	61745577	0.0612487	6456.26	0.360284	6711.41	cg00311629	37	10	15669496	CGTCAGTAAGAAAATCTAAAAGGGTTGGCATATAGAAAGAAGAGCATCAC	F	ITGA8;ITGA8	NM_003638;NM_001291494	Body;Body													ITGA8	ENST00000468882.1	3'UTR					chr10:15669165-15670147	3			10	15709502	rs182068725;rs574775836;rs564896667;rs553835183	1;15;22;39	0.001198;0.000599;0.000399;0.000200
0.343419	10986	cg00311702	3618302	3618302	0.197618	7312.57	0.575441	9337.69	cg00311702	37	10	89857116	CGGAAGTCTCTGTCACAATGTCTGTGCTTTAGTCTGGCAAAGCTAAATTA	F							chr10:89856855-89856855																				10	89847096	rs537371477	8	0.000399
0.356224	10999	cg00312027	53645227	53645227	0.144611	12011	0.405956	13446	cg00312027	37	20	62006482	GACCTTATGCCCTTGTCATGTGCTGCTGAGATGGCACCTCTGGTGAGACG	F				chr20:62002749-62003033	S_Shelf								CHRNA4;CHRNA4	ENST00000370258.4;ENST00000463705.1	TSS1500;3'UTR	CHRNA4;CHRNA4;CHRNA4;CHRNA4	ENST00000475033.1;ENST00000370258.4;ENST00000480012.1;ENST00000463705.1	3'UTR;TSS1500;3'UTR;3'UTR			chr20:62003941-62014281	6					20	61476926	rs191591279	37	0.003195
0.368099	11012	cg00312767	79775337	79775337	0.0600391	14762.1	0.163106	15630	cg00312767	37	1	175375565	CGAGACTCTGGCAGAGTACATGGGCCAGACCTCAGACCACGAGAGCCAGG	R	TNR	NM_003285	Body													TNR	ENST00000422274.1	TSS200	chr1:175375345-175375615	3							1	173642188	rs199544961;rs149339053;rs140183735;rs144527254;rs145676616	42;41;31;27;22	0.000200;0.000220;0.000220;0.000599;0.002596
0.338564	11021	cg00312965	36719993	36719993	0.154966	6768.43	0.457716	8533.81	cg00312965	37	7	34980258	CATTCAGGACCCTGAACTTGATTGAATGTTTGCTGCTGCTGTTTTGAACG	F	DPY19L1	NM_015283	Body										DPY19L1	ENST00000389292.2	TSS1500	DPY19L1;DPY19L1	ENST00000389292.2;ENST00000428054.1	TSS1500;TSS1500									7	34946783	rs565324755;rs531159467;rs116483999;rs569735272;rs535555811	0;11;30;41;48	0.000200;0.000200;0.005591;0.000998;0.000200
2.69076	11030	cg00313284	63712930	31687124	0.0615655	4572.84	0.0228804	4584.53	cg00313284	37	15	75230196	AGGGTAGGGCAAGGGCTAGGCCGGGGAGAGCCCGCCCCGGAGTGGCAGCG	R	COX5A	NM_004255	Body	chr15:75229782-75230660	Island					15:73016903-73017697	15:75229766-75230826	Promoter_Associated	COX5A	ENST00000568517.1	TSS200	COX5A	ENST00000568517.1	TSS200	chr15:75229500-75230255	3							15	73017249	rs555282886;rs573368369;rs537572053;rs537639172	47;42;39;1	0.001398;0.000200;0.000200;0.000599
0.391995	11066	cg00314247	52679892	52679892	0.153543	6438.03	0.391696	8072.64	cg00314247	37	17	76408337	CGACCACAGGCCAGTCTGATGCCCTCTGGGGAGCCCTAAGTAGACAGCAT	R	PGS1;PGS1;PGS1;PGS1	NR_110602;NR_110601;NR_111989;NM_024419	Body;Body;Body;Body								17:76408084-76410045	Promoter_Associated	PGS1	ENST00000335081.7	3'UTR	PGS1	ENST00000335081.7	3'UTR			chr17:76408153-76411313	6	chr17:76408002-76409831	6			17	73919932	rs565862397;rs534954603;rs554860268	34;4;1	0.000200;0.000799;0.000599
0.384118	11076	cg00314432	47752599	47752599	0.255465	7229.33	0.665069	7605.65	cg00314432	37	1	98781713	CGAGTGCAGTGTAGATCAACATATATGAGGAGAATATAGAAAAAGGAAAC	R									TRUE												chr1:98781704-98782385	5					1	98554301	rs558698864	14	0.000399
0.39401	11091	cg00314922	44670242	44670242	0.319532	6466.96	0.810973	5961.06	cg00314922	37	14	103932387	TACAGAATTCCCTTCTACATGTCTACAGACTGTGAAAACCTTCTCAAACG	R	MARK3;MARK3;MARK3;MARK3;MARK3	NM_001128919;NM_002376;NM_001128921;NM_001128920;NM_001128918	Body;Body;Body;Body;Body										MARK3;MARK3	ENST00000411530.1;ENST00000561071.1	5'UTR;5'UTR	MARK3;MARK3;MARK3;MARK3	ENST00000558611.1;ENST00000558953.1;ENST00000411530.1;ENST00000561071.1	TSS1500;TSS200;5'UTR;5'UTR									14	103002140
0.397964	11109	cg00315606	91626863	91626863	0.0312884	1881.29	0.0786213	1825.77	cg00315606	37	7	26239563	CGCCTTTAATGAGGTGCGCAGGACTCTAAAGATCCAAGCTCACAAAACAC	F	HNRNPA2B1;HNRNPA2B1	NM_031243;NM_002137	Body;Body	chr7:26239418-26242062	Island					7:26205960-26206105	7:26239157-26241444	Promoter_Associated	CBX3	ENST00000337620.4	TSS1500	HNRNPA2B1;HNRNPA2B1;HNRNPA2B1;CBX3;HNRNPA2B1	ENST00000490912.1;ENST00000463181.1;ENST00000490912.1;ENST00000337620.4;ENST00000463181.1	3'UTR;1stExon;1stExon;TSS1500;3'UTR	chr7:26239380-26240150	3						TRUE	7	26206088	rs188822196;rs548289201	21;27	0.003395;0.000200
0.348027	11131	cg00316279	94791352	94791352	0.0507375	17544.1	0.145786	20767.8	cg00316279	37	17	77689156	CGTCTATTTTATAGGCACCTGGATGTCTACTGTGTCCTGATACGGAGGAG	R																					chr17:77686882-77690995	6					17	75303751	rs551706648;rs569947361	43;32	0.000200;0.000200
0.206	11146	cg00316800	40793559	40793559	0.0820437	6175.89	0.398271	7186.98	cg00316800	37	2	10406539	CGAGGCTTTTAGAAACGATTCCAGGATGACAGTAGAAATACATGTGTACA	F									TRUE										chr2:10406265-10406635	3						TRUE	2	10323990	rs138703860;rs149359958;rs6746721	0;15;38	0.001797;0.001997;0.251597
0.347217	11155	cg00317012	28727141	28727141	0.0554008	3979.58	0.159557	4691.35	cg00317012	37	7	50316321	CGTGAGCTGTATAAATTTAGAAGCACAGAGTAAATGAAGTGTAAAAGAGA	R													AC020743.4	ENST00000440351.1	TSS1500	AC020743.4	ENST00000440351.1	TSS1500	chr7:50316120-50316390	3							7	50286867
0.392024	11157	cg00317081	87603470	87603470	0.145271	2050.45	0.370567	2680.21	cg00317081	37	7	38182566	CGTAGATTGTGCACCCATGTACATAGCAGCATTATTCACAGTAGCCAACA	F																			chr7:38182405-38182590	3							7	38149091	rs115938423;rs566113605	20;41	0.002796;0.000200
0.351859	11160	cg00317353	77703830	77703830	0.0835258	8451.26	0.237384	9427.51	cg00317353	37	7	43908110	CGAGGGTTGTCTGTATATATTTACAGAGAAAAATTTGTGCTTTAGTGGAA	F	URGCP-MRPS24;MRPS24	NM_001204871;NM_032014	3'UTR;Body	chr7:43908911-43909478	N_Shore								MRPS24	ENST00000467084.1	3'UTR	MRPS24;MRPS24;MRPS24;MRPS24	ENST00000418740.1;ENST00000483330.1;ENST00000414932.1;ENST00000467084.1	3'UTR;3'UTR;3'UTR;3'UTR					chr7:43907851-43910455	6			7	43874635	rs73693906;rs568080559;rs193285830	0;23;45	0.016174;0.000399;0.000200
0.337531	11202	cg00318476	48746567	48746567	0.226084	3855.61	0.669819	4242.36	cg00318476	37	8	11151053	CGTCTGCTCTTTGAAACACAGGGTTAAAGAGCATGAAAAGGTAAGCCACG	R	MTMR9	NM_015458	Body										MTMR9	ENST00000526292.1	5'UTR	MTMR9;MTMR9	ENST00000526292.1;ENST00000528389.1	5'UTR;TSS1500					chr8:11150939-11152260	6			8	11188463	rs532917378;rs551287137;rs10108740	50;34;6	0.000200;0.002796;0.107827
0.332339	11231	cg00318981	35672943	35672943	0.0837625	13960.4	0.252039	16819.8	cg00318981	37	2	239928344	CGCCTACTGTGCATCAGGACCCTGTGCTAAGGACTGGGACTTTGAGAATG	R				chr2:239930798-239931057	N_Shelf																		chr2:239928047-239929201	5			2	239593281	rs556202698;rs181835405	6;2	0.000599;0.001997
0.383393	11248	cg00319479	96780275	96780275	0.308681	10643.8	0.805129	9649.1	cg00319479	37	19	14130257	CGAAGATAAATTAAATAGTTTGGAGAAGCTGAGGGCAGTGATACAGACCT	F																			chr19:14130000-14130335	3							19	13991257	rs569948205	22	0.0002
0.293954	11257	cg00319686	81768126	81768126	0.122596	9232.89	0.417059	11313.3	cg00319686	37	15	66680551	CCACATGCTAGGTGCTCCATCTCTGCAGCTTCCAGCGTTGCTTACAAACG	R	MAP2K1	NM_002755	Body	chr15:66678895-66679963	S_Shore						15:66678648-66680556	Promoter_Associated				TIPIN;TIPIN;MAP2K1	ENST00000562124.1;ENST00000570251.1;ENST00000425818.2	TSS1500;TSS1500;5'UTR	chr15:66680380-66680650	3						TRUE	15	64467605	rs62013661;rs116785258;rs35824845;rs186587509	43;34;1;1	0.000200;0.006390;0.036342;0.007588
0.330595	11258	cg00319692	21637136	21637136	0.173013	11945.2	0.523338	13974.9	cg00319692	37	8	87111119	AACCCTGACTATCACCTGATAGATTGCTTGTGCTGCCTGATAATTACTCG	R	ATP6V0D2	NM_152565	TSS200										ATP6V0D2;ATP6V0D2	ENST00000285393.3;ENST00000285393.3	5'UTR;1stExon	ATP6V0D2;ATP6V0D2;ATP6V0D2;ATP6V0D2	ENST00000285393.3;ENST00000285393.3;ENST00000523635.1;ENST00000521564.1	5'UTR;1stExon;5'UTR;5'UTR	chr8:87110865-87111150	3					TRUE	TRUE	8	87180235	rs139621442;rs552746554;rs76572253;rs555487298	44;29;4;1	0.000200;0.000200;0.011182;0.000200
0.361457	11263	cg00319839	93635111	93635111	0.0578111	13178.1	0.159939	15122.6	cg00319839	37	5	171788966	CGACTGGGTTTGTTGTGGCTAACATGTGACGTTAGCTAATCCTATCATTA	R	SH3PXD2B;SH3PXD2B	NM_001308175;NM_001017995	Body;Body				chr5:171788471-171788471		TRUE										chr5:171788565-171788995	3							5	171721571	rs538814101	31	0.0002
0.377062	11280	cg00320269	41722549	41722549	0.0406614	5012.71	0.107837	7101.81	cg00320269	37	17	437835	CGCTGTGTGCACAGCTGCCATTGGTCATGAGTTCAGTTTCATGTTGCTTG	R	VPS53;VPS53	NM_001128159;NM_018289	Body;Body										RP5-1029F21.4;VPS53	ENST00000570974.1;ENST00000576149.1	5'UTR;3'UTR	RP5-1029F21.4;VPS53;VPS53;VPS53	ENST00000570974.1;ENST00000389040.5;ENST00000576149.1;ENST00000573028.1	5'UTR;3'UTR;3'UTR;3'UTR	chr17:437480-437890	3							17	384585	rs557988923	23	0.0002
0.384973	11316	cg00321056	83681953	83681953	0.30464	8526.45	0.791327	9063.59	cg00321056	37	X	53311582	CGCCCATGTGGAGGACAGAGATGTTGCTGTAATAGGCAGGCAGGGAGCCA	R	IQSEC2;IQSEC2;IQSEC2	NM_001111125;NM_015075;NR_024449	Body;TSS1500;TSS1500						TRUE				IQSEC2;IQSEC2	ENST00000462054.1;ENST00000375365.2	TSS1500;TSS1500	IQSEC2;IQSEC2	ENST00000485377.1;ENST00000375365.2	TSS1500;TSS1500			chrX:53311519-53311839	3	chrX:53308671-53311796	6		TRUE	X	53328307
0.339446	11318	cg00321074	32762254	32762254	0.090899	178.716	0.267787	105.817	cg00321074	37	3	19990693	CGTCAATAAATCTGTAAATATTTCAGTATGTAATGGTAAAAGATAAGGAC	F	RAB5A	NM_004162	5'UTR	chr3:19988333-19989321	S_Shore								RAB5A;RAB5A	ENST00000273047.4;ENST00000422242.1	5'UTR;5'UTR	RAB5A;RAB5A;RAB5A;RAB5A;RAB5A;RAB5A	ENST00000273047.4;ENST00000443878.1;ENST00000412966.1;ENST00000446547.1;ENST00000422242.1;ENST00000476544.1	5'UTR;5'UTR;5'UTR;5'UTR;5'UTR;5'UTR	chr3:19990660-19990895	3						TRUE	3	19965697	rs192678093;rs569039411	1;5	0.002196;0.000399
0.389797	11347	cg00321824	51799144	51799144	0.166972	10083.6	0.428357	9784.55	cg00321824	37	6	160873675	CGTGTCACAGGAGAATGACCTGTGGGAGAGACACATGTTTAGAAGGAAGA	R	SLC22A3	NM_021977	3'UTR										SLC22A3	ENST00000392145.1	3'UTR	SLC22A3	ENST00000392145.1	3'UTR								TRUE	6	160793665	rs562966356	9	0.0002
0.347063	11361	cg00322121	61681225	61681225	0.0886604	2511.49	0.255459	2455.12	cg00322121	37	4	54409724	CGCTGAACAGAGAACTTCCAAGAAGTAGGAAATATCTTGCTCAATTTTTT	F	LNX1;LNX1	NM_032622;NM_001126328	Body;Body						TRUE				LNX1-AS1	ENST00000511989.1	5'UTR	LNX1-AS1	ENST00000511989.1	5'UTR								TRUE	4	54104481
0.368327	11363	cg00322201	28782895	28782895	0.292838	9977.34	0.795048	10737.5	cg00322201	37	22	50736855	TCCTTCCCCCTTACATGCCTCTTGTTTACCTTTACCCAGTGGGAGGGGCG	F	PLXNB2	NM_012401	5'UTR	chr22:50737809-50738961	N_Shore								PLXNB2;PLXNB2;PLXNB2	ENST00000414275.2;ENST00000359337.4;ENST00000449103.1	5'UTR;5'UTR;5'UTR	PLXNB2;PLXNB2;PLXNB2;PLXNB2	ENST00000414275.2;ENST00000359337.4;ENST00000425954.1;ENST00000449103.1	5'UTR;5'UTR;5'UTR;5'UTR			chr22:50735007-50737022	6	chr22:50735094-50737054	6		TRUE	22	49078982	rs549751207	1	0.0002
0.356753	11367	cg00322262	16759144	16759144	0.167604	13686.3	0.469804	14973.7	cg00322262	37	4	8085866	GCTTTTCTTCCTCAGTACAGGTTCCTAAATGAAGCTGCAAGCCAAGTTCG	F	ABLIM2;ABLIM2;ABLIM2;ABLIM2;ABLIM2;ABLIM2;ABLIM2	NM_032432;NM_001130083;NM_001130087;NM_001130088;NM_001130084;NM_001130085;NM_001130086	Body;Body;Body;Body;Body;Body;Body	chr4:8087169-8087449	N_Shore								ABLIM2	ENST00000318888.4	5'UTR	ABLIM2	ENST00000318888.4	5'UTR								TRUE	4	8136766	rs4303963;rs567430323	50;51	0.000200;0.000599
0.350196	11400	cg00323100	93670141	93670141	0.177349	4612.71	0.506426	5456.98	cg00323100	37	4	40059856	CGAGTTACAAAAGACAGCTGGTGTTTGAAAGAAAAACACTGGAAGTAATA	R	N4BP2;LOC344967	NM_018177;NR_027277	5'UTR;TSS1500	chr4:40057484-40059041	S_Shore								RP11-333E13.4;N4BP2;N4BP2	ENST00000381811.2;ENST00000261435.6;ENST00000381804.3	TSS1500;5'UTR;5'UTR	RP11-333E13.4;N4BP2;N4BP2;N4BP2;N4BP2	ENST00000381811.2;ENST00000261435.6;ENST00000511480.1;ENST00000381804.3;ENST00000515550.1	TSS1500;5'UTR;5'UTR;5'UTR;5'UTR	chr4:40059805-40060095	3						TRUE	4	39736251	rs539074169;rs148292693;rs543258381	40;21;17	0.001198;0.000200;0.000599
0.395568	11410	cg00323457	6683374	6683374	0.258048	1765.48	0.652348	1807.95	cg00323457	37	X	17879951	AATTTCCATCCAAGAGGTGATTCATGTATCAATCTAACCTTTATTAAGCG	R	RAI2	NM_021785	TSS1500	chrX:17878441-17878888	S_Shore								RAI2;RAI2;RAI2	ENST00000360011.1;ENST00000331511.1;ENST00000545871.1	TSS1500;TSS1500;TSS1500	RAI2;RAI2;RAI2	ENST00000360011.1;ENST00000331511.1;ENST00000545871.1	TSS1500;TSS1500;TSS1500			chrX:17877607-17880099	6				TRUE	X	17789872
0.220882	11411	cg00323458	94700933	94700933	0.0264595	7044.25	0.11979	7859.26	cg00323458	37	12	81330134	CGCAATCTGTTGGCGCCAGAACAGATGTTCTGTGGTGCCCATAGCAACCT	R	MIR618;LIN7A	NR_030349;NM_004664	TSS1500;Body	chr12:81330608-81331514	N_Shore								MIR618	ENST00000385287.1	TSS1500	MIR618;ACSS3	ENST00000385287.1;ENST00000549175.1	TSS1500;TSS1500	chr12:81330020-81330170	3							12	79854265
0.357871	11425	cg00323916	9658955	9658955	0.181455	15053.5	0.507041	18220.3	cg00323916	37	22	38057185	GGCACAGCCAGGTGGCTACTGAGACCAAAGGGGTCTGGATTCCACAGACG	F	PDXP	NM_020315	Body	chr22:38054403-38055450	S_Shore			RDMR	TRUE		22:38056868-38057529	Promoter_Associated				SH3BP1	ENST00000451997.1	3'UTR	chr22:38057120-38057715	3						TRUE	22	36387131
0.382226	11465	cg00325141	51792849	51792849	0.293241	5460.31	0.767194	5894.51	cg00325141	37	14	77921323	TGAACAAATATTCCACCCTCATGTATGCTTTTTAAATGCCTGAAAGAACG	R	VIPAS39;VIPAS39;VIPAS39;VIPAS39;VIPAS39	NM_022067;NM_001193315;NM_001193314;NM_001193317;NM_001193316	5'UTR;5'UTR;5'UTR;5'UTR;5'UTR	chr14:77923870-77924596	N_Shelf								C14orf133;C14orf133;C14orf133;C14orf133;C14orf133	ENST00000556187.1;ENST00000327028.4;ENST00000448935.2;ENST00000553888.1;ENST00000557658.1	TSS1500;5'UTR;5'UTR;5'UTR;5'UTR	C14orf133;C14orf133;C14orf133;C14orf133;C14orf133;C14orf133	ENST00000556187.1;ENST00000343765.2;ENST00000557466.1;ENST00000448935.2;ENST00000553888.1;ENST00000557658.1	TSS1500;5'UTR;5'UTR;5'UTR;5'UTR;5'UTR									14	76991076	rs559862942;rs193091743;rs145219850	50;48;47	0.000200;0.003794;0.030152
0.359236	11467	cg00325209	58765584	58765584	0.121032	11510.1	0.336913	13337.6	cg00325209	37	12	53003101	CGTGGACTCCCATAGTGGCCCTCACTGCCTAAACACAGGCTGGGGATCCC	F	KRT73;KRT73-AS1	NM_175068;NR_126005	Body;TSS1500										RP11-641A6.2;RP11-641A6.2	ENST00000551089.1;ENST00000552364.1	5'UTR;TSS1500	RP11-641A6.2;KRT73;RP11-641A6.2	ENST00000551089.1;ENST00000546934.1;ENST00000552364.1	5'UTR;3'UTR;TSS1500	chr12:53002680-53003435	3							12	51289368	rs575068285;rs200779492;rs200352043;rs576988655	1;2;6;44	0.000399;0.000200;0.000200;0.000200
0.322832	11469	cg00325272	3770527	3770527	0.165047	3227.99	0.511247	4122.74	cg00325272	37	21	30517741	ACTCATGCTGACTTGTAGCACAGCTGTTCCAAAAACATTTGGCTGAATCG	F	MAP3K7CL;MAP3K7CL;MAP3K7CL;MAP3K7CL;MAP3K7CL;MAP3K7CL;MAP3K7CL;MAP3K7CL	NM_001286624;NM_001286634;NM_020152;NM_001286622;NM_001286620;NM_001286619;NM_001286618;NM_001286617	TSS200;Body;Body;Body;Body;Body;Body;Body						TRUE				C21orf7	ENST00000286791.5	3'UTR	C21orf7;C21orf7;C21orf7	ENST00000470800.1;ENST00000460883.1;ENST00000286791.5	TSS200;5'UTR;3'UTR	chr21:30517665-30518090	3							21	29439612	rs566414826;rs1034125;rs552087266;rs1034126	34;36;43;44	0.000399;0.000000;0.000200;0.000000
0.336419	11485	cg00325685	44742933	44742933	0.199855	4354.65	0.594064	4574.65	cg00325685	37	14	97263203	CGTTGATTACAGATGAAACACTATAGATGATTAGGTAGACATTGAGATAT	F	VRK1	NM_003384	TSS1500	chr14:97263559-97264274	N_Shore						14:97263151-97264741	Promoter_Associated	VRK1	ENST00000216639.3	TSS1500	VRK1;VRK1	ENST00000216639.3;ENST00000555351.1	TSS1500;TSS1500					chr14:97263122-97265582	6			14	96332956	rs77529404	41	0.020367
0.290442	11557	cg00327772	34664993	34664993	0.146803	2456.88	0.505445	3134.22	cg00327772	37	14	75535155	ACTGAAAAGGACTAATTCAAGAGAACTCAATGGAACTCAATGGAAAGTCG	R	FAM164C;FAM164C	NM_001042430;NM_024643	TSS1500;TSS1500	chr14:75535825-75536376	N_Shore								ZC2HC1C;ZC2HC1C;ZC2HC1C;ZC2HC1C	ENST00000524913.1;ENST00000238686.8;ENST00000439583.2;ENST00000526748.1	TSS1500;TSS1500;TSS1500;TSS1500	ZC2HC1C;ZC2HC1C;ZC2HC1C;ZC2HC1C;ZC2HC1C;ZC2HC1C;ZC2HC1C	ENST00000534151.1;ENST00000524913.1;ENST00000238686.8;ENST00000554763.1;ENST00000526130.1;ENST00000526748.1;ENST00000525046.1	5'UTR;TSS1500;TSS1500;TSS1500;TSS1500;TSS1500;TSS1500					chr14:75535030-75537965	6		TRUE	14	74604908	rs543441341;rs76623500;rs72736204	45;11;4	0.000200;0.004393;0.035144
0.364711	11598	cg00328870	31780153	31780153	0.197368	15614	0.541163	16356.2	cg00328870	37	1	31245455	GTTCTCACTAGTTGCTTTCTGCTGAGCTGGAGGCCAAGGACTCAGACTCG	R				chr1:31246010-31246280	N_Shore																					TRUE	1	31018042	rs546066764;rs186972824;rs139171541	12;7;1	0.000200;0.000200;0.000399
0.123913	11625	cg00329429	1720935	1720935	0.0547914	8963.99	0.442175	10247.1	cg00329429	37	3	38193513	CGCCCTTTGTATGGTCATATGATTAAGTTATGAGCAATGGGATGTAAGAG	F							chr3:38193404-38193404				3:38193482-38193682	Unclassified							chr3:38193305-38193755	3							3	38168517	rs561106089	18	0.0002
0.262178	11644	cg00329803	20603116	20603116	0.0161794	3392.78	0.0617116	3171.99	cg00329803	37	19	4768572	AATTCAGCTTATTGTAGTGCTATACTGGGCAGGCTCTGAACCAAAAAACG	F	MIR7-3HG	NR_027148	TSS1500										MIR7-3HG;MIR7-3HG	ENST00000540211.1;ENST00000317292.3	TSS1500;TSS1500	MIR7-3HG;MIR7-3HG	ENST00000540211.1;ENST00000317292.3	TSS1500;TSS1500					chr19:4768567-4771007	6			19	4719572	rs558069690	14	0.0002
0.32087	11716	cg00331643	77779363	77779363	0.0888254	6093.22	0.276826	8605.9	cg00331643	37	17	38358424	CGCTAAAGATGAAAGAGCTCATAGGGAGAGACTGAAGAAACAAGTTCTTC	R											17:38357801-38358962	Unclassified							chr17:38358140-38358590	3							17	35611950	rs372510677;rs574794898;rs113537218	17;2;1	0.001597;0.000200;0.001797
0.398271	11727	cg00332128	97624857	97624857	0.164166	8918.46	0.412197	10835.2	cg00332128	37	2	225149759	AATCTAAATCTACTTTCGTTCAGTGCTTGAAGGGCTCCAGTGTCACATCG	R																							chr2:225148609-225149916	6			2	224858003	rs187723327	33	0.000799
0.316987	11729	cg00332146	13762583	13762583	0.0457457	13401.7	0.144314	15062.6	cg00332146	37	5	175975901	GTGTAACAATCAAACACTGTGTGGCCAGACCAGCCCCTGTGAGGTTCTCG	F	PCDH24	NM_017675	TSS1500										CDHR2;CDHR2	ENST00000261944.5;ENST00000510636.1	TSS1500;5'UTR	CDHR2;CDHR2;CDHR2	ENST00000261944.5;ENST00000510636.1;ENST00000510124.1	TSS1500;5'UTR;5'UTR	chr5:175975885-175976375	3						TRUE	5	175908507	rs149813083	0	0.000399
0.396823	11772	cg00333199	27681874	27681874	0.235497	12174.5	0.593456	13034	cg00333199	37	21	19201903	CGAGTAGATGTGGTATGTGCCTGCCTCTTCAGGAATGGGCCTTTTAAGAG	R									TRUE							CHODL	ENST00000452759.1	5'UTR	chr21:19201745-19202195	3							21	18123774
0.272289	11825	cg00334424	99786863	99786863	0.168748	4201.56	0.619739	5094.17	cg00334424	37	2	145559337	CGTTTTGTCTTAATTTGGATTCTACTGAAAGCAGAGCCTGAGGCAAGGAC	F	TEX41	NR_033870	Body										AC074093.1;AC074093.1;AC074093.1;AC074093.1;AC074093.1	ENST00000431734.1;ENST00000414256.1;ENST00000451027.1;ENST00000445791.1;ENST00000451774.1	5'UTR;5'UTR;5'UTR;5'UTR;5'UTR	AC074093.1;AC074093.1;AC074093.1;AC074093.1;AC074093.1	ENST00000431734.1;ENST00000414256.1;ENST00000451027.1;ENST00000445791.1;ENST00000451774.1	5'UTR;5'UTR;5'UTR;5'UTR;5'UTR			chr2:145559238-145559888	5					2	145275807
0.392643	11853	cg00335297	70617827	70617827	0.185512	208.53	0.472469	144.176	cg00335297	37	Y	24454527	CGTTGCTGGGGTGGAATTTGTCTGCAATAGAAGCTGAAACCCCACAAGGA	R	RBMY1F;RBMY2FP	NM_152585;NR_002193	TSS1500;TSS1500	chrY:24454804-24455083	N_Shore					Y:22863915-22863999			RBMY1J;RBMY2FP	ENST00000414629.2;ENST00000303922.3	TSS1500;TSS1500	RBMY1J;RBMY2FP	ENST00000414629.2;ENST00000303922.3	TSS1500;TSS1500								TRUE	Y	22863915
0.37147	11859	cg00335428	28648572	28648572	0.200758	11225.3	0.540443	12592.2	cg00335428	37	3	192536007	CTCATTCTCATGTCTCACATGAGACCATGAGTTTTTTGAAGACAGGAACG	R	MB21D2	NM_178496	Body						TRUE										chr3:192535940-192536290	3							3	194018701	rs533220232;rs568288768;rs531028928;rs141169182	45;41;8;1	0.000599;0.000200;0.000200;0.002796
0.399155	11861	cg00335467	81647827	81647827	0.0674166	4662.63	0.168898	6041.23	cg00335467	37	2	209223656	CGAAAGTACATTCCACAGAGTAGGAGCCCAGGAGCACTGGGGCACAACAG	F	PTH2R	NM_001309516	TSS1500	chr2:209224972-209225308	N_Shore								PTH2R	ENST00000413482.1	TSS1500	PTH2R	ENST00000413482.1	TSS1500	chr2:209223520-209224135	3							2	208931901	rs534358006;rs542737092;rs6721780;rs528053803	28;44;47;50	0.000599;0.000200;0.089058;0.000200
0.32078	11890	cg00336376	73671942	73671942	0.132815	15436.9	0.414038	16981.5	cg00336376	37	20	57798096	CGCCACCCAGAAATGCAAGAGTAAGAATGTTCACGAAGAGGGGAGGCAGG	F	ZNF831	NM_178457	Body	chr20:57797223-57797441	S_Shore			RDMR	TRUE	20:57231110-57231492	20:57795803-57798956	Unclassified							chr20:57797885-57798655	3						TRUE	20	57231491
3.32459	11911	cg00337053	8678298	89799377	0.00735243	10937.6	0.00221153	12865.6	cg00337053	37	3	49507545	CGCGCCGCACCCGCGCGCAAGCCCCGCCCCGGCCAGCACCTCTCTGCTCA	R	DAG1;DAG1	NM_004393;NM_001165928	TSS200;TSS200	chr3:49507384-49508290	Island	high-CpG:49482474-49483116				3:49482142-49483294	3:49507098-49508254	Promoter_Associated	DAG1;DAG1;DAG1	ENST00000308775.2;ENST00000435508.2;ENST00000515359.2	TSS200;TSS200;5'UTR	DAG1;DAG1;DAG1;DAG1;DAG1;DAG1;DAG1;DAG1;DAG1;DAG1;DAG1;DAG1;DAG1;DAG1	ENST00000419218.1;ENST00000430636.1;ENST00000496474.1;ENST00000421560.1;ENST00000418588.1;ENST00000431960.1;ENST00000452317.1;ENST00000452060.1;ENST00000466701.1;ENST00000428779.1;ENST00000461987.1;ENST00000461492.1;ENST00000515359.2;ENST00000469139.1	TSS1500;TSS1500;TSS1500;TSS200;TSS200;TSS200;TSS200;TSS200;TSS200;TSS200;TSS200;TSS200;5'UTR;5'UTR	chr3:49507340-49507770	3						TRUE	3	49482549	rs4855840	35	0.017073
0.274053	11931	cg00337668	18637828	18637828	0.197256	3867.15	0.719774	3011.5	cg00337668	37	8	67705763	AACTTTAAAATACTATGACTGTCATTCTTTAAGCATGGGACTAATTTTCG	F	SGK3;SGK3;C8orf44-SGK3;SGK3	NM_013257;NM_170709;NM_001204173;NM_001033578	5'UTR;5'UTR;5'UTR;5'UTR										SGK3;SGK3;SGK3;SGK3;SGK3;SGK3;SGK3	ENST00000345714.4;ENST00000522398.1;ENST00000520976.1;ENST00000520044.1;ENST00000519289.1;ENST00000521198.1;ENST00000262211.4	TSS200;5'UTR;5'UTR;5'UTR;5'UTR;5'UTR;5'UTR	SGK3;SGK3;SGK3;SGK3;SGK3;SGK3;SGK3;SGK3;SGK3;SGK3;SGK3	ENST00000345714.4;ENST00000521960.1;ENST00000522398.1;ENST00000522629.1;ENST00000520976.1;ENST00000518388.1;ENST00000520044.1;ENST00000519289.1;ENST00000521198.1;ENST00000262211.4;ENST00000523401.1	TSS200;5'UTR;5'UTR;5'UTR;5'UTR;5'UTR;5'UTR;5'UTR;5'UTR;5'UTR;5'UTR									8	67868317	rs190038534;rs539331043	2;35	0.000399;0.000599
0.320375	11943	cg00338002	84714867	84714867	0.0726599	5249.4	0.226796	5139.56	cg00338002	37	1	28198813	ATCTCCCTCCTCAAACCCAAAGGGCAGAGGCATGTCCCTCCTATGAGACG	R	C1orf38;C1orf38;C1orf38	NM_001105556;NM_004848;NM_001039477	TSS1500;TSS1500;TSS1500	chr1:28199031-28199257	N_Shore						1:28198541-28200383	Promoter_Associated	C1orf38;C1orf38;C1orf38	ENST00000328928.7;ENST00000373927.3;ENST00000373921.3	TSS1500;TSS1500;TSS1500	C1orf38;C1orf38;C1orf38;C1orf38;C1orf38;C1orf38	ENST00000328928.7;ENST00000373927.3;ENST00000427466.1;ENST00000442118.1;ENST00000373921.3;ENST00000466068.1	TSS1500;TSS1500;TSS1500;TSS1500;TSS1500;TSS1500	chr1:28198665-28200115	3						TRUE	1	28071400
0.393308	11977	cg00338852	23768133	23768133	0.336271	2787.67	0.854981	3008.3	cg00338852	37	3	93773657	CGTAACAACCTAAATTTGAGAGGTGGCTGAAATGTGATGAAAAGCAATAC	F	ARL13B;ARL13B	NM_182896;NM_144996	3'UTR;3'UTR										DHFRL1;ARL13B;ARL13B	ENST00000481631.1;ENST00000303097.7;ENST00000535334.1	3'UTR;3'UTR;3'UTR	DHFRL1;ARL13B;ARL13B;ARL13B;ARL13B	ENST00000481631.1;ENST00000303097.7;ENST00000535334.1;ENST00000335438.3;ENST00000460371.1	3'UTR;3'UTR;3'UTR;3'UTR;3'UTR								TRUE	3	95256347	rs181100219;rs560754382	1;49	0.003195;0.000399
0.361865	11988	cg00339195	98682262	98682262	0.0650268	13161.5	0.179699	13608.6	cg00339195	37	16	70488860	GCGGGCCTCAGAGGATCCTCACCCTGAGGCAGGTGGGGCCCTGGATGCCG	R	FUK	NM_145059	5'UTR	chr16:70488358-70488814	S_Shore						16:70487505-70489300	Promoter_Associated	FUK;FUK;FUK;FUK	ENST00000288078.6;ENST00000428974.2;ENST00000538525.1;ENST00000571514.1	5'UTR;5'UTR;5'UTR;5'UTR	FUK;FUK;FUK;FUK;FUK;FUK;FUK;FUK	ENST00000288078.6;ENST00000572784.1;ENST00000573352.1;ENST00000576107.1;ENST00000571487.1;ENST00000538525.1;ENST00000571514.1;ENST00000464499.1	5'UTR;5'UTR;5'UTR;5'UTR;5'UTR;5'UTR;5'UTR;5'UTR	chr16:70487885-70489315	3						TRUE	16	69046361	rs61610761	34	0.039137
0.310604	12049	cg00340793	35750283	35750283	0.184729	2700.08	0.59474	2987.29	cg00340793	37	2	216491772	CGACCTCACTGAAGAGAGTGGGGGTAAAAGTGCCAAACTAAATAACTTTT	F	LINC00607	NR_037195	Body						TRUE				AC012668.2;AC122136.1	ENST00000417485.2;ENST00000445174.1	5'UTR;3'UTR	AC012668.2;AC122136.1;AC122136.1;AC122136.1	ENST00000417485.2;ENST00000445174.1;ENST00000423530.1;ENST00000413563.1	5'UTR;3'UTR;3'UTR;3'UTR	chr2:216491520-216492030	3							2	216200017
0.231051	12071	cg00341522	19629550	98732958	0.174272	3879.38	0.754257	4039.6	cg00341522	37	2	237981972	CGCTAGTATAAGAACTGGATTAGGCTTGGGGGGTCACTGTGATACAGACG	R											2:237980152-237981973	Unclassified	AC105760.2	ENST00000418430.1	3'UTR	AC105760.2	ENST00000418430.1	3'UTR								TRUE	2	237646711	rs80289003	50	0.021366	TRUE
0.376039	12090	cg00342066	9760282	9760282	0.14928	4335.08	0.396981	4812.66	cg00342066	37	1	244224390	AAACAACACATTTAATCTGTCCTATAAATGTTTACCAATATTCAAATACG	F																					chr1:244224040-244224509	3					1	242291013	rs139779540	1	0.004593
0.365343	12095	cg00342214	57765179	57765179	0.0565981	12810.3	0.154918	12912.2	cg00342214	37	11	126787964	CGAGATTGGCCCATAATGATATGCATGCCTCTCAGAGGGAAGACAGAGAC	F	KIRREL3;KIRREL3;KIRREL3	NM_032531;NM_001301097;NM_001161707	Body;Body;Body								11:126787900-126788099	Unclassified_Cell_type_specific	KIRREL3	ENST00000533026.2	3'UTR	KIRREL3;KIRREL3;KIRREL3	ENST00000533026.2;ENST00000547738.1;ENST00000549874.1	3'UTR;3'UTR;3'UTR	chr11:126787405-126787995	3							11	126293174	rs7927568;rs190403111	15;47	0.026957;0.000200
0.35764	12116	cg00342891	4628300	4628300	0.0867928	5652.43	0.242682	6488.55	cg00342891	37	1	113263764	AGAGACTTTTTCTCCTGATTTATTTCTTGCTTTTTGAGCTGCCAACCACG	F	FAM19A3;FAM19A3	NM_182759;NM_001004440	5'UTR;5'UTR	chr1:113265573-113265787	N_Shore								FAM19A3;FAM19A3	ENST00000369630.3;ENST00000361886.3	5'UTR;5'UTR	FAM19A3;FAM19A3	ENST00000369630.3;ENST00000361886.3	5'UTR;5'UTR								TRUE	1	113065287	rs75204751;rs76868463;rs536290652	0;27;41	0.007987;0.004193;0.000200
0.357345	12153	cg00344085	51721160	51721160	0.0254852	2489.17	0.071318	3396.6	cg00344085	37	11	10661003	TTTTCTTTCTGTTGAACAGTTCCGTAAGGCGAGCCTTCTCAGAGTCTGCG	F	MRVI1;MRVI1;MRVI1;MRVI1;MRVI1;MRVI1	NM_001100167;NM_001206881;NM_001100163;NM_001098579;NM_130385;NM_001206880	5'UTR;5'UTR;5'UTR;Body;Body;Body										MRVI1;MRVI1;MRVI1;MRVI1;MRVI1;MRVI1;MRVI1	ENST00000424001.1;ENST00000545852.1;ENST00000558540.1;ENST00000532037.1;ENST00000552103.1;ENST00000527509.2;ENST00000547195.1	5'UTR;5'UTR;5'UTR;3'UTR;5'UTR;5'UTR;5'UTR	MRVI1;MRVI1;MRVI1;MRVI1;MRVI1;MRVI1;MRVI1;MRVI1;MRVI1	ENST00000424001.1;ENST00000545852.1;ENST00000558540.1;ENST00000532037.1;ENST00000531786.1;ENST00000529068.1;ENST00000552103.1;ENST00000527509.2;ENST00000547195.1	5'UTR;5'UTR;5'UTR;3'UTR;3'UTR;3'UTR;5'UTR;5'UTR;5'UTR	chr11:10660940-10661250	3							11	10617579	rs564917248;rs193047815;rs58056814;rs561020408;rs529965129;rs80117010	0;19;26;27;39;51	0.000200;0.000599;0.007788;0.000200;0.000200;0.006190
0.21707	12169	cg00344494	22773876	22773876	0.0577374	11677.9	0.265984	15281.5	cg00344494	37	1	19798914	TAATAACCTGTCGGTTATGTAGGCAGGCAGCAGACTGTGGCCTCTGCTCG	R	CAPZB;CAPZB;CAPZB;CAPZB	NM_001282162;NM_004930;NM_001206540;NM_001206541	Body;Body;Body;5'UTR										CAPZB;CAPZB	ENST00000482808.1;ENST00000264203.3	3'UTR;5'UTR	CAPZB;CAPZB;CAPZB;CAPZB	ENST00000459967.1;ENST00000482808.1;ENST00000413711.1;ENST00000264203.3	3'UTR;3'UTR;5'UTR;5'UTR	chr1:19798665-19799175	3							1	19671501	rs532269727;rs550497580	37;33	0.000200;0.000399
0.339238	12197	cg00345094	6649829	31757100	0.0056226	12359.5	0.0165742	13269.6	cg00345094	37	3	48342834	CCCAGATTCTGGGTCATTCGGAGCCCCAGTGCAGCAGAAGTCCGGCTGCG	R	NME6;NME6	NM_005793;NM_005793	5'UTR;1stExon	chr3:48342584-48343258	Island	high-CpG:48317832-48317906				3:48317605-48318369	3:48341822-48343695	Promoter_Associated	NME6;NME6;NME6;NME6;NME6;NME6;NME6;NME6;NME6;NME6;NME6;NME6	ENST00000447314.1;ENST00000450160.1;ENST00000435684.1;ENST00000415644.1;ENST00000442597.1;ENST00000451657.1;ENST00000435684.1;ENST00000421967.1;ENST00000452211.1;ENST00000421967.1;ENST00000415053.1;ENST00000444069.1	5'UTR;5'UTR;5'UTR;5'UTR;5'UTR;5'UTR;1stExon;1stExon;TSS200;5'UTR;TSS200;TSS200	NME6;NME6;NME6;NME6;NME6;NME6;NME6;NME6;NME6;NME6;NME6;NME6;NME6;NME6;NME6;NME6;NME6;NME6;NME6;NME6;NME6;NME6;NME6;NME6	ENST00000494209.1;ENST00000447314.1;ENST00000484959.1;ENST00000302378.2;ENST00000495734.1;ENST00000425930.1;ENST00000450160.1;ENST00000456495.1;ENST00000435684.1;ENST00000418431.1;ENST00000415644.1;ENST00000442597.1;ENST00000451657.1;ENST00000425930.1;ENST00000456495.1;ENST00000435684.1;ENST00000495734.1;ENST00000421967.1;ENST00000302378.2;ENST00000452211.1;ENST00000421967.1;ENST00000447724.1;ENS…	3'UTR;5'UTR;3'UTR;3'UTR;3'UTR;5'UTR;5'UTR;5'UTR;5'UTR;5'UTR;5'UTR;5'UTR;5'UTR;1stExon;1stExon;1stExon;1stExon;1stExon;1stExon;TSS200;5'UTR;TSS200;TSS200;TSS200	chr3:48342825-48343090	3						TRUE	3	48317838	rs201143379;rs376972804;rs566504272;rs527355048	51;21;19;1	0.000200;0.000200;0.000399;0.000200
0.331807	12204	cg00345314	69629282	69629282	0.129001	3941.78	0.388785	4561.77	cg00345314	37	8	67624394	CGACTGTTTATAAACACAAGGGCCGTAACTCTGCTAATGACAAAAGTGGA	F	SGK3	NM_001033578	TSS1500	chr8:67624608-67625424	N_Shore						8:67624126-67625772	Promoter_Associated	SGK3;SGK3;SGK3;SGK3	ENST00000521198.1;ENST00000262211.4;ENST00000520044.1;ENST00000519289.1	TSS1500;TSS1500;5'UTR;5'UTR	SGK3;SGK3;SGK3;SGK3;SGK3;SGK3	ENST00000521198.1;ENST00000262211.4;ENST00000523401.1;ENST00000494528.2;ENST00000520044.1;ENST00000519289.1	TSS1500;TSS1500;TSS1500;TSS1500;5'UTR;5'UTR	chr8:67624020-67624450	3						TRUE	8	67786948	rs533755447	30	0.0002
0.307918	12207	cg00345366	33633117	33633117	0.108389	6402.98	0.352007	6497.2	cg00345366	37	11	18128177	GCAAAACCTGCCATTCCAATGGGGACAAATGGTGCCTCTTTAGTTTTTCG	F	SAAL1	NM_138421	TSS1500	chr11:18127296-18127711	S_Shore								SAAL1;SAAL1;SAAL1;SAAL1	ENST00000533851.1;ENST00000300013.4;ENST00000529318.1;ENST00000524803.1	TSS1500;TSS1500;TSS1500;TSS1500	SAAL1;SAAL1;SAAL1;SAAL1;SAAL1;SAAL1;SAAL1	ENST00000532452.1;ENST00000530180.1;ENST00000533851.1;ENST00000300013.4;ENST00000530736.1;ENST00000531581.1;ENST00000524803.1	TSS1500;TSS1500;TSS1500;TSS1500;TSS1500;TSS1500;TSS1500					chr11:18126694-18128634	6		TRUE	11	18084753	rs531822878	5	0.0002
0.344453	12212	cg00345466	57726971	57726971	0.239707	4227.15	0.695908	4886.77	cg00345466	37	3	186522748	CGAACTTAGAATCTATTTCTAGTGCAGGAGTTATAGAACAAAGATCATAT	F	RFC4;RFC4	NM_002916;NM_181573	5'UTR;5'UTR	chr3:186524095-186524694	N_Shore								RFC4;RFC4;RFC4	ENST00000296273.2;ENST00000392481.2;ENST00000433496.1	5'UTR;5'UTR;TSS1500	RFC4;RFC4;RFC4;RFC4;RFC4;RFC4;RFC4;RFC4;RFC4	ENST00000427785.1;ENST00000449502.1;ENST00000418288.1;ENST00000296273.2;ENST00000392481.2;ENST00000411792.1;ENST00000448497.1;ENST00000433496.1;ENST00000494047.1	5'UTR;5'UTR;5'UTR;5'UTR;5'UTR;5'UTR;TSS200;TSS1500;3'UTR									3	188005442	rs561630120;rs114462091;rs148981469	0;19;33	0.000200;0.002396;0.003395
0.38337	12218	cg00345744	61615145	61615145	0.0694893	2051.8	0.181259	1866.58	cg00345744	37	7	156929167	TTTTTTGAGGAAACTCCATACTGTTTGCCATAATGGCTGTACCTCCAACG	F				chr7:156931422-156932075	N_Shelf														chr7:156929105-156929595	3						TRUE	7	156621928	rs189014571;rs577162872;rs79021745	11;26;44	0.000799;0.000200;0.193091
0.396092	12239	cg00346300	55692969	55692969	0.267822	6703.83	0.67616	7749.81	cg00346300	37	2	492809	TTCTGGGGACAAGCCTTAAAGCAATCAGGCATTACCCACGTGTGTAAACG	F				chr2:495193-495834	N_Shelf								AC093326.1	ENST00000427398.1	TSS200	AC093326.1	ENST00000427398.1	TSS200	chr2:492745-492895	3						TRUE	2	482809	rs73144489	1	0.050719
0.297969	12246	cg00346446	49643149	49643149	0.108738	12941.8	0.364929	17078.7	cg00346446	37	1	156711439	CGCCAGTACTCCCTGAGTTAAGTGGAATGACTGGTTTAGATCATTTCTGT	R	MRPL24;MRPL24	NM_024540;NM_145729	TSS1500;TSS1500	chr1:156710798-156711146	S_Shore						1:156710480-156711514	Promoter_Associated	MRPL24;MRPL24	ENST00000361531.2;ENST00000368211.4	TSS1500;TSS1500	MRPL24;MRPL24;MRPL24;MRPL24	ENST00000420938.1;ENST00000361531.2;ENST00000368211.4;ENST00000434558.1	TSS1500;TSS1500;TSS1500;TSS200	chr1:156710820-156711595	3						TRUE	1	154978063	rs549207576;rs567506444	17;1	0.000200;0.000200
0.30713	12285	cg00347643	41785889	41785889	0.0591565	4130.35	0.19261	4234.28	cg00347643	37	7	75957202	GCTGGGTAAACTGTGCGATGTTACAGAGCACATTGAGTCTGTGGTCATCG	R	YWHAG	NM_012479	3'UTR	chr7:75958865-75959074	N_Shore	low-CpG:75794904-75795314			TRUE				YWHAG	ENST00000307630.3	3'UTR	YWHAG	ENST00000307630.3	3'UTR	chr7:75956965-75957350	3						TRUE	7	75795138	rs538772970;rs148030736;rs572146507	44;34;18	0.000200;0.000599;0.000200
0.369041	12306	cg00347893	8640571	8640571	0.125361	14112.2	0.339694	16582.2	cg00347893	37	12	8184760	AAACAAGGAACAGGACCCAGATCTTCTGATGTTTATTTCACCGTTACACG	R	FOXJ2	NM_018416	TSS1500	chr12:8184964-8185616	N_Shore						12:8184565-8186397	Promoter_Associated	FOXJ2;FOXJ2;NECAP1	ENST00000162391.3;ENST00000428177.2;ENST00000545179.1	TSS1500;TSS1500;5'UTR	FOXJ2;FOXJ2;NECAP1	ENST00000162391.3;ENST00000428177.2;ENST00000545179.1	TSS1500;TSS1500;5'UTR	chr12:8184580-8185755	3							12	8076027
0.334714	12342	cg00348854	59631121	59631121	0.181221	7760.57	0.541421	8106.97	cg00348854	37	11	8833973	CGAGCCAAGATTTTGAGAGTCGTTTAGAAAAGTGCAAGGTCACATATAGC	R	ST5;ST5	NM_139157;NM_005418	TSS1500;5'UTR										ST5;ST5;ST5;ST5;ST5	ENST00000530438.1;ENST00000526757.1;ENST00000531237.1;ENST00000357665.1;ENST00000534127.1	TSS1500;TSS1500;TSS1500;5'UTR;5'UTR	ST5;ST5;ST5;ST5;ST5;ST5;ST5;ST5;ST5;ST5;ST5;ST5;ST5;ST5;ST5;ST5;ST5;ST5;ST5;ST5;ST5;ST5;ST5	ENST00000530438.1;ENST00000526757.1;ENST00000527473.1;ENST00000531237.1;ENST00000526057.1;ENST00000532651.1;ENST00000529940.1;ENST00000526828.1;ENST00000534248.1;ENST00000530959.1;ENST00000533225.1;ENST00000357665.1;ENST00000527347.1;ENST00000526241.1;ENST00000526126.1;ENST00000530938.1;ENST00000526155.1;ENST00000524757.1;ENST00000525169.1;ENST00000527516.1;ENST00000533471.1;ENST00000534127.1;ENS…	TSS1500;TSS1500;TSS1500;TSS1500;5'UTR;3'UTR;3'UTR;5'UTR;5'UTR;5'UTR;5'UTR;5'UTR;5'UTR;5'UTR;5'UTR;5'UTR;5'UTR;5'UTR;5'UTR;5'UTR;5'UTR;5'UTR;3'UTR					chr11:8833889-8834397	3			11	8790549	rs529936356	2	0.0002
0.393487	12360	cg00349404	18795592	18795592	0.261933	14653.5	0.665671	13016.7	cg00349404	37	10	106100036	GTCCCACACAAAACTCCTTGCAGTTCTTGGAACCTGTGCTTCCCAGAACG	R				chr10:106097595-106098556	S_Shore														chr10:106099305-106100115	3						TRUE	10	106090026	rs533888079	40	0.0002
4.33021	12375	cg00349723	84636900	13746946	0.0124759	14805.4	0.00288112	15963.5	cg00349723	37	17	36831276	GGGGACGGGGGCGGTGCCGCCGGAGGGGTGGGGTCCGGGCTAACGTCACG	F	C17orf96	NM_001130677	TSS200	chr17:36829692-36831500	Island					17:34083231-34085026	17:36830985-36831517	Unclassified	C17orf96	ENST00000325814.5	TSS200	C17orf96	ENST00000325814.5	TSS200	chr17:36831140-36831390	3						TRUE	17	34084802	rs34455076	9	0.264976
0.333265	12377	cg00349736	89723348	89723348	0.176307	8544.03	0.529028	11293.4	cg00349736	37	3	126373101	CGTGGAAGACAGTATGCAAAAGCATAAACTATTGGGTTGAGTTCATGAAA	R	TXNRD3;TXNRD3	NM_052883;NM_001173513	Body;Body	chr3:126373571-126374142	N_Shore														chr3:126373100-126373395	3							3	127855791	rs187497053;rs564760851	26;2	0.001997;0.000200
0.348108	12402	cg00350371	69627233	17690863	0.00376919	13068.7	0.0108276	14227	cg00350371	37	20	2633324	GCATTGCGAGCCGAACCCGGGAGCTGGCGCCATGGTGAGGAGTGGTTGCG	R	NOP56;MIR1292;NOP56	NM_006392;NR_031699;NR_027700	Body;TSS200;Body	chr20:2632678-2633690	Island	high-CpG:2581220-2581326				20:2580718-2582097	20:2632226-2634205	Promoter_Associated	NOP56;MIR1292	ENST00000381169.2;ENST00000408135.1	5'UTR;TSS200	NOP56;NOP56;MIR1292;NOP56;NOP56;NOP56;NOP56	ENST00000460258.1;ENST00000381169.2;ENST00000408135.1;ENST00000494697.1;ENST00000470143.1;ENST00000469588.1;ENST00000469588.1	TSS1500;5'UTR;TSS200;5'UTR;5'UTR;1stExon;5'UTR			chr20:2632243-2634177	6	chr20:2629651-2642032	6		TRUE	20	2581324	rs117836784;rs6138678;rs367831898;rs552578700;rs571050859;rs528649307	38;30;21;20;17;14	0.003395;0.140775;0.000399;0.000200;0.000200;0.000200
0.333747	12407	cg00350448	28673549	28673549	0.0531457	12370.4	0.159239	15896.1	cg00350448	37	11	72433866	CGACCCCTCTGCCACCCTCAGGGAAGCCAGTTCACAGGGCTCATGTCTGC	F	ARAP1;ARAP1;ARAP1	NM_001040118;NM_001135190;NM_015242	Body;TSS1500;TSS1500	chr11:72437676-72438005	N_Shelf						11:72432591-72434003	Promoter_Associated	ARAP1;ARAP1	ENST00000426523.1;ENST00000334211.8	TSS1500;TSS1500	ARAP1;ARAP1;ARAP1	ENST00000426523.1;ENST00000465814.1;ENST00000334211.8	TSS1500;TSS1500;TSS1500	chr11:72433785-72434035	3						TRUE	11	72111514	rs537485031;rs555707373	26;38	0.000200;0.000200
0.367551	12440	cg00351237	46757947	46757947	0.272788	12805.2	0.742178	9968.4	cg00351237	37	16	30570617	GTCAGAGGGTCCTCTCTTCTAGGAGCTTCTCCCATGTGCTGCTCAGGACG	R	ZNF764;ZNF764	NM_001172679;NM_033410	TSS1500;TSS1500	chr16:30569181-30570049	S_Shore								ZNF764;AC002310.13;ZNF764	ENST00000252797.2;ENST00000568114.1;ENST00000395091.2	TSS1500;TSS1500;TSS1500	ZNF764;ZNF764;AC002310.13;ZNF764	ENST00000568333.1;ENST00000252797.2;ENST00000568114.1;ENST00000395091.2	TSS1500;TSS1500;TSS1500;TSS1500	chr16:30570465-30570915	3							16	30478118	rs115231215	8	0.023163
0.378729	12447	cg00351443	6718596	6718596	0.0701046	11162.5	0.185105	12987.9	cg00351443	37	10	105252720	CGGGGCATCTCTCCTGGTCTATCAGGGATGGAAGATGTTCCAAGGTTCCC	R	NEURL	NM_004210	TSS1500	chr10:105253191-105254428	N_Shore				TRUE				NEURL;RP11-225H22.5	ENST00000369780.4;ENST00000453753.1	TSS1500;3'UTR	NEURL;RP11-225H22.5	ENST00000369780.4;ENST00000453753.1	TSS1500;3'UTR	chr10:105252445-105252755	3						TRUE	10	105242710	rs143435112	1	0.0002
2.50957	12453	cg00351681	3752884	91628102	0.0172388	14493.8	0.00686922	15886.6	cg00351681	37	10	69834952	CGGCTGTCTCTGGACTGGACAGCAGTGGCGTCCGCTTTTCTCTAAGGAAC	R	HERC4;HERC4;HERC4;HERC4	NM_015601;NM_022079;NM_015601;NM_022079	1stExon;1stExon;5'UTR;5'UTR	chr10:69834413-69835233	Island	high-CpG:69504489-69505179				10:69504298-69505232	10:69834397-69835405	Promoter_Associated	HERC4;HERC4;HERC4;HERC4;HERC4;HERC4	ENST00000395187.2;ENST00000395198.3;ENST00000373700.4;ENST00000395187.2;ENST00000395198.3;ENST00000373700.4	5'UTR;5'UTR;5'UTR;1stExon;1stExon;1stExon	HERC4;HERC4;HERC4;HERC4;HERC4;HERC4;HERC4;HERC4;HERC4;HERC4;HERC4;HERC4;HERC4	ENST00000395187.2;ENST00000513996.1;ENST00000395198.3;ENST00000373700.4;ENST00000506515.1;ENST00000515753.1;ENST00000505760.1;ENST00000395187.2;ENST00000513996.1;ENST00000395198.3;ENST00000395185.3;ENST00000373700.4;ENST00000395185.3	5'UTR;5'UTR;5'UTR;5'UTR;TSS1500;TSS1500;TSS1500;1stExon;1stExon;1stExon;1stExon;1stExon;3'UTR	chr10:69834260-69835195	3						TRUE	10	69504958
0.297091	12506	cg00353330	39767139	39767139	0.154589	6421.82	0.520342	7508.18	cg00353330	37	4	101715708	CGTAGATCATGAGTGAGAAATAAACTTCAGTTACTTTAGGAGACTGAGAT	R									TRUE							EMCN	ENST00000510657.1	3'UTR								TRUE	4	101934731	rs75722879;rs532930923;rs545105122	29;24;18	0.025559;0.000200;0.000200
0.324706	12509	cg00353353	98730413	98730413	0.250619	3786.42	0.771833	4064.52	cg00353353	37	7	157371980	TAACATTTACATCGGAAGCCAATGGAACCAACTGAAGTATTTACAAAACG	R	PTPRN2;PTPRN2;PTPRN2	NM_002847;NM_130842;NM_130843	Body;Body;Body	chr7:157369120-157369394	S_Shelf			RDMR													chr7:157371964-157372586	3				TRUE	7	157064741	rs375275489	1	0.000799
0.387344	12518	cg00353608	36742201	36742201	0.281873	8699.33	0.727709	9597.79	cg00353608	37	20	43561490	AAGGTGTACAATCCTGGTGCTTATGCAGTTTGGGGCTCTAGGTAGACACG	R	PABPC1L	NM_001124756	Body										PABPC1L;PABPC1L;PABPC1L;PABPC1L;PABPC1L;PABPC1L;PABPC1L;PABPC1L	ENST00000372824.1;ENST00000372824.1;ENST00000372819.1;ENST00000372819.1;ENST00000217075.2;ENST00000372821.2;ENST00000490798.1;ENST00000537323.1	5'UTR;1stExon;5'UTR;1stExon;5'UTR;5'UTR;5'UTR;3'UTR	PABPC1L;PABPC1L;PABPC1L;PABPC1L;PABPC1L;PABPC1L;PABPC1L;PABPC1L;PABPC1L;PABPC1L;PABPC1L;PABPC1L;PABPC1L;PABPC1L	ENST00000372824.1;ENST00000372824.1;ENST00000372826.2;ENST00000372819.1;ENST00000372819.1;ENST00000217075.2;ENST00000479873.1;ENST00000479873.1;ENST00000465761.1;ENST00000372821.2;ENST00000490798.1;ENST00000476056.1;ENST00000537323.1;ENST00000478877.1	5'UTR;1stExon;TSS1500;5'UTR;1stExon;5'UTR;5'UTR;1stExon;TSS200;5'UTR;5'UTR;5'UTR;3'UTR;5'UTR	chr20:43561365-43561635	3							20	42994904	rs11086947;rs12625055;rs572134180	36;34;23	0.010982;0.004739;0.000200
0.344975	12525	cg00353789	4781958	4781958	0.0834574	5551.83	0.241923	7687.71	cg00353789	37	16	11401496	CGCCTGTAATCTTGTTGCATGATCCTTGGGGTGCTGCTTTTATGGCCAGA	F													MIR548H2;RMI2	ENST00000408874.1;ENST00000572173.1	TSS1500;5'UTR	MIR548H2;RMI2;RMI2	ENST00000408874.1;ENST00000573910.1;ENST00000572173.1	TSS1500;5'UTR;5'UTR					chr16:11400962-11401819	6			16	11308997	rs143280975;rs35342456;rs567370731	1;7;33	0.000599;0.086462;0.000200
0.267908	12539	cg00354381	4723116	4723116	0.0767833	3567.91	0.286603	4539.01	cg00354381	37	11	57195187	CGCCCCCCAGGTTCTGAAAGAGCCTTCCCGCCAGACTGCATTGATTAACC	F	SLC43A3;SLC43A3;SLC43A3	NM_199329;NM_017611;NM_014096	TSS1500;TSS200;TSS1500	chr11:57194340-57194650	S_Shore								SLC43A3;SLC43A3;SLC43A3;SLC43A3;SLC43A3	ENST00000528098.1;ENST00000529554.1;ENST00000395123.2;ENST00000395124.1;ENST00000352187.1	TSS1500;TSS1500;TSS1500;TSS1500;TSS200	SLC43A3;SLC43A3;SLC43A3;SLC43A3;SLC43A3;SLC43A3;SLC43A3;SLC43A3;SLC43A3;SLC43A3;SLC43A3;SLC43A3;SLC43A3;SLC43A3;SLC43A3;SLC43A3	ENST00000528098.1;ENST00000529112.1;ENST00000529896.1;ENST00000529554.1;ENST00000395123.2;ENST00000530005.1;ENST00000528187.1;ENST00000524863.1;ENST00000529494.1;ENST00000395124.1;ENST00000529748.1;ENST00000352187.1;ENST00000525474.1;ENST00000532795.1;ENST00000533235.1;ENST00000526621.1	TSS1500;TSS1500;TSS1500;TSS1500;TSS1500;TSS1500;TSS1500;TSS1500;TSS1500;TSS1500;TSS1500;TSS200;TSS1500;TSS1500;TSS1500;TSS1500			chr11:57191504-57195705	6	chr11:57186577-57195586	6		TRUE	11	56951763	rs569164754;rs17159355;rs57381335;rs17151908	0;49;49;50	0.000399;0.112720;0.500000;0.074181
0.28723	12541	cg00354484	5760467	5760467	0.176022	6147.22	0.612826	5854.59	cg00354484	37	2	114007283	CGGTAAATAACCTCTCAGGTGGCTTCCTGAGGGTTTGGGTTTCTAAGGAT	R	PAX8;PAX8;LOC654433;PAX8;PAX8;PAX8;LOC440839	NM_003466;NM_013951;NR_015377;NM_013953;NM_013992;NM_013952;NR_029399	Body;Body;Body;Body;Body;Body;Body								2:114005955-114007506	Unclassified	AC016683.6;AC016683.6;AC016683.6;AC016683.6;AC016683.6;AC016683.6;AC016683.6;AC016683.6	ENST00000510859.1;ENST00000553869.1;ENST00000451179.1;ENST00000556070.1;ENST00000422956.1;ENST00000333145.5;ENST00000445745.1;ENST00000436293.2	TSS1500;5'UTR;5'UTR;5'UTR;5'UTR;5'UTR;5'UTR;5'UTR	AC016683.6;AC016683.6;AC016683.6;AC016683.6;AC016683.6;AC016683.6;AC016683.6;AC016683.6;PAX8	ENST00000510859.1;ENST00000553869.1;ENST00000451179.1;ENST00000556070.1;ENST00000422956.1;ENST00000333145.5;ENST00000445745.1;ENST00000436293.2;ENST00000467778.1	TSS1500;5'UTR;5'UTR;5'UTR;5'UTR;5'UTR;5'UTR;5'UTR;3'UTR			chr2:114006557-114007328	6	chr2:114002766-114007458	6		TRUE	2	113723753	rs535081586	2	0.0002
0.189458	12542	cg00354542	41607296	41607296	0.0656222	6953.94	0.346367	9324.76	cg00354542	37	16	434356	CGTCTGCTAAGTCACAGAGTGTTGGCAATGGAGAGACTCTTCTGTAACAG	F	LOC100134368	NR_024453	Body	chr16:431189-432810	S_Shore			RDMR					TMEM8A;Z97634.5	ENST00000476735.1;ENST00000412293.1	3'UTR;5'UTR	TMEM8A;TMEM8A;Z97634.5;Z97634.5	ENST00000427313.1;ENST00000476735.1;ENST00000457760.1;ENST00000412293.1	5'UTR;3'UTR;5'UTR;5'UTR	chr16:434100-434490	3						TRUE	16	374357	rs139321614;rs56687322	0;20	0.006390;0.139177
0.339558	12545	cg00354641	42660830	42660830	0.0902209	14602	0.265701	16930.9	cg00354641	37	6	30071503	CGGGCCTCGTCTGCTGGGAAAGTCACTTTTCCAGTATGTCTCCTGGCCTC	R	TRIM31	NM_007028	Body	chr6:30069750-30070160	S_Shore								TRIM31	ENST00000496062.1	3'UTR	TRIM31;TRIM31;TRIM31	ENST00000471695.1;ENST00000496062.1;ENST00000477254.1	3'UTR;3'UTR;3'UTR	chr6:30070700-30071755	3						TRUE	6	30179482
0.366107	12547	cg00354692	85651280	85651280	0.244146	1890.82	0.666873	2804.43	cg00354692	37	5	82878006	CCTTTCTCTTTACAATGCACATAATACTTTCCTGTATTTATATCATAACG	R	VCAN;VCAN;VCAN;VCAN	NM_001164098;NM_001164097;NM_001126336;NM_004385	3'UTR;3'UTR;3'UTR;3'UTR										VCAN;VCAN-AS1	ENST00000265077.3;ENST00000513899.1	3'UTR;TSS1500	VCAN;VCAN-AS1	ENST00000265077.3;ENST00000513899.1	3'UTR;TSS1500									5	82913762	rs537687030	38	0.001198
0.327845	12560	cg00354996	60704926	60704926	0.100791	9627.83	0.307434	11559.6	cg00354996	37	12	3280127	CGAGTGTGCTTTTCAGTACATTAGGACGTCTATTAGTCATCCAAGTGGAG	R	TSPAN9;TSPAN9	NM_006675;NM_001168320	5'UTR;5'UTR						TRUE				TSPAN9;TSPAN9	ENST00000537971.1;ENST00000011898.5	5'UTR;5'UTR	TSPAN9;TSPAN9	ENST00000537971.1;ENST00000444315.2	5'UTR;5'UTR	chr12:3279965-3280295	3							12	3150388	rs143007637;rs113724578;rs113009679;rs111770250;rs540048725;rs531364367	48;34;33;32;16;2	0.000599;0.003195;0.500000;0.003195;0.000998;0.002396
0.34167	12590	cg00355755	60742232	60742232	0.154025	4971.16	0.4508	5388.41	cg00355755	37	2	169747574	CGGTATTTGAATCCTTCTTGGTAAAGCTGAGGAAGAAAGAAAACTAGGGA	F	SPC25	NM_020675	TSS1500	chr2:169746719-169747005	S_Shore								SPC25;SPC25	ENST00000282074.2;ENST00000472216.2	TSS1500;3'UTR	SPC25;SPC25;SPC25	ENST00000282074.2;ENST00000451987.1;ENST00000472216.2	TSS1500;5'UTR;3'UTR					chr2:169746102-169747661	6			2	169455820	rs573562302;rs191454955;rs146808848	13;15;17	0.000998;0.000200;0.003994
0.394631	12593	cg00355799	79746189	79746189	0.311743	9707.05	0.78996	9557.58	cg00355799	37	1	244109212	CGCCAGCCAGGGGGCCAGACCTGAAAGTCTTAATGTAAAACTAGGCAGCA	R									TRUE				RP11-278H7.1	ENST00000440494.1	5'UTR	RP11-278H7.1	ENST00000440494.1	5'UTR								TRUE	1	242175835	rs185464971	1	0.001997
0.307406	12594	cg00355802	43715146	43715146	0.13944	8613.22	0.453603	9033.39	cg00355802	37	8	29208983	CGATTTTCATCTAAAGCCATTAAATCAGTTTTATAGCTTCCCCAAGAACG	R	DUSP4	NM_001394	TSS1500	chr8:29205664-29209847	Island					8:29264902-29265786	8:29208069-29209441	Promoter_Associated	DUSP4	ENST00000240100.2	TSS1500	DUSP4	ENST00000240100.2	TSS1500	chr8:29206920-29209875	3					TRUE	TRUE	8	29264902	rs570841669	11	0.000998
3.23678	12611	cg00356335	8798174	8798174	0.209694	603.415	0.0647848	613.37	cg00356335	37	5	150528098	CGCCTATCCTAGTCAGGCATTGCTCTGGGCACTGTGCATGCAGAAATATG	F	ANXA6	NM_001155	5'UTR										ANXA6;ANXA6;ANXA6;ANXA6	ENST00000540153.1;ENST00000377751.5;ENST00000521512.1;ENST00000354546.5	5'UTR;5'UTR;5'UTR;5'UTR	ANXA6;ANXA6;ANXA6;ANXA6;ANXA6;ANXA6;ANXA6;ANXA6;ANXA6;ANXA6	ENST00000523164.1;ENST00000520378.1;ENST00000540153.1;ENST00000517757.1;ENST00000517486.1;ENST00000356496.5;ENST00000521512.1;ENST00000517677.1;ENST00000519644.1;ENST00000354546.5	5'UTR;3'UTR;5'UTR;5'UTR;5'UTR;5'UTR;5'UTR;5'UTR;5'UTR;5'UTR									5	150508291	rs540269726;rs4958899;rs577306933;rs138771490;rs563100968	0;1;9;17;22	0.000200;0.300120;0.000200;0.000998;0.000200
0.301916	12614	cg00356433	20670989	20670989	0.168977	10271.3	0.559681	10606.5	cg00356433	37	9	139371699	GTTCATCTCAGGCCCAGGAGGTGCTGAAGGTGTCAATGCACCAGAAAACG	R	SEC16A;SEC16A	NM_014866;NM_001276418	Body;Body	chr9:139368485-139368750	S_Shelf								SEC16A;SEC16A;SEC16A;SEC16A;SEC16A	ENST00000313050.7;ENST00000398348.3;ENST00000404925.2;ENST00000290037.6;ENST00000371706.3	1stExon;TSS1500;TSS1500;TSS200;TSS200	SEC16A;SEC16A;SEC16A;SEC16A;SEC16A	ENST00000313050.7;ENST00000398348.3;ENST00000404925.2;ENST00000290037.6;ENST00000371706.3	1stExon;TSS1500;TSS1500;TSS200;TSS200			chr9:139365913-139372621	6	chr9:139366429-139372760	6			9	138491520	rs373239822	15	0.0002
2.96779	12624	cg00356723	91751280	5644308	0.0250142	9078.29	0.00842858	9432.92	cg00356723	37	11	63705697	CGGGTCACTCCGGTGTGCTGGGGATGGGTTGAAATTAAAACTTTCCGGGA	F	NAA40	NM_024771	TSS1500	chr11:63706029-63706868	N_Shore					11:63462242-63462459	11:63705478-63707402	Promoter_Associated	NAA40;NAA40;NAA40;NAA40	ENST00000536939.1;ENST00000456907.2;ENST00000539656.1;ENST00000542163.1	TSS1500;TSS1500;TSS1500;TSS1500	NAA40;NAA40;NAA40;NAA40;NAA40	ENST00000338447.6;ENST00000536939.1;ENST00000456907.2;ENST00000539656.1;ENST00000542163.1	TSS1500;TSS1500;TSS1500;TSS1500;TSS1500	chr11:63705525-63706515	3						TRUE	11	63462273	rs561985462;rs531023348;rs550754906	0;26;33	0.000200;0.000200;0.000200
5.73565	12628	cg00356774	48722526	55633909	0.0267113	4750.77	0.00465707	6967.57	cg00356774	37	6	26313412	CGCCACTCTGCTGTCTCGACAGTCCGCTCCGCCACTCTGCTGTTTCAACA	F										6:26421242-26421421									chr6:26312380-26313675	3						TRUE	6	26421391	rs139660977;rs77864303;rs73399361;rs190979247;rs113602497;rs182460773;rs144385100;rs186646777;rs563060623;rs151070279;rs548301116;rs568417363;rs112212125;rs547897080	7;16;17;18;19;20;21;25;26;29;31;39;41;47	0.500000;0.000799;0.011382;0.000599;0.500000;0.000200;0.005391;0.003794;0.000200;0.007987;0.000399;0.000200;0.001198;0.000599
4.29352	12641	cg00357002	10728989	72729262	0.00352129	13848.7	0.000820141	13928.8	cg00357002	37	21	38445514	GGGAGCGGGTGGCGGCGTTGAAGCGAGGTGCGTCACGTGGGCTGGCAGCG	F	PIGP;TTC3;PIGP;PIGP	NM_153681;NM_001001894;NM_153682;NR_028352	TSS1500;TSS200;TSS200;TSS200	chr21:38444860-38446497	Island	high-CpG:37367368-37367542				21:37366731-37368590	21:38445237-38446866	Promoter_Associated	PIGP;PIGP;TTC3;TTC3;TTC3;PIGP;PIGP;PIGP;PIGP	ENST00000329667.3;ENST00000464265.1;ENST00000355666.1;ENST00000540756.1;ENST00000399010.1;ENST00000399102.1;ENST00000360525.3;ENST00000399098.1;ENST00000399103.1	TSS1500;TSS1500;TSS200;TSS200;TSS200;TSS1500;TSS200;TSS200;TSS1500	PIGP;PIGP;PIGP;TTC3;TTC3;TTC3;TTC3;TTC3;TTC3;TTC3;TTC3;PIGP;PIGP;PIGP;PIGP;PIGP;TMPRSS3	ENST00000329667.3;ENST00000479152.1;ENST00000464265.1;ENST00000492275.1;ENST00000418766.1;ENST00000485402.1;ENST00000450533.1;ENST00000355666.1;ENST00000463216.1;ENST00000494243.1;ENST00000399010.1;ENST00000399102.1;ENST00000360525.3;ENST00000399098.1;ENST00000430792.1;ENST00000399103.1;ENST00000553129.1	TSS1500;TSS1500;TSS1500;TSS200;TSS200;TSS200;TSS200;TSS200;TSS200;TSS200;TSS200;TSS1500;TSS200;TSS200;TSS1500;TSS1500;3'UTR	chr21:38444145-38445595	3							21	37367384	rs16994724;rs1793873	8;27	0.090455;0.030000
0.372536	12644	cg00357062	87705838	87705838	0.0589658	8680.07	0.158282	9057.15	cg00357062	37	22	43412041	TCCAGGTGCATGTCACCATGCCTGGCTCTATCTGGCTTTTTCTTTTAACG	F	PACSIN2	NM_001184970	TSS1500	chr22:43410421-43411510	S_Shore								PACSIN2	ENST00000263246.3	TSS1500	PACSIN2;PACSIN2;PACSIN2	ENST00000445706.1;ENST00000453643.1;ENST00000337959.4	TSS1500;TSS1500;TSS1500					chr22:43409389-43412477	6			22	41741985
0.241763	12647	cg00357163	35628822	60650979	0.00378491	9777.64	0.0156554	9882.87	cg00357163	37	1	63154118	CTGGCGGCCGGAGCCAGGAACGAGCCCTGCCGTAATGTTCCTTAGAGGCG	R	DOCK7;DOCK7;DOCK7;DOCK7;DOCK7	NM_001271999;NM_033407;NM_001272002;NM_001272001;NM_001272000	TSS200;TSS200;TSS200;TSS200;TSS200	chr1:63153380-63154349	Island	high-CpG:62926544-62926898				1:62925812-62927061	1:63152876-63154824	Promoter_Associated	RP11-230B22.1;DOCK7;DOCK7	ENST00000453229.1;ENST00000340370.5;ENST00000371140.4	TSS200;TSS200;TSS200	RP11-230B22.1;DOCK7;DOCK7	ENST00000453229.1;ENST00000340370.5;ENST00000371140.4	TSS200;TSS200;TSS200	chr1:63153945-63154795	3							1	62926706	rs547801279	30	0.0002
0.355715	12650	cg00357221	6716104	6716104	0.0388589	6353.42	0.109242	5675.8	cg00357221	37	10	114043412	TCTTCCCTTGATTTTAACTTTTCATTCATGTTTCTGACTTAGAATGATCG	R	TECTB	NM_058222	TSS200										TECTB	ENST00000369422.3	TSS200	TECTB	ENST00000369422.3	TSS200								TRUE	10	114033402	rs41313475	43	0.158347
0.368799	12657	cg00357486	86644204	86644204	0.282163	10318.4	0.765087	9496.04	cg00357486	37	19	4852505	CGCCATCCCCCAGGTGACCCTGAGTCTGGAGTTGTGGGCATGACCTCATA	F	PLIN3;PLIN3;PLIN3	NM_001164189;NM_001164194;NM_005817	Body;Body;Body	chr19:4851962-4852248	S_Shore														chr19:4852385-4852555	3							19	4803505	rs557267983;rs11881908;rs542821453	1;20;21	0.000200;0.124201;0.000200
0.272964	12660	cg00357528	22787569	22787569	0.0553677	3581.15	0.202839	5163.24	cg00357528	37	19	45968618	CGTGGGGGGCATAGGTGGAGGTTCAAGTTTCCAGACAAAAGTCCAGCCTC	R				chr19:45970799-45972668	N_Shelf								ERCC1	ENST00000423698.2	5'UTR	ERCC1	ENST00000423698.2	5'UTR			chr19:45968402-45968717	6	chr19:45968306-45968661	6			19	50660458	rs546632265;rs3760846	21;13	0.000200;0.055112
0.358969	12694	cg00358278	66796154	66796154	0.150981	10511.9	0.420598	13563.3	cg00358278	37	16	88594506	CGGCCGAGCCCCACAGCACCCCCGGCCACCCTGTGAAGAAGGAGCCAGCA	F	ZFPM1	NM_153813	Body	chr16:88598447-88599162	N_Shelf								RP11-21B21.4	ENST00000563243.1	3'UTR	RP11-21B21.4	ENST00000563243.1	3'UTR	chr16:88593920-88594555	3						TRUE	16	87122007	rs142562768;rs141664744;rs201427325;rs139859151;rs564216837;rs10606433;rs531833505	0;1;5;9;22;34;40	0.000200;0.000399;0.000200;0.000385;0.000200;0.053714;0.000200
0.288032	12699	cg00358456	96674472	96674472	0.181482	9777.81	0.630075	10382	cg00358456	37	2	135206337	TAAGCACTGTGTGTTTCAAGGTGACCTCCTGCTCTTCAGCTGTGCAGGCG	R	LOC151162;MGAT5	NR_024275;NM_002410	TSS1500;Body																				chr2:135204903-135206665	4		TRUE	2	134922807	rs527294802;rs200390028	6;1	0.000200;0.000399
0.366525	12710	cg00358895	35800923	35800923	0.0653107	8724.97	0.178189	10425.7	cg00358895	37	4	36258205	GGAGAAGGCTAAACTTTTTCTTCCCACATGCTCACTTCCTTGCTTGTTCG	R	LOC439933;LOC439933	NR_122079;NR_122080	Body;Body										RP11-431M7.3	ENST00000499292.2	5'UTR	RP11-431M7.3;RP11-431M7.3;RP11-431M7.3	ENST00000502245.1;ENST00000499292.2;ENST00000502245.1	1stExon;5'UTR;5'UTR	chr4:36258065-36258355	3							4	35934600	rs573090317;rs540468049;rs7686575;rs573820977	23;16;10;2	0.000200;0.000200;0.036342;0.000399
0.374239	12724	cg00359365	47727540	47727540	0.121909	5171.73	0.325751	7150.7	cg00359365	37	1	26880547	AATTCTCTCTGATGACTGGGCGGGTGTTGCAGGGTGGTAGCAGTACCACG	F	MIR1976;RPS6KA1;RPS6KA1	NR_031740;NM_001006665;NM_002953	TSS1500;Body;Body										MIR1976;RPS6KA1;RPS6KA1	ENST00000459548.1;ENST00000488985.1;ENST00000374164.4	TSS1500;TSS1500;5'UTR	RPS6KA1;RPS6KA1;MIR1976;RPS6KA1;RPS6KA1;RPS6KA1;RPS6KA1	ENST00000527264.1;ENST00000474934.1;ENST00000459548.1;ENST00000488985.1;ENST00000374163.1;ENST00000374164.4;ENST00000531113.1	5'UTR;5'UTR;TSS1500;TSS1500;3'UTR;5'UTR;5'UTR	chr1:26880485-26880875	3						TRUE	1	26753134	rs573439065;rs545658875;rs529238707;rs41286645	0;9;28;36	0.000200;0.000200;0.000200;0.002796
0.226794	12727	cg00359435	80724435	4680919	0.0038512	10971.5	0.0169811	11865.8	cg00359435	37	8	97247871	TGGCCGAGAGGTGCTTACGCAGGTGCTGAACGGCAGTCGTCAGAACTGCG	F	UQCRB;UQCRB;UQCRB;UQCRB	NM_001199975;NM_006294;NM_001254752;NR_045639	TSS200;TSS200;TSS200;TSS200							8:97316573-97317119	8:97247102-97248224	Promoter_Associated	KB-1043D8.6;UQCRB;UQCRB;UQCRB	ENST00000520575.1;ENST00000518406.1;ENST00000523920.1;ENST00000287022.5	5'UTR;TSS200;TSS200;TSS200	KB-1043D8.6;UQCRB;UQCRB;UQCRB;UQCRB;UQCRB;UQCRB	ENST00000520575.1;ENST00000518406.1;ENST00000517603.1;ENST00000518876.1;ENST00000519322.1;ENST00000521036.1;ENST00000287022.5	5'UTR;TSS200;TSS200;TSS200;TSS200;TSS200;TSS200	chr8:97247745-97248015	3							8	97317047	rs544351074	28	0.0002
0.336386	12743	cg00359846	27782139	27782139	0.230401	2719.95	0.684931	2918.5	cg00359846	37	7	118101103	CAAGGACCTTGACACTTTTGAAGGTCACTGGCCAGCTATTTTGTAAAACG	F													AC006926.1	ENST00000410294.1	TSS1500	AC006926.1	ENST00000410294.1	TSS1500									7	117888339	rs139519533;rs113388565	29;41	0.000599;0.500000
0.180083	12752	cg00360072	59669920	7684854	0.00109118	8749.19	0.00605932	10010.6	cg00360072	37	2	240322717	CTGGCTGGGCGGGGCCGGGCCGGCTGACGGGCGTGCGGGGTGGCCTATCG	F	HDAC4	NM_006037	TSS200	chr2:240321777-240323919	Island	high-CpG:239987557-239987696				2:239986728-239988856	2:240322630-240323871	Promoter_Associated	AC062017.1;HDAC4;HDAC4	ENST00000409526.1;ENST00000345617.3;ENST00000456922.2	TSS1500;TSS200;TSS200	AC062017.1;AC062017.1;AC062017.1;HDAC4;HDAC4;HDAC4;HDAC4	ENST00000409526.1;ENST00000428471.1;ENST00000413029.1;ENST00000345617.3;ENST00000544989.1;ENST00000456922.2;ENST00000493582.1	TSS1500;TSS1500;TSS1500;TSS200;TSS200;TSS200;3'UTR	chr2:240322665-240323150	3						TRUE	2	239987654	rs577946142	8	0.001198
0.339429	12766	cg00360343	36628297	36628297	0.180195	8438.94	0.530875	10234.5	cg00360343	37	21	30590362	TTGTTATTCTCCCCTCATGATTCAGTTCAAATGCCTTCTTCTCTTTAACG	R	LINC00189	NR_027072	Body				chr21:30590117-30590117						LINC00189	ENST00000420364.1	5'UTR	LINC00189;LINC00189;LINC00189;BACH1;BACH1	ENST00000545936.1;ENST00000420364.1;ENST00000431661.1;ENST00000548219.1;ENST00000547141.1	5'UTR;5'UTR;5'UTR;5'UTR;5'UTR	chr21:30590160-30590435	3							21	29512233	rs527795250	34	0.0002
0.264092	12772	cg00360468	99787217	18790934	0.0040346	7818.3	0.0152772	8718.81	cg00360468	37	4	148605329	GTGCGCCGCTGGCCAGGTGCGCAATAGTGGGGTATGCGTCACGGTCTGCG	F	PRMT10	NM_138364	TSS200	chr4:148604954-148605625	Island	high-CpG:148824625-148824843				4:148824712-148825062	4:148604338-148606087	Promoter_Associated	PRMT10;PRMT10;PRMT10	ENST00000322396.6;ENST00000322396.6;ENST00000541232.1	1stExon;5'UTR;TSS200	PRMT10;PRMT10;PRMT10	ENST00000322396.6;ENST00000322396.6;ENST00000541232.1	1stExon;5'UTR;TSS200	chr4:148605225-148605975	3						TRUE	4	148824779	rs550066117;rs569272549;rs538611005	8;11;30	0.000200;0.000200;0.000200
0.257118	12777	cg00360599	74798942	74798942	0.132909	5117.78	0.516918	5833.75	cg00360599	37	17	27264093	CGAAAACAAACTTATGTCCTGGAAAAGCTAAGTGGTGCTGGGTAAAGTTT	F	PHF12;PHF12;PHF12;LOC101927018	NM_001033561;NM_001290131;NM_020889;NR_110803	Body;Body;Body;Body						TRUE				PHF12	ENST00000483934.1	3'UTR	PHF12	ENST00000483934.1	3'UTR					chr17:27264062-27264749	6			17	24288219	rs116405304;rs564801564;rs532042107;rs147884786	0;13;18;36	0.003794;0.000200;0.000200;0.000200
0.368051	12786	cg00360769	46704822	46704822	0.17242	5230.19	0.468468	5059.73	cg00360769	37	4	101110248	CGTGTAAGTTTGGAGTTCTGGCCTGTAAATTAGGTCATCAACCACTTCAC	F	DDIT4L	NM_145244	Body	chr4:101111146-101111497	N_Shore								RP11-588P8.1;RP11-15B17.1	ENST00000515782.1;ENST00000515026.1	TSS1500;5'UTR	RP11-588P8.1;RP11-15B17.1	ENST00000515782.1;ENST00000515026.1	TSS1500;5'UTR	chr4:101109980-101110570	3						TRUE	4	101329271
0.372577	12800	cg00361062	18633104	18633104	0.174719	9848.76	0.468949	11217.3	cg00361062	37	7	142567520	GATGTAAAACCCTTGGCATATCTGAGCACATAGTAGTTGCTCAATAAACG	R	EPHB6;EPHB6;EPHB6;EPHB6	NR_104001;NM_004445;NM_001280795;NM_001280794	Body;Body;Body;Body										EPHB6	ENST00000476059.1	TSS200	EPHB6;EPHB6;EPHB6;EPHB6;EPHB6;EPHB6	ENST00000425995.1;ENST00000422643.1;ENST00000486511.1;ENST00000471581.1;ENST00000476059.1;ENST00000466783.1	3'UTR;3'UTR;5'UTR;TSS200;TSS200;5'UTR									7	142277642	rs150568876;rs369985791	36;2	0.000200;0.000200
0.170459	12818	cg00361393	11800880	11800880	0.0478612	7263.2	0.280778	7709.54	cg00361393	37	9	112828632	CGCAGATAATAGTACTTACCTCATAGAGTTGTTGAGAGGATTAAGTGAGT	F	PALM2-AKAP2;PALM2-AKAP2;AKAP2;AKAP2	NM_007203;NM_147150;NM_001004065;NM_001198656	Body;Body;Body;Body																				chr9:112824174-112830898	6			9	111868453	rs369641323;rs559393102	27;51	0.000200;0.000200
0.344247	12819	cg00361399	82706597	82706597	0.131079	16278.3	0.380769	16847.2	cg00361399	37	3	40232987	CGTGAGTTGTCTGCAGCCATAGGGGACACTATCTGGCCAAACTAAGAGTA	R	MYRIP;MYRIP;MYRIP;MYRIP;MYRIP;MYRIP;EIF1B-AS1	NR_104316;NM_001284424;NM_015460;NM_001284423;NM_001284425;NM_001284426;NR_033965	Body;Body;Body;Body;Body;Body;Body								3:40232550-40233793	Unclassified	MYRIP	ENST00000459828.1	5'UTR	MYRIP;MYRIP	ENST00000459828.1;ENST00000458441.1	5'UTR;3'UTR					chr3:40232937-40233823	6			3	40207991	rs576726976;rs545934172;rs556244892;rs146505734	42;31;20;1	0.000998;0.000200;0.000200;0.001597
0.36714	12841	cg00362150	83798238	83798238	0.061443	10725.3	0.167356	12067.3	cg00362150	37	8	98661599	CGAGTGGGTAGAAAAGATTGGCAAAAAAGAAACTGGAAGCAGGAAAACTA	R	MTDH	NM_178812	Body								8:98661520-98661733	Promoter_Associated							chr8:98661280-98661850	3							8	98730775	rs377110256;rs540686381	49;13	0.000200;0.000200
0.354201	12843	cg00362236	32616592	32616592	0.185842	7208.74	0.524681	8334.62	cg00362236	37	6	18384365	CGCTCTCTTGCACCTACTTTGACCATGTGACAGGCCTCTCCAGAGGGCCA	F				chr6:18387450-18387846	N_Shelf																					TRUE	6	18492344	rs149721147;rs12663043	0;22	0.001198;0.122604
0.22697	12862	cg00362812	79661958	79661958	0.034825	7184.63	0.153434	8863.95	cg00362812	37	14	69201112	CGAGCCTTAGAATGCACGTGTCAGTGTTTTGGGAAATATGTGCTGTTTTG	F							chr14:69200999-69200999				14:69200947-69201571	Unclassified_Cell_type_specific							chr14:69200985-69201635	3							14	68270865	rs138037811;rs573364193;rs540746399	0;17;32	0.000200;0.000200;0.000998
0.277544	12872	cg00363045	48700908	48700908	0.0388674	6148.69	0.14004	6744.46	cg00363045	37	13	28611746	CGGCCAATCCCAACTCCCAATGGGCATATGACTCACATGGTGATCATCTT	R	FLT3;FLT3	NR_130706;NM_004119	Body;Body				chr13:28611666-28611666				13:28611656-28611840	Gene_Associated_Cell_type_specific							chr13:28611600-28612070	3							13	27509746	rs2491235;rs7990001;rs115540379;rs2491236	38;29;20;10	0.275958;0.082867;0.009185;0.294129
0.277722	12887	cg00363382	49684295	49684295	0.0612286	16161.5	0.220467	18838.1	cg00363382	37	8	37641339	CGTTTCAGAGGGATCAAAATAGAGGACAGTAGTTGCAAAGTTCTGAAACT	F									TRUE							GPR124	ENST00000428068.1	TSS1500			chr8:37640596-37642514	6					8	37760497	rs550984165	0	0.0002
0.285466	12928	cg00364956	97800402	97800402	0.0250011	3562.14	0.0875799	4152.94	cg00364956	37	17	33777219	ATAGATTGTGCAAACCTGTACTGAATCCAGAACTATACATCTGTAAAGCG	R	SLFN13	NM_144682	TSS1500	chr17:33775294-33775794	S_Shore								SLFN13;SLFN13;SLFN13;SLFN13	ENST00000534689.1;ENST00000526861.1;ENST00000531588.1;ENST00000285013.6	TSS1500;TSS1500;TSS1500;TSS1500	SLFN13;SLFN13;SLFN13;SLFN13;SLFN13	ENST00000526483.1;ENST00000534689.1;ENST00000526861.1;ENST00000531588.1;ENST00000285013.6	TSS1500;TSS1500;TSS1500;TSS1500;TSS1500								TRUE	17	30801332	rs184454547;rs560662495;rs375741369;rs368808327	49;31;2;1	0.000200;0.000200;0.000200;0.000799
0.349552	12936	cg00365336	80774589	80774589	0.235187	9452.93	0.672824	10176	cg00365336	37	22	37378573	CGCCAGGTACTATGGCAGGCGCTTCATCCCAGGAGCCCCTAGACCCTCAC	F																					chr22:37378149-37378626	6	chr22:37378064-37379199	6			22	35708519	rs546412166;rs564602784	11;20	0.000200;0.000200
0.297109	12965	cg00366190	45765589	5803876	0.0829796	2051.34	0.27929	863.967	cg00366190	37	19	33622942	CGCCCGCTGGGTGAAAACTAGTGCCACCCCGCGCAGCACAGGTTACCTAT	R	WDR88	NM_173479	TSS200	chr19:33622910-33623231	Island					19:38314751-38315262			WDR88	ENST00000361680.2	TSS200	WDR88	ENST00000361680.2	TSS200	chr19:33622940-33623735	3						TRUE	19	38314782	rs556501657;rs573421151;rs1270591;rs559016780	46;33;2;1	0.000200;0.000200;0.314497;0.000200
0.397748	12970	cg00366252	26793107	26793107	0.0870947	13015.5	0.21897	16810.7	cg00366252	37	16	85436841	CGCAATGGCAACCACAGTCTGTAACCGACACCGGAAGCGAGCCCCCTCAC	F									TRUE										chr16:85436585-85436915	3						TRUE	16	83994342	rs139384043;rs562566230;rs531325510;rs551478919;rs564522703;rs12597020;rs142693963	0;9;12;24;28;29;31	0.000399;0.000599;0.000399;0.000599;0.000200;0.086062;0.000599
4.79913	13010	cg00367396	86726163	86726163	0.0352701	3101.82	0.00734928	3382.04	cg00367396	37	6	42694557	GCCCCCTGGTGGCCCTAAATAGAATGGCTTCAATGGATGGAAATTTAACG	R				chr6:42694963-42695631	N_Shore		chr6:42694331-42694331		TRUE		6:42693951-42695408	Promoter_Associated							chr6:42694340-42695290	3						TRUE	6	42802535
0.397204	13074	cg00369116	95668128	95668128	0.120731	10577	0.303953	11352	cg00369116	37	7	43740474	CGAGGGAAGTCTTCTGTGCTTCCAGTAACAGCCTGAGATGTACCTACTTC	R	COA1;COA1	NR_047701;NM_018224	Body;5'UTR				chr7:43740255-43740255		TRUE				C7orf44;C7orf44;C7orf44	ENST00000395880.3;ENST00000223336.6;ENST00000310564.6	5'UTR;5'UTR;5'UTR	C7orf44;C7orf44;C7orf44;C7orf44;C7orf44;C7orf44;C7orf44;C7orf44;C7orf44;C7orf44;C7orf44;C7orf44;C7orf44;C7orf44	ENST00000470156.1;ENST00000395880.3;ENST00000451651.1;ENST00000446564.1;ENST00000223336.6;ENST00000310564.6;ENST00000457939.1;ENST00000448704.1;ENST00000431651.1;ENST00000420441.1;ENST00000415076.1;ENST00000415798.1;ENST00000438444.1;ENST00000478504.1	3'UTR;5'UTR;5'UTR;5'UTR;5'UTR;5'UTR;5'UTR;5'UTR;5'UTR;5'UTR;5'UTR;5'UTR;5'UTR;3'UTR	chr7:43740280-43740535	3							7	43706999	rs529308419;rs79957521	51;23	0.000399;0.013179
0.328707	13090	cg00369414	5737861	17601595	0.0252339	13813.5	0.0767672	14493	cg00369414	37	16	1244824	CGGCCGCCCCTCCTGAAAGCAGCCACCAGGTGGCGCCTGGGGCCTGCGCC	R	CACNA1H;CACNA1H	NM_021098;NM_001005407	Body;Body	chr16:1244669-1245067	Island					16:1184671-1185612	16:1244121-1245070	Unclassified				CACNA1H	ENST00000564954.1	TSS1500	chr16:1244540-1245095	3						TRUE	16	1184825	rs555400659	10	0.0002
12.8849	13124	cg00370303	4619974	42759148	0.00716884	15395.7	0.000556376	17372.3	cg00370303	37	12	133066056	TCTCGGTGGCGGGAGCCGCCTTCTTGTGGGACTTGGGGGCACGTGGCGCG	R	FBRSL1	NM_001142641	TSS1500	chr12:133065843-133066393	Island					12:131575847-131577808			FBRSL1;FBRSL1	ENST00000261673.6;ENST00000434748.2	TSS1500;TSS200	FBRSL1;FBRSL1	ENST00000261673.6;ENST00000434748.2	TSS1500;TSS200	chr12:133065705-133066835	3						TRUE	12	131576129
8.79606	13133	cg00370820	44732964	19605865	0.0637317	4566.23	0.00724548	5455.48	cg00370820	37	22	39101671	CTTCTCTGCTTCCGTTGGCGGGAAGGCTTCAGGCGGGTAGCGGGGACTCG	R	GTPBP1	NM_004286	TSS200	chr22:39101825-39102668	N_Shore					22:37431285-37431657	22:39101147-39103108	Promoter_Associated	GTPBP1	ENST00000216044.5	TSS200	GTPBP1;GTPBP1;GTPBP1;GTPBP1;GTPBP1;GTPBP1	ENST00000418601.1;ENST00000461428.1;ENST00000488787.1;ENST00000470836.1;ENST00000216044.5;ENST00000484657.1	TSS1500;TSS1500;TSS1500;TSS1500;TSS200;TSS200	chr22:39101385-39103095	3						TRUE	22	37431617	rs2267394	40	0.390974
0.326236	13134	cg00370824	6606537	6606537	0.0712375	5230.95	0.218362	5083.54	cg00370824	37	8	50080891	GAATTGCTCAGGATAGCCTGAGCTTTAGTCTTTATCTTAGAAGCAAGACG	F													RP11-10H3.1;RP11-10H3.1	ENST00000518222.1;ENST00000519828.1	TSS1500;TSS1500	RP11-10H3.1;RP11-10H3.1	ENST00000518222.1;ENST00000519828.1	TSS1500;TSS1500									8	50243444	rs77572237;rs72641690	1;36	0.015775;0.053115
0.273034	13154	cg00371430	37788242	37788242	0.0302965	2415.56	0.110963	2364.38	cg00371430	37	10	111837463	CGTCACAAACTCTAGAAAGAACACAGAAGCACGGAACTGATGAGGCATGG	R	ADD3;ADD3;ADD3	NM_019903;NM_001121;NM_016824	5'UTR;5'UTR;5'UTR										ADD3;ADD3;ADD3;ADD3	ENST00000360162.3;ENST00000356080.4;ENST00000277900.8;ENST00000497125.1	5'UTR;5'UTR;5'UTR;5'UTR	ADD3;ADD3;ADD3;ADD3;ADD3;ADD3;ADD3;ADD3;ADD3;ADD3;ADD3;ADD3;ADD3;ADD3	ENST00000473669.1;ENST00000468345.1;ENST00000468251.1;ENST00000360162.3;ENST00000356080.4;ENST00000277900.8;ENST00000480344.1;ENST00000487085.1;ENST00000484622.1;ENST00000459738.1;ENST00000495661.1;ENST00000497125.1;ENST00000475954.1;ENST00000496517.1	5'UTR;5'UTR;5'UTR;5'UTR;5'UTR;5'UTR;5'UTR;5'UTR;5'UTR;5'UTR;5'UTR;5'UTR;5'UTR;5'UTR	chr10:111837225-111837510	3							10	111827453	rs531899800	32	0.000399
0.368618	13156	cg00371470	90791169	90791169	0.266797	10216.7	0.723778	10105.5	cg00371470	37	3	190083539	GCACCATTAGAACTCTTAGGGTCCAGTATATACACAGTCTCCCAGATTCG	R													CLDN16	ENST00000468220.1	5'UTR	CLDN16	ENST00000468220.1	5'UTR			chr3:190083312-190084510	6					3	191566233	rs73192441;rs533033081;rs539916105;rs114963761	14;12;10;1	0.256789;0.000200;0.000200;0.004593
0.351221	13168	cg00371829	97649905	97649905	0.193373	5557.15	0.550574	6016.49	cg00371829	37	15	76304865	CGTGTTCAGAGTTGCAAATGGAGCAGAATTTTATTTAGAAAAGGAGTTGA	F	NRG4	NM_138573	TSS200										NRG4;NRG4;NRG4	ENST00000535975.1;ENST00000394907.3;ENST00000305435.10	TSS1500;TSS200;5'UTR	NRG4;NRG4;NRG4;NRG4;NRG4;NRG4;NRG4;NRG4;NRG4;NRG4;NRG4	ENST00000568073.1;ENST00000498750.1;ENST00000567936.1;ENST00000472094.1;ENST00000461391.1;ENST00000562114.1;ENST00000394907.3;ENST00000566417.1;ENST00000565661.1;ENST00000567126.1;ENST00000563910.1	TSS1500;TSS1500;TSS200;TSS1500;TSS200;TSS200;TSS200;5'UTR;5'UTR;5'UTR;5'UTR	chr15:76304245-76304895	3						TRUE	15	74091920	rs576630469	30	0.000998
0.29906	13181	cg00372249	1751595	1751595	0.148334	5613.97	0.496001	5769.85	cg00372249	37	4	185745711	CCCCCTCCTTATATTTGTGAACAAACTGCATTAGACTAAAATCTTTCACG	F	ACSL1	NM_001995	5'UTR	chr4:185746557-185747827	N_Shore								ACSL1;ACSL1;ACSL1;ACSL1;ACSL1;ACSL1	ENST00000509038.1;ENST00000454703.2;ENST00000507295.1;ENST00000504900.1;ENST00000281455.2;ENST00000515030.1	3'UTR;5'UTR;5'UTR;5'UTR;5'UTR;5'UTR	ACSL1;ACSL1;ACSL1;ACSL1;ACSL1;ACSL1	ENST00000509038.1;ENST00000454703.2;ENST00000507295.1;ENST00000504900.1;ENST00000281455.2;ENST00000515030.1	3'UTR;5'UTR;5'UTR;5'UTR;5'UTR;5'UTR	chr4:185745645-185746195	3						TRUE	4	185982705	rs542925064	4	0.0002
0.215837	13188	cg00372354	67680589	12757926	0.0031027	10881.3	0.0143752	10158.3	cg00372354	37	2	97304187	GCTTCGGACATGCTCGCGTGTTCTTGGCTCTCCTCTTCCGGACAGAGGCG	F	KIAA1310;KIAA1310	NM_017991;NM_001115016	TSS200;TSS200	chr2:97303912-97304387	Island					2:96667282-96668073	2:97303099-97304550	Promoter_Associated	KANSL3;KANSL3;KANSL3;KANSL3;KANSL3;KANSL3	ENST00000431828.1;ENST00000435669.1;ENST00000440133.1;ENST00000354204.6;ENST00000441706.2;ENST00000487070.1	TSS200;TSS200;TSS200;TSS200;TSS200;TSS1500	KANSL3;KANSL3;KANSL3;KANSL3;KANSL3;KANSL3;KANSL3;KANSL3;KANSL3;KANSL3;KANSL3;KANSL3;KANSL3	ENST00000451819.1;ENST00000425656.1;ENST00000431828.1;ENST00000435669.1;ENST00000440133.1;ENST00000448075.1;ENST00000420155.1;ENST00000354204.6;ENST00000416138.1;ENST00000441706.2;ENST00000418735.1;ENST00000487070.1;ENST00000475820.1	TSS1500;TSS1500;TSS200;TSS200;TSS200;TSS200;TSS200;TSS200;TSS200;TSS200;5'UTR;TSS1500;TSS1500	chr2:97303945-97304415	3						TRUE	2	96667914	rs568805277;rs534459838	22;38	0.000200;0.000399
0.312885	13271	cg00374263	57709941	57709941	0.176453	2241.63	0.563954	2546.63	cg00374263	37	14	75229370	CGGTGTTGCAGAATCTCAGAGCAAAAGCAAAGAGAGCAAAAACCAGATAC	R	YLPM1	NM_019589	TSS1500	chr14:75229927-75230531	N_Shore								YLPM1	ENST00000238571.3	TSS1500	YLPM1	ENST00000238571.3	TSS1500	chr14:75229025-75229495	3						TRUE	14	74299123
3.99986	13341	cg00376283	1636548	50654582	0.00610595	9363.89	0.00152654	11628.3	cg00376283	37	12	123451042	CGCCCCGTCCATCAGCCTGTCTCAACGCACGCCAGTCTCAGCTCCGACCT	R	ABCB9;ABCB9;ABCB9;ABCB9;ABCB9	NM_203444;NM_019624;NM_019624;NM_019625;NM_019625	5'UTR;1stExon;5'UTR;5'UTR;1stExon	chr12:123450868-123451207	Island	high-CpG:122016875-122017017				12:122016575-122017102	12:123450817-123451397	Promoter_Associated	ABCB9;ABCB9;ABCB9;ABCB9;ABCB9;ABCB9;ABCB9;ABCB9;ABCB9;ABCB9	ENST00000280560.8;ENST00000540285.1;ENST00000346530.5;ENST00000280560.8;ENST00000540285.1;ENST00000346530.5;ENST00000539502.1;ENST00000344275.7;ENST00000392439.3;ENST00000542678.1	5'UTR;5'UTR;5'UTR;1stExon;1stExon;1stExon;TSS200;TSS200;5'UTR;5'UTR	ABCB9;ABCB9;ABCB9;ABCB9;ABCB9;ABCB9;ABCB9;ABCB9;ABCB9;ABCB9;ABCB9;ABCB9	ENST00000280560.8;ENST00000540285.1;ENST00000346530.5;ENST00000280560.8;ENST00000540285.1;ENST00000346530.5;ENST00000537276.1;ENST00000539502.1;ENST00000344275.7;ENST00000543935.1;ENST00000392439.3;ENST00000542678.1	5'UTR;5'UTR;5'UTR;1stExon;1stExon;1stExon;TSS200;TSS200;TSS200;5'UTR;5'UTR;5'UTR	chr12:123450920-123451295	3						TRUE	12	122016995	rs61955196;rs552883999;rs577531990	26;14;7	0.487021;0.000200;0.000200
0.364592	13352	cg00376537	30630290	56697142	0.2974	6886.31	0.815705	6818.34	cg00376537	37	16	89387460	CGCGCCAGCGAGCACAGAGCCTTCGCCTGAACCATCCAGGCACCGCGCCC	F	LOC100287036;ANKRD11;ANKRD11;ANKRD11;ANKRD11	NM_001242885;NR_045839;NM_013275;NM_001256183;NM_001256182	TSS200;Body;5'UTR;5'UTR;5'UTR						TRUE	16:87914821-87915409			ANKRD11;AC137932.6;ANKRD11;ANKRD11;ANKRD11	ENST00000567736.1;ENST00000562995.1;ENST00000563291.1;ENST00000378330.2;ENST00000301030.4	TSS1500;TSS200;5'UTR;5'UTR;5'UTR	ANKRD11;AC137932.6;ANKRD11;ANKRD11;ANKRD11;ANKRD11;ANKRD11;ANKRD11	ENST00000567736.1;ENST00000562995.1;ENST00000562816.1;ENST00000566858.1;ENST00000563291.1;ENST00000378330.2;ENST00000378332.2;ENST00000301030.4	TSS1500;TSS200;3'UTR;3'UTR;5'UTR;5'UTR;5'UTR;5'UTR	chr16:89386325-89387995	3							16	87914961	rs142175962	9	0.004193
0.325449	13366	cg00376992	94704103	94704103	0.229636	4936.11	0.705597	5651.66	cg00376992	37	12	8146074	CGCCAGATTTGCTGAGTCAGAATCTCAGCAGAATGGGATCAGAAAATCTG	R													NECAP1	ENST00000545179.1	5'UTR	NECAP1	ENST00000545179.1	5'UTR	chr12:8145960-8146190	3							12	8037341	rs75714307	23	0.025424
0.305512	13385	cg00377497	87676159	87676159	0.14651	7345.19	0.479554	8902.67	cg00377497	37	8	27167110	CGGGCCAGCTACCCAGTGTTCTCCCAATTGGGGCTCTGACTCATGCATTA	F	TRIM35	NM_171982	Body	chr8:27168205-27169082	N_Shore											TRIM35	ENST00000519219.1	3'UTR	chr8:27167000-27167270	3						TRUE	8	27223027	rs113538584;rs116844511	16;27	0.000200;0.000599
0.298068	13388	cg00377681	8683117	8683117	0.120157	18677.2	0.403118	20538.1	cg00377681	37	6	37102603	CGTCTAGATGCAGTTCAAGGAAACGGAAATGGTACAAGGCTGAGGCTGTG	F							chr6:37102324-37102324		TRUE		6:37102451-37102742	Unclassified_Cell_type_specific							chr6:37102405-37102655	3						TRUE	6	37210581	rs529143155	4	0.0002
0.354584	13402	cg00377953	70784847	70784847	0.0932107	6850.06	0.262874	6810.88	cg00377953	37	20	62101531	CTCCTCAGCTCCTTTGCTGTGGGCAGGGGTGGCTTGGACTCAGGGAGGCG	F	KCNQ2;KCNQ2;KCNQ2;KCNQ2;KCNQ2	NM_172108;NM_172106;NM_172107;NM_172109;NM_004518	Body;Body;Body;Body;Body	chr20:62102541-62103995	N_Shore						20:62101481-62101665	Unclassified_Cell_type_specific							chr20:62101505-62101915	3						TRUE	20	61571975	rs4809305;rs568465721	16;46	0.152157;0.000200
0.341789	13414	cg00378306	97773178	97773178	0.224095	3774.06	0.655654	5149.3	cg00378306	37	8	56777145	TGCATTTATCTGAGTAGACAGACCCGTGACTCACTATAAAACTTGACACG	F							chr8:56777129-56777129												chr8:56777080-56777415	3							8	56939699	rs533306928	25	0.0002
0.373964	13418	cg00378488	22639207	22639207	0.168698	6594.72	0.451108	7186.85	cg00378488	37	2	11552306	AATAGCTAGATTTCTGGACCCCCATTTTCTGAGGCTTTCCAGGATGGACG	R											2:11552193-11552473	Unclassified							chr2:11551845-11552455	3							2	11469757	rs538141896;rs4669728;rs568667008;rs536395979;rs4668725	47;44;38;35;2	0.000200;0.014377;0.000200;0.000200;0.001818
0.298804	13465	cg00379649	27765541	27765541	0.127965	5820.93	0.428256	5972.52	cg00379649	37	8	96516154	CGTCTGCTTAAAACGCAGAGCTCTGAGAAAGGCTCGACTTCAAACATTGT	F	C8orf37-AS1;C8orf37-AS1;C8orf37-AS1;C8orf37-AS1;C8orf37-AS1;C8orf37-AS1;C8orf37-AS1;C8orf37-AS1;C8orf37-AS1	NR_038209;NR_038208;NR_038207;NR_038206;NR_038205;NR_038204;NR_038203;NR_038202;NR_038201	Body;Body;Body;Body;Body;Body;Body;Body;Body										RP11-90D11.1;KB-1047C11.2	ENST00000519366.1;ENST00000521905.1	TSS1500;5'UTR	RP11-90D11.1;KB-1047C11.2;KB-1047C11.2	ENST00000519366.1;ENST00000521905.1;ENST00000517437.1	TSS1500;5'UTR;5'UTR	chr8:96515545-96516230	3							8	96585330	rs560769379;rs3133734	1;30	0.000200;0.383187
0.366572	13495	cg00380565	68706595	68706595	0.202883	5510.01	0.553458	6045.02	cg00380565	37	6	99871538	GATCTTCCCCTGATATAGTCCGTAAGGCCATTTTAATCATGAGAAAATCG	R	PNISR;PNISR;LOC101927365	NM_032870;NM_015491;NR_125843	5'UTR;5'UTR;TSS1500	chr6:99872726-99873206	N_Shore								PNISR;PNISR;RP11-98I9.4;PNISR	ENST00000369239.5;ENST00000438806.1;ENST00000418945.1;ENST00000466057.1	5'UTR;5'UTR;TSS1500;3'UTR	PNISR;PNISR;RP11-98I9.4;PNISR;PNISR;PNISR	ENST00000369239.5;ENST00000438806.1;ENST00000418945.1;ENST00000492294.1;ENST00000498075.1;ENST00000466057.1	5'UTR;5'UTR;TSS1500;3'UTR;3'UTR;3'UTR					chr6:99868925-99876100	6			6	99978259	rs540471136;rs550828163	1;1	0.000599;0.000200
0.200591	13583	cg00382999	21756296	21756296	0.0296684	6284.68	0.147905	7128.38	cg00382999	37	3	136649333	CGAGGAAGCTCACTGAGAATTATCCTGAGCTGTGTTAACAAACTGACAGA	F	NCK1	NM_006153	Body			low-CpG:138132012-138132038							NCK1;NCK1	ENST00000469404.1;ENST00000469404.1	5'UTR;1stExon	NCK1;NCK1;NCK1	ENST00000467911.1;ENST00000469404.1;ENST00000469404.1	TSS200;5'UTR;1stExon	chr3:136648900-136649430	3						TRUE	3	138132023	rs536595577	17	0.0002
3.21322	13599	cg00383290	56779133	4608350	0.00771471	13886.8	0.00240093	16926.7	cg00383290	37	1	234509457	CGCGCGCCCCACCCGGACCCATCAGCAAGCCGACCTCTCTGCCCGCCCAC	R	C1orf31;C1orf31	NM_001012985;NM_001012985	1stExon;5'UTR	chr1:234508994-234509501	Island					1:232575636-232576301	1:234508586-234510198	Promoter_Associated	RP5-827C21.4;C1orf31;C1orf31;C1orf31;C1orf31	ENST00000451795.1;ENST00000366613.1;ENST00000366613.1;ENST00000366612.1;ENST00000366612.1	TSS200;5'UTR;1stExon;5'UTR;1stExon	RP5-827C21.4;C1orf31;C1orf31;C1orf31;C1orf31	ENST00000451795.1;ENST00000366613.1;ENST00000366613.1;ENST00000366612.1;ENST00000366612.1	TSS200;5'UTR;1stExon;5'UTR;1stExon	chr1:234508900-234509535	3						TRUE	1	232576080	rs139013034	35	0.0002
0.393277	13669	cg00385925	10746826	10746826	0.0650645	12105.7	0.165442	12771.7	cg00385925	37	16	3095538	CGTTCTCACAGTTCTGGAAACTGGAAGGCCAAGATCAAGGTGCCTGAGGG	R	MMP25	NM_022468	TSS1500	chr16:3095600-3097033	N_Shore					16:3035539-3037034			MMP25	ENST00000336577.4	TSS1500	MMP25	ENST00000336577.4	TSS1500	chr16:3095365-3097075	3						TRUE	16	3035539
0.390546	13722	cg00387220	50604273	50604273	0.285156	4237.1	0.730146	4714.59	cg00387220	37	17	48071685	ATTTCAGCAGGCGATCCTCGATCAAGTCGCAGAGGGCTTGGGGGTAGGCG	F	DLX3	NM_005220	Body	chr17:48070698-48072654	Island					17:45426564-45426880			DLX3	ENST00000512495.2	TSS1500	DLX3	ENST00000512495.2	TSS1500	chr17:48071485-48071950	3						TRUE	17	45426684	rs11079883;rs571199086	6;38	0.230032;0.000599
0.343635	13754	cg00388154	77614501	77614501	0.123183	3438.97	0.358471	3847.97	cg00388154	37	15	68498857	GCCTCTGTGTGGAAAGTGTGCTTTTCTCCCAAATCACATCCCCAGAATCG	R	CALML4;CALML4	NM_001031733;NM_033429	TSS1500;TSS1500										CALML4;CALML4;CALML4;CALML4	ENST00000448060.2;ENST00000467889.1;ENST00000540479.1;ENST00000395465.3	TSS1500;TSS1500;TSS1500;TSS1500	CALML4;CALML4;CALML4;CALML4;CALML4	ENST00000478113.1;ENST00000448060.2;ENST00000467889.1;ENST00000395463.2;ENST00000395465.3	TSS1500;TSS1500;TSS1500;TSS1500;TSS1500	chr15:68498285-68499075	3						TRUE	15	66285911	rs181646512	46	0.000399
0.341699	13772	cg00388596	81805254	81805254	0.0502202	6667.1	0.146972	6720.2	cg00388596	37	5	92848726	CTGTTGGTTCTGTTTCTCTTGAGAACTTTCACTAACACAGTTAACAAACG	R	NR2F1-AS1;NR2F1-AS1;NR2F1-AS1;NR2F1-AS1;NR2F1-AS1;NR2F1-AS1;NR2F1-AS1	NR_109825;NR_109824;NR_109823;NR_109822;NR_109821;NR_109820;NR_021491	Body;Body;Body;Body;Body;Body;Body													RP11-65F13.2	ENST00000510254.1	3'UTR	chr5:92848580-92848890	3							5	92874482	rs566516443;rs139362466;rs555304441	5;2;1	0.000200;0.005990;0.000200
0.293842	13785	cg00388871	90667150	85658578	0.0265395	12030.3	0.0903189	12969.4	cg00388871	37	20	62530407	CCTCATCTGACAGAACGCAGAGGCTCAGAGTCACAGCGGCCCCAGTCACG	F	DNAJC5	NM_025219	5'UTR	chr20:62525796-62526638	S_Shelf						20:62530267-62530508	Promoter_Associated_Cell_type_specific	DNAJC5;DNAJC5	ENST00000369911.2;ENST00000360864.4	5'UTR;5'UTR	DNAJC5;DNAJC5	ENST00000369911.2;ENST00000360864.4	5'UTR;5'UTR	chr20:62530340-62530615	3						TRUE	20	62000851	rs142869756	33	0.000399
0.375489	13798	cg00389253	28701851	28701851	0.176112	8491.66	0.46902	9096.53	cg00389253	37	X	23422137	CGGTGGAATTGCCAATCATCAGTGGGATGGTTTTCCCTGCTGATTTTGTT	R													PTCHD1	ENST00000379361.4	3'UTR	PTCHD1	ENST00000379361.4	3'UTR	chrX:23422065-23422290	3							X	23332058
0.362194	13813	cg00389552	30764880	30764880	0.265655	4709.63	0.73346	4806.66	cg00389552	37	X	40028487	CAGACAGAGGCTCCTCAGCTGCACAAGAGAATTTTCTCTGGCTCAAGTCG	R	BCOR;BCOR	NM_001123384;NM_001123383	5'UTR;5'UTR	chrX:40028925-40029315	N_Shore					X:39913079-39913533			BCOR	ENST00000378455.4	5'UTR	BCOR;BCOR	ENST00000406200.2;ENST00000378455.4	5'UTR;5'UTR	chrX:40028465-40029615	3						TRUE	X	39913431
0.293922	13823	cg00389747	38788574	38788574	0.0548027	7879.81	0.186453	9834.59	cg00389747	37	9	32968440	CGTATCTCCTAATTAAGATAGAAGTTTGAGGGAAAACCAGTGTGTGGGTC	R											9:32967760-32968797	Unclassified							chr9:32968360-32968715	3							9	32958440
0.353532	13839	cg00390253	26600269	26600269	0.173914	10503.4	0.491933	13888.5	cg00390253	37	3	50241300	AAATGGGCATGGTTCTGCCATGGGACAGCCATATAGAAGAGGTGCTGACG	F	SLC38A3	NM_006841	TSS1500	chr3:50242550-50243589	N_Shore				TRUE				SLC38A3	ENST00000420502.1	TSS1500	SLC38A3;SLC38A3;SLC38A3;SLC38A3;SLC38A3	ENST00000427428.2;ENST00000541861.1;ENST00000414604.1;ENST00000456338.1;ENST00000445096.1	TSS1500;TSS1500;TSS1500;TSS1500;TSS1500	chr3:50241165-50241315	3						TRUE	3	50216304	rs576119759	0	0.0002
0.390689	13853	cg00390724	80691152	80691152	0.0340973	2074.9	0.0872748	2634.18	cg00390724	37	3	18484742	CGCCACCCCCTTGAGAAAGTCAGGTCCCCTGGCCTCCAAGGATGCAAACA	F				chr3:18485112-18487056	N_Shore			RDMR			3:18484698-18485015	Promoter_Associated_Cell_type_specific	SATB1;TBC1D5	ENST00000493952.1;ENST00000414318.2	5'UTR;3'UTR	SATB1;SATB1;SATB1;TBC1D5	ENST00000493952.1;ENST00000440737.1;ENST00000415069.1;ENST00000414318.2	5'UTR;5'UTR;5'UTR;3'UTR	chr3:18484685-18485895	3						TRUE	3	18459746	rs528307161	23	0.0002
0.371059	13878	cg00391399	58666967	58666967	0.181815	9777.35	0.48999	11336.5	cg00391399	37	2	39011692	GTCCCTGAGCCAAGATCAAGTCCAATTGATGCTGTGGATAATTTCCTACG	F																					chr2:39011569-39012149	4					2	38865196	rs148920668;rs558424709	2;24	0.000799;0.000200
21.5656	13883	cg00391481	84638434	78771510	0.0217301	8555.98	0.00100763	10071.6	cg00391481	37	8	124780911	GACAGGCTGCGGGCGGGCAGGCGGGAGGCGTAGTGTGGGTCGCGGTGGCG	R	FAM91A1;FAM91A1	NM_144963;NM_144963	1stExon;5'UTR	chr8:124780286-124781265	Island					8:124849468-124850491	8:124779913-124781644	Promoter_Associated	FAM91A1;FAM91A1;FAM91A1;FAM91A1;FAM91A1;FAM91A1	ENST00000521166.1;ENST00000521166.1;ENST00000334705.7;ENST00000334705.7;ENST00000395537.3;ENST00000395537.3	5'UTR;1stExon;5'UTR;1stExon;5'UTR;1stExon	FAM91A1;FAM91A1;FAM91A1;FAM91A1;FAM91A1;FAM91A1;FAM91A1;FAM91A1	ENST00000521166.1;ENST00000521166.1;ENST00000334705.7;ENST00000334705.7;ENST00000395537.3;ENST00000395537.3;ENST00000519721.1;ENST00000519721.1	5'UTR;1stExon;5'UTR;1stExon;5'UTR;1stExon;5'UTR;1stExon	chr8:124780900-124781475	3						TRUE	8	124850092	rs546136372;rs560007370	40;15	0.000200;0.000399
0.296716	13889	cg00391739	80623876	80623876	0.103636	6520.17	0.349275	8442.25	cg00391739	37	2	47146010	CGACTAGGTAAGAGAGGATCTCTTTACCTGCAACCAGGAGTCTCATAACT	F	MCFD2;MCFD2	NM_001171508;NM_001171511	5'UTR;Body	chr2:47142466-47143261	S_Shelf						2:47145936-47146735	Unclassified	MCFD2;MCFD2	ENST00000409147.1;ENST00000409207.1	5'UTR;5'UTR	MCFD2;MCFD2;MCFD2;MCFD2;MCFD2	ENST00000470873.1;ENST00000479225.1;ENST00000409147.1;ENST00000487121.1;ENST00000409207.1	3'UTR;3'UTR;5'UTR;3'UTR;5'UTR					chr2:47145437-47146570	6		TRUE	2	46999514	rs3087857	36	0.236621
0.308053	13892	cg00391821	10760542	10760542	0.200403	13687.2	0.650545	14294.3	cg00391821	37	1	10566887	CGTCTGGGAACTTCAGTCTGTGGGCCCACACTCAAAGCAAAGGGCTTGGC	F	PEX14	NM_004565	Body								1:10566732-10568274	Unclassified	PEX14;PEX14	ENST00000472851.1;ENST00000538836.1	5'UTR;5'UTR	PEX14;PEX14;PEX14	ENST00000472851.1;ENST00000538836.1;ENST00000491661.1	5'UTR;5'UTR;5'UTR									1	10489474
0.37742	13893	cg00391868	93673242	93673242	0.268912	8980.7	0.712501	10302.5	cg00391868	37	2	102845112	CGAAGACAAGCCAAACAGTTAGAGTGATCAAAGGGAAACCAAGGGGACAA	F	IL1RL2	NM_003854	Body										IL1RL2	ENST00000481806.1	5'UTR	IL1RL2	ENST00000481806.1	5'UTR			chr2:102843189-102845130	6	chr2:102843254-102845423	6			2	102211544	rs549736004;rs3836111;rs113589506	15;20;23	0.000200;0.236022;0.500000
0.369773	13897	cg00391990	74674933	74674933	0.27605	4480.58	0.746538	3162.13	cg00391990	37	16	21608518	CAGTGGGCAATCTGAACTTCTGCTTCGTATATTTACTCTTGCTGTTTTCG	R	METTL9;METTL9;LOC101927814	NM_001288660;NM_001288659;NR_110930	TSS200;TSS200;Body	chr16:21610692-21611694	N_Shelf								METTL9	ENST00000563026.1	TSS200	METTL9;METTL9	ENST00000563026.1;ENST00000567404.1	TSS200;TSS200									16	21516019	rs194548;rs577161762;rs541247341	48;21;13	0.426318;0.000399;0.000200
0.387608	13923	cg00393031	76691188	76691188	0.220393	7522.09	0.568599	8254.85	cg00393031	37	2	173629352	CGGGCATCCAAACTGAAGAGTCCCAGCTGTATCTCAGGGGATCTGGACTC	R	RAPGEF4	NM_007023	Body													RAPGEF4;RAPGEF4;RAPGEF4	ENST00000484331.1;ENST00000498533.1;ENST00000464976.1	5'UTR;5'UTR;5'UTR									2	173337598	rs551552801;rs148497882	35;7	0.000200;0.000200
0.299383	13924	cg00393047	18754876	18754876	0.0511928	13514.2	0.170994	14904	cg00393047	37	17	74991696	AAACATTAGCAAATGCATGGCCCCAGCTCCTTCTCTTAGGTAATAGCTCG	R							chr17:74991518-74991518												chr17:74991485-74991710	3							17	72503291	rs547276542;rs567411760;rs536167950	31;20;2	0.000200;0.000200;0.000200
0.398168	13940	cg00393356	41762239	41762239	0.214377	16829.6	0.538407	17970.3	cg00393356	37	10	78907156	TTGGTCTCTGGTTTGACTATTCCAAAGAATCTTTCCTAATCTCCAATTCG	R	KCNMA1;KCNMA1;KCNMA1;KCNMA1;KCNMA1-AS2;KCNMA1;KCNMA1	NM_002247;NM_001161353;NM_001161352;NM_001271519;NR_120654;NM_001014797;NM_001271518	Body;Body;Body;Body;Body;Body;Body						TRUE				RP11-180I22.2;RP11-180I22.2	ENST00000428936.1;ENST00000430464.1	TSS1500;TSS1500	RP11-180I22.2;RP11-180I22.2	ENST00000428936.1;ENST00000430464.1	TSS1500;TSS1500									10	78577162
0.27575	13966	cg00394021	75600361	75600361	0.0516796	8443.9	0.187415	10172	cg00394021	37	5	149340950	CGGCTTGGTTATCTTGGTTATTAAAAATCACACACCCGATTAAGTACAAA	F	SLC26A2	NM_000112	5'UTR	chr5:149339931-149340951	Island								SLC26A2	ENST00000286298.4	5'UTR	SLC26A2;SLC26A2	ENST00000286298.4;ENST00000433184.1	5'UTR;5'UTR	chr5:149340925-149341330	3						TRUE	5	149321143	rs528950169;rs369730558;rs565917499	32;36;51	0.000200;0.001797;0.000200
0.386458	13967	cg00394026	12610129	12610129	0.043479	4773.05	0.112506	5767.76	cg00394026	37	13	113357420	CGGCTGAGCTCTCTGAAACACAGGCAGTACCTGTTCAGCTCCACACTAAG	R	ATP11A;ATP11A	NM_015205;NM_032189	Body;Body										ATP11A;RP11-144L2.1	ENST00000466946.1;ENST00000419448.1	TSS200;5'UTR	ATP11A;RP11-144L2.1	ENST00000466946.1;ENST00000419448.1	TSS200;5'UTR	chr13:113357380-113357715	3							13	112405421
0.399363	13972	cg00394150	99675173	99675173	0.0948872	10920.8	0.237596	10534.6	cg00394150	37	11	115497290	TTTGAAATAATTTGCACAATGACACTGATCTATCTTCAACCCTGCAAACG	R													AP000997.1	ENST00000424313.2	TSS1500	AP000997.1	ENST00000424313.2	TSS1500	chr11:115497145-115497530	3							11	115002500
3.70267	13973	cg00394153	14657274	38622589	0.013405	12789.9	0.00362037	14086.5	cg00394153	37	11	96122958	GTGAGAGCGCGAGGGCGGTGCGGGGCTGTCTCCCGGCTGGGACTCGCTCG	F	CCDC82;JRKL	NM_024725;NM_003772	5'UTR;TSS200	chr11:96122536-96123587	Island					11:95762185-95763225	11:96122433-96123883	Promoter_Associated	CCDC82;CCDC82;JRKL;JRKL	ENST00000542662.1;ENST00000525786.1;ENST00000546177.1;ENST00000332349.4	5'UTR;3'UTR;TSS200;TSS200	CCDC82;CCDC82;CCDC82;CCDC82;JRKL;JRKL	ENST00000542662.1;ENST00000524836.1;ENST00000525786.1;ENST00000538597.1;ENST00000546177.1;ENST00000332349.4	5'UTR;3'UTR;3'UTR;TSS1500;TSS200;TSS200	chr11:96122440-96123235	3						TRUE	11	95762606	rs372346800;rs544903578;rs563070888	10;24;34	0.000200;0.000200;0.000399
0.376896	14015	cg00395120	10809960	10809960	0.222832	11704.5	0.591231	11961.2	cg00395120	37	12	112250268	AATGTGTTTTCAATATGCTCCCCAAACTACAGCAAACTCCTCTTAACTCG	R											12:112250212-112251374	Unclassified	RP3-462E2.3	ENST00000551450.1	TSS1500	RP3-462E2.3	ENST00000551450.1	TSS1500									12	110734651
0.36248	14134	cg00398421	62605926	62605926	0.108301	10355.2	0.298777	10919.3	cg00398421	37	11	62726356	CGTGCAATTGTAGTCACCCTGGCCTGCTGAGTGGTTCATCAGGCTGCATT	R								RDMR								SLC22A6	ENST00000540654.1	3'UTR	chr11:62725905-62726635	3							11	62482932	rs555751164;rs58999670	10;1	0.005391;0.351438
4.54126	14136	cg00398510	23738930	23738930	0.0243427	6978.06	0.00536035	6961.15	cg00398510	37	16	10480463	CGGCCTTGAAGTTTGTTAAAAAGTAGGGACCAGAGCATCAGGAAAAATAC	F	ATF7IP2;ATF7IP2;ATF7IP2	NM_001256160;NM_024997;NR_045816	5'UTR;5'UTR;Body	chr16:10479686-10480254	S_Shore						16:10479561-10480465	NonGene_Associated	ATF7IP2;ATF7IP2;ATF7IP2	ENST00000396559.1;ENST00000561932.1;ENST00000543967.1	5'UTR;5'UTR;5'UTR	ATF7IP2;ATF7IP2;ATF7IP2;ATF7IP2;ATF7IP2;ATF7IP2;ATF7IP2;ATF7IP2;ATF7IP2	ENST00000570163.1;ENST00000566316.1;ENST00000562396.1;ENST00000564797.1;ENST00000562527.1;ENST00000561932.1;ENST00000562102.1;ENST00000543967.1;ENST00000569939.1	TSS1500;5'UTR;5'UTR;5'UTR;5'UTR;5'UTR;5'UTR;5'UTR;5'UTR			chr16:10479527-10481480	6	chr16:10479036-10486241	6			16	10387964	rs529878559	0	0.0002
0.364294	14154	cg00399008	7657906	7657906	0.136101	3845.1	0.373601	3222.29	cg00399008	37	18	29660602	CGTTTTAGAGATCTGTTGCGTAACAAGGTGACTATAGATAACGCTACTGT	F																			chr18:29660480-29660670	3							18	27914600	rs73954994;rs111575386	15;47	0.023962;0.019768
0.346375	14167	cg00399354	36741889	36741889	0.242098	12255.4	0.698948	13784.1	cg00399354	37	15	67068074	TGAGCGGGAGTTTCGGTCAGAGCTCGGTCATCTTTGATGTTGTTCACTCG	R	SMAD6;SMAD6	NR_027654;NM_005585	Body;Body													SMAD6	ENST00000557916.1	3'UTR	chr15:67067725-67068110	3							15	64855128	rs547733621;rs529654585;rs3935285	36;16;5	0.000399;0.000200;0.000000
0.321536	14170	cg00399407	37717288	37717288	0.200044	10017.8	0.622151	10415.4	cg00399407	37	4	88450413	AAAACGATGACAGTCTGAAATACTCTCTGGTGCCAACCTCCAAATTCTCG	F	SPARCL1;SPARCL1;SPARCL1;SPARCL1;SPARCL1;SPARCL1;SPARCL1;SPARCL1	NM_001291977;NM_001128310;NM_004684;NM_001291976;NM_001291976;NM_001291977;NM_001128310;NM_004684	1stExon;1stExon;1stExon;1stExon;5'UTR;5'UTR;5'UTR;5'UTR										SPARCL1;SPARCL1;SPARCL1;SPARCL1;SPARCL1;SPARCL1;SPARCL1	ENST00000438050.2;ENST00000418378.1;ENST00000282470.6;ENST00000503414.1;ENST00000438050.2;ENST00000418378.1;ENST00000282470.6	1stExon;1stExon;1stExon;TSS200;5'UTR;5'UTR;5'UTR	SPARCL1;SPARCL1;SPARCL1;SPARCL1;SPARCL1;SPARCL1;SPARCL1;SPARCL1;SPARCL1;SPARCL1;SPARCL1;SPARCL1;SPARCL1;SPARCL1;SPARCL1;SPARCL1	ENST00000535835.1;ENST00000438050.2;ENST00000541496.1;ENST00000434434.1;ENST00000418378.1;ENST00000282470.6;ENST00000503414.1;ENST00000543631.1;ENST00000438050.2;ENST00000541496.1;ENST00000458304.2;ENST00000434434.1;ENST00000418378.1;ENST00000282470.6;ENST00000512317.1;ENST00000509407.1	TSS1500;1stExon;1stExon;1stExon;1stExon;1stExon;TSS200;TSS200;5'UTR;5'UTR;5'UTR;5'UTR;5'UTR;5'UTR;5'UTR;5'UTR	chr4:88450300-88450670	3							4	88669437	rs72881077;rs562787253	0;45	0.006589;0.000200
0.379005	14224	cg00400755	14629563	14629563	0.0602377	14017.1	0.158936	14941	cg00400755	37	11	126180064	CGTGCATATGGCTCACCAGGGAGTTGTGCTAAAATGCAGACTCCAGTGAT	R	DCPS	NM_014026	Body																				chr11:126179661-126181967	6			11	125685274	rs583697	46	0.173123
0.208428	14242	cg00401091	88610843	31653200	0.0556637	13053	0.267065	16374.2	cg00401091	37	20	50159536	CGGCAGCTTTCTTGTCTAGACCCTGGTTCGCGCAGCGCGTGTCGCACTCA	R	NFATC2;NFATC2;NFATC2	NM_012340;NM_001136021;NM_173091	TSS1500;Body;TSS1500	chr20:50158904-50159509	S_Shore					20:49592391-49592944			NFATC2;NFATC2	ENST00000396009.3;ENST00000371567.4	TSS1500;5'UTR	NFATC2;NFATC2	ENST00000371564.3;ENST00000371567.4	TSS1500;5'UTR	chr20:50157685-50159895	3						TRUE	20	49592943	rs553037648	49	0.000399
0.380574	14256	cg00401433	46744237	15694143	0.193115	11638.1	0.507432	13841	cg00401433	37	8	106674239	CGCCTTATCGCCCCCATTCCTTTGGGGGTTGCCAATTGGTTTTATCCACG	F	ZFPM2	NM_012082	Body						TRUE							ZFPM2	ENST00000511341.2	5'UTR								TRUE	8	106743415
0.379202	14273	cg00401797	72641577	3642568	0.187213	14194.1	0.493702	11344.8	cg00401797	37	1	3315193	GGTAGATTAGTACGTAGACGCCACTTAATTGTGAACCCCTCGGCTCTCCG	R	PRDM16;PRDM16	NM_022114;NM_199454	Body;Body							1:3304981-3305393																TRUE	1	3305053	rs140869220;rs567266575;rs76821606;rs150145134	37;10;9;1	0.000200;0.000399;0.012979;0.000200	TRUE
0.365767	14308	cg00402790	88628281	88628281	0.181441	4423.62	0.496055	5501.68	cg00402790	37	6	6918358	CGGGAAAGGGGTGCCAGGCTAAAAATAAAATTGGTAATGTACCCCACAAG	F													RP3-429O6.1	ENST00000422310.1	5'UTR	RP3-429O6.1	ENST00000422310.1	5'UTR					chr6:6918342-6919362	6			6	6863357	rs565777000;rs536307216;rs544161411	0;16;41	0.000599;0.001997;0.000599
2.5769	14310	cg00402812	50602232	54675853	0.0182379	10116.6	0.00707745	11744.1	cg00402812	37	1	109633307	GAGGCGAGCGCCGAACGCTATCAGGAGTGGCTAGCCGATTGTCGAGCTCG	F	TMEM167B	NM_020141	TSS200	chr1:109633188-109633632	Island					1:109434515-109435155	1:109632965-109634004	Promoter_Associated_Cell_type_specific	TMEM167B;TMEM167B	ENST00000338272.7;ENST00000473828.1	TSS200;TSS200	TMEM167B;TMEM167B;TMEM167B	ENST00000338272.7;ENST00000479160.1;ENST00000473828.1	TSS200;TSS200;TSS200	chr1:109633220-109633935	3						TRUE	1	109434830	rs111739240	28	0.010383
0.343224	14315	cg00402941	79672977	79672977	0.0657627	4867.68	0.191603	3810.92	cg00402941	37	10	36783791	CGTGGAACAAGGTAGGCAAGAAGCAAAAAGCAGGGGATTATTTCAAACAA	R																							chr10:36781550-36783820	6			10	36823797	rs537408839	23	0.0002
0.320995	14326	cg00403478	63648233	63648233	0.128456	12221.4	0.400181	13766.8	cg00403478	37	6	33040769	TACAGAAACACTCTTTGCACTTCGTCTCCTAATGCAGAGTCCATAGCTCG	R	HLA-DPA1	NM_033554	Body										HLA-DPA1	ENST00000463066.1	3'UTR	HLA-DPA1;HLA-DPA1;HLA-DPA1	ENST00000479107.1;ENST00000463066.1;ENST00000476642.1	3'UTR;3'UTR;3'UTR			chr6:33040297-33040944	4	chr6:33031169-33041957	6		TRUE	6	33148747	rs148170431;rs9380336;rs6914995;rs141932352	45;35;27;11	0.007987;0.430112;0.438898;0.007788
0.369776	14342	cg00403955	41693898	41693898	0.140301	13295.2	0.379422	17325.3	cg00403955	37	16	11680241	CCCAACGAATTCCCAAATGCTATTTGCCAAACATTTGACTTCTAGGGGCG	F	LITAF;LITAF;LITAF;LITAF	NM_001136473;NM_004862;NM_001136472;NR_024320	5'UTR;TSS200;5'UTR;Body	chr16:11680008-11681275	Island					16:11587576-11587743	16:11679862-11681606	Promoter_Associated	LITAF;LITAF;LITAF;LITAF;LITAF;LITAF;LITAF;LITAF;LITAF;LITAF	ENST00000339430.5;ENST00000572255.1;ENST00000571459.1;ENST00000574763.1;ENST00000381810.3;ENST00000571976.1;ENST00000413364.2;ENST00000570904.1;ENST00000571688.1;ENST00000576036.1	TSS200;5'UTR;5'UTR;5'UTR;5'UTR;5'UTR;5'UTR;5'UTR;5'UTR;5'UTR	LITAF;LITAF;LITAF;LITAF;LITAF;LITAF;LITAF;LITAF;LITAF;LITAF;LITAF;LITAF;LITAF	ENST00000339430.5;ENST00000572255.1;ENST00000571459.1;ENST00000570798.1;ENST00000573332.1;ENST00000381810.3;ENST00000571976.1;ENST00000413364.2;ENST00000570904.1;ENST00000574701.1;ENST00000571688.1;ENST00000571627.1;ENST00000576036.1	TSS200;5'UTR;5'UTR;5'UTR;5'UTR;5'UTR;5'UTR;5'UTR;5'UTR;5'UTR;5'UTR;5'UTR;5'UTR	chr16:11679165-11680695	3						TRUE	16	11587742	rs12917676	27	0.113818
0.306852	14352	cg00404400	5685540	5685540	0.0535757	12186.7	0.174598	13643.5	cg00404400	37	3	186078568	CGACCCCTCTGGTCTGGATGGGGGAATCAACTTTGTTATTTTGGTGCTTG	R	DGKG;DGKG;DGKG	NM_001346;NM_001080744;NM_001080745	5'UTR;5'UTR;5'UTR	chr3:186078710-186080111	N_Shore								DGKG;DGKG;DGKG;DGKG;DGKG	ENST00000382164.4;ENST00000344484.4;ENST00000544847.1;ENST00000265022.3;ENST00000538691.1	5'UTR;5'UTR;5'UTR;5'UTR;5'UTR	DGKG;DGKG;DGKG;DGKG;DGKG;DGKG	ENST00000382164.4;ENST00000344484.4;ENST00000544847.1;ENST00000265022.3;ENST00000538691.1;ENST00000480809.1	5'UTR;5'UTR;5'UTR;5'UTR;5'UTR;3'UTR	chr3:186078025-186079250	3						TRUE	3	187561262	rs73885860;rs139774323;rs551973210	47;34;9	0.000998;0.000399;0.000200
0.36398	14374	cg00405044	5786176	5786176	0.211045	8549.87	0.579826	9487.29	cg00405044	37	2	60610531	CGTGTAATTATGCTGGTATGTCAACTTTGCCCCGCAGAGTTGGGTCTGCT	R													U1;AC007381.2;AC007381.2	ENST00000363937.1;ENST00000441598.1;ENST00000453476.1	TSS1500;TSS1500;3'UTR	U1;AC007381.2;AC007381.2	ENST00000363937.1;ENST00000441598.1;ENST00000453476.1	TSS1500;TSS1500;3'UTR									2	60464035	rs192931215;rs530891692;rs542693677	46;33;15	0.000200;0.000399;0.000399
0.35999	14399	cg00405713	8746430	8746430	0.0772207	5955.06	0.214508	7173.9	cg00405713	37	2	172886349	CGAGTGATGAGCTTTGTTTTGCACAGCAGTTGAAACTGATTTTCAAAGTC	F	METAP1D	NM_199227	Body													METAP1D;METAP1D;METAP1D	ENST00000491440.1;ENST00000493035.1;ENST00000493742.1	TSS1500;5'UTR;5'UTR			chr2:172886219-172886896	6	chr2:172886046-172887341	4			2	172594595	rs138831237	3	0.001198
0.320763	14411	cg00406010	82748522	82748522	0.0787874	8787.46	0.245625	7920.85	cg00406010	37	8	2178551	CGAGTCCAGGAAAACCTGCCAGCTGTGGAACACTTTCATTAACACGAGAT	F										8:2165840-2165959											chr8:2178142-2178605	5				TRUE	8	2165958	rs77215738;rs564969521;rs144300356;rs10107849	17;22;32;45	0.034145;0.000200;0.003794;0.143171
0.267858	14415	cg00406169	83810212	83810212	0.111466	2637.38	0.416136	2642.82	cg00406169	37	2	9675420	TGGTTAAGACACATATCTATCTGTCAGATATTAGTCTACAAAACAAAACG	F	ADAM17	NM_003183	Body													ADAM17	ENST00000478059.1	3'UTR	chr2:9675400-9675615	3							2	9592871	rs567614902;rs73151553	31;51	0.000200;0.005591
0.332109	14437	cg00407040	89777155	89777155	0.106911	9281.61	0.321915	9115.78	cg00407040	37	10	14247935	GAGACTTACCTGCCTACTCTTTAAAGTAGCCTCTCAAGGTCCCCTTCTCG	R	FRMD4A	NM_018027	Body						TRUE							FRMD4A	ENST00000493380.1	3'UTR								TRUE	10	14287941	rs4750488;rs185714267;rs35206562;rs188987879;rs562348237	42;36;21;19;9	0.000000;0.003395;0.001997;0.000399;0.000399
0.333847	14439	cg00407089	88782857	88782857	0.136643	3357.29	0.409299	4996.05	cg00407089	37	X	52843482	CGGATAGCATTTTCAAACTAATCAGAGACAGAATTTGGGCCATGGATTAT	F	XAGE5	NM_130775	Body										XAGE5;XAGE5	ENST00000445860.2;ENST00000375503.3	TSS1500;3'UTR	XAGE5;XAGE5	ENST00000445860.2;ENST00000375503.3	TSS1500;3'UTR									X	52860207
0.352118	14451	cg00407413	58773912	58773912	0.221665	16568.7	0.62952	17474.6	cg00407413	37	1	2332075	CGTGTGGAAGTCTAAAAACATTCTGATAGCACCTTCTGAAAGCAGTGAAT	F	RER1	NM_007033	Body	chr1:2333550-2334172	N_Shore								RER1	ENST00000488353.1	5'UTR	RER1;RER1	ENST00000462129.1;ENST00000488353.1	TSS1500;5'UTR	chr1:2331920-2332150	3						TRUE	1	2321935	rs549289592;rs536241454	0;2	0.000200;0.000200
0.324347	14479	cg00408210	9727857	9727857	0.108801	12589.3	0.335447	14314	cg00408210	37	22	21401992	CGGGTTAGGAGCCTGCAGGATCCACAACCCTTAACGCCACCTGTCACAGC	R	LRRC74B;LRRC74B;LRRC74B	NR_110991;NR_027006;NM_001291006	Body;Body;Body	chr22:21399979-21400270	S_Shore								AC002472.13	ENST00000497328.1	5'UTR	AC002472.13;AC002472.13	ENST00000497328.1;ENST00000473769.1	5'UTR;5'UTR	chr22:21401545-21402015	3							22	19731992	rs373068876;rs558756231	35;11	0.000200;0.000200
0.397316	14501	cg00408725	21692106	21692106	0.205439	2300.14	0.517067	2036.12	cg00408725	37	8	66641587	CTGCCAGCCCTTATCATTTCCCATTGTAATGGTTATCACAGTGAGTTTCG	R	PDE7A;PDE7A	NM_002603;NM_001242318	Body;Body				chr8:66641187-66641187						PDE7A	ENST00000518667.1	3'UTR	PDE7A;MTFR1;PDE7A	ENST00000522220.1;ENST00000521247.2;ENST00000518667.1	TSS1500;3'UTR;3'UTR									8	66804141
0.378624	14592	cg00411203	82638221	82638221	0.236423	4021.33	0.624425	5176.82	cg00411203	37	5	57753407	CGTTCTGGAAAGACAAAATATTGAGATCGTGTTAGGAACTATTCCACTAC	F	PLK2;PLK2;PLK2;PLK2	NM_006622;NM_001252226;NM_006622;NM_001252226	ExonBnd;ExonBnd;Body;Body	chr5:57755334-57756803	N_Shore								PLK2;PLK2	ENST00000274289.3;ENST00000502671.1	ExonBnd;TSS200	PLK2;PLK2;PLK2;PLK2;PLK2;PLK2;PLK2;PLK2;PLK2;PLK2;PLK2;PLK2	ENST00000503378.1;ENST00000503115.1;ENST00000510629.1;ENST00000503115.1;ENST00000274289.3;ENST00000502671.1;ENST00000505244.1;ENST00000515415.1;ENST00000509555.1;ENST00000503713.1;ENST00000509422.1;ENST00000508300.1	TSS1500;3'UTR;TSS200;1stExon;ExonBnd;TSS200;TSS1500;3'UTR;3'UTR;TSS1500;3'UTR;3'UTR					chr5:57744653-57757391	6			5	57789164	rs201461422;rs200539173;rs2201293;rs702723	0;27;30;49	0.000200;0.000200;0.118411;0.130092
0.391591	14604	cg00411716	75793970	75793970	0.213772	3493.23	0.545906	4573.98	cg00411716	37	6	53348354	CGGCCAAAGGACCTACTTGCAAAGCAGTGCAGAGGCTGACATTTACTGAT	F																			chr6:53348300-53348550	3							6	53456313	rs564403782	11	0.002596
0.330823	14609	cg00411838	37744163	37744163	0.119079	2905.41	0.359949	3517.78	cg00411838	37	11	107670196	CGGCATCACAGAAAAACTTAAGGCTGACATTGTAGTCTATGACAATTTGG	F	SLC35F2	NM_017515	Body								11:107669430-107670961	Gene_Associated				SLC35F2;SLC35F2	ENST00000532513.1;ENST00000533664.1	3'UTR;3'UTR	chr11:107670000-107670310	3							11	107175406	rs186463300;rs500063	1;32	0.000200;0.432907
0.197015	14615	cg00411945	95730134	99792971	0.0892399	7988.7	0.45296	7063.2	cg00411945	37	10	45324999	CGGGTGCCTTAGCACAGCCTTTGCCCCCAGCCGTGGGGTTGGGAGGCTTC	F									TRUE				TMEM72-AS1	ENST00000450287.1	3'UTR	TMEM72-AS1	ENST00000450287.1	3'UTR	chr10:45324860-45325010	3						TRUE	10	44645005	rs141918665;rs556016755;rs183852540;rs535100438	0;1;32;50	0.002396;0.000200;0.001797;0.004193
0.380383	14620	cg00412094	61695929	61695929	0.280286	4938.73	0.736853	7017.53	cg00412094	37	4	2794091	CGCCCCTGCCCTTACACCAAGGCATCTGGGCCTACTCTTAGGGAGAGGGT	F	SH3BP2	NM_001122681	TSS1500	chr4:2794494-2794875	N_Shore						4:2793976-2794232	Unclassified_Cell_type_specific	SH3BP2	ENST00000389838.2	TSS1500	SH3BP2;SH3BP2;SH3BP2;SH3BP2	ENST00000389838.2;ENST00000503219.1;ENST00000512131.1;ENST00000510193.1	TSS1500;TSS1500;TSS1500;TSS1500	chr4:2793880-2794230	3						TRUE	4	2763889	rs543695407	24	0.0002
0.172979	14660	cg00413099	29603958	74686261	0.0100787	11417	0.0582651	13016.4	cg00413099	37	20	30192013	CGCCCGCAAGAAACGCATTCCCAGGCCTCCCGCCCGGGGTCTGCAGGTGA	F	ID1;ID1	NM_002165;NM_181353	TSS1500;TSS1500	chr20:30192006-30192273	Island		chr20:30191850-30191850			20:29655540-29655934			ID1;ID1	ENST00000376112.3;ENST00000376105.3	TSS1500;TSS1500	ID1;ID1	ENST00000376112.3;ENST00000376105.3	TSS1500;TSS1500	chr20:30191785-30192295	3						TRUE	20	29655674	rs139203365;rs116465299	5;51	0.000399;0.001597
0.359842	14715	cg00414647	30804227	30804227	0.115511	10425.5	0.321004	11500.5	cg00414647	37	19	40781453	TCTGTGGGCTAGTTCTGCTCTGGTTGCGGTCCCTCTCCTGCACCTACTCG	F	AKT2;AKT2;AKT2	NM_001626;NM_001243028;NM_001243027	5'UTR;5'UTR;5'UTR										AC118344.1;AKT2;AKT2;AKT2;AKT2	ENST00000378432.1;ENST00000358335.4;ENST00000537834.1;ENST00000392038.2;ENST00000486368.1	TSS200;5'UTR;5'UTR;5'UTR;3'UTR	AC118344.1;AKT2;AKT2;AKT2;AKT2;AKT2;AKT2;AKT2;AKT2;AKT2	ENST00000378432.1;ENST00000358335.4;ENST00000416994.1;ENST00000537834.1;ENST00000423127.1;ENST00000456441.1;ENST00000452077.1;ENST00000392038.2;ENST00000498350.1;ENST00000486368.1	TSS200;5'UTR;5'UTR;5'UTR;5'UTR;5'UTR;5'UTR;5'UTR;3'UTR;3'UTR	chr19:40781380-40781535	3							19	45473293	rs186175914;rs191036645	21;31	0.000399;0.001597
0.290433	14721	cg00414828	90733462	90733462	0.216837	9722.25	0.746601	9269.43	cg00414828	37	22	19441035	CGTCCCCCAGGCTGACTGTGACCTGACTGTTGCAAATTTACAGAAGGCAG	R	UFD1L;UFD1L	NM_005659;NM_001035247	Body;Body													UFD1L;UFD1L	ENST00000459854.1;ENST00000466373.1	3'UTR;3'UTR	chr22:19440925-19441235	3							22	17821035
0.308949	14724	cg00414868	63650923	63650923	0.0611144	1957.37	0.197814	1878.29	cg00414868	37	11	82355852	CGGAAAGCAAAGACTTAAACTGTTAATTATGAAAATAGAAACTATAACTT	F													RP11-179A16.2;RP11-179A16.1	ENST00000527364.1;ENST00000532217.1	TSS1500;3'UTR	RP11-179A16.2;RP11-179A16.1	ENST00000527364.1;ENST00000532217.1	TSS1500;3'UTR									11	82033500	rs117137430;rs527769195;rs72952186;rs567650740;rs137988366	0;1;11;22;35	0.011382;0.000200;0.001398;0.000200;0.001597
0.390265	14795	cg00416922	29809145	29809145	0.221775	10457.3	0.568267	10391.1	cg00416922	37	2	191207560	CGTGCCAGACAAAGCTTTAAGCAGAGCTTCCCAACTGGATGCCGTGAAAC	F	INPP1;INPP1	NM_001128928;NM_002194	TSS1500;TSS1500	chr2:191208306-191209000	N_Shore								INPP1;INPP1;INPP1;INPP1	ENST00000392329.2;ENST00000322522.4;ENST00000541441.1;ENST00000417336.1	TSS1500;TSS1500;TSS1500;TSS1500	INPP1;INPP1;INPP1;INPP1;INPP1;INPP1;INPP1;INPP1;INPP1;INPP1;INPP1	ENST00000392329.2;ENST00000322522.4;ENST00000430311.1;ENST00000541441.1;ENST00000413239.1;ENST00000431594.1;ENST00000444194.1;ENST00000422454.1;ENST00000458647.1;ENST00000423767.1;ENST00000451089.1	TSS1500;TSS1500;TSS1500;TSS1500;TSS1500;TSS1500;TSS1500;TSS1500;TSS1500;TSS1500;TSS1500	chr2:191207400-191207655	3							2	190915805	rs540269134;rs576046795	13;38	0.001198;0.000599
[truncated: 49,394 more rows]
