# Supplementary material for: Epigenetic Silencing of PTEN and Epi-Transcriptional Silencing of MDM2 Underlied Progression to Secondary Acute Myeloid Leukemia in Myelodysplastic Syndrome Treated with Hypomethylating Agents
Source: Int J Mol Sci. 2022 May 18;23(10):5670. doi: 10.3390/ijms23105670 (PMC9144309; doi:10.3390/ijms23105670)
Supplement: Supplementary file 1 [file ijms-23-05670-s001.zip › Table S4.xlsx]

## Sheet: Supplmentary Table 3
Table S4. List of genes with 4 or more differentially methylated loci
gene	Freq
PTPRN2	57
ANKRD11	42
MAD1L1	38
RPTOR	37
TNXB	34
INPP5A	30
SEPT9	30
IGF1R	29
COL23A1	29
HDAC4	28
CDH23	27
ATXN1	27
NCOR2	27
ADARB2	25
PRDM16	24
C7orf50	24
RASA3	24
PDE4D	24
TAP1	24
DIP2C	23
FOXP1	23
PRKCZ	22
ARHGAP26	22
PRKCA	22
CMIP	22
FNDC3B	22
JARID2	21
CAMTA1	21
PSMB9	21
RPH3AL	21
ABR	21
FAM53B	21
NBPF20	21
ZMIZ1	21
AGAP1	20
TRIO	20
SORCS2	20
RERE	20
XYLT1	19
RREB1	19
RIN3	19
FAM107B	19
MAML3	19
SNX29	19
PACSIN2	19
HCCA2	19
EYS	19
CHST11	19
RXRA	18
MYH9	18
KSR1	18
AKAP13	17
SDK1	17
UBASH3B	17
SMAD3	17
ITPKB	17
BRE	16
PITPNC1	16
SH3PXD2A	16
MSI2	16
RAPGEF1	16
ELMO1	16
AMMECR1	16
ARSG	16
BCOR	16
SLC16A3	16
ETV6	16
SHB	16
PTPRJ	16
CACNA1C	16
KCNMA1	15
DST	15
DOCK10	15
PRKAG2	15
OSBPL5	15
OPCML	15
AUTS2	15
NFATC2	15
KIAA1949	15
HIVEP3	15
GRID1	15
MICAL2	15
TBCD	15
ASAP1	15
CACNA2D4	15
SMG6	15
RAB31	15
HIC1	15
THADA	14
SKI	14
ACOT7	14
SHANK2	14
RAD51B	14
TBC1D14	14
TG	14
COL13A1	14
RBMS1	14
AFF1	14
DLG2	14
MED12L	14
ITPR2	14
RABGAP1L	14
TRIM27	14
ADAP1	14
SERINC5	14
FAM49A	14
EPHB2	14
FOXN3	14
DNAJB6	14
PHACTR3	14
FILIP1L	14
RUNX1	14
SIK3	14
HPCAL1	14
GALNS	14
UBAC2	14
NRG1	14
ZNRF1	14
KDM2B	14
GTF2IRD1	14
ARHGEF10	14
SH3BP2	13
FRMD4A	13
COL11A2	13
RGS12	13
AHRR	13
SVIL	13
TBC1D22A	13
DLGAP1	13
TIMP2	13
CUX1	13
SRRT	13
MCF2L2	13
MIR1268A	13
PREX1	13
BANP	13
PDE4B	13
PTPRE	13
RNF216	13
SH3RF3	13
ST7	13
NOTCH4	13
SH3BP5	13
TRAPPC9	13
KCNQ1	13
SPATA13	13
WT1	13
PLCG2	13
LIMD1	12
RAPGEF4	12
KIRREL3	12
ST3GAL3	12
GSAP	12
PACS2	12
ZNF710	12
SLC9A1	12
ZDHHC14	12
CCNY	12
ACSF3	12
DCAF5	12
TK2	12
LMNA	12
SKAP1	12
BACH2	12
DENND3	12
KIAA1217	12
RAI1	12
QSOX2	12
BCR	12
ARAP1	12
CUX2	12
ARHGEF3	12
SDCCAG8	12
PTK2	12
NBPF10	12
LOC101929710	12
PRKAR1B	12
WWOX	12
NRXN2	12
NCRNA00171	12
PALLD	12
GFOD1	12
TCF7L2	12
LIMS1	12
SH3KBP1	12
CAMK1D	12
ACSL1	12
LOC102724050	12
WNK1	12
TCF4	12
DMD	12
TRERF1	12
TCF12	12
IFT140	11
RARA	11
CXXC5	11
FGGY	11
ENOX1	11
ZMYND8	11
NRXN3	11
COL5A1	11
LIN7A	11
UTRN	11
PIK3AP1	11
SHROOM3	11
EHD1	11
UBE2E1	11
NAALADL2	11
DLGAP4	11
IQCJ-SCHIP1	11
ARNT2	11
TACC2	11
ARMC5	11
SLCO3A1	11
TOM1L2	11
RAPGEF3	11
ANKS1B	11
DNMT3A	11
SLC45A4	11
KIAA1324L	11
ABLIM2	11
RAP1GAP2	11
CHSY1	11
MGRN1	11
BMPER	11
PLXNC1	11
GPC6	11
LRRFIP1	11
PDGFC	11
NTM	11
MYO1B	11
CDYL	11
BCYRN1	11
NCOA4	11
SPTBN1	11
NXN	11
SYN3	11
VPS53	11
SLC22A23	10
LOC100506457	10
MIR548H4	10
PTPRG	10
NPAT	10
RGL1	10
CLASP2	10
DNM2	10
FYN	10
AKAP6	10
MACROD2	10
CMSS1	10
SESN1	10
MIR548F1	10
KIFC1	10
ADCY9	10
MKLN1	10
CSMD1	10
ELL	10
PRKCE	10
PRDM10	10
NEDD4L	10
ACSL4	10
DAB2IP	10
HRNBP3	10
FOXJ3	10
PLD1	10
ANKFY1	10
NFIC	10
FBRSL1	10
HDAC7	10
NAV2	10
FTO	10
PVT1	10
ETS1	10
RPS6KA2	10
CAMSAP1	10
CYFIP2	10
ARMC9	10
IPCEF1	10
TSNAX-DISC1	10
NR3C1	10
PNKD	10
TUBB	10
TMC6	10
CCDC88C	10
ZC3H12A	10
RAB11FIP4	10
SLC24A4	10
MAP7	10
NHSL2	10
GNA12	10
LINGO2	10
CHN2	10
FBXO31	10
CAPZB	10
CREB5	10
ITSN1	10
PEBP4	10
RBM47	10
ACTN4	10
MRVI1	10
LYN	10
RORA	10
CELF2	10
ANKS1A	10
JPH3	10
PEX14	10
NR2F2	10
SEPT8	10
MITF	10
D2HGDH	10
ATE1	10
PLEC1	10
ARID1B	10
IFITM1	10
SCHIP1	10
RNF166	10
FLI1	10
ATXN7	10
C2CD2	10
KIF26B	10
SYNGAP1	10
ATP11A	10
RALGDS	10
B3GALT4	10
CLSTN3	10
ZBTB16	10
LOC101929705	10
CRIM1	10
MCTP1	10
NRXN1	10
MEF2C	10
FOXK1	10
PLXND1	10
HOXC10	10
ECE1	9
SLA	9
TMEM131	9
ENTPD1-AS1	9
NOTCH1	9
STK10	9
SENP8	9
SH2B3	9
TMEM164	9
FDFT1	9
VPS13D	9
ZNRF2	9
PPP2R5C	9
TAOK3	9
FOXRED1	9
SAMD4A	9
RGAG1	9
CLIP1	9
MYO9B	9
COL18A1	9
SEMA4D	9
PHF21A	9
ARID3A	9
CLPB	9
ITPR1	9
AGTRAP	9
PBX1	9
ZNF219	9
MTHFD1L	9
NR6A1	9
LMF1	9
CFLAR	9
ZFHX3	9
LIMA1	9
BAT3	9
UBXN10	9
ZNF276	9
SREBF1	9
PARD3	9
LPCAT1	9
AFAP1	9
PRKCB	9
SBF2	9
NBEA	9
HOXC4	9
LHFPL2	9
BLCAP	9
ST5	9
MYO9A	9
NRN1	9
INTS3	9
MYO1D	9
FARS2	9
NBPF9	9
HIPK2	9
TNS3	9
PLEKHA2	9
HDLBP	9
LOXL2	9
VPS13B	9
RASSF8	9
PTK2B	9
ITGAE	9
FOXO3	9
ROBO1	9
TUBGCP2	9
JAZF1	9
STIM1	9
TMC8	9
ASAP2	9
GAS7	9
DIDO1	9
VAC14	9
LPP	9
MBNL1	9
CBFA2T3	9
APBB2	9
MED13L	9
SLC8A1	9
MAN1C1	9
BAIAP3	9
RHOU	9
SORL1	9
SH3PXD2B	9
EIF4G3	9
MIR548AN	9
TNFAIP8	9
PLD3	9
SLC48A1	9
C11orf49	9
BRF1	9
TTC7A	9
WDR46	9
ZNF516	9
SPATS2L	9
AP2A2	9
XXYLT1	9
PRR5	9
BRD1	9
C6orf10	9
SETD5	9
BAT2	9
RUNX3	9
FAM38A	9
NFATC1	9
CPEB3	9
NDRG1	9
FLOT1	9
TESC	9
ZNF827	9
SPG7	9
EPB41L3	9
RCAN1	9
ZBTB20	9
SLC38A10	9
DGKZ	9
DGKA	9
SLC25A29	9
MBP	9
NUP210	9
TBC1D16	9
BRD2	9
GNAQ	9
SLC12A6	9
MIR548N	9
C14orf43	8
C7orf49	8
VAV2	8
UST	8
ACTN1	8
NTN4	8
KAZN	8
ZNF423	8
FBXO34	8
NUP210L	8
TSPAN9	8
MAP4K4	8
FHIT	8
RPS6KA1	8
USP2	8
ARID1A	8
DCPS	8
SLC20A2	8
HLCS	8
NCOA2	8
MIR548G	8
CCSER1	8
SYNE1	8
ROBO2	8
C22orf34	8
PRDM2	8
GNG7	8
GRB2	8
HNRNPF	8
STARD10	8
CTBP2	8
MPRIP	8
RNF19A	8
ULK4	8
PFKP	8
ADK	8
TMCC2	8
CPS1	8
ABCC3	8
TENM4	8
OSBPL3	8
KCNAB2	8
C5orf56	8
KRT80	8
MYOM2	8
CASK	8
CCDC12	8
ANK3	8
MEGF6	8
METRNL	8
LDB1	8
GALNT2	8
VPS52	8
ERN1	8
HMOX2	8
DIRC3	8
MBTPS1	8
BCAS3	8
BIK	8
FXR2	8
TRAF1	8
CAMK2G	8
MRPL14	8
GRM8	8
ITGA5	8
ARL15	8
BTBD11	8
DOCK5	8
PHF12	8
UBE3B	8
ENTPD1	8
TRIM39	8
SMYD3	8
UBR4	8
ST3GAL1	8
NADK	8
ZNF664-FAM101A	8
TRAF3	8
GNAI2	8
ZEB2	8
DYSF	8
LTB	8
UNC45A	8
KCNN3	8
MIR5095	8
FSTL4	8
ABL1	8
FOXK2	8
CCNJ	8
RAB11FIP1	8
SLX4IP	8
FERMT2	8
BNC2	8
G6PD	8
PRUNE2	8
TOX2	8
C19orf47	8
TEAD2	8
ABLIM1	8
MECOM	8
ADARB1	8
CRADD	8
PLCB1	8
ANXA11	8
CELF1	8
SSBP3	8
BCAR3	8
RCSD1	8
SNTB1	8
NFIA	8
MYT1L	8
DISC1	8
GATAD2A	8
SLC2A9	8
RGS6	8
ATG7	8
EPAS1	8
INPP4B	8
RAB27A	8
DSCAM	8
BAHCC1	8
IQSEC1	8
RBFOX3	8
KIF1B	8
PLEKHA5	8
ADD3	8
DLG4	8
TSPAN7	8
MRC2	8
RUNX2	8
INPP4A	8
ZNF438	8
EPN2	8
PALM2-AKAP2	8
TRAF3IP2	8
LOC157627	8
APP	8
AMPD2	8
CACNB2	8
CDH4	8
SBNO2	8
SORBS1	8
EGFR	8
DENND1A	8
HEATR5B	8
LRCH1	8
PRKCH	8
BAIAP2	8
CLEC16A	8
SRPR	8
WDR25	8
COL4A2	8
APBA2	8
PRR5L	8
NMRAL1	8
CTNNBIP1	8
CORO1B	8
FLNB	8
METTL9	8
ABCG1	8
TSPAN18	8
ZNF385A	8
ZFPM2	8
SGK3	8
CACNA2D3	8
SLC43A2	8
PPM1F	8
HDAC9	8
C12orf79	8
CORO1C	8
CCDC57	8
BAZ2B	8
ZNF365	7
INPP5B	7
TMEM72-AS1	7
AGPAT6	7
TMEM110	7
TTLL11	7
NSMCE2	7
TGFA	7
HSPG2	7
PIP4K2A	7
DNM3	7
GALNT6	7
NFE2L2	7
CCND2	7
LDLR	7
TRIM7	7
EPB41	7
RUNX1T1	7
CTDP1	7
PRDM11	7
MAGI2	7
ABI1	7
GUK1	7
IQGAP2	7
ST3GAL4	7
PHACTR4	7
MYO5B	7
TSPAN4	7
C17orf85	7
PITPNB	7
SPRED2	7
PPM1H	7
DGKG	7
GORASP1	7
RHOH	7
GPC5	7
ESR1	7
LAMA2	7
IQSEC3	7
REV3L	7
TULP4	7
ZZEF1	7
TAPBP	7
PGS1	7
IKBKG	7
AGBL4	7
FGR	7
SLC25A33	7
HOXC6	7
UNC5B	7
LIMS2	7
FANCC	7
CABIN1	7
SLC5A10	7
STK4	7
ZXDC	7
NAP1L4	7
TTC21A	7
SH3TC1	7
UPB1	7
GPHN	7
IMMP2L	7
STARD13	7
EFNA5	7
HK2	7
HOXB3	7
PSTPIP1	7
ARHGAP25	7
KIF21B	7
NEK6	7
RSBN1	7
INTS12	7
CHCHD6	7
GDPD5	7
DPYSL2	7
MGLL	7
FAR2	7
TXNRD2	7
SHBG	7
MOV10L1	7
LYRM4	7
FRYL	7
HOXC5	7
LOC404266	7
GPN2	7
AHCYL2	7
IQCE	7
LOC105376360	7
PABPC1L	7
TNFRSF19	7
RAB37	7
LRP1B	7
ATF2	7
DIAPH1	7
LSS	7
B4GALT5	7
PHLDB1	7
PDZRN3	7
NRP2	7
TBC1D8	7
ANKRD28	7
TNIK	7
TNK2	7
ZNF608	7
CD81	7
TP63	7
GALNTL6	7
GMDS	7
NIPAL3	7
TMEM63A	7
SLC25A37	7
DTNBP1	7
PMEPA1	7
DAB1	7
TGFBR2	7
SYT1	7
SLC14A2	7
CDH13	7
ERG	7
LPIN1	7
NCK2	7
GALNT9	7
DOCK2	7
USP7	7
EIF2S1	7
CMKLR1	7
LINC00299	7
MAP3K8	7
RING1	7
LFNG	7
PARVB	7
LRP1	7
MYLK	7
PLAGL1	7
NFIX	7
NEK9	7
EIF2C2	7
APITD1	7
PCCA	7
SKIV2L	7
LRP5	7
ATP5A1	7
ATF7	7
TBXAS1	7
NCKAP5	7
VDR	7
SSH2	7
FKBP5	7
LONRF1	7
RBPJ	7
C10orf11	7
ADGRD1	7
WWC3	7
DPYD	7
TADA2B	7
PFKFB3	7
ATP8A2	7
PIK3R5	7
PPFIBP2	7
MICAL3	7
EEFSEC	7
MAP3K7	7
FAM19A5	7
OSBPL6	7
TSC22D1	7
LIMK2	7
LRRK1	7
SUFU	7
TPST1	7
TNIP1	7
PRR5-ARHGAP8	7
GRIK3	7
MAP3K5	7
PPAP2B	7
ACVR1B	7
MCC	7
SORBS2	7
USP43	7
FAM129A	7
IL4R	7
PXK	7
ZNF384	7
NOS1AP	7
YWHAZ	7
CTSD	7
SOX5	7
DENND2D	7
VAV3	7
ROCK2	7
FGFRL1	7
WDR90	7
GPR133	7
CENPP	7
MAN2A2	7
CPEB1	7
C1orf21	7
GFI1	7
CTIF	7
RFX2	7
PEMT	7
PLXNA4	7
COL20A1	7
ALOX5AP	7
NHEJ1	7
ZBTB7A	7
DLG1	7
MIR548F3	7
HM13	7
FRMD6	7
MTOR	7
ADCY7	7
MATR3	7
MAP4	7
PPARG	7
LDLRAP1	7
GSTCD	7
TNKS	7
BTBD9	7
PLB1	7
CTNNA3	7
HIPK3	7
SEC22C	7
TMC5	7
SND1	7
DPP6	7
NUP214	7
AAK1	7
STK24	7
EEPD1	7
CDKL5	7
TIAM2	7
GSN	7
SMARCA2	7
PHC2	7
SSH1	7
SMPD3	7
SEC16A	7
ARHGAP6	7
RADIL	7
RASGRP2	7
MKL1	7
SLC2A1	7
CACNA2D1	7
ST8SIA4	7
EIF4E3	7
CEP164	7
TBC1D1	7
DTNA	7
SIPA1L3	7
VWF	7
SYNJ1	7
EXT1	7
KLF13	7
KIAA0182	7
NFASC	7
PKIB	7
GLIS3	7
TOX	7
C3orf21	7
NF1	7
NOL4L	7
KLHL6	7
SEPN1	7
TMEM184B	7
TP53BP2	7
MEGF11	7
SH3GL1	7
FOXP4	7
RARG	7
MAP2	6
TTTY14	6
RAB6A	6
C9orf3	6
C1orf86	6
MIR5096	6
NAV3	6
RGS14	6
CERK	6
XKR6	6
PSAP	6
C10orf54	6
FCHO1	6
GRK5	6
ABI3BP	6
MIR548AZ	6
CAT	6
POLK	6
ADAMTSL1	6
ALPK2	6
UBE2D3	6
RNF19B	6
STX6	6
FAM19A2	6
MID1	6
PEX10	6
SLC6A12	6
TNNI3K	6
DHX29	6
EFR3A	6
CREM	6
DSN1	6
BASP1	6
STK17A	6
FMNL2	6
HMHA1	6
ITGA6	6
RABEP1	6
RBMS2	6
TANC1	6
SIPA1L1	6
BICC1	6
ZDHHC18	6
ARHGEF17	6
SOX6	6
TSPAN14	6
BCL6	6
CBR4	6
TTC7B	6
EML6	6
RALGAPA2	6
ITGA9	6
PSEN2	6
GLDN	6
IGF2R	6
ZFAT	6
UBL3	6
ERCC6	6
LSAMP	6
MGAT5	6
SGIP1	6
PFDN6	6
AMICA1	6
ZNF565	6
ST3GAL2	6
LINC01135	6
MDGA1	6
RFX4	6
RAD21	6
MSRA	6
NDE1	6
COBL	6
JMJD1C	6
SRRM1	6
GNB5	6
R3HCC1	6
CNTROB	6
B3GNT5	6
HECW1	6
GGA3	6
CADM3	6
ARHGAP32	6
HCK	6
EPB41L2	6
ANXA6	6
LRP6	6
KLF7	6
AIM1L	6
C10orf140	6
ACTA2	6
CTDSP1	6
FAM192A	6
PLXNB2	6
TNRC6B	6
DOCK6	6
MBNL3	6
KIF13B	6
DLEU1	6
CDCA7L	6
CRISPLD2	6
BRSK2	6
SLC16A6	6
VPS8	6
NGEF	6
PCBP2	6
RAB20	6
MYO10	6
LCP2	6
PIR-FIGF	6
TSNAXIP1	6
MAPKBP1	6
DPF3	6
PPP1R12B	6
MAP6	6
LAMA3	6
ASIC2	6
FOXO1	6
APEH	6
CHD3	6
RNU6-19P	6
SLC44A2	6
PDXK	6
RIMBP2	6
RASSF4	6
SEC14L2	6
GREB1	6
TTC3	6
RS1	6
ERICH1-AS1	6
CMTM7	6
CAB39	6
CCDC88B	6
SRRM3	6
PBX2	6
DFFB	6
PPP1R10	6
FAM110B	6
DNAH2	6
CTAGE5	6
POU2F1	6
YAP1	6
TGFBR3	6
EHMT1	6
PRR7	6
HDDC3	6
NFE2	6
WLS	6
PTDSS1	6
IGF2BP2	6
GRM5	6
DAXX	6
CDK14	6
PDE4C	6
ATP8B4	6
ATP2A3	6
PDGFA	6
BBS9	6
HECW2	6
PLEKHF1	6
KATNB1	6
PKNOX2	6
DBN1	6
TMBIM6	6
RAB7A	6
FAM20C	6
CDC42SE2	6
RAB2A	6
UCK2	6
TEAD1	6
RASAL2	6
ANKRD44	6
STAT5B	6
ICA1	6
EIF4A2	6
ANKRD33B	6
CDK6	6
OR51B5	6
RASSF2	6
TMEM204	6
VANGL1	6
SLC11A2	6
MGAT1	6
NRF1	6
PPP1R16B	6
EIF1AY	6
LZTFL1	6
HSD11B1L	6
CDH12	6
EYA2	6
HLA-DPB2	6
TNRC6A	6
TRIM26	6
ENPP2	6
FOSL2	6
PEPD	6
RYR2	6
IKBKE	6
PALD1	6
RFTN1	6
PANK1	6
MBOAT2	6
BCL2	6
FKBP1A-SDCBP2	6
ACADVL	6
TDRKH	6
C5orf66	6
KLHL7	6
MLLT10	6
ADAMTS13	6
PACRG	6
GAB1	6
RTN4RL1	6
PBX3	6
FBXL13	6
RFX1	6
ATXN10	6
THRA	6
IL17RD	6
IL16	6
ZNRD1	6
ODZ4	6
MTO1	6
NUP98	6
MYO15A	6
ZBTB17	6
KNDC1	6
MNT	6
AIM2	6
CDC73	6
RCAN2	6
ARHGAP12	6
GGT7	6
EHMT2	6
HOXA13	6
FAM65B	6
MTRR	6
FBLN2	6
TPM4	6
N4BP1	6
ZHX1	6
CLMN	6
PACS1	6
TSEN34	6
ABCC10	6
DOCK7	6
ANKRD55	6
TPM3	6
ABTB2	6
MIR548O2	6
DOCK4	6
GPSM3	6
IPO11	6
HEG1	6
ASS1	6
ITPRIP	6
AKT2	6
WDR81	6
PPT2	6
CALM2	6
ZNF385D	6
PPIF	6
HPS5	6
FIBCD1	6
MTUS1	6
AHI1	6
RAB40C	6
RGL2	6
ABLIM3	6
TBC1D5	6
XIAP	6
SH3RF2	6
ERI2	6
SEMA4B	6
KDM4A	6
PSMB8	6
POMT2	6
TENM2	6
ERGIC1	6
LINC00824	6
TRAPPC10	6
DMXL2	6
BCL11B	6
SNX1	6
FAM64A	6
STRA6	6
UBE2W	6
LINC01272	6
SLCO4A1	6
BTG1	6
TLE2	6
AGL	6
SLC7A5	6
OBFC1	6
WHSC1	6
IGF2BP3	6
MEIS2	6
STX2	6
CORO2A	6
SEMA3C	6
ATP7B	6
MAPT	6
MYADM	6
CCND1	6
EXOG	6
APCDD1L-AS1	6
EEF1A1	6
RTEL1	6
EFCAB2	6
KANK2	6
HIST1H4B	6
C8orf44-SGK3	6
DDX54	6
FCHSD2	6
PLEKHG3	6
CABLES1	6
C19orf57	6
LOC81691	6
GPM6A	6
CLCN7	6
PTPN14	6
MARK3	6
SKAP2	6
DHX38	6
AGPAT3	6
PACSIN1	6
ATM	6
NINJ2	6
SFMBT2	6
ITPKB-IT1	6
PIR	6
HNRNPM	6
PIK3R1	6
IMMT	6
CD83	6
HAUS1	6
IRF8	6
COL27A1	6
PHACTR1	6
NPHP4	6
PPARGC1B	6
NME7	6
MIA3	6
PCMTD1	6
RBM33	6
CCDC28A	6
MLLT4	6
ARFGEF2	6
COTL1	6
RBP5	6
DOPEY1	6
MAP7D3	6
PLEKHA7	6
PDE3A	6
ALKBH5	6
DEPDC5	6
XPO6	6
KIFC3	6
CTSB	6
KCNH2	6
PELI3	6
ZNF146	6
TLL2	6
XPNPEP1	6
STX5	6
RIMKLB	6
FBXO22	6
ATF6B	6
GPC3	6
UNKL	6
KIAA0922	6
DAPK2	6
FAM49B	6
TPCN2	6
PGAP2	6
LAPTM5	6
SLC9A9	6
KIAA0319L	6
APC	6
PMVK	6
OTX1	6
TCEA2	6
MIR548F5	6
RALY	6
LIMCH1	6
PARP6	6
PARN	6
LOC339524	6
ARHGAP15	6
FAM198B	6
C4orf29	6
KCNH3	6
DLGAP2	6
CUBN	6
TP53	6
ATP6V0A1	6
FZD3	6
MYO3B	6
RAB43	6
CANX	6
KLHL13	6
MAPK1	6
VOPP1	6
ST3GAL6	6
NET1	6
AP3S2	6
BAT4	6
SLC12A7	6
INSR	6
NLGN1	6
EPC1	6
SLC4A8	6
PRKG1	6
LOC101927619	6
CD86	6
IKZF1	6
APIP	6
SLMAP	6
TIMM23B	6
NAV1	6
ZNF385B	6
MAP3K13	6
DGCR2	6
HAUS8	6
SGK1	6
NIN	6
LMO4	6
MIR548W	6
FDXR	6
C19orf70	6
NFE2L3	6
SHROOM2	6
RNF144A	6
SEPT6	6
H6PD	6
OTUB1	6
ZC3H18	6
LINC00607	6
AHNAK	6
SATB2	5
ASAH1	5
MCU	5
PRMT8	5
TIAM1	5
TMEM105	5
PCDHGA2	5
C6orf1	5
DBNDD1	5
UMODL1	5
EYA3	5
DNAJC17	5
CRACR2A	5
RIN2	5
OLR1	5
MYHAS	5
FNBP4	5
SESTD1	5
CARS	5
SART3	5
C1QTNF1	5
TMEM9	5
ZEB1	5
PGD	5
RSU1	5
CCDC141	5
DRAM2	5
C7orf55	5
RACGAP1	5
FAM179A	5
ARVCF	5
FAM167A	5
MADD	5
TMEM72	5
FGF1	5
OTUD5	5
TECPR2	5
MYD88	5
CEP57L1	5
HES1	5
PPAN-P2RY11	5
PDE8A	5
USP10	5
AP4M1	5
PARK2	5
KIAA1257	5
LARP7	5
UGT1A8	5
CORO1A	5
POC1A	5
LNX1	5
HMCN1	5
NR5A2	5
PRKRIR	5
SMIM19	5
LTBP2	5
KLF10	5
DTX2	5
SEMA3B	5
TCEANC	5
SLC24A1	5
OPN3	5
CSNK2B	5
LTBP1	5
CACNA1H	5
CRYM	5
KLHL30	5
TMEM67	5
KCNQ5	5
SLC10A7	5
VTI1A	5
EIF5	5
PTBP1	5
LARP1	5
UGT1A6	5
INTS6	5
CEPT1	5
TJP2	5
CLNK	5
RFX3	5
NCAM1	5
RCC1	5
UXS1	5
PPARD	5
KCNIP2	5
DNAJC28	5
OGDH	5
RNU5D	5
DERL2	5
LRBA	5
FAM174B	5
L3MBTL3	5
RANBP10	5
SGOL2	5
B4GALNT3	5
SMS	5
TNFAIP3	5
ATP2B4	5
NCALD	5
PAK1	5
LRRC49	5
PCSK6	5
ABHD3	5
KDM5C	5
KIAA0556	5
LGALS8	5
TBC1D2	5
DOCK9	5
RNF115	5
KIAA0753	5
DPY19L1	5
CCDC6	5
ZFY	5
FGF11	5
FLT1	5
EZR	5
C17orf101	5
WWC2	5
ANTXR2	5
MFHAS1	5
EXT2	5
SPCS3	5
SCARB2	5
BAD	5
KCND3	5
SLC25A24	5
MGST3	5
CDC7	5
ALK	5
LINC00426	5
TMEM189-UBE2V1	5
FXYD1	5
AKT1	5
SMARCD3	5
SLC6A6	5
HSD17B12	5
LOC101927851	5
MCM3	5
ASPH	5
PRKD1	5
TMEM170B	5
UGT1A9	5
PTAFR	5
WIPF1	5
KCNE1	5
SLC24A3	5
COPS7B	5
FAM214A	5
MPDZ	5
SYNDIG1	5
SLC2A13	5
NR2F2-AS1	5
TAF4	5
RHOBTB2	5
ADCY3	5
ITGB2	5
VIPR2	5
KIAA0226	5
C1orf186	5
TMEM49	5
LGR6	5
PTPRR	5
RANBP1	5
GALNT11	5
ARHGEF28	5
AMFR	5
SLC4A2	5
ANK2	5
DDX20	5
CREB3L1	5
TTYH3	5
FAM122C	5
GALNT10	5
ACAP2	5
SF3B3	5
SIRT7	5
SLC6A13	5
NME1-NME2	5
TM4SF19	5
PPP2R2C	5
ANP32A	5
SNX27	5
RFC4	5
SHROOM4	5
LOC101927156	5
FOS	5
PARVA	5
DERL1	5
ESRRG	5
IQCH	5
SFRS7	5
EBF1	5
LCP1	5
MORF4L1	5
RPP14	5
THRAP3	5
ZCCHC7	5
LOC102724297	5
LCORL	5
DNAH3	5
TYW1B	5
CCND2-AS1	5
AADAT	5
SACS	5
TMED10	5
TJP1	5
UGT1A7	5
ADAR	5
APLP2	5
ZNF704	5
PIK3R4	5
SIL1	5
SEC14L1	5
CHD1L	5
CMTM4	5
EHD4	5
OXR1	5
TMEM100	5
FBXL18	5
PDLIM7	5
POLR1A	5
LOC100130691	5
PRAGMIN	5
KCTD10	5
PGM1	5
ADRBK1	5
HLA-B	5
WDFY2	5
CSMD2	5
MAGI1	5
SMC5	5
CDC16	5
PAPD5	5
KAT6A	5
SDCCAG3	5
UFD1L	5
MIR1273H	5
MACF1	5
MFAP3	5
ARHGAP18	5
LOC100130987	5
EPB41L1	5
TSPO	5
TUB	5
CFAP61	5
NTN1	5
STXBP5-AS1	5
HKDC1	5
P2RY6	5
ACAA1	5
GRM3	5
GPD2	5
HSPB8	5
C5orf24	5
PRKACB	5
ADORA2A-AS1	5
PITPNM3	5
FAM46A	5
KCNK5	5
TBC1D10C	5
CAMK2D	5
ST20-MTHFS	5
BAG2	5
DUSP16	5
KIF17	5
PLRG1	5
ABCC4	5
SEZ6L	5
BMF	5
SPTY2D1	5
MAML2	5
DAG1	5
CCHCR1	5
ACVR2A	5
LNX2	5
ABCC1	5
DNAH8	5
FRMD3	5
VCL	5
CD44	5
PTPRU	5
KBTBD11	5
SH2D3C	5
MFSD8	5
MIS12	5
AGPAT1	5
SKIV2L2	5
TIPARP	5
VPS16	5
LSM14A	5
ASH1L	5
CTNS	5
IRAK2	5
GLCE	5
PNPLA2	5
SRPK2	5
CTU2	5
PARK7	5
RNF11	5
PRKAR1A	5
WIZ	5
TTN	5
CSDE1	5
PPP2R4	5
C20orf194	5
PPP1R1B	5
LBR	5
TBC1D19	5
SPECC1	5
SEC11A	5
TOP1MT	5
CWC22	5
ADGRB3	5
ELMSAN1	5
MYST3	5
ZMYM2	5
STX8	5
SIAH1	5
ARHGEF7	5
MIR933	5
CPNE2	5
FNTB	5
SPAG1	5
GRHL1	5
SCN8A	5
AZIN1	5
PRMT7	5
COL16A1	5
CSF3R	5
GHRLOS	5
ADAM22	5
VMP1	5
GCH1	5
STXBP5	5
ITPK1	5
ICAM2	5
PFDN1	5
TTLL4	5
CHRM3	5
SNX10	5
TRIOBP	5
ANKRD37	5
CLPTM1	5
RNF43	5
GRIK4	5
RDH10	5
DYNC2H1	5
2017-03-02	5
TCF3	5
CLOCK	5
SCNN1A	5
MAP3K14	5
ANO9	5
KALRN	5
RALGPS1	5
FSTL1	5
TBC1D2B	5
XPNPEP2	5
HOXC-AS3	5
TKTL1	5
LOC678655	5
SERPINF1	5
SATB1	5
AVEN	5
NOD2	5
LMO1	5
WRAP53	5
CELF5	5
IFT122	5
SH3BP1	5
FMNL1	5
PREX2	5
IL1RAP	5
PDGFD	5
UBE2J1	5
ZNF609	5
RFT1	5
TBPL1	5
TSTD2	5
SCN2B	5
GSE1	5
FNDC3A	5
UGT1A5	5
LRRFIP2	5
MBOAT7	5
INCA1	5
KIRREL	5
SPIDR	5
FBXO15	5
CYHR1	5
FXR1	5
PAOX	5
TP73	5
BCCIP	5
CDK5RAP2	5
HMBOX1	5
SFI1	5
CDKAL1	5
BAT5	5
NINL	5
UGT1A4	5
SDK2	5
SHQ1	5
GRM7	5
FAM134B	5
MATN2	5
LMBR1	5
KIAA0930	5
C10orf105	5
SETBP1	5
EIF1AD	5
NFKB2	5
ASB2	5
FAM207A	5
AOAH	5
MLLT3	5
STARD8	5
BANF1	5
C10orf76	5
SULF2	5
SYNE2	5
INADL	5
FAM177A1	5
THBS1	5
HOXB6	5
RAD17	5
HIBCH	5
STON2	5
BDNF	5
MEF2A	5
CRY1	5
PANK4	5
CYorf15A	5
ZFAND6	5
YPEL2	5
PHF20L1	5
TRMT2A	5
ERC1	5
NDRG2	5
ASTN2	5
USP47	5
MBD4	5
FAM65C	5
ACOX2	5
OPRL1	5
C11orf80	5
RASAL1	5
KIF9	5
SIDT2	5
TMEM132D	5
FLJ31356	5
MAP2K5	5
PHLDB2	5
ITSN2	5
USP20	5
DOCK11	5
KCNIP4	5
PRKCG	5
MAP2K2	5
MYO5C	5
C12orf4	5
RNMTL1	5
AKAP9	5
LSM5	5
2017-03-08	5
OXNAD1	5
USP37	5
CDCP1	5
PCNA	5
GPR17	5
SLC11A1	5
GTPBP2	5
TXNIP	5
IFFO1	5
PSMB7	5
PABPC4	5
TDRD9	5
GULP1	5
UBXN11	5
PIAS1	5
ERMAP	5
SUSD6	5
COL12A1	5
HNRNPLL	5
DTL	5
PDIA6	5
LOC101927817	5
BTBD19	5
SPEN	5
LRTM2	5
TANC2	5
P3H2	5
SEC22A	5
RBFOX1	5
RBM17	5
RPP21	5
KATNAL1	5
DYRK1A	5
TTC39C	5
LOC100507065	5
C2orf63	5
YIPF2	5
CCDC159	5
ARL4A	5
C3orf75	5
CPNE5	5
STMN1	5
ANKS6	5
LOC100129461	5
ELP2	5
BCKDHA	5
DYNLL1	5
CALD1	5
CORO7-PAM16	5
RNF220	5
CD63	5
MIER1	5
TTF2	5
FRMD4B	5
HOXA3	5
TNIP3	5
SPEG	5
NPSR1	5
PARD3B	5
SPTB	5
NUB1	5
AKAP8L	5
LOC100129637	5
ATP2B2	5
DIP2B	5
SEL1L3	5
UBE2N	5
FAM43A	5
CHURC1-FNTB	5
PVRL1	5
ADAM8	5
UGT1A10	5
MPDU1	5
FHAD1	5
AMPD3	5
FNBP1	5
MFAP4	5
CCNA1	5
CHMP7	5
PIGS	5
DYNC1LI1	5
RSF1	5
ATOX1	5
VWA3B	5
MGAT4B	5
KIAA1549	5
ARPC2	5
CACNA1B	5
WIPI1	5
MXI1	5
MORF4L2	5
HLX	5
NFRKB	5
TAF10	5
LOC100287036	5
DGKD	5
FAM83F	5
FARP2	5
DNAJC5	5
TLK1	5
ABHD2	5
PPP1R3E	5
TTC32	5
SLC29A3	5
C11orf63	5
PSMA1	5
LINC-PINT	5
IL6R	5
PEX6	5
USP6NL	5
PRDM5	5
GABRB1	5
PIGP	5
CCDC28B	5
NECAB3	5
RPS6KA5	5
PTEN	5
ZAK	5
LANCL1	5
CFDP1	5
STX1A	5
KTN1	5
SERBP1	5
FAM114A2	5
ATP10A	5
PEX5	5
DKKL1	5
COMT	5
FSTL5	5
TGFB2	5
SEMA6A	5
MIR3134	5
FXYD2	5
RHOBTB3	5
CBS	5
KIAA1409	5
SYNRG	5
LINC00598	5
LOH12CR1	5
LINGO1	5
ACOXL	5
TRPV3	5
RAPGEF6	5
USP32	5
PC	5
POLR3A	5
GALNT7	5
CNTNAP2	5
CCND3	5
XRCC6	5
ATE1-AS1	5
PPP3CA	5
STAT3	5
APH1A	5
GRHL2	5
SPAG9	5
AP1G1	5
ERI1	5
DUSP3	5
ACACA	5
DIAPH2	5
FRY	5
RTN4	5
MTSS1	5
STARD3NL	5
BAI2	5
DHX16	5
RNU5E	5
RNASEH2B	5
FASTK	5
UBE2E2	5
CD55	5
SEC24D	5
KCNJ15	5
APLF	5
SRC	5
NRG3	5
PDE4DIP	5
YWHAE	5
C15orf38-AP3S2	5
GAB3	5
MYO1C	5
SLC24A2	5
ARHGEF38	5
THSD4	5
LASP1	5
WDR35	5
SYNPO2	5
FAM168A	5
IGSF9B	5
INTS1	5
TACC1	5
C3orf26	5
KIAA0319	5
EXOSC7	5
[truncated: 1,364 more rows]
