# Supplementary material for: Epigenetic Silencing of PTEN and Epi-Transcriptional Silencing of MDM2 Underlied Progression to Secondary Acute Myeloid Leukemia in Myelodysplastic Syndrome Treated with Hypomethylating Agents
Source: Int J Mol Sci. 2022 May 18;23(10):5670. doi: 10.3390/ijms23105670 (PMC9144309; doi:10.3390/ijms23105670)
Supplement: Supplementary file 1 [file ijms-23-05670-s001.zip › Table S5.xlsx]

## Sheet: Supplmentary Table 4
Table S5. Differential expression profile of azacitidine-resistant P39 cell line (P39-AZA-R)
GeneID	Length	P39AZA-S-Expression	P39AZA-R-Expression	log2FoldChange(P39AZA-R/P39AZA-S)	FDR	Up/Down-Regulation(P39AZA-R/P39AZA-S)	Pvalue	Symbol	Cellular Component	Molecular Function	Biological Process	Kegg Orthology	Nr Description
BGI_novel_G000763	590	0.01	22.63	11.144	2.4657e-87	Up	3.2842e-89	NA	GO:0031012//extracellular matrix;GO:0070062//extracellular exosome;GO:0005615//extracellular space;GO:0035578//azurophil granule lumen;GO:0005796//Golgi lumen	NA	GO:0050832//defense response to fungus;GO:0030520//intracellular estrogen receptor signaling pathway;GO:0051607//defense response to virus;GO:0031640//killing of cells of other organism;GO:0006935//chemotaxis;GO:0050830//defense response to Gram-positive bacterium;GO:0019731//antibacterial humoral response;GO:0002227//innate immune response in mucosa	K05230//defensin, alpha	gi|695271700|ref|NP_001289194.1|//neutrophil defensin 1 isoform 1 preproprotein [Homo sapiens]
729396	571	0.01	5.7	9.15482	5.44299e-21	Up	4.3532e-22	GAGE12J	NA	GO:0005488//binding	GO:0006952//defense response	NA	gi|614458201|ref|NP_001091876.2|//G antigen 12J [Homo sapiens]
BGI_novel_G000797	6630	0.01	5.05	8.98014	2.95614e-247	Up	1.07875e-249	NA	NA	NA	NA	K10624//E3 ubiquitin-protein ligase RBBP6 [EC:2.3.2.27]	gi|918297370|gb|KOF73003.1|//1
1178	649	0.01	4.55	8.82972	1.66921e-19	Up	1.45988e-20	CLC	NA	GO:0030246//carbohydrate binding	GO:0032501//multicellular organismal process;GO:0006629//lipid metabolic process	K13334//eosinophil lysophospholipase (galectin-10) [EC:3.1.1.5]	gi|20357559|ref|NP_001819.2|//galectin-10 [Homo sapiens]
645051	543	0.01	4.43	8.79116	2.48989e-15	Up	2.72734e-16	GAGE13	NA	GO:0005488//binding	GO:0006952//defense response	NA	gi|612407794|ref|NP_001091882.2|//G antigen 13 [Homo sapiens]
BGI_novel_G000668	826	0.01	2.8	8.12928	1.24788e-15	Up	1.35095e-16	NA	GO:0005634//nucleus	GO:0005515//protein binding;GO:0008270//zinc ion binding;GO:0003700//transcription factor activity, sequence-specific DNA binding	GO:0006357//regulation of transcription from RNA polymerase II promoter;GO:0008283//cell proliferation	K11446//histone demethylase JARID1 [EC:1.14.11.-]	gi|12803349|gb|AAH02493.1|//1
BGI_novel_G000572	251	0.01	2.09	7.70736	0.0048635	*	0.00177833	NA	NA	NA	NA	NA
9615	5221	0.04	8.21	7.68124	2.63072e-304	Up	8e-307	GDA	GO:0070062//extracellular exosome;GO:0005829//cytosol;GO:0005743//mitochondrial inner membrane;GO:0016021//integral component of membrane;GO:0044444//cytoplasmic part	GO:0008892//guanine deaminase activity;GO:0016814//hydrolase activity, acting on carbon-nitrogen (but not peptide) bonds, in cyclic amidines;GO:0046914//transition metal ion binding;GO:0008270//zinc ion binding;GO:0003735//structural constituent of ribosome;GO:0015297//antiporter activity	GO:0007399//nervous system development;GO:0006147//guanine catabolic process;GO:0055085//transmembrane transport;GO:0006195//purine nucleotide catabolic process;GO:0048731//system development;GO:0009112//nucleobase metabolic process;GO:0009108//coenzyme biosynthetic process;GO:0006412//translation;GO:0006163//purine nucleotide metabolic process	K01487//guanine deaminase [EC:3.5.4.3]	gi|335335014|ref|NP_001229434.1|//guanine deaminase isoform a [Homo sapiens];gi|441593513|ref|XP_004087083.1|//PREDICTED: guanine deaminase isoform X1 [Nomascus leucogenys];gi|767958788|ref|XP_011517522.1|//1;gi|149243942|pdb|2UZ9|A//Chain A, Human Guanine Deaminase (Guad) In Complex With Zinc And Its Product Xanthine.
BGI_novel_G000420	356	0.01	1.36	7.08746	0.00486269	*	0.00177833	NA	NA	NA	NA	NA	gi|34530875|dbj|BAC86000.1|//unnamed protein product [Homo sapiens]
5570	1993	0.03	3.82	6.99247	2.02275e-52	Up	5.49914e-54	PKIB	NA	GO:0030291//protein serine/threonine kinase inhibitor activity	GO:0033673//negative regulation of kinase activity	K09228//KRAB domain-containing zinc finger protein;K09513//DnaJ homolog subfamily B member 7	gi|119568555|gb|EAW48170.1|//protein kinase (cAMP-dependent, catalytic) inhibitor beta, isoform CRA_c, partial [Homo sapiens];gi|635076754|ref|XP_008005378.1|//PREDICTED: cAMP-dependent protein kinase inhibitor beta isoform X3 [Chlorocebus sabaeus];gi|635076750|ref|XP_008005376.1|//PREDICTED: cAMP-dependent protein kinase inhibitor beta isoform X1 [Chlorocebus sabaeus]
BGI_novel_G000274	1417	0.01	1.26	6.97728	2.3316e-12	Up	3.0673e-13	NA	NA	NA	NA	K07604//type I keratin, acidic	gi|119581155|gb|EAW60751.1|//1
BGI_novel_G000697	600	0.01	1.23	6.94251	4.92794e-05	Up	1.30107e-05	NA	NA	NA	NA	K18617//allograft inflammatory factor 1	gi|694915548|ref|XP_009449184.1|//PREDICTED: allograft inflammatory factor 1 isoform X3 [Pan troglodytes]
100532731	3388	0.01	1.22	6.93074	1.10534e-29	Up	6.17814e-31	COMMD3-BMI1	NA	NA	NA	K11459//polycomb group RING finger protein 4	gi|323276616|ref|NP_001190991.1|//COMMD3-BMI1 read-through protein [Homo sapiens]
BGI_novel_G000854	209	0.01	1.21	6.91886	0.113334	*	0.0596378	NA	GO:0015935//small ribosomal subunit	GO:0003735//structural constituent of ribosome	GO:0006412//translation	K02998//small subunit ribosomal protein SAe	gi|119623207|gb|EAX02802.1|//1
BGI_novel_G000491	7441	0.01	1.19	6.89482	1.18083e-64	Up	2.50644e-66	NA	NA	NA	NA	K20027//palmitoyltransferase ZDHHC1/11 [EC:2.3.1.225]	gi|767934769|ref|XP_011512470.1|//1
BGI_novel_G000086	20793	0.01	1.17	6.87036	1.25219e-180	Up	7.0827e-183	NA	NA	NA	NA	K10384//filaggrin;K09100//single-minded	gi|632953368|ref|XP_007892380.1|//1
100529240	2680	0.01	1.07	6.74147	2.13714e-20	Up	1.77423e-21	ZNF816-ZNF321P	NA	NA	NA	K09228//KRAB domain-containing zinc finger protein	gi|931607935|ref|XP_014198319.1|//PREDICTED: LOW QUALITY PROTEIN: zinc finger protein 813 [Pan paniscus]
BGI_novel_G000047	399	0.01	1.03	6.6865	0.00928427	*	0.00359016	NA	NA	NA	NA	K20225//capicua transcriptional repressor	gi|725605491|ref|XP_003943248.2|//1
1672	484	0.01	0.88	6.45943	0.0048643	*	0.00177833	DEFB1	NA	NA	GO:0002376//immune system process;GO:0042221//response to chemical;GO:0006952//defense response;GO:0051707//response to other organism;GO:0007166//cell surface receptor signaling pathway	NA	gi|4885181|ref|NP_005209.1|//beta-defensin 1 preproprotein [Homo sapiens]
283461	1964	0.01	0.84	6.39232	9.01926e-12	Up	1.25015e-12	C12orf40	NA	GO:0005515//protein binding	NA	K02993//small subunit ribosomal protein S7e;K08150//MFS transporter, SP family, solute carrier family 2 (myo-inositol transporter), member 13	gi|984880692|ref|NP_001306176.1|//uncharacterized protein C12orf40 isoform 2 [Homo sapiens];gi|119578213|gb|EAW57809.1|//chromosome 12 open reading frame 40, isoform CRA_b, partial [Homo sapiens];gi|87299626|ref|NP_001026918.2|//uncharacterized protein C12orf40 isoform 1 [Homo sapiens]
BGI_novel_G000696	384	0.01	0.83	6.37504	0.0328626	*	0.0146325	NA	GO:0009986//cell surface;GO:0016021//integral component of membrane;GO:0005886//plasma membrane	GO:0046703//natural killer cell lectin-like receptor binding;GO:0003823//antigen binding	GO:0050689//negative regulation of defense response to virus by host;GO:0046629//gamma-delta T cell activation;GO:0019882//antigen processing and presentation;GO:0001913//T cell mediated cytotoxicity;GO:0042267//natural killer cell mediated cytotoxicity;GO:0019835//cytolysis;GO:0002429//immune response-activating cell surface receptor signaling pathway;GO:0032526//response to retinoic acid;GO:000…	K07985//MHC class I-related protein	gi|3299904|gb|AAC39849.1|//1
BGI_novel_G000412	6429	0.01	0.78	6.2854	1.37666e-36	Up	5.93632e-38	NA	NA	NA	NA	K15696//RING finger protein 113B;K17985//activating molecule in BECN1-regulated autophagy protein 1;K19721//collagen, type V/XI/XXIV/XXVII, alpha	gi|7768773|dbj|BAA95555.1|//1
BGI_novel_G000060	380	0.01	0.77	6.26679	0.0611798	*	0.0295406	NA	NA	NA	NA	K08864//tousled-like kinase [EC:2.7.11.1]	gi|694892701|ref|XP_009440135.1|//1
4102	1753	0.01	0.73	6.18982	4.11008e-09	Up	6.96428e-10	MAGEA3	NA	GO:0005488//binding	NA	K12464//melanoma-associated antigen D1	gi|4885467|ref|NP_005353.1|//melanoma-associated antigen 3 [Homo sapiens]
8356	478	0.01	0.59	5.88264	0.0328716	*	0.0146325	HIST1H3J	NA	NA	NA	K11253//histone H3	gi|672081889|ref|XP_008769906.1|//PREDICTED: uncharacterized protein Hist1h3a isoform X2 [Rattus norvegicus]
BGI_novel_G000744	308	0.01	0.56	5.80735	0.20666	*	0.120399	NA	NA	NA	NA	NA
BGI_novel_G000590	268	0.01	0.54	5.75489	0.369737	*	0.243066	NA	GO:0070062//extracellular exosome;GO:0016020//membrane;GO:0005634//nucleus;GO:0005737//cytoplasm	GO:0005515//protein binding	NA	NA	gi|694915565|ref|XP_009449192.1|//1
BGI_novel_G000592	1152	0.01	0.54	5.75489	0.000186419	Up	5.30278e-05	NA	GO:0005654//nucleoplasm;GO:0072562//blood microparticle;GO:0005925//focal adhesion;GO:0016234//inclusion body;GO:0048471//perinuclear region of cytoplasm;GO:0005814//centriole;GO:0044297//cell body;GO:0005829//cytosol;GO:0000151//ubiquitin ligase complex;GO:0005739//mitochondrion;GO:0002199//zona pellucida receptor complex	GO:0055131//C3HC4-type RING finger domain binding;GO:0005524//ATP binding;GO:0042826//histone deacetylase binding;GO:0031072//heat shock protein binding;GO:0031625//ubiquitin protein ligase binding;GO:0042623//ATPase activity, coupled;GO:0001664//G-protein coupled receptor binding;GO:0051082//unfolded protein binding;GO:0001618//virus receptor activity;GO:0044183//protein binding involved in prot…	GO:0046034//ATP metabolic process;GO:0043154//negative regulation of cysteine-type endopeptidase activity involved in apoptotic process;GO:0031397//negative regulation of protein ubiquitination;GO:2001240//negative regulation of extrinsic apoptotic signaling pathway in absence of ligand;GO:0007339//binding of sperm to zona pellucida;GO:0070370//cellular heat acclimation;GO:0043488//regulation of …	K03283//heat shock 70kDa protein 1/8	gi|197098904|ref|NP_001125893.1|//1
BGI_novel_G000245	419	0.01	0.51	5.67243	0.113702	*	0.0596378	NA	NA	NA	NA	K08873//serine/threonine-protein kinase SMG1 [EC:2.7.11.1]	gi|50949601|emb|CAH10385.1|//1
170680	1185	0.01	0.51	5.67243	0.000186459	Up	5.30278e-05	PSORS1C2	NA	NA	NA	K16760//coiled-coil alpha-helical rod protein 1	gi|544429231|ref|XP_005553644.1|//PREDICTED: psoriasis susceptibility 1 candidate gene 2 protein [Macaca fascicularis]
51252	2691	0.01	0.51	5.67243	5.38143e-10	Up	8.46392e-11	FAM178B	NA	NA	NA	NA	gi|817330349|ref|XP_012292204.1|//PREDICTED: protein FAM178B [Aotus nancymaae];gi|685582901|ref|XP_009182960.1|//PREDICTED: protein FAM178B isoform X3 [Papio anubis];gi|289547671|ref|NP_001116118.2|//protein FAM178B isoform A [Homo sapiens]
BGI_novel_G000147	225	0.01	0.51	5.67243	0.623323	*	0.490712	NA	NA	NA	NA	NA
BGI_novel_G000180	1804	0.01	0.51	5.67243	1.76946e-06	Up	3.87964e-07	NA	NA	NA	NA	K09228//KRAB domain-containing zinc finger protein;K07560//D-tyrosyl-tRNA(Tyr) deacylase [EC:3.1.-.-];K11447//histone demethylase [EC:1.14.11.-];K17985//activating molecule in BECN1-regulated autophagy protein 1;K18047//serine/threonine/tyrosine-interacting-like protein 1	gi|119593025|gb|EAW72619.1|//hypothetical protein MGC2752 [Homo sapiens]
11172	711	0.01	0.51	5.67243	0.00928281	*	0.00359016	INSL6	NA	GO:0005102//receptor binding	GO:0008406//gonad development;GO:0007281//germ cell development;GO:0012501//programmed cell death;GO:0048870//cell motility;GO:0048232//male gamete generation;GO:0040007//growth;GO:0007128//meiotic prophase I	K05255//relaxin	gi|38569396|ref|NP_009110.2|//insulin-like peptide INSL6 precursor [Homo sapiens]
2543	3014	0.01	0.5	5.64386	6.94294e-11	Up	1.02865e-11	GAGE1	NA	GO:0005488//binding	GO:0006952//defense response	K11447//histone demethylase [EC:1.14.11.-];K15696//RING finger protein 113B;K17985//activating molecule in BECN1-regulated autophagy protein 1	gi|98985822|ref|NP_001035753.1|//G antigen 1 [Homo sapiens];gi|332278184|sp|Q13065.2|GAGE1_HUMAN//RecName: Full=G antigen 1; Short=GAGE-1; AltName: Full=Antigen MZ2-F; AltName: Full=Cancer/testis antigen 4.1; Short=CT4.1
BGI_novel_G000705	356	0.01	0.47	5.55459	0.207527	*	0.120399	NA	NA	NA	NA	K14768//U3 small nucleolar RNA-associated protein 7	gi|768053694|ref|XP_011546619.1|//1
158511	670	0.01	0.47	5.55459	0.0175458	*	0.00724796	CSAG1	NA	NA	GO:0042221//response to chemical	NA	gi|37748525|gb|AAH59947.1|//CSAG1 protein [Homo sapiens]
728358	499	4.8	204.32	5.41165	0	Up	0	DEFA1B	GO:0044421//extracellular region part	NA	GO:0002376//immune system process;GO:0042221//response to chemical;GO:0006952//defense response;GO:0051707//response to other organism;GO:0001906//cell killing	K05230//defensin, alpha	gi|695271700|ref|NP_001289194.1|//neutrophil defensin 1 isoform 1 preproprotein [Homo sapiens]
BGI_novel_G000344	458	0.01	0.42	5.39232	0.11361	*	0.0596378	NA	GO:0015935//small ribosomal subunit	GO:0003735//structural constituent of ribosome;GO:0019843//rRNA binding	GO:0006412//translation	K02997//small subunit ribosomal protein S9e	gi|431917236|gb|ELK16780.1|//tRNA-splicing endonuclease subunit Sen34 [Pteropus alecto]
79974	4781	0.02	0.83	5.37504	1.61588e-24	Up	1.08892e-25	CPED1	GO:0043231//intracellular membrane-bounded organelle	NA	NA	NA	gi|157671947|ref|NP_001099003.1|//cadherin-like and PC-esterase domain-containing protein 1 isoform 2 precursor [Homo sapiens];gi|157671945|ref|NP_079189.4|//cadherin-like and PC-esterase domain-containing protein 1 isoform 1 precursor [Homo sapiens]
170591	1164	0.01	0.41	5.35755	0.0013273	*	0.000436324	S100Z	NA	GO:0046872//metal ion binding	NA	K17274//calpactin-1 light chain	gi|150010678|ref|NP_570128.2|//protein S100-Z [Homo sapiens]
140690	3368	0.02	0.76	5.24793	3.94454e-17	Up	3.93926e-18	CTCFL	GO:0043231//intracellular membrane-bounded organelle;GO:0005634//nucleus;GO:0005737//cytoplasm	GO:0042393//histone binding;GO:0046872//metal ion binding;GO:0000978//RNA polymerase II core promoter proximal region sequence-specific DNA binding;GO:0005515//protein binding;GO:0043565//sequence-specific DNA binding;GO:0046914//transition metal ion binding;GO:0001077//transcriptional activator activity, RNA polymerase II core promoter proximal region sequence-specific binding	GO:0031060//regulation of histone methylation;GO:0006349//regulation of gene expression by genetic imprinting;GO:0045944//positive regulation of transcription from RNA polymerase II promoter;GO:0043046//DNA methylation involved in gamete generation;GO:0051569//regulation of histone H3-K4 methylation;GO:0006306//DNA methylation	K09228//KRAB domain-containing zinc finger protein	gi|544466645|ref|XP_005569484.1|//1;gi|957840007|ref|XP_014670292.1|//1;gi|392933937|ref|NP_001255977.1|//transcriptional repressor CTCFL isoform 8 [Homo sapiens];gi|686762484|ref|XP_009232010.1|//1;gi|392933927|ref|NP_001255972.1|//transcriptional repressor CTCFL isoform 3 [Homo sapiens];gi|392933933|ref|NP_001255975.1|//transcriptional repressor CTCFL isoform 6 [Homo sapiens];gi|392933943|ref|N…
29850	3946	0.01	0.35	5.12928	8.82957e-09	Up	1.53693e-09	TRPM5	GO:0031224//intrinsic component of membrane	GO:0005216//ion channel activity;GO:0004871//signal transducer activity	GO:0006810//transport	K04980//transient receptor potential cation channel subfamily M member 5	gi|11225266|ref|NP_055370.1|//transient receptor potential cation channel subfamily M member 5 [Homo sapiens]
BGI_novel_G000565	415	0.01	0.35	5.12928	0.36551	*	0.243066	NA	NA	NA	NA	NA
BGI_novel_G000473	203	0.01	0.34	5.08746	0.628812	*	0.490712	NA	NA	NA	NA	NA	gi|694959738|ref|XP_009427495.1|//1
729447	553	0.33	10.99	5.05758	1.21013e-34	Up	5.61568e-36	GAGE2A	NA	GO:0005488//binding	GO:0006952//defense response	NA	gi|187761326|ref|NP_001120684.1|//G antigen 2A/2B [Homo sapiens]
646627	1057	0.01	0.33	5.04439	0.00928135	*	0.00359016	LYPD8	GO:0031224//intrinsic component of membrane	NA	NA	K05302//N-lysine methyltransferase SETD6 [EC:2.1.1.-]	gi|146261165|ref|NP_001078943.1|//ly6/PLAUR domain-containing protein 8 preproprotein [Homo sapiens]
BGI_novel_G000845	467	0.1	3.26	5.0268	1.68933e-08	Up	3.01658e-09	NA	NA	NA	NA	NA	gi|9885325|gb|AAG01401.1|//XAGE-1 [Homo sapiens]
80758	1383	0.13	4.22	5.02066	7.28766e-35	Up	3.34642e-36	PRR7	NA	NA	NA	NA	gi|18203805|gb|AAH21240.1|//PRR7 protein [Homo sapiens]
6373	1610	0.01	0.32	5	0.00069473	Up	0.000216126	CXCL11	GO:0044421//extracellular region part	GO:0005125//cytokine activity	GO:0002376//immune system process;GO:0042221//response to chemical;GO:0006952//defense response;GO:0007154//cell communication;GO:0023052//signaling	K12672//C-X-C motif chemokine 11	gi|4885589|ref|NP_005400.1|//C-X-C motif chemokine 11 isoform 1 precursor [Homo sapiens];gi|693074655|ref|NP_001289052.1|//C-X-C motif chemokine 11 isoform 2 precursor [Homo sapiens]
3005	2336	0.02	0.59	4.88264	8.83266e-09	Up	1.53693e-09	H1F0	GO:0031981//nuclear lumen;GO:0005856//cytoskeleton;GO:0000785//chromatin	GO:0003676//nucleic acid binding	GO:0034728//nucleosome organization;GO:0000737//DNA catabolic process, endonucleolytic;GO:0006915//apoptotic process	K11275//histone H1/5	gi|820991611|ref|XP_012363123.1|//PREDICTED: histone H1.0 isoform X1 [Nomascus leucogenys]
387522	2925	0.01	0.29	4.85798	3.44239e-06	Up	7.83238e-07	TMEM189-UBE2V1	NA	NA	NA	K10704//ubiquitin-conjugating enzyme E2 variant	gi|426392111|ref|XP_004062403.1|//PREDICTED: ubiquitin-conjugating enzyme E2 variant 1-like [Gorilla gorilla gorilla];gi|40806190|ref|NP_954673.1|//TMEM189-UBE2V1 fusion protein [Homo sapiens]
BGI_novel_G000677	426	0.01	0.28	4.80735	0.36608	*	0.243066	NA	GO:0070062//extracellular exosome;GO:0031519//PcG protein complex;GO:0005956//protein kinase CK2 complex;GO:0005886//plasma membrane;GO:0005737//cytoplasm	GO:0046872//metal ion binding;GO:0019904//protein domain specific binding;GO:0003682//chromatin binding;GO:0019887//protein kinase regulator activity;GO:0042802//identical protein binding;GO:0005102//receptor binding;GO:0008134//transcription factor binding	GO:0033211//adiponectin-activated signaling pathway;GO:0061154//endothelial tube morphogenesis;GO:0010862//positive regulation of pathway-restricted SMAD protein phosphorylation;GO:0016055//Wnt signaling pathway;GO:0043537//negative regulation of blood vessel endothelial cell migration;GO:0032927//positive regulation of activin receptor signaling pathway	K03115//casein kinase II subunit beta	gi|697002549|ref|XP_009567398.1|//1
401994	936	0.01	0.28	4.80735	0.0328447	*	0.0146325	OR14I1	GO:0031224//intrinsic component of membrane	GO:0004930//G-protein coupled receptor activity	GO:0007606//sensory perception of chemical stimulus	K04257//olfactory receptor	gi|767912434|ref|XP_011542492.1|//PREDICTED: olfactory receptor 14I1 isoform X3 [Homo sapiens]
BGI_novel_G000053	21971	0.07	1.91	4.77007	2.75898e-252	Up	9.90024e-255	NA	NA	NA	NA	K15696//RING finger protein 113B	gi|635127927|ref|XP_007985368.1|//PREDICTED: uncharacterized protein LOC103229289 [Chlorocebus sabaeus]
645073	564	0.85	23.07	4.76241	1.13362e-69	Up	2.15802e-71	GAGE12G	NA	GO:0005488//binding	GO:0006952//defense response	NA	gi|4503889|ref|NP_001468.1|//G antigen 12I [Homo sapiens]
BGI_novel_G000332	215	0.01	0.27	4.75489	0.993993	*	0.990668	NA	NA	NA	NA	K02960//small subunit ribosomal protein S16e	gi|987962137|ref|XP_015424764.1|//1
408263	2126	0.01	0.26	4.70044	0.000359958	Up	0.000107055	FNDC9	GO:0031224//intrinsic component of membrane	NA	NA	NA	gi|156119611|ref|NP_001001343.2|//fibronectin type III domain-containing protein 9 [Homo sapiens]
BGI_novel_G000050	6912	1.1	27.21	4.62856	0	Up	0	NA	NA	NA	NA	K12581//CCR4-NOT transcription complex subunit 7/8;K11447//histone demethylase [EC:1.14.11.-];K01064//wingless-type MMTV integration site family, member 9	gi|355559561|gb|EHH16289.1|//1
BGI_novel_G000345	238	0.01	0.24	4.58496	0.620542	*	0.490712	NA	GO:0022625//cytosolic large ribosomal subunit	GO:0046872//metal ion binding;GO:0003735//structural constituent of ribosome;GO:0019843//rRNA binding	GO:0006412//translation	K02922//large subunit ribosomal protein L37e	gi|674066742|ref|XP_008840320.1|//1
BGI_novel_G000474	671	0.01	0.24	4.58496	0.206639	*	0.120399	NA	NA	NA	NA	NA	gi|172046229|sp|Q9BZD3.2|GCOM2_HUMAN//1
154790	1288	0.03	0.7	4.54432	1.88068e-05	Up	4.6954e-06	CLEC2L	GO:0031224//intrinsic component of membrane	GO:0030246//carbohydrate binding	NA	K06502//CD69 antigen;K10072//C-type lectin domain family 2 member D	gi|795573706|ref|XP_011721995.1|//PREDICTED: LOW QUALITY PROTEIN: C-type lectin domain family 2 member L [Macaca nemestrina]
BGI_novel_G000115	245	0.01	0.23	4.52356	0.625303	*	0.490712	NA	NA	NA	NA	K02991//small subunit ribosomal protein S6e	gi|694648579|ref|XP_009481341.1|//1
79690	2561	0.01	0.22	4.45943	0.000360105	Up	0.000107055	GAL3ST4	GO:0031224//intrinsic component of membrane;GO:0000139//Golgi membrane	GO:0030554//adenyl nucleotide binding;GO:0050694//galactose 3-O-sulfotransferase activity	GO:0007154//cell communication;GO:0005975//carbohydrate metabolic process;GO:0006029//proteoglycan metabolic process	K09677//galactose-3-O-sulfotransferase 4 [EC:2.8.2.-]	gi|62087868|dbj|BAD92381.1|//galactose-3-O-sulfotransferase 4 variant [Homo sapiens]
94086	616	0.01	0.22	4.45943	0.207353	*	0.120399	HSPB9	GO:0043231//intracellular membrane-bounded organelle	GO:0005488//binding	GO:0050896//response to stimulus	K09547//heat shock protein beta-9	gi|15082238|ref|NP_149971.1|//heat shock protein beta-9 [Homo sapiens]
4105	1810	0.01	0.22	4.45943	0.00486188	*	0.00177833	MAGEA6	NA	GO:0005488//binding	NA	K12464//melanoma-associated antigen D1	gi|4885469|ref|NP_005354.1|//melanoma-associated antigen 6 [Homo sapiens]
552891	1515	0.01	0.22	4.45943	0.0175406	*	0.00724796	DNAJC25-GNG10	GO:0031224//intrinsic component of membrane	GO:0005515//protein binding	GO:0044267//cellular protein metabolic process	K04545//guanine nucleotide-binding protein G(I)/G(S)/G(O) subunit gamma-10;K19371//DnaJ homolog subfamily C member 25	gi|21361097|ref|NP_004116.2|//DNAJC25-GNG10 protein precursor [Homo sapiens]
89795	9774	0.01	0.21	4.39232	9.92222e-15	Up	1.11159e-15	NAV3	GO:0031965//nuclear membrane	GO:0032559//adenyl ribonucleotide binding;GO:0016462//pyrophosphatase activity	NA	K19483//neuron navigator 2 [EC:3.6.4.12]	gi|557636663|ref|NP_001019554.1|//neuron navigator 3 isoform 1 [Homo sapiens];gi|120953251|ref|NP_055718.4|//neuron navigator 3 isoform 2 [Homo sapiens]
4081	2907	0.01	0.21	4.39232	9.6015e-05	Up	2.62666e-05	MAB21L1	GO:0043231//intracellular membrane-bounded organelle	NA	GO:0008283//cell proliferation;GO:0001654//eye development	K17834//cyclic GMP-AMP synthase [EC:2.7.7.86]	gi|727020071|ref|XP_010398626.1|//PREDICTED: protein mab-21-like 1 [Corvus cornix cornix]
1668	501	11.77	245.38	4.38183	0	Up	0	DEFA3	GO:0044421//extracellular region part	NA	GO:0002376//immune system process;GO:0042221//response to chemical;GO:0006952//defense response;GO:0051707//response to other organism;GO:0001906//cell killing	K05230//defensin, alpha	gi|767950128|ref|XP_011533043.1|//PREDICTED: neutrophil defensin 3 isoform X1 [Homo sapiens]
90737	572	0.16	3.22	4.33092	9.31836e-10	Up	1.49223e-10	PAGE5	NA	NA	NA	NA	gi|77415389|gb|AAI00064.2|//Tnfaip1 protein, partial [Rattus norvegicus];gi|19743940|ref|NP_569734.2|//P antigen family member 5 isoform 1 [Homo sapiens]
1016	3102	0.01	0.2	4.32193	9.60363e-05	Up	2.62666e-05	CDH18	GO:0031224//intrinsic component of membrane	GO:0046872//metal ion binding	GO:0045216//cell-cell junction organization;GO:0016337//single organismal cell-cell adhesion	K06805//cadherin 18, type 2	gi|4826671|ref|NP_004925.1|//cadherin-18 isoform 1 preproprotein [Homo sapiens];gi|266454921|ref|NP_001161139.1|//cadherin-18 isoform 2 preproprotein [Homo sapiens] ;gi|634743272|ref|NP_001278886.1|//cadherin-18 isoform 3 preproprotein [Homo sapiens]
255877	3544	0.01	0.2	4.32193	0.000225619	Up	6.49878e-05	BCL6B	GO:0043231//intracellular membrane-bounded organelle	GO:0046914//transition metal ion binding;GO:0003676//nucleic acid binding	NA	K15618//B-cell lymphoma 6 protein	gi|32469511|ref|NP_862827.1|//B-cell CLL/lymphoma 6 member B protein [Homo sapiens]
221981	10607	0.02	0.4	4.32193	2.19531e-24	Up	1.4914e-25	THSD7A	GO:0031224//intrinsic component of membrane	NA	NA	K08624//a disintegrin and metalloproteinase with thrombospondin motifs 9 [EC:3.4.24.-]	gi|150170672|ref|NP_056019.1|//thrombospondin type-1 domain-containing protein 7A precursor [Homo sapiens]
8335	477	0.01	0.2	4.32193	0.365176	*	0.243066	HIST1H2AB	GO:0043231//intracellular membrane-bounded organelle;GO:0000785//chromatin	GO:0005515//protein binding;GO:0003676//nucleic acid binding	GO:0034728//nucleosome organization	K11251//histone H2A	gi|830229162|ref|XP_012589618.1|//PREDICTED: LOW QUALITY PROTEIN: uncharacterized protein LOC101637187 [Condylura cristata]
100505679	498	0.01	0.19	4.24793	0.369703	*	0.243066	UBE2Q2L	NA	NA	NA	K10582//ubiquitin-conjugating enzyme E2 Q [EC:2.3.2.23]	gi|343780870|ref|NP_001230460.1|//putative ubiquitin-conjugating enzyme E2Q2-like protein [Homo sapiens]
2593	1179	0.01	0.19	4.24793	0.0613266	*	0.0295406	GAMT	GO:0044444//cytoplasmic part	GO:0008757//S-adenosylmethionine-dependent methyltransferase activity	GO:0003012//muscle system process;GO:0006600//creatine metabolic process;GO:0006730//one-carbon metabolic process	K00542//guanidinoacetate N-methyltransferase [EC:2.1.1.2]	gi|20336212|ref|NP_620279.1|//guanidinoacetate N-methyltransferase isoform b [Homo sapiens];gi|4503909|ref|NP_000147.1|//guanidinoacetate N-methyltransferase isoform a [Homo sapiens]
BGI_novel_G000279	284	0.01	0.19	4.24793	0.626809	*	0.490712	NA	NA	NA	NA	NA
BGI_novel_G000452	282	0.01	0.19	4.24793	0.620113	*	0.490712	NA	NA	NA	NA	K11279//nucleosome assembly protein 1-like 1	gi|961717829|ref|XP_014919122.1|//1
6276	710	0.01	0.19	4.24793	0.206704	*	0.120399	S100A5	GO:0043231//intracellular membrane-bounded organelle	GO:0042802//identical protein binding;GO:0046914//transition metal ion binding	NA	NA	gi|694888857|ref|XP_009430460.1|//PREDICTED: protein S100-A5 isoform X2 [Pan troglodytes]
BGI_novel_G000439	724	0.01	0.19	4.24793	0.206553	*	0.120399	NA	NA	NA	NA	K10375//tropomyosin 4	gi|694900666|ref|XP_009443334.1|//1
64849	7336	0.03	0.55	4.1964	2.21384e-25	Up	1.44609e-26	SLC13A3	GO:0031224//intrinsic component of membrane	GO:0017153//sodium:dicarboxylate symporter activity	GO:0030001//metal ion transport	K14445//solute carrier family 13 (sodium-dependent dicarboxylate transporter), member 2/3/5	gi|31377715|ref|NP_073740.2|//solute carrier family 13 member 3 isoform a precursor [Homo sapiens];gi|301069346|ref|NP_001180268.1|//solute carrier family 13 member 3 isoform c precursor [Homo sapiens] ;gi|795273397|ref|XP_011921295.1|//PREDICTED: solute carrier family 13 member 3 isoform X2 [Cercocebus atys];gi|23243410|gb|AAH35966.1|//1
729428	465	0.01	0.18	4.16993	0.631568	*	0.490712	GAGE12B	NA	GO:0005488//binding	GO:0006952//defense response	NA	gi|148491101|ref|NP_001091878.1|//G antigen 12B/C/D/E [Homo sapiens]
4023	3747	0.01	0.18	4.16993	4.92908e-05	Up	1.30107e-05	LPL	GO:0031224//intrinsic component of membrane;GO:0034385//triglyceride-rich lipoprotein particle	GO:0008289//lipid binding;GO:0005515//protein binding;GO:0005539//glycosaminoglycan binding;GO:0016298//lipase activity	GO:0034370//triglyceride-rich lipoprotein particle remodeling;GO:0010878//cholesterol storage;GO:0042221//response to chemical;GO:0006641//triglyceride metabolic process;GO:0010884//positive regulation of lipid storage;GO:0044260//cellular macromolecule metabolic process;GO:0019637//organophosphate metabolic process;GO:0006631//fatty acid metabolic process;GO:0010742//macrophage derived foam cell…	K01059//lipoprotein lipase [EC:3.1.1.34]	gi|4557727|ref|NP_000228.1|//lipoprotein lipase precursor [Homo sapiens]
54923	1337	0.15	2.57	4.09873	4.95572e-18	Up	4.68988e-19	LIME1	GO:0031224//intrinsic component of membrane	NA	NA	NA	gi|931609868|ref|XP_014198607.1|//PREDICTED: lck-interacting transmembrane adapter 1 isoform X1 [Pan paniscus];gi|694980108|ref|XP_009435916.1|//PREDICTED: lck-interacting transmembrane adapter 1 isoform X2 [Pan troglodytes]
BGI_novel_G000148	291	1.49	25.39	4.09088	1.71864e-32	Up	8.61306e-34	NA	NA	NA	NA	K13784//prothymosin alpha;K19607//X-linked retinitis pigmentosa GTPase regulator	gi|697422026|gb|KGL83026.1|//1
55350	1723	0.01	0.17	4.08746	0.0175535	*	0.00724796	VNN3	GO:0016020//membrane	GO:0016811//hydrolase activity, acting on carbon-nitrogen (but not peptide) bonds, in linear amides	NA	K08069//pantetheine hydrolase [EC:3.5.1.92]	gi|795515183|ref|XP_011712462.1|//PREDICTED: LOW QUALITY PROTEIN: vascular non-inflammatory molecule 3-like [Macaca nemestrina]
196410	1531	0.01	0.17	4.08746	0.0329076	*	0.0146325	METTL7B	NA	GO:0016741//transferase activity, transferring one-carbon groups	NA	NA	gi|37182139|gb|AAQ88872.1|//DILV594 [Homo sapiens]
284359	1020	0.01	0.17	4.08746	0.113491	*	0.0596378	IZUMO1	GO:0031224//intrinsic component of membrane	NA	GO:0007338//single fertilization;GO:0009987//cellular process	NA	gi|530416287|ref|XP_005258850.1|//PREDICTED: izumo sperm-egg fusion protein 1 isoform X2 [Homo sapiens];gi|768008366|ref|XP_011525116.1|//PREDICTED: izumo sperm-egg fusion protein 1 isoform X4 [Homo sapiens]
BGI_novel_G000364	342	0.01	0.17	4.08746	0.616323	*	0.490712	NA	NA	NA	NA	K03348//anaphase-promoting complex subunit 1	gi|767916177|ref|XP_011531535.1|//1
10578	843	0.01	0.16	4	0.207397	*	0.120399	GNLY	GO:0044421//extracellular region part	NA	GO:0006952//defense response;GO:0001906//cell killing	NA	gi|7108344|ref|NP_006424.2|//granulysin isoform 2 precursor [Homo sapiens];gi|722829095|ref|NP_001289687.1|//granulysin isoform 1 precursor [Homo sapiens]
6375	1367	0.01	0.16	4	0.0612724	*	0.0295406	XCL1	GO:0044421//extracellular region part	GO:0001664//G-protein coupled receptor binding;GO:0005125//cytokine activity;GO:0042802//identical protein binding	GO:0002702//positive regulation of production of molecular mediator of immune response;GO:0002823//negative regulation of adaptive immune response based on somatic recombination of immune receptors built from immunoglobulin superfamily domains;GO:0001819//positive regulation of cytokine production;GO:0042130//negative regulation of T cell proliferation;GO:0002369//T cell cytokine production;GO:00…	K05507//C motif chemokine 1/2	gi|795418071|ref|XP_011946447.1|//PREDICTED: lymphotactin-like [Cercocebus atys]
407977	1319	0.01	0.16	4	0.0612647	*	0.0295406	TNFSF12-TNFSF13	GO:0070062//extracellular exosome;GO:0016020//membrane;GO:0044421//extracellular region part;GO:0005654//nucleoplasm;GO:0005615//extracellular space;GO:0031981//nuclear lumen;GO:0005829//cytosol;GO:0016021//integral component of membrane	GO:0005164//tumor necrosis factor receptor binding;GO:0005125//cytokine activity;GO:0032813//tumor necrosis factor receptor superfamily binding	GO:0016070//RNA metabolic process;GO:0045830//positive regulation of isotype switching;GO:0008283//cell proliferation;GO:0006955//immune response;GO:0023052//signaling;GO:0048298//positive regulation of isotype switching to IgA isotypes;GO:0043488//regulation of mRNA stability;GO:0033209//tumor necrosis factor-mediated signaling pathway;GO:0008284//positive regulation of cell proliferation	K05475//tumor necrosis factor ligand superfamily member 13;K05474//tumor necrosis factor ligand superfamily member 12	gi|310750385|ref|NP_001185551.1|//1;gi|26051250|ref|NP_742086.1|//TNFSF12-TNFSF13 protein [Homo sapiens];gi|310750387|ref|NP_001185552.1|//tumor necrosis factor ligand superfamily member 13 isoform zeta [Homo sapiens]
389903	847	0.01	0.16	4	0.206985	*	0.120399	CSAG3	NA	NA	GO:0042221//response to chemical	NA	gi|193788726|ref|NP_001123300.1|//chondrosarcoma-associated gene 2/3 protein isoform b [Homo sapiens];gi|193788718|ref|NP_001123298.1|//chondrosarcoma-associated gene 2/3 protein isoform a [Homo sapiens]
10761	1054	0.01	0.16	4	0.113465	*	0.0596378	PLAC1	NA	NA	GO:0048513//animal organ development	NA	gi|11496283|ref|NP_068568.1|//placenta-specific protein 1 precursor [Homo sapiens]
391712	1607	0.01	0.16	4	0.0328536	*	0.0146325	TRIM61	NA	NA	NA	K12029//tripartite motif-containing protein 60/61	gi|59807737|gb|AAH89393.1|//Tripartite motif-containing 61 [Homo sapiens]
79140	1683	0.01	0.16	4	0.0328492	*	0.0146325	CCDC28B	NA	NA	NA	NA	gi|795256212|ref|XP_011810827.1|//PREDICTED: coiled-coil domain-containing protein 28B isoform X2 [Colobus angolensis palliatus];gi|795256206|ref|XP_011810826.1|//PREDICTED: coiled-coil domain-containing protein 28B isoform X1 [Colobus angolensis palliatus]
BGI_novel_G000012	1062	0.01	0.16	4	0.206402	*	0.120399	NA	GO:0070062//extracellular exosome;GO:0097226//sperm mitochondrial sheath;GO:0005829//cytosol;GO:0005743//mitochondrial inner membrane;GO:0005758//mitochondrial intermembrane space	GO:0005524//ATP binding;GO:0004017//adenylate kinase activity	GO:0001889//liver development;GO:0006172//ADP biosynthetic process;GO:0015949//nucleobase-containing small molecule interconversion;GO:0007420//brain development;GO:0006119//oxidative phosphorylation;GO:0046060//dATP metabolic process;GO:0097066//response to thyroid hormone;GO:0046939//nucleotide phosphorylation;GO:0046033//AMP metabolic process	K00939//adenylate kinase [EC:2.7.4.3]	gi|821007991|ref|XP_012366852.1|//PREDICTED: adenylate kinase 2, mitochondrial isoform X1 [Nomascus leucogenys]
107181291	342	0.01	0.15	3.90689	0.629892	*	0.490712	POP3	GO:0031981//nuclear lumen	NA	GO:0002376//immune system process	K12966//absent in melanoma 2	gi|987437793|ref|NP_001306939.1|//pyrin domain-only protein 3 [Homo sapiens]
4103	1712	0.02	0.3	3.90689	0.0044981	*	0.00163406	MAGEA4	NA	GO:0005488//binding	NA	K12464//melanoma-associated antigen D1	gi|530422789|ref|XP_005274734.1|//PREDICTED: melanoma-associated antigen 4 isoform X2 [Homo sapiens]
221060	1785	0.01	0.15	3.90689	0.0328806	*	0.0146325	C10orf111	GO:0031224//intrinsic component of membrane	NA	NA	K02927//large subunit ribosomal protein L40e;K15696//RING finger protein 113B;K17985//activating molecule in BECN1-regulated autophagy protein 1	gi|119606648|gb|EAW86242.1|//hCG2017590 [Homo sapiens]
114900	1436	0.01	0.15	3.90689	0.0612492	*	0.0295406	C1QTNF4	NA	NA	NA	K19470//complement C1q tumor necrosis factor-related protein 6;K18744//caprin-2	gi|767965333|ref|XP_011518176.1|//PREDICTED: complement C1q tumor necrosis factor-related protein 4 isoform X1 [Homo sapiens]
449491	1115	0.62	8.88	3.84022	4.41943e-49	Up	1.33051e-50	DEFA8P	NA	NA	NA	K05230//defensin, alpha	gi|820981928|ref|XP_012366073.1|//PREDICTED: defensin-7-like [Nomascus leucogenys]
107080644	1448	0.01	0.14	3.80735	0.113689	*	0.0596378	CNPY3-GNMT	GO:0043231//intracellular membrane-bounded organelle;GO:0044444//cytoplasmic part	GO:0016597//amino acid binding;GO:0008170//N-methyltransferase activity	GO:0006094//gluconeogenesis;GO:0006730//one-carbon metabolic process;GO:0043412//macromolecule modification;GO:0006073//cellular glucan metabolic process;GO:0006575//cellular modified amino acid metabolic process;GO:0051260//protein homooligomerization;GO:0000096//sulfur amino acid metabolic process	K00552//glycine N-methyltransferase [EC:2.1.1.20]	gi|973968062|ref|NP_001305786.1|//uncharacterized protein LOC107080644 isoform 1 precursor [Homo sapiens];gi|974141082|ref|NP_001305794.1|//glycine N-methyltransferase isoform 2 [Homo sapiens];gi|974005353|ref|NP_001305785.1|//uncharacterized protein LOC107080644 isoform 2 [Homo sapiens];gi|973968064|ref|NP_001305787.1|//uncharacterized protein LOC107080644 isoform 3 precursor [Homo sapiens]
105375475	642	0.01	0.14	3.80735	0.368884	*	0.243066	LVCAT5	GO:0044459//plasma membrane part;GO:0044430//cytoskeletal part;GO:0044444//cytoplasmic part	GO:0008092//cytoskeletal protein binding;GO:0046914//transition metal ion binding;GO:0019901//protein kinase binding	GO:0044087//regulation of cellular component biogenesis;GO:0048814//regulation of dendrite morphogenesis	K12581//CCR4-NOT transcription complex subunit 7/8;K11447//histone demethylase [EC:1.14.11.-];K14404//cleavage and polyadenylation specificity factor subunit 4;K01064//wingless-type MMTV integration site family, member 9	gi|106322|pir||B34087//hypothetical protein (L1H 3' region) - human;gi|355568145|gb|EHH24426.1|//hypothetical protein EGK_08082, partial [Macaca mulatta];gi|355565687|gb|EHH22116.1|//hypothetical protein EGK_05320, partial [Macaca mulatta]
BGI_novel_G000225	453	0.01	0.14	3.80735	0.615712	*	0.490712	NA	NA	NA	NA	K04985//polycystin 1	gi|530437735|ref|XP_005276550.1|//1
101929780	1238	0.01	0.14	3.80735	0.113399	*	0.0596378	NBPF25P	GO:0044424//intracellular part	NA	NA	K16549//myomegalin	gi|767905862|ref|XP_006710935.2|//PREDICTED: putative neuroblastoma breakpoint family member 8 isoform X1 [Homo sapiens];gi|497240843|ref|NP_001265070.1|//neuroblastoma breakpoint family member 12 [Homo sapiens]
266740	2021	0.03	0.42	3.80735	3.51432e-05	Up	9.08398e-06	MAGEA2B	NA	NA	NA	K12464//melanoma-associated antigen D1	gi|795627003|ref|XP_011732950.1|//PREDICTED: uncharacterized protein LOC105477836 [Macaca nemestrina];gi|4885465|ref|NP_005352.1|//melanoma-associated antigen 2 [Homo sapiens]
55507	1038	0.01	0.13	3.70044	0.207767	*	0.120399	GPRC5D	GO:0031224//intrinsic component of membrane	GO:0004888//transmembrane signaling receptor activity	NA	K04621//G protein-coupled receptor family C group 5 member D	gi|8923705|ref|NP_061124.1|//G-protein coupled receptor family C group 5 member D [Homo sapiens]
11006	1307	0.01	0.13	3.70044	0.328846	*	0.210124	LILRB4	NA	NA	NA	K06512//leukocyte immunoglobulin-like receptor	gi|768055365|ref|XP_011546892.1|//PREDICTED: leukocyte immunoglobulin-like receptor subfamily B member 4 isoform X6 [Homo sapiens];gi|768006066|ref|XP_011524669.1|//PREDICTED: leukocyte immunoglobulin-like receptor subfamily B member 4 isoform X6 [Homo sapiens];gi|618857490|ref|NP_001265358.2|//leukocyte immunoglobulin-like receptor subfamily B member 4 isoform 4 [Homo sapiens] ;gi|768006059|ref|…
653505	785	0.01	0.13	3.70044	0.367764	*	0.243066	PPIAL4A	GO:0044424//intracellular part	GO:0016859//cis-trans isomerase activity	GO:0044267//cellular protein metabolic process	K12738//peptidylprolyl cis-trans isomerase A-like 4 [EC:5.2.1.8]	gi|694987139|ref|XP_009438230.1|//PREDICTED: peptidyl-prolyl cis-trans isomerase A-like 4A/B/C, partial [Pan troglodytes]
257629	2906	0.01	0.13	3.70044	0.00928573	*	0.00359016	ANKS4B	GO:0016020//membrane	NA	NA	K12581//CCR4-NOT transcription complex subunit 7/8;K01064//wingless-type MMTV integration site family, member 9	gi|21755552|dbj|BAC04707.1|//unnamed protein product [Homo sapiens]
26762	1626	0.01	0.13	3.70044	0.0612338	*	0.0295406	HAVCR1	GO:0031224//intrinsic component of membrane	GO:0004871//signal transducer activity	GO:0051704//multi-organism process	K20413//hepatitis A virus cellular receptor 1	gi|812094970|ref|NP_001295085.1|//hepatitis A virus cellular receptor 1 isoform b precursor [Homo sapiens] ;gi|767938282|ref|XP_011532817.1|//PREDICTED: hepatitis A virus cellular receptor 1 isoform X3 [Homo sapiens]
BGI_novel_G000116	361	0.01	0.13	3.70044	0.992902	*	0.990668	NA	NA	NA	NA	K02937//large subunit ribosomal protein L7e	gi|731464857|ref|XP_003408394.2|//1
4336	703	0.01	0.13	3.70044	0.366482	*	0.243066	MOBP	GO:0031981//nuclear lumen;GO:0044444//cytoplasmic part	NA	GO:0048731//system development	K17985//activating molecule in BECN1-regulated autophagy protein 1;K14404//cleavage and polyadenylation specificity factor subunit 4	gi|426340046|ref|XP_004033946.1|//PREDICTED: myelin-associated oligodendrocyte basic protein [Gorilla gorilla gorilla];gi|24059773|dbj|BAC21630.1|//hypothetical protein [Macaca fascicularis];gi|675741229|ref|XP_008982303.1|//PREDICTED: myelin-associated oligodendrocyte basic protein isoform X1 [Callithrix jacchus]
1396	480	0.1	1.28	3.67807	0.002488	*	0.00086343	CRIP1	GO:0044424//intracellular part	GO:0046914//transition metal ion binding	NA	K09851//Ras association domain-containing protein 2/4	gi|149044009|gb|EDL97391.1|//rCG27793, isoform CRA_c [Rattus norvegicus]
100526737	1018	0.08	1.02	3.67243	0.000144035	Up	4.0332e-05	RBM14-RBM4	GO:0031981//nuclear lumen;GO:0044424//intracellular part;GO:0043234//protein complex	GO:0003713//transcription coactivator activity;GO:0005515//protein binding;GO:0005488//binding;GO:0003676//nucleic acid binding	GO:0006396//RNA processing;GO:0009719//response to endogenous stimulus;GO:0006357//regulation of transcription from RNA polymerase II promoter;GO:0031958//corticosteroid receptor signaling pathway;GO:0006259//DNA metabolic process;GO:0006476//protein deacetylation	K13187//RNA-binding protein 4;K13189//RNA-binding protein 14	gi|926727443|ref|XP_013831452.1|//PREDICTED: RNA-binding protein 14 [Capra hircus];gi|311771545|ref|NP_001185774.1|//RBM14-RBM4 protein isoform 1 [Homo sapiens]
284	3792	0.03	0.38	3.66297	4.05883e-08	Up	7.5094e-09	ANGPT1	GO:0044421//extracellular region part;GO:0042995//cell projection;GO:0044425//membrane part	GO:0005102//receptor binding	GO:0016567//protein ubiquitination;GO:0010595//positive regulation of endothelial cell migration;GO:0006024//glycosaminoglycan biosynthetic process;GO:0043114//regulation of vascular permeability;GO:0048869//cellular developmental process;GO:0007169//transmembrane receptor protein tyrosine kinase signaling pathway;GO:0002376//immune system process;GO:0001934//positive regulation of protein phosph…	K05465//angiopoietin 1	gi|50510321|dbj|BAD32146.1|//mKIAA0003 protein [Mus musculus];gi|20532340|ref|NP_001137.2|//angiopoietin-1 isoform 1 precursor [Homo sapiens]
171484	1255	0.03	0.38	3.66297	0.00805281	*	0.0030787	FAM9C	NA	NA	NA	K19528//synaptonemal complex protein 3	gi|397468097|ref|XP_003805732.1|//PREDICTED: protein FAM9C [Pan paniscus]
100130894	5600	1.04	13.12	3.65711	0	Up	0	VAC14-AS1	GO:0044421//extracellular region part	GO:0032934//sterol binding	GO:0002455//humoral immune response mediated by circulating immunoglobulin	K12581//CCR4-NOT transcription complex subunit 7/8;K07560//D-tyrosyl-tRNA(Tyr) deacylase [EC:3.1.-.-];K17776//metaxin;K11447//histone demethylase [EC:1.14.11.-];K02927//large subunit ribosomal protein L40e;K15696//RING finger protein 113B;K17985//activating molecule in BECN1-regulated autophagy protein 1	gi|119572181|gb|EAW51796.1|//hCG1998535 [Homo sapiens]
150763	3048	0.26	3.27	3.65271	2.93194e-49	Up	8.75552e-51	GPAT2	GO:0031224//intrinsic component of membrane;GO:0016021//integral component of membrane;GO:0031966//mitochondrial membrane;GO:0005741//mitochondrial outer membrane	GO:0004366//glycerol-3-phosphate O-acyltransferase activity;GO:0008374//O-acyltransferase activity	GO:0006071//glycerol metabolic process;GO:0006072//glycerol-3-phosphate metabolic process;GO:0006641//triglyceride metabolic process;GO:0006644//phospholipid metabolic process;GO:0019432//triglyceride biosynthetic process;GO:0016024//CDP-diacylglycerol biosynthetic process;GO:0006654//phosphatidic acid biosynthetic process	K00629//glycerol-3-phosphate O-acyltransferase 1/2 [EC:2.3.1.15]	gi|578803782|ref|XP_006712374.1|//PREDICTED: glycerol-3-phosphate acyltransferase 2, mitochondrial isoform X8 [Homo sapiens];gi|116812614|ref|NP_997211.2|//glycerol-3-phosphate acyltransferase 2, mitochondrial [Homo sapiens];gi|194389790|dbj|BAG60411.1|//1;gi|578803778|ref|XP_006712372.1|//PREDICTED: glycerol-3-phosphate acyltransferase 2, mitochondrial isoform X7 [Homo sapiens] ;gi|119591797|gb|…
10942	1158	0.48	6	3.64386	3.36395e-33	Up	1.6429e-34	PRSS21	GO:0031224//intrinsic component of membrane;GO:0044424//intracellular part	GO:0004175//endopeptidase activity	GO:0019538//protein metabolic process	K09625//testisin [EC:3.4.21.-]	gi|21614533|ref|NP_659206.1|//testisin isoform 3 preproprotein [Homo sapiens];gi|21614531|ref|NP_659205.1|//testisin isoform 2 preproprotein [Homo sapiens];gi|5803197|ref|NP_006790.1|//testisin isoform 1 preproprotein [Homo sapiens]
196792	758	0.01	0.12	3.58496	0.369806	*	0.243066	FAM24B	NA	NA	NA	NA	gi|21411179|gb|AAH31343.1|//Family with sequence similarity 24, member B [Homo sapiens] ;gi|795358342|ref|XP_011785621.1|//PREDICTED: protein FAM24B isoform X1 [Colobus angolensis palliatus]
317705	1074	0.01	0.12	3.58496	0.207505	*	0.120399	VN1R5	GO:0031224//intrinsic component of membrane	GO:0004930//G-protein coupled receptor activity	GO:0010033//response to organic substance;GO:0007166//cell surface receptor signaling pathway	K04614//vomeronasal1 receptor	gi|27777675|ref|NP_776257.1|//vomeronasal type-1 receptor 5 [Homo sapiens]
58530	402	0.01	0.12	3.58496	0.627882	*	0.490712	LY6G6D	GO:0016020//membrane	NA	NA	K06846//lymphocyte antigen 6 complex locus protein D/E/G6/H	gi|51243049|ref|NP_067069.2|//lymphocyte antigen 6 complex locus protein G6d precursor [Homo sapiens]
348378	760	0.01	0.12	3.58496	0.368986	*	0.243066	FAM159A	GO:0031224//intrinsic component of membrane	NA	NA	NA	gi|34535514|dbj|BAC87346.1|//unnamed protein product [Homo sapiens];gi|111548662|ref|NP_001036158.1|//membrane protein FAM159A [Homo sapiens]
342538	770	0.01	0.12	3.58496	0.368816	*	0.243066	NACA2	GO:0043231//intracellular membrane-bounded organelle	NA	GO:0006810//transport	K03626//nascent polypeptide-associated complex subunit alpha	gi|40548328|ref|NP_954984.1|//nascent polypeptide-associated complex subunit alpha-2 [Homo sapiens]
441521	1321	0.01	0.12	3.58496	0.207375	*	0.120399	CT45A5	NA	NA	NA	K13180//ATP-dependent RNA helicase DDX26B [EC:3.6.4.-]	gi|614458141|ref|NP_001017438.2|//cancer/testis antigen family 45 member A6 [Homo sapiens]
90627	5836	0.01	0.12	3.58496	0.000225666	Up	6.49878e-05	STARD13	GO:0005740//mitochondrial envelope	GO:0005488//binding;GO:0008047//enzyme activator activity	GO:0009966//regulation of signal transduction;GO:0035556//intracellular signal transduction	K05732//glucocorticoid receptor DNA-binding factor 1;K10360//myosin IX;K08773//RalA-binding protein 1	gi|931584097|ref|XP_014202906.1|//PREDICTED: stAR-related lipid transfer protein 13 isoform X4 [Pan paniscus];gi|41281907|ref|NP_821075.1|//stAR-related lipid transfer protein 13 isoform 2 [Homo sapiens];gi|343478259|ref|NP_001230395.1|//stAR-related lipid transfer protein 13 isoform 5 [Homo sapiens];gi|41281898|ref|NP_821074.1|//stAR-related lipid transfer protein 13 isoform 1 [Homo sapiens];gi|…
646643	1062	0.01	0.12	3.58496	0.207114	*	0.120399	SBK2	NA	GO:0032559//adenyl ribonucleotide binding;GO:0004672//protein kinase activity	GO:0006464//cellular protein modification process	K08858//serine/threonine-protein kinase SBK [EC:2.7.11.1]	gi|301500720|ref|NP_001094871.2|//serine/threonine-protein kinase SBK2 [Homo sapiens]
BGI_novel_G000842	761	0.01	0.12	3.58496	0.367325	*	0.243066	NA	NA	NA	NA	K02998//small subunit ribosomal protein SAe	gi|820983550|ref|XP_012351476.1|//PREDICTED: 40S ribosomal protein SA isoform X1 [Nomascus leucogenys]
135927	774	0.01	0.12	3.58496	0.367291	*	0.243066	C7orf34	NA	NA	NA	NA	gi|694924551|ref|XP_003318901.2|//PREDICTED: uncharacterized protein C7orf34 homolog [Pan troglodytes]
BGI_novel_G000065	1761	0.01	0.12	3.58496	0.0612415	*	0.0295406	NA	NA	NA	NA	K12491//Arf-GAP with GTPase, ANK repeat and PH domain-containing protein 1/3	gi|119607067|gb|EAW86661.1|//1
100996634	1969	0.02	0.24	3.58496	0.00805409	*	0.0030787	LOC100996634	GO:0031224//intrinsic component of membrane	NA	NA	NA	gi|472824991|ref|NP_001264268.1|//transmembrane protein FLJ37396 [Homo sapiens]
283129	1121	0.01	0.12	3.58496	0.207028	*	0.120399	MAJIN	NA	NA	NA	NA	gi|675790404|ref|XP_008952275.1|//PREDICTED: uncharacterized protein C11orf85 homolog isoform X3 [Pan paniscus];gi|82524336|ref|NP_001032302.1|//membrane-anchored junction protein isoform 1 [Homo sapiens];gi|675790400|ref|XP_008952273.1|//PREDICTED: uncharacterized protein C11orf85 homolog isoform X1 [Pan paniscus]
200159	414	0.01	0.12	3.58496	0.619113	*	0.490712	C1orf100	NA	NA	NA	NA	gi|767912289|ref|XP_011542431.1|//PREDICTED: uncharacterized protein C1orf100 isoform X4 [Homo sapiens];gi|767912279|ref|XP_011542426.1|//PREDICTED: uncharacterized protein C1orf100 isoform X2 [Homo sapiens]
3113	1697	0.01	0.12	3.58496	0.0611875	*	0.0295406	HLA-DPA1	GO:0043231//intracellular membrane-bounded organelle;GO:0044459//plasma membrane part;GO:0031090//organelle membrane;GO:0016021//integral component of membrane;GO:0044444//cytoplasmic part	GO:0004888//transmembrane signaling receptor activity	GO:0031294//lymphocyte costimulation;GO:0019221//cytokine-mediated signaling pathway;GO:0050851//antigen receptor-mediated signaling pathway	K06752//major histocompatibility complex, class II	gi|441594247|ref|XP_004087151.1|//PREDICTED: HLA class II histocompatibility antigen, DP alpha 1 chain isoform X2 [Nomascus leucogenys];gi|441594244|ref|XP_003272212.2|//PREDICTED: HLA class II histocompatibility antigen, DP alpha 1 chain isoform X1 [Nomascus leucogenys]
654231	744	0.01	0.12	3.58496	0.365243	*	0.243066	OCM	NA	GO:0046872//metal ion binding	NA	K02183//calmodulin	gi|694919689|ref|XP_009450834.1|//PREDICTED: oncomodulin-1 isoform X1 [Pan troglodytes]
84779	1549	0.05	0.58	3.53605	0.000107777	Up	2.96942e-05	NAA11	GO:0043231//intracellular membrane-bounded organelle	GO:0034212//peptide N-acetyltransferase activity;GO:0005488//binding	NA	K00670//N-alpha-acetyltransferase 30 [EC:2.3.1.256]	gi|33871453|gb|AAH04552.2|//ARD1B protein, partial [Homo sapiens]
84814	2095	0.2	2.24	3.48543	1.5774e-22	Up	1.17331e-23	PLPP7	GO:0043231//intracellular membrane-bounded organelle;GO:0031224//intrinsic component of membrane;GO:0012505//endomembrane system;GO:0031090//organelle membrane	GO:0003824//catalytic activity	NA	K17981//mitochondrial fission process protein 1	gi|795499612|ref|XP_011709973.1|//PREDICTED: probable lipid phosphate phosphatase PPAPDC3 isoform X1 [Macaca nemestrina]
100462977	1555	0.01	0.11	3.45943	0.113728	*	0.0596378	MTRNR2L1	NA	NA	NA	NA	gi|345543|pir||JC1348//hypothetical 18K protein - goldfish mitochondrion
BGI_novel_G000281	425	0.01	0.11	3.45943	0.629106	*	0.490712	NA	NA	NA	NA	NA	gi|724882143|ref|XP_010373182.1|//1
4312	1903	0.01	0.11	3.45943	0.0613111	*	0.0295406	MMP1	GO:0031012//extracellular matrix	GO:0004175//endopeptidase activity;GO:0046914//transition metal ion binding	GO:0032963//collagen metabolic process;GO:0002376//immune system process;GO:0019538//protein metabolic process;GO:0051704//multi-organism process;GO:0007599//hemostasis	K01388//matrix metalloproteinase-1 (interstitial collagenase) [EC:3.4.24.7]	gi|4505215|ref|NP_002412.1|//interstitial collagenase isoform 1 preproprotein [Homo sapiens];gi|54697154|gb|AAV38949.1|//matrix metalloproteinase 1 (interstitial collagenase) [Homo sapiens]
84417	793	0.01	0.11	3.45943	0.367662	*	0.243066	C2orf40	GO:0016023//null	NA	NA	NA	gi|14165276|ref|NP_115787.1|//augurin precursor [Homo sapiens]
BGI_novel_G000006	219	0.01	0.11	3.45943	0.993205	*	0.990668	NA	NA	NA	NA	K06562//lysosomal-associated membrane protein 3	gi|119628152|gb|EAX07747.1|//1
727684	453	0.01	0.11	3.45943	0.61807	*	0.490712	C1orf195	NA	NA	NA	NA	gi|511630711|ref|NP_001265431.1|//putative uncharacterized protein C1orf195 isoform 2 [Homo sapiens];gi|511630709|ref|NP_001265430.1|//putative uncharacterized protein C1orf195 isoform 1 [Homo sapiens]
1215	784	0.01	0.11	3.45943	0.366449	*	0.243066	CMA1	GO:0044421//extracellular region part;GO:0044464//cell part	GO:0004175//endopeptidase activity	GO:0019538//protein metabolic process;GO:0031347//regulation of defense response;GO:0042222//interleukin-1 biosynthetic process	K01329//chymase [EC:3.4.21.39]	gi|4502907|ref|NP_001827.1|//chymase isoform 1 preproprotein [Homo sapiens];gi|74355638|gb|AAI03976.1|//Chymase 1, mast cell [Homo sapiens]
3640	833	0.01	0.11	3.45943	0.36618	*	0.243066	INSL3	GO:0044421//extracellular region part;GO:0044444//cytoplasmic part	GO:0060089//molecular transducer activity;GO:0005102//receptor binding	GO:0048232//male gamete generation;GO:0007154//cell communication;GO:0043009//chordate embryonic development;GO:0006915//apoptotic process;GO:0006171//cAMP biosynthetic process;GO:0008406//gonad development;GO:0008283//cell proliferation;GO:0007188//adenylate cyclase-modulating G-protein coupled receptor signaling pathway	K05255//relaxin	gi|694973656|ref|XP_009433267.1|//PREDICTED: tyrosine-protein kinase JAK3 isoform X2 [Pan troglodytes];gi|388240756|ref|NP_001252516.1|//insulin-like 3 isoform 1 precursor [Homo sapiens]
BGI_novel_G000493	9747	0.13	1.42	3.44931	3.59593e-65	Up	7.54528e-67	NA	NA	NA	NA	K20027//palmitoyltransferase ZDHHC1/11 [EC:2.3.1.225]	gi|767934769|ref|XP_011512470.1|//1
100169951	207	0.32	3.47	3.43879	0.00449885	*	0.00163406	SNAR-A3	NA	NA	NA	K04707//E3 ubiquitin-protein ligase CBL [EC:2.3.2.27];K12022//tripartite motif-containing protein 46;K08883//tripartite motif-containing protein 33 [EC:2.3.2.27];K15696//RING finger protein 113B;K01064//wingless-type MMTV integration site family, member 9;K06588//integrin beta 5	gi|635127927|ref|XP_007985368.1|//PREDICTED: uncharacterized protein LOC103229289 [Chlorocebus sabaeus];gi|426330894|ref|XP_004026439.1|//PREDICTED: E3 ubiquitin-protein ligase TRIM33-like, partial [Gorilla gorilla gorilla]
338879	7872	0.36	3.88	3.42999	4.49527e-133	Up	3.49954e-135	RNASE10	NA	GO:0005488//binding;GO:0016892//endoribonuclease activity, producing 3'-phosphomonoesters	NA	K01168//pancreatic ribonuclease [EC:3.1.27.5];K06236//collagen, type I, alpha;K01172//ribonuclease 6/7/8 [EC:3.1.27.-]	gi|194383976|dbj|BAG59346.1|//unnamed protein product [Homo sapiens];gi|694955101|ref|XP_528692.3|//1
BGI_novel_G000569	18522	0.06	0.64	3.41504	2.77878e-56	Up	6.9292e-58	NA	NA	NA	NA	K12581//CCR4-NOT transcription complex subunit 7/8	gi|34527471|dbj|BAC85397.1|//unnamed protein product [Homo sapiens]
60385	1812	0.09	0.96	3.41504	1.97967e-08	Up	3.56394e-09	TSKS	NA	GO:0005488//binding	NA	K16492//testis-specific serine kinase substrate	gi|11119430|ref|NP_068379.1|//testis-specific serine kinase substrate [Homo sapiens]
8875	2133	0.06	0.63	3.39232	8.0969e-07	Up	1.71176e-07	VNN2	GO:0031224//intrinsic component of membrane;GO:0031225//anchored component of membrane;GO:0005886//plasma membrane	GO:0016811//hydrolase activity, acting on carbon-nitrogen (but not peptide) bonds, in linear amides;GO:0017159//pantetheine hydrolase activity	GO:0006807//nitrogen compound metabolic process;GO:0006928//movement of cell or subcellular component;GO:0006768//biotin metabolic process;GO:0006575//cellular modified amino acid metabolic process;GO:0015939//pantothenate metabolic process;GO:0007417//central nervous system development	K08069//pantetheine hydrolase [EC:3.5.1.92]	gi|17865814|ref|NP_004656.2|//vascular non-inflammatory molecule 2 isoform 1 precursor [Homo sapiens];gi|578813045|ref|XP_006715656.1|//1;gi|4128049|emb|CAA10569.1|//VNN2 protein [Homo sapiens];gi|186659479|dbj|BAG30937.1|//GPI-80 variant protein 4 [Homo sapiens];gi|953865737|ref|XP_014590916.1|//PREDICTED: pantetheinase [Equus caballus];gi|334278906|ref|NP_001229279.1|//vascular non-inflammatory…
810	1417	0.21	2.2	3.38904	1.4863e-14	Up	1.6859e-15	CALML3	NA	GO:0046872//metal ion binding	NA	K02183//calmodulin	gi|4885111|ref|NP_005176.1|//calmodulin-like protein 3 [Homo sapiens]
89853	4753	0.25	2.57	3.36177	1.27134e-56	Up	3.13158e-58	MVB12B	GO:0005770//late endosome	NA	GO:0006810//transport	K12186//ESCRT-I complex subunit MVB12	gi|47847382|dbj|BAD21363.1|//mFLJ00022 protein [Mus musculus]
336	473	0.01	0.1	3.32193	0.630926	*	0.490712	APOA2	GO:0034364//high-density lipoprotein particle;GO:0044432//endoplasmic reticulum part;GO:0034385//triglyceride-rich lipoprotein particle	GO:0070325//lipoprotein particle receptor binding;GO:0042802//identical protein binding;GO:0032934//sterol binding;GO:0046983//protein dimerization activity;GO:0005543//phospholipid binding;GO:0015248//sterol transporter activity;GO:0071813//lipoprotein particle binding;GO:0004857//enzyme inhibitor activity;GO:0008047//enzyme activator activity	GO:0046470//phosphatidylcholine metabolic process;GO:0009746//response to hexose;GO:0010872//regulation of cholesterol esterification;GO:0042108//positive regulation of cytokine biosynthetic process;GO:0010608//posttranscriptional regulation of gene expression;GO:0044267//cellular protein metabolic process;GO:0034381//plasma lipoprotein particle clearance;GO:0015914//phospholipid transport;GO:001…	K08758//apolipoprotein A-II	gi|426332447|ref|XP_004027817.1|//PREDICTED: apolipoprotein A-II [Gorilla gorilla gorilla]
BGI_novel_G000351	10277	0.01	0.1	3.32193	2.36141e-07	Up	4.71506e-08	NA	GO:0005634//nucleus;GO:0000932//P-body	GO:0005515//protein binding	GO:0006355//regulation of transcription, DNA-templated;GO:0031087//deadenylation-independent decapping of nuclear-transcribed mRNA;GO:0000184//nuclear-transcribed mRNA catabolic process, nonsense-mediated decay	K18751//proline-rich nuclear receptor coactivator 2	gi|8923295|ref|NP_060231.1|//proline-rich nuclear receptor coactivator 2 [Homo sapiens]
6383	3485	0.01	0.1	3.32193	0.0432098	*	0.0198967	SDC2	GO:0044297//cell body;GO:0016021//integral component of membrane	GO:0019904//protein domain specific binding	GO:0009611//response to wounding;GO:0048812//neuron projection morphogenesis;GO:0014074//response to purine-containing compound	K16336//syndecan 2	gi|386787|gb|AAA52701.1|//heparan sulfate proteoglycan core protein, partial [Homo sapiens]
401067	1286	0.01	0.1	3.32193	0.207658	*	0.120399	IQCF3	NA	NA	NA	NA	gi|426340737|ref|XP_004034284.1|//PREDICTED: IQ domain-containing protein F3 isoform 1 [Gorilla gorilla gorilla]
4068	2514	0.01	0.1	3.32193	0.0329166	*	0.0146325	SH2D1A	GO:0044424//intracellular part	GO:0030674//protein binding, bridging	GO:0006952//defense response;GO:0007154//cell communication;GO:0006955//immune response;GO:0001912//positive regulation of leukocyte mediated cytotoxicity	K07990//SH2 domain protein 1A	gi|169234945|ref|NP_001108409.1|//SH2 domain-containing protein 1A isoform 2 [Homo sapiens];gi|4506923|ref|NP_002342.1|//SH2 domain-containing protein 1A isoform 1 [Homo sapiens]
342035	5084	0.02	0.2	3.32193	9.99275e-06	Up	2.41766e-06	GLDN	GO:0031224//intrinsic component of membrane	NA	GO:0048731//system development;GO:0048869//cellular developmental process	K16364//GLDN; gliomedin	gi|98986321|ref|NP_861454.2|//gliomedin [Homo sapiens]
7483	1240	0.01	0.1	3.32193	0.20744	*	0.120399	WNT9A	GO:0031012//extracellular matrix;GO:0016020//membrane	GO:0060089//molecular transducer activity;GO:0005102//receptor binding;GO:0005198//structural molecule activity	GO:0035567//non-canonical Wnt signaling pathway;GO:0010466//negative regulation of peptidase activity;GO:0051093//negative regulation of developmental process;GO:0008589//regulation of smoothened signaling pathway;GO:0010941//regulation of cell death;GO:0003002//regionalization;GO:0007154//cell communication;GO:0032526//response to retinoic acid;GO:0035115//embryonic forelimb morphogenesis;GO:000…	K01064//wingless-type MMTV integration site family, member 9	gi|15082261|ref|NP_003386.1|//protein Wnt-9a precursor [Homo sapiens]
200035	1093	0.01	0.1	3.32193	0.368578	*	0.243066	NUDT17	NA	GO:0043169//cation binding;GO:0003824//catalytic activity	NA	K03023//DNA-directed RNA polymerase III subunit RPC3	gi|62543567|ref|NP_001012776.1|//nucleoside diphosphate-linked moiety X motif 17 [Homo sapiens]
644844	464	0.01	0.1	3.32193	0.623082	*	0.490712	PHGR1	NA	NA	NA	NA	gi|119612812|gb|EAW92406.1|//hCG1998795 [Homo sapiens]
164118	2005	0.01	0.1	3.32193	0.0612879	*	0.0295406	TTC24	NA	NA	NA	K15839//G-protein signaling modulator 1;K17759//NAD(P)H-hydrate epimerase [EC:5.1.99.6]	gi|282165719|ref|NP_001099139.2|//tetratricopeptide repeat protein 24 [Homo sapiens]
91862	2485	0.01	0.1	3.32193	0.0612802	*	0.0295406	MARVELD3	GO:0031224//intrinsic component of membrane	NA	NA	K12581//CCR4-NOT transcription complex subunit 7/8;K11447//histone demethylase [EC:1.14.11.-];K15696//RING finger protein 113B;K17985//activating molecule in BECN1-regulated autophagy protein 1;K01064//wingless-type MMTV integration site family, member 9	gi|65301122|ref|NP_001017967.2|//MARVEL domain-containing protein 3 isoform 1 [Homo sapiens] ;gi|15080253|gb|AAH11893.1|//MARVEL domain containing 3 [Homo sapiens]
BGI_novel_G000176	1335	0.01	0.1	3.32193	0.207136	*	0.120399	NA	GO:0005874//microtubule;GO:0033116//endoplasmic reticulum-Golgi intermediate compartment membrane;GO:0000139//Golgi membrane;GO:0030659//cytoplasmic vesicle membrane	GO:0003779//actin binding;GO:0017049//GTP-Rho binding;GO:0071933//Arp2/3 complex binding;GO:0008017//microtubule binding	GO:0030032//lamellipodium assembly;GO:0090527//actin filament reorganization;GO:0006888//ER to Golgi vesicle-mediated transport;GO:0051127//positive regulation of actin nucleation;GO:0097320//membrane tubulation;GO:0048041//focal adhesion assembly	K20479//WASP homolog-associated protein with actin, membranes and microtubules	gi|530406886|ref|XP_005272481.1|//1
BGI_novel_G000567	493	0.01	0.1	3.32193	0.621067	*	0.490712	NA	GO:0016020//membrane;GO:0031012//extracellular matrix;GO:0070062//extracellular exosome;GO:0005925//focal adhesion;GO:0005730//nucleolus;GO:0022627//cytosolic small ribosomal subunit	GO:0000049//tRNA binding;GO:0003735//structural constituent of ribosome	GO:0000028//ribosomal small subunit assembly	K02947//small subunit ribosomal protein S10e	gi|675652260|ref|XP_008992534.1|//PREDICTED: 40S ribosomal protein S10 [Callithrix jacchus]
6192	910	0.01	0.1	3.32193	0.367392	*	0.243066	RPS4Y1	GO:0015935//small ribosomal subunit	GO:0003723//RNA binding;GO:0005198//structural molecule activity	GO:0031016//pancreas development;GO:0019080//viral gene expression;GO:0008283//cell proliferation;GO:0006412//translation	K02987//small subunit ribosomal protein S4e	gi|4506727|ref|NP_000999.1|//40S ribosomal protein S4, Y isoform 1 [Homo sapiens]
BGI_novel_G000475	2037	0.01	0.1	3.32193	0.113478	*	0.0596378	NA	NA	NA	NA	K04079//molecular chaperone HtpG	gi|795388413|ref|XP_011752683.1|//1
100129827	862	0.01	0.1	3.32193	0.366752	*	0.243066	MRVI1-AS1	NA	NA	NA	NA	gi|795382928|ref|XP_011751489.1|//PREDICTED: uncharacterized protein LOC105488773 [Macaca nemestrina]
653220	485	0.01	0.1	3.32193	0.992418	*	0.990668	XAGE1B	NA	NA	NA	NA	gi|18157206|emb|CAC82986.1|//XAGE-1c protein [Homo sapiens];gi|9885325|gb|AAG01401.1|//XAGE-1 [Homo sapiens]
100130348	494	0.01	0.1	3.32193	0.615994	*	0.490712	TMEM262	NA	NA	NA	NA	gi|336285228|ref|NP_001229560.1|//transmembrane protein 262 isoform 2 [Homo sapiens];gi|540344528|ref|NP_001269377.1|//transmembrane protein 262 isoform 1 [Homo sapiens]
728927	9049	0.03	0.3	3.32193	1.82846e-13	Up	2.22302e-14	ZNF736	GO:0043231//intracellular membrane-bounded organelle	GO:0046914//transition metal ion binding;GO:0003676//nucleic acid binding	GO:0006351//transcription, DNA-templated	K09228//KRAB domain-containing zinc finger protein	gi|283135246|ref|NP_001164376.1|//zinc finger protein 736 isoform 1 [Homo sapiens];gi|685619280|ref|XP_009196996.1|//PREDICTED: zinc finger protein 479-like [Papio anubis]
BGI_novel_G000089	474	0.01	0.1	3.32193	0.615055	*	0.490712	NA	GO:0005840//ribosome	GO:0000166//nucleotide binding;GO:0003735//structural constituent of ribosome	GO:0006412//translation	K02893//large subunit ribosomal protein L23Ae	gi|426367416|ref|XP_004050728.1|//1
BGI_novel_G000523	3319	0.01	0.1	3.32193	0.00927989	*	0.00359016	NA	GO:0070062//extracellular exosome;GO:0016323//basolateral plasma membrane;GO:0005737//cytoplasm;GO:0043204//perikaryon;GO:0043005//neuron projection	GO:0046872//metal ion binding;GO:0005524//ATP binding;GO:0005515//protein binding;GO:0004869//cysteine-type endopeptidase inhibitor activity;GO:0004842//ubiquitin-protein transferase activity	GO:0007399//nervous system development;GO:0043154//negative regulation of cysteine-type endopeptidase activity involved in apoptotic process;GO:0043200//response to amino acid;GO:0048678//response to axon injury;GO:0043524//negative regulation of neuron apoptotic process;GO:0016567//protein ubiquitination;GO:0006954//inflammatory response;GO:0009966//regulation of signal transduction;GO:0045087//…	K12807//baculoviral IAP repeat-containing protein 1	gi|119393876|ref|NP_075043.1|//baculoviral IAP repeat-containing protein 1 isoform 2 [Homo sapiens]
653067	485	0.01	0.1	3.32193	0.991995	*	0.990668	XAGE1E	NA	NA	NA	NA	gi|18157206|emb|CAC82986.1|//XAGE-1c protein [Homo sapiens];gi|9885325|gb|AAG01401.1|//XAGE-1 [Homo sapiens]
145814	1483	0.26	2.58	3.31079	1.57725e-17	Up	1.53581e-18	PGPEP1L	NA	GO:0070011//peptidase activity, acting on L-amino acid peptides;GO:0008234//cysteine-type peptidase activity	GO:0006508//proteolysis;GO:0019538//protein metabolic process	K01304//pyroglutamyl-peptidase [EC:3.4.19.3]	gi|767983365|ref|XP_011519556.1|//PREDICTED: pyroglutamyl-peptidase 1-like protein isoform X2 [Homo sapiens];gi|268834279|ref|NP_001096082.2|//1
22918	6701	1.49	14.28	3.26061	0	Up	0	CD93	GO:0031224//intrinsic component of membrane;GO:0031410//cytoplasmic vesicle	GO:0030246//carbohydrate binding;GO:0046872//metal ion binding;GO:0001846//opsonin binding;GO:0004871//signal transducer activity	GO:0007155//cell adhesion;GO:0006897//endocytosis;GO:0051704//multi-organism process;GO:0002274//myeloid leukocyte activation	K06702//CDW93 antigen	gi|62089376|dbj|BAD93132.1|//complement component 1, q subcomponent, receptor 1 variant [Homo sapiens]
56895	4507	0.12	1.15	3.26053	1.54551e-17	Up	1.50209e-18	AGPAT4	GO:0031224//intrinsic component of membrane	GO:0016411//acylglycerol O-acyltransferase activity;GO:0005488//binding	GO:0006644//phospholipid metabolic process	K13523//lysophosphatidic acid acyltransferase / lysophosphatidylinositol acyltransferase [EC:2.3.1.51 2.3.1.-]	gi|9910392|ref|NP_064518.1|//1-acyl-sn-glycerol-3-phosphate acyltransferase delta [Homo sapiens];gi|119567964|gb|EAW47579.1|//1
55065	2429	0.02	0.19	3.24793	0.00805538	*	0.0030787	SLC52A1	GO:0016021//integral component of membrane	GO:0051183//vitamin transporter activity	GO:0051180//vitamin transport	K14620//riboflavin transporter 2	gi|157388951|ref|NP_001098047.1|//solute carrier family 52, riboflavin transporter, member 1 precursor [Homo sapiens]
1669	619	2.09	19.83	3.24611	2.62622e-50	Up	7.57104e-52	DEFA4	GO:0044421//extracellular region part	NA	GO:0006952//defense response;GO:0001906//cell killing	K05230//defensin, alpha	gi|76573885|ref|NP_001029078.1|//neutrophil defensin 4 precursor [Pan troglodytes]
145946	862	0.1	0.92	3.20163	0.000610341	Up	0.000188277	SPATA8	NA	NA	NA	NA	gi|685552527|ref|XP_009209230.1|//PREDICTED: LOW QUALITY PROTEIN: spermatogenesis-associated protein 8 [Papio anubis];gi|119622609|gb|EAX02204.1|//spermatogenesis associated 8, isoform CRA_a [Homo sapiens];gi|724812927|ref|XP_010359629.1|//PREDICTED: uncharacterized protein LOC104660844 isoform X1 [Rhinopithecus roxellana]
BGI_novel_G000052	2551	0.13	1.18	3.1822	1.34032e-13	Up	1.61406e-14	NA	NA	NA	NA	K17985//activating molecule in BECN1-regulated autophagy protein 1;K15696//RING finger protein 113B	gi|34531772|dbj|BAC86222.1|//unnamed protein product [Homo sapiens]
387882	1383	0.28	2.53	3.17564	1.79144e-15	Up	1.95465e-16	C12orf75	NA	NA	NA	K02953//small subunit ribosomal protein S13e	gi|112180576|gb|AAH61920.1|//Chromosome 12 open reading frame 75 [Homo sapiens]
400793	2317	0.01	0.09	3.16993	0.205831	*	0.118989	C1orf226	NA	NA	NA	K16513//carboxyl-terminal PDZ ligand of neuronal nitric oxide synthase protein	gi|207028635|ref|NP_001128712.1|//uncharacterized protein C1orf226 isoform 1 [Homo sapiens]
56113	2735	0.01	0.09	3.16993	0.0329121	*	0.0146325	PCDHGA2	GO:0031224//intrinsic component of membrane	GO:0046872//metal ion binding	GO:0016337//single organismal cell-cell adhesion	K16495//protocadherin gamma subfamily A	gi|11056030|ref|NP_061738.1|//protocadherin gamma-A2 isoform 1 precursor [Homo sapiens];gi|14196462|ref|NP_114398.1|//protocadherin gamma-A2 isoform 2 precursor [Homo sapiens]
100526664	8919	0.01	0.09	3.16993	3.44332e-06	Up	7.83238e-07	LY75-CD302	GO:0016021//integral component of membrane	NA	GO:0002376//immune system process;GO:0006952//defense response	K06559//lymphocyte antigen 75	gi|311771585|ref|NP_001185689.1|//LY75-CD302 fusion protein isoform 2 precursor [Homo sapiens];gi|311771583|ref|NP_001185688.1|//LY75-CD302 fusion protein isoform 1 precursor [Homo sapiens]
56125	3271	0.01	0.09	3.16993	0.017551	*	0.00724796	PCDHB11	GO:0016021//integral component of membrane	GO:0046872//metal ion binding	GO:0007399//nervous system development;GO:0016337//single organismal cell-cell adhesion;GO:0007267//cell-cell signaling	K16494//protocadherin beta	gi|9256604|ref|NP_061754.1|//protocadherin beta-11 precursor [Homo sapiens]
11005	3380	0.01	0.09	3.16993	0.0175484	*	0.00724796	SPINK5	GO:0043231//intracellular membrane-bounded organelle;GO:0030141//secretory granule;GO:0031090//organelle membrane;GO:0044444//cytoplasmic part	GO:0004866//endopeptidase inhibitor activity	GO:0002683//negative regulation of immune system process;GO:0009913//epidermal cell differentiation;GO:0001525//angiogenesis;GO:0043062//extracellular structure organization;GO:0002682//regulation of immune system process;GO:0048519//negative regulation of biological process;GO:0022405//hair cycle process;GO:2000026//regulation of multicellular organismal development;GO:0045619//regulation of lym…	K06254//agrin	gi|189163501|ref|NP_001121170.1|//serine protease inhibitor Kazal-type 5 isoform a preproprotein [Homo sapiens];gi|74027261|ref|NP_006837.2|//serine protease inhibitor Kazal-type 5 isoform b preproprotein [Homo sapiens]
390275	981	0.01	0.09	3.16993	0.367967	*	0.243066	OR8A1	GO:0031224//intrinsic component of membrane	GO:0004930//G-protein coupled receptor activity	GO:0007606//sensory perception of chemical stimulus	K04257//olfactory receptor	gi|52353348|ref|NP_001005194.1|//olfactory receptor 8A1 [Homo sapiens]
343171	945	0.01	0.09	3.16993	0.367798	*	0.243066	OR2W3	GO:0031224//intrinsic component of membrane	GO:0004930//G-protein coupled receptor activity	GO:0007606//sensory perception of chemical stimulus	K04257//olfactory receptor	gi|68533232|ref|NP_001001957.2|//olfactory receptor 2W3 [Homo sapiens]
339184	2821	0.01	0.09	3.16993	0.123892	*	0.066324	CCDC144NL	NA	NA	NA	K17299//POTE ankyrin domain family protein	gi|767992045|ref|XP_011522121.1|//PREDICTED: putative coiled-coil domain-containing protein 144 N-terminal-like isoform X2 [Homo sapiens]
1160	1486	0.01	0.09	3.16993	0.206876	*	0.120399	CKMT2	GO:0043231//intracellular membrane-bounded organelle;GO:0019866//organelle inner membrane	GO:0032559//adenyl ribonucleotide binding;GO:0016301//kinase activity	GO:0003012//muscle system process;GO:0006599//phosphagen metabolic process;GO:0006796//phosphate-containing compound metabolic process	K00933//creatine kinase [EC:2.7.3.2]	gi|153251982|ref|NP_001816.2|//creatine kinase S-type, mitochondrial precursor [Homo sapiens]
1410	964	0.01	0.09	3.16993	0.366314	*	0.243066	CRYAB	GO:0043231//intracellular membrane-bounded organelle;GO:0016020//membrane;GO:0015629//actin cytoskeleton;GO:0031674//I band	GO:0015631//tubulin binding;GO:0042802//identical protein binding;GO:0005198//structural molecule activity	GO:0000165//MAPK cascade;GO:0000226//microtubule cytoskeleton organization;GO:0010466//negative regulation of peptidase activity;GO:0043010//camera-type eye development;GO:0003012//muscle system process;GO:0043066//negative regulation of apoptotic process;GO:0016049//cell growth;GO:0043627//response to estrogen;GO:0000302//response to reactive oxygen species;GO:0044267//cellular protein metabolic…	K09542//crystallin, alpha B	gi|431908329|gb|ELK11927.1|//Alpha-crystallin B chain [Pteropus alecto];gi|2852648|gb|AAC19161.1|//unknown [Homo sapiens]
4060	2116	0.02	0.18	3.16993	0.025	*	0.010753	LUM	GO:0005581//collagen trimer	GO:0005515//protein binding;GO:0005198//structural molecule activity	GO:0030198//extracellular matrix organization;GO:0009888//tissue development;GO:0010033//response to organic substance;GO:0050953//sensory perception of light stimulus	K08122//lumican	gi|4505047|ref|NP_002336.1|//lumican precursor [Homo sapiens]
26609	976	0.09	0.81	3.16993	0.00061022	Up	0.000188277	VCX	NA	NA	NA	NA	gi|119612023|gb|EAW91617.1|//hCG1988454, isoform CRA_c, partial [Homo sapiens]
64180	1756	0.12	1.06	3.14296	1.61945e-08	Up	2.8859e-09	DPEP3	GO:0031224//intrinsic component of membrane	GO:0043169//cation binding;GO:0008237//metallopeptidase activity;GO:0008238//exopeptidase activity	GO:0022403//cell cycle phase;GO:0019538//protein metabolic process	K01273//membrane dipeptidase [EC:3.4.13.19]	gi|426382617|ref|XP_004057900.1|//PREDICTED: dipeptidase 3 [Gorilla gorilla gorilla]
29942	1937	0.02	0.17	3.08746	0.0432041	*	0.0198967	PURG	GO:0043231//intracellular membrane-bounded organelle	GO:0003676//nucleic acid binding	NA	K10356//myosin I;K11838//ubiquitin carboxyl-terminal hydrolase 7 [EC:3.4.19.12]	gi|355697851|gb|EHH28399.1|//Purine-rich element-binding protein gamma, partial [Macaca mulatta];gi|585652696|ref|XP_006884183.1|//PREDICTED: purine-rich element-binding protein gamma-like isoform X1 [Elephantulus edwardii]
284451	1607	0.05	0.42	3.07039	0.00186214	*	0.000631624	ODF3L2	NA	NA	NA	K17602//YLP motif-containing protein 1;K19475//WAS/WASL-interacting protein	gi|32698984|ref|NP_872383.1|//outer dense fiber protein 3-like protein 2 [Homo sapiens]
10840	3161	0.17	1.38	3.02106	1.21092e-18	Up	1.11282e-19	ALDH1L1	GO:0043231//intracellular membrane-bounded organelle	GO:0016741//transferase activity, transferring one-carbon groups;GO:0022892//substrate-specific transporter activity;GO:0016646//oxidoreductase activity, acting on the CH-NH group of donors, NAD or NADP as acceptor;GO:0005488//binding	GO:0009256//10-formyltetrahydrofolate metabolic process;GO:0006730//one-carbon metabolic process	K00289//formyltetrahydrofolate dehydrogenase [EC:1.5.1.6]	gi|393195306|ref|NP_001257293.1|//cytosolic 10-formyltetrahydrofolate dehydrogenase isoform 1 [Homo sapiens] ;gi|507645040|ref|XP_004702529.1|//PREDICTED: cytosolic 10-formyltetrahydrofolate dehydrogenase [Echinops telfairi];gi|724908974|ref|XP_010378871.1|//1;gi|332252938|ref|XP_003275610.1|//PREDICTED: cytosolic 10-formyltetrahydrofolate dehydrogenase isoform X3 [Nomascus leucogenys];gi|6208817…
1146	2187	0.01	0.08	3	0.113741	*	0.0596378	CHRNG	GO:0005887//integral component of plasma membrane	GO:0005231//excitatory extracellular ligand-gated ion channel activity;GO:0004888//transmembrane signaling receptor activity	GO:0006810//transport;GO:0003012//muscle system process;GO:0007267//cell-cell signaling;GO:0006873//cellular ion homeostasis	K04818//nicotinic acetylcholine receptor gamma	gi|61743914|ref|NP_005190.4|//acetylcholine receptor subunit gamma precursor [Homo sapiens]
6947	1577	0.01	0.08	3	0.207745	*	0.120399	TCN1	NA	GO:0019842//vitamin binding	GO:0000041//transition metal ion transport;GO:0051180//vitamin transport;GO:0006767//water-soluble vitamin metabolic process	K14615//gastric intrinsic factor	gi|524934841|pdb|4KKI|A//Chain A, Crystal Structure Of Haptocorrin In Complex With Cncbl
3568	5276	0.01	0.08	3	0.0444892	*	0.0205778	IL5RA	GO:0031224//intrinsic component of membrane;GO:0044421//extracellular region part	GO:0004896//cytokine receptor activity	GO:0023052//signaling	K05067//interleukin 5 receptor alpha	gi|28559021|ref|NP_000555.2|//interleukin-5 receptor subunit alpha isoform 1 precursor [Homo sapiens];gi|340745316|ref|NP_001230028.1|//interleukin-5 receptor subunit alpha isoform 4 precursor [Homo sapiens] ;gi|28559025|ref|NP_783852.1|//interleukin-5 receptor subunit alpha isoform 3 precursor [Homo sapiens];gi|28559023|ref|NP_783851.1|//interleukin-5 receptor subunit alpha isoform 2 precursor […
80303	1607	0.01	0.08	3	0.207636	*	0.120399	EFHD1	GO:0043231//intracellular membrane-bounded organelle;GO:0019866//organelle inner membrane	GO:0046872//metal ion binding;GO:0005488//binding	GO:0030030//cell projection organization	K01311//chymotrypsin C [EC:3.4.21.2]	gi|62089010|dbj|BAD92952.1|//EF hand domain family, member D1 variant [Homo sapiens];gi|343098481|ref|NP_001230181.1|//EF-hand domain-containing protein D1 isoform 2 [Homo sapiens]
6343	578	0.01	0.08	3	0.62945	*	0.490712	SCT	NA	GO:0005102//receptor binding	GO:0007589//body fluid secretion	K05263//secretin	gi|11345450|ref|NP_068739.1|//secretin preproprotein [Homo sapiens]
100130880	577	0.01	0.08	3	0.628714	*	0.490712	LOC100130880	NA	NA	NA	NA	gi|343488472|ref|NP_001230452.1|//uncharacterized protein LOC100130880 [Homo sapiens]
125981	1088	0.01	0.08	3	0.369191	*	0.243066	ACER1	GO:0031224//intrinsic component of membrane;GO:0043231//intracellular membrane-bounded organelle;GO:0031090//organelle membrane	GO:0016811//hydrolase activity, acting on carbon-nitrogen (but not peptide) bonds, in linear amides	GO:0006672//ceramide metabolic process	K01441//alkaline ceramidase [EC:3.5.1.23]	gi|675757093|ref|XP_008985328.1|//PREDICTED: alkaline ceramidase 1 [Callithrix jacchus]
763	1084	0.01	0.08	3	0.36868	*	0.243066	CA5A	GO:0044429//mitochondrial part	GO:0016836//hydro-lyase activity;GO:0046914//transition metal ion binding	GO:0044237//cellular metabolic process	K01672//carbonic anhydrase [EC:4.2.1.1]	gi|4502521|ref|NP_001730.1|//carbonic anhydrase 5A, mitochondrial precursor [Homo sapiens]
BGI_novel_G000145	549	0.01	0.08	3	0.624964	*	0.490712	NA	GO:0016020//membrane;GO:0070062//extracellular exosome;GO:0005654//nucleoplasm;GO:0005829//cytosol;GO:0008537//proteasome activator complex	GO:0061133//endopeptidase activator activity	GO:2000045//regulation of G1/S transition of mitotic cell cycle;GO:0038061//NIK/NF-kappaB signaling;GO:0000090//mitotic anaphase;GO:0010950//positive regulation of endopeptidase activity;GO:0006521//regulation of cellular amino acid metabolic process;GO:0090090//negative regulation of canonical Wnt signaling pathway;GO:0051437//positive regulation of ubiquitin-protein ligase activity involved in …	K06697//proteasome activator subunit 2 (PA28 beta)	gi|830004015|ref|XP_012611456.1|//1
5169	3247	0.01	0.08	3	0.0328941	*	0.0146325	ENPP3	GO:0016021//integral component of membrane;GO:0044444//cytoplasmic part	GO:0004527//exonuclease activity;GO:0043169//cation binding;GO:0016462//pyrophosphatase activity;GO:0004888//transmembrane signaling receptor activity;GO:0001871//pattern binding	GO:0009141//nucleoside triphosphate metabolic process;GO:0002376//immune system process;GO:0006793//phosphorus metabolic process;GO:0015698//inorganic anion transport	K01513//ectonucleotide pyrophosphatase/phosphodiesterase family member 1/3 [EC:3.1.4.1 3.6.1.9]	gi|332213314|ref|XP_003255764.1|//PREDICTED: ectonucleotide pyrophosphatase/phosphodiesterase family member 3 isoform X1 [Nomascus leucogenys]
390940	598	0.01	0.08	3	0.624335	*	0.490712	PINLYP	NA	NA	NA	K03985//plasminogen activator, urokinase receptor	gi|4096056|gb|AAC99796.1|//R28379_1 [Homo sapiens];gi|302318912|ref|NP_001180550.1|//phospholipase A2 inhibitor and Ly6/PLAUR domain-containing protein isoform 1 [Homo sapiens]
643037	604	0.01	0.08	3	0.622986	*	0.490712	C11orf97	NA	NA	NA	K07632//galactoside alpha-1,3-fucosyltransferase 4 [EC:2.4.1.-]	gi|299473756|ref|NP_001177391.1|//uncharacterized protein LOC643037 [Homo sapiens]
56126	3284	0.01	0.08	3	0.0328761	*	0.0146325	PCDHB10	GO:0031224//intrinsic component of membrane	GO:0046872//metal ion binding	GO:0007399//nervous system development;GO:0016337//single organismal cell-cell adhesion;GO:0007267//cell-cell signaling	K16494//protocadherin beta	gi|9256602|ref|NP_061753.1|//protocadherin beta-10 precursor [Homo sapiens]
27033	1627	0.01	0.08	3	0.20705	*	0.120399	ZBTB32	GO:0031981//nuclear lumen;GO:0005694//chromosome	GO:0046914//transition metal ion binding;GO:0003712//transcription cofactor activity;GO:0003676//nucleic acid binding	GO:0042110//T cell activation;GO:0006357//regulation of transcription from RNA polymerase II promoter;GO:0001816//cytokine production;GO:0048534//hematopoietic or lymphoid organ development;GO:0006259//DNA metabolic process	K10506//zinc finger and BTB domain-containing protein 32	gi|7657665|ref|NP_055198.1|//zinc finger and BTB domain-containing protein 32 isoform 1 [Homo sapiens];gi|948284221|ref|NP_001303831.1|//zinc finger and BTB domain-containing protein 32 isoform 2 [Homo sapiens];gi|817263834|ref|XP_012293294.1|//PREDICTED: zinc finger and BTB domain-containing protein 32 isoform X3 [Aotus nancymaae]
387849	1139	0.01	0.08	3	0.366987	*	0.243066	REP15	GO:0005769//early endosome	NA	NA	K20243//Rab15 effector protein	gi|332232994|ref|XP_003265689.1|//PREDICTED: rab15 effector protein [Nomascus leucogenys]
388125	1576	0.01	0.08	3	0.206963	*	0.120399	C2CD4B	NA	NA	NA	K15290//synaptotagmin-1	gi|157278361|ref|NP_001007596.2|//C2 calcium-dependent domain-containing protein 4B [Homo sapiens]
BGI_novel_G000534	1144	0.01	0.08	3	0.366785	*	0.243066	NA	NA	NA	NA	K01507//inorganic pyrophosphatase [EC:3.6.1.1]	gi|795118455|ref|XP_011784909.1|//1
912	1989	0.01	0.08	3	0.113439	*	0.0596378	CD1D	GO:0031090//organelle membrane;GO:0016021//integral component of membrane;GO:0005764//lysosome	GO:0005515//protein binding;GO:0004871//signal transducer activity;GO:0030882//lipid antigen binding	GO:0019883//antigen processing and presentation of endogenous antigen;GO:0031349//positive regulation of defense response;GO:0009581//detection of external stimulus;GO:0051704//multi-organism process	K06448//T-cell surface glycoprotein CD1	gi|982742445|ref|NP_001306074.1|//antigen-presenting glycoprotein CD1d isoform 2 precursor [Homo sapiens];gi|4502649|ref|NP_001757.1|//antigen-presenting glycoprotein CD1d isoform 1 precursor [Homo sapiens]
57512	6663	0.01	0.08	3	0.000360032	Up	0.000107055	GPR158	GO:0031224//intrinsic component of membrane	GO:0004888//transmembrane signaling receptor activity	NA	K08469//G protein-coupled receptor 158	gi|93204867|ref|NP_065803.2|//probable G-protein coupled receptor 158 precursor [Homo sapiens]
56098	2616	0.01	0.08	3	0.0612184	*	0.0295406	PCDHGC4	GO:0031224//intrinsic component of membrane	GO:0046872//metal ion binding	GO:0016337//single organismal cell-cell adhesion	K16497//protocadherin gamma subfamily C	gi|14277682|ref|NP_115782.1|//protocadherin gamma-C4 isoform 2 precursor [Homo sapiens];gi|11128025|ref|NP_061751.1|//protocadherin gamma-C4 isoform 1 precursor [Homo sapiens]
BGI_novel_G000850	563	0.01	0.08	3	0.614212	*	0.490712	NA	GO:0005742//mitochondrial outer membrane translocase complex;GO:0044233//ER-mitochondrion membrane contact site;GO:0031307//integral component of mitochondrial outer membrane	GO:0030943//mitochondrion targeting sequence binding;GO:0015266//protein channel activity;GO:0051082//unfolded protein binding;GO:0015450//P-P-bond-hydrolysis-driven protein transmembrane transporter activity	GO:0016031//tRNA import into mitochondrion;GO:0070096//mitochondrial outer membrane translocase complex assembly;GO:0030150//protein import into mitochondrial matrix;GO:0016236//macroautophagy	K17770//mitochondrial import receptor subunit TOM20	gi|676280362|gb|KFO34243.1|//1
401546	2698	0.01	0.08	3	0.0612107	*	0.0295406	C9orf152	NA	NA	NA	NA	gi|163644318|ref|NP_001013011.2|//uncharacterized protein C9orf152 [Homo sapiens]
2877	1105	0.01	0.08	3	0.365444	*	0.243066	GPX2	GO:0044424//intracellular part	GO:0004601//peroxidase activity;GO:0016491//oxidoreductase activity	GO:0008152//metabolic process;GO:0044419//interspecies interaction between organisms;GO:0050896//response to stimulus;GO:0009608//response to symbiont;GO:0048871//multicellular organismal homeostasis;GO:0002437//inflammatory response to antigenic stimulus	K00432//glutathione peroxidase [EC:1.11.1.9]	gi|32967607|ref|NP_002074.2|//glutathione peroxidase 2 [Homo sapiens]
444882	573	0.01	0.08	3	0.613092	*	0.490712	IGFL4	NA	NA	NA	NA	gi|821022258|ref|XP_003277650.2|//PREDICTED: LOW QUALITY PROTEIN: insulin growth factor-like family member 4 [Nomascus leucogenys]
389208	2077	0.01	0.08	3	0.113386	*	0.0596378	TMPRSS11F	GO:0016021//integral component of membrane	GO:0004175//endopeptidase activity	GO:0019538//protein metabolic process	K09752//transmembrane protease serine 11F [EC:3.4.21.-]	gi|194018492|ref|NP_997290.2|//transmembrane protease serine 11F [Homo sapiens]
643201	4440	0.26	2.04	2.97199	8.28232e-38	Up	3.46062e-39	LOC643201	NA	NA	NA	K16725//centrosomal protein CEP192	gi|521026424|gb|EPQ08212.1|//Centrosomal protein of 192 kDa [Myotis brandtii];gi|826309703|ref|XP_012505417.1|//1
101928611	961	0.36	2.78	2.94902	7.39831e-11	Up	1.09746e-11	LINC01413	NA	NA	NA	NA	gi|426379210|ref|XP_004056295.1|//PREDICTED: uncharacterized protein LOC101135618 [Gorilla gorilla gorilla]
7373	7000	2.88	21.85	2.92349	0	Up	0	COL14A1	GO:0005593//FACIT collagen trimer	GO:0005515//protein binding;GO:0005198//structural molecule activity	GO:0007155//cell adhesion;GO:0030198//extracellular matrix organization	K08133//collagen, type XIV, alpha	gi|817302790|ref|XP_012321854.1|//1;gi|817302800|ref|XP_012321859.1|//1;gi|55743096|ref|NP_066933.1|//collagen alpha-1(XIV) chain precursor [Homo sapiens]
92211	4804	0.02	0.15	2.90689	0.00214089	*	0.000733986	CDHR1	GO:0016021//integral component of membrane	GO:0046872//metal ion binding;GO:0004871//signal transducer activity	GO:0043954//cellular component maintenance;GO:0016337//single organismal cell-cell adhesion	K16501//cadherin-related family member 1	gi|16933565|ref|NP_149091.1|//cadherin-related family member 1 isoform 1 precursor [Homo sapiens];gi|767964232|ref|XP_011538640.1|//PREDICTED: cadherin-related family member 1 isoform X2 [Homo sapiens]
BGI_novel_G000728	2501	0.25	1.87	2.90304	1.67699e-19	Up	1.46769e-20	NA	GO:0016020//membrane;GO:0005829//cytosol;GO:0048471//perinuclear region of cytoplasm;GO:0005844//polysome;GO:0016281//eukaryotic translation initiation factor 4F complex	GO:0034057//RNA strand-exchange activity;GO:0003743//translation initiation factor activity;GO:0005515//protein binding;GO:0000166//nucleotide binding;GO:0033592//RNA strand annealing activity;GO:0004386//helicase activity;GO:0043024//ribosomal small subunit binding	GO:0019953//sexual reproduction;GO:0006446//regulation of translational initiation;GO:0097010//eukaryotic translation initiation factor 4F complex assembly;GO:0048589//developmental growth;GO:0002181//cytoplasmic translation;GO:0016032//viral process;GO:0001731//formation of translation preinitiation complex	K03258//translation initiation factor 4B	gi|51094971|gb|EAL24215.1|//1
6940	2542	0.07	0.52	2.89308	6.30931e-06	Up	1.48926e-06	ZNF354A	GO:0031981//nuclear lumen	GO:0046914//transition metal ion binding;GO:0001071//nucleic acid binding transcription factor activity;GO:0003676//nucleic acid binding	GO:0006357//regulation of transcription from RNA polymerase II promoter;GO:0007000//nucleolus organization;GO:0048513//animal organ development;GO:0001101//response to acid chemical;GO:0006950//response to stress;GO:0050954//sensory perception of mechanical stimulus	K09228//KRAB domain-containing zinc finger protein	gi|675680565|ref|XP_008968887.1|//PREDICTED: zinc finger protein 354A [Pan paniscus]
112476	2985	0.1	0.74	2.88753	6.43283e-09	Up	1.10644e-09	PRRT2	GO:0031224//intrinsic component of membrane	NA	GO:0050896//response to stimulus	NA	gi|820975864|ref|XP_012360791.1|//PREDICTED: proline-rich transmembrane protein 2 isoform X1 [Nomascus leucogenys];gi|15030270|gb|AAH11405.1|//Proline-rich transmembrane protein 2 [Homo sapiens]
BGI_novel_G000556	434	4.38	31.23	2.83393	1.05358e-46	Up	3.31928e-48	NA	NA	NA	NA	K03115//casein kinase II subunit beta	gi|731278668|ref|XP_010608227.1|//1
BGI_novel_G000767	523	0.85	6.04	2.82901	1.00818e-11	Up	1.40355e-12	NA	NA	NA	NA	K02889//large subunit ribosomal protein L21e	gi|655660836|ref|XP_008253625.1|//1
100268168	642	0.01	0.07	2.80735	0.63147	*	0.490712	LOC100268168	GO:0016021//integral component of membrane	GO:0004936//alpha-adrenergic receptor activity	GO:0032502//developmental process;GO:0019229//regulation of vasoconstriction;GO:0042221//response to chemical;GO:0007166//cell surface receptor signaling pathway;GO:0010863//positive regulation of phospholipase C activity;GO:0009719//response to endogenous stimulus;GO:0007266//Rho protein signal transduction;GO:0008283//cell proliferation;GO:0001508//action potential;GO:0012501//programmed cell d…	K12581//CCR4-NOT transcription complex subunit 7/8;K09228//KRAB domain-containing zinc finger protein;K17985//activating molecule in BECN1-regulated autophagy protein 1;K18674//N-acetylgalactosamine kinase [EC:2.7.1.157];K01064//wingless-type MMTV integration site family, member 9;K02159//apoptosis regulator BAX;K07994//matrix metalloproteinase-13 (collagenase 3) [EC:3.4.24.-]	gi|694919214|ref|XP_009450650.1|//PREDICTED: protein GVQW1-like [Pan troglodytes];gi|34531922|dbj|BAC86261.1|//unnamed protein product [Homo sapiens]
26083	685	0.01	0.07	2.80735	0.630976	*	0.490712	TBC1D29	GO:0044464//cell part	NA	NA	K20134//TBC1 domain family member 3	gi|119571622|gb|EAW51237.1|//DKFZP434O047 protein, isoform CRA_a [Homo sapiens]
100529241	4279	0.01	0.07	2.80735	0.0329211	*	0.0146325	HSPE1-MOB4	NA	NA	NA	K04078//chaperonin GroES	gi|674078135|ref|XP_008846521.1|//PREDICTED: MOB-like protein phocein isoform X3 [Nannospalax galili]
79819	2329	0.01	0.07	2.80735	0.113715	*	0.0596378	WDR78	NA	NA	NA	K10409//dynein intermediate chain 1, axonemal	gi|282165776|ref|NP_996897.2|//WD repeat-containing protein 78 isoform 2 [Homo sapiens];gi|282165778|ref|NP_079039.4|//WD repeat-containing protein 78 isoform 1 [Homo sapiens]
415117	1198	0.01	0.07	2.80735	0.369601	*	0.243066	STX19	GO:0044464//cell part	GO:0005515//protein binding	GO:0015031//protein transport	K08487//syntaxin 11	gi|966924619|ref|XP_014984740.1|//PREDICTED: syntaxin-19 isoform X1 [Macaca mulatta]
3049	653	0.01	0.07	2.80735	0.629401	*	0.490712	HBQ1	GO:0043234//protein complex	GO:0022892//substrate-specific transporter activity;GO:0005506//iron ion binding	GO:0015669//gas transport	K13827//hemoglobin subunit theta	gi|225891|prf||1402311A//theta1 globin
91409	1355	0.01	0.07	2.80735	0.369532	*	0.243066	CCDC74B	NA	NA	NA	K12353//sphingomyelin phosphodiesterase 4 [EC:3.1.4.12]	gi|385198055|ref|NP_001245236.1|//coiled-coil domain-containing protein 74B isoform 2 [Homo sapiens];gi|46409266|ref|NP_997193.1|//coiled-coil domain-containing protein 74B isoform 1 [Homo sapiens]
283554	3908	0.01	0.07	2.80735	0.0737021	*	0.0365104	GPR137C	GO:0031224//intrinsic component of membrane	NA	NA	NA	gi|426376916|ref|XP_004055226.1|//PREDICTED: integral membrane protein GPR137C [Gorilla gorilla gorilla]
283403	1292	0.01	0.07	2.80735	0.369259	*	0.243066	C12orf80	NA	NA	NA	NA	gi|119578642|gb|EAW58238.1|//hCG2038621, partial [Homo sapiens]
BGI_novel_G000584	922	0.01	0.07	2.80735	0.627833	*	0.490712	NA	NA	NA	NA	K03283//heat shock 70kDa protein 1/8	gi|386785|gb|AAA52697.1|//1
1365	1318	0.01	0.07	2.80735	0.36902	*	0.243066	CLDN3	GO:0016021//integral component of membrane;GO:0030054//cell junction	GO:0004872//receptor activity	GO:0006950//response to stress	K06087//claudin	gi|4502875|ref|NP_001297.1|//claudin-3 [Homo sapiens]
221044	662	0.01	0.07	2.80735	0.625352	*	0.490712	UCMA	GO:0031012//extracellular matrix;GO:0005576//extracellular region	NA	GO:0045596//negative regulation of cell differentiation	NA	gi|119606702|gb|EAW86296.1|//chromosome 10 open reading frame 49 [Homo sapiens]
56171	12408	0.01	0.07	2.80735	0.000107801	Up	2.96942e-05	DNAH7	GO:0030286//dynein complex;GO:0005930//axoneme	GO:0032559//adenyl ribonucleotide binding;GO:0003774//motor activity	GO:0048870//cell motility;GO:0007017//microtubule-based process	K10408//dynein heavy chain, axonemal	gi|151301127|ref|NP_061720.2|//dynein heavy chain 7, axonemal [Homo sapiens]
27074	3341	0.01	0.07	2.80735	0.205744	*	0.118989	LAMP3	GO:0031224//intrinsic component of membrane;GO:0005764//lysosome	NA	NA	K06562//lysosomal-associated membrane protein 3	gi|38455385|ref|NP_055213.2|//lysosome-associated membrane glycoprotein 3 precursor [Homo sapiens]
9934	2504	0.01	0.07	2.80735	0.113557	*	0.0596378	P2RY14	GO:0031224//intrinsic component of membrane	GO:0015065//uridine nucleotide receptor activity	GO:0002376//immune system process;GO:0007166//cell surface receptor signaling pathway	K04299//purinergic receptor P2Y, G protein-coupled, 14	gi|125625352|ref|NP_055694.3|//P2Y purinoceptor 14 [Homo sapiens]
285386	3665	0.01	0.07	2.80735	0.0328851	*	0.0146325	TPRG1	GO:0044424//intracellular part	NA	NA	NA	gi|530374466|ref|XP_005247439.1|//PREDICTED: tumor protein p63-regulated gene 1 protein isoform X2 [Homo sapiens]
4922	1256	0.01	0.07	2.80735	0.367629	*	0.243066	NTS	GO:0016023//null	GO:0005179//hormone activity	GO:0003018//vascular process in circulatory system;GO:0023052//signaling	K05235//neurotensin	gi|5453816|ref|NP_006174.1|//neurotensin/neuromedin N preproprotein [Homo sapiens]
285498	2367	0.01	0.07	2.80735	0.113531	*	0.0596378	RNF212	NA	GO:0046914//transition metal ion binding	NA	K10330//ankyrin repeat and SOCS box protein 8	gi|196259799|ref|NP_001124506.1|//probable E3 SUMO-protein ligase RNF212 isoform a [Homo sapiens];gi|300863140|ref|NP_001180247.1|//probable E3 SUMO-protein ligase RNF212 isoform c [Homo sapiens]
6756	1316	0.01	0.07	2.80735	0.36719	*	0.243066	SSX1	GO:0043231//intracellular membrane-bounded organelle	GO:0003712//transcription cofactor activity;GO:0005488//binding	GO:0006351//transcription, DNA-templated	K15624//protein SSX1	gi|5032121|ref|NP_005626.1|//protein SSX1 [Homo sapiens]
2645	2442	0.02	0.14	2.80735	0.0431813	*	0.0198967	GCK	GO:0031981//nuclear lumen;GO:0044444//cytoplasmic part	GO:0048029//monosaccharide binding;GO:0032559//adenyl ribonucleotide binding;GO:0004396//hexokinase activity	GO:0032868//response to insulin;GO:0006096//glycolytic process;GO:0006111//regulation of gluconeogenesis;GO:0032870//cellular response to hormone stimulus;GO:0050796//regulation of insulin secretion;GO:0031016//pancreas development;GO:0033500//carbohydrate homeostasis;GO:0015758//glucose transport;GO:0005979//regulation of glycogen biosynthetic process;GO:0009732//detection of hexose stimulus	K12407//glucokinase [EC:2.7.1.2]	gi|15967161|ref|NP_277043.1|//glucokinase isoform 3 [Homo sapiens];gi|374977974|pdb|4DCH|A//Chain A, Insights Into Glucokinase Activation Mechanism: Observation Of Multiple Distinct Protein Conformations;gi|15967159|ref|NP_277042.1|//glucokinase isoform 2 [Homo sapiens]
25775	1259	0.01	0.07	2.80735	0.36692	*	0.243066	C22orf24	GO:0031224//intrinsic component of membrane	NA	NA	NA	gi|723428393|ref|NP_001289748.1|//uncharacterized protein C22orf24 isoform a [Homo sapiens]
166863	3699	0.01	0.07	2.80735	0.0328671	*	0.0146325	RBM46	NA	GO:0003676//nucleic acid binding	NA	K13161//heterogeneous nuclear ribonucleoprotein R	gi|21450675|ref|NP_659416.1|//probable RNA-binding protein 46 isoform 1 [Homo sapiens];gi|461496489|ref|NP_001264100.1|//probable RNA-binding protein 46 isoform 2 [Homo sapiens] ;gi|461496493|ref|NP_001264102.1|//probable RNA-binding protein 46 isoform 3 [Homo sapiens]
101929089	611	0.01	0.07	2.80735	0.618829	*	0.490712	LOC101929089	NA	NA	NA	K09186//histone-lysine N-methyltransferase MLL1 [EC:2.1.1.43]	gi|821014005|ref|XP_012351238.1|//PREDICTED: tetratricopeptide repeat protein 36 [Nomascus leucogenys];gi|119587790|gb|EAW67386.1|//hCG2033199 [Homo sapiens]
944	3797	0.01	0.07	2.80735	0.0328581	*	0.0146325	TNFSF8	GO:0044421//extracellular region part;GO:0016021//integral component of membrane	GO:0032813//tumor necrosis factor receptor superfamily binding	GO:0012502//induction of programmed cell death;GO:0002376//immune system process;GO:0007154//cell communication;GO:0023052//signaling	K05471//tumor necrosis factor ligand superfamily member 8	gi|356582497|ref|NP_001239219.1|//tumor necrosis factor ligand superfamily member 8 isoform 2 [Homo sapiens] ;gi|4507607|ref|NP_001235.1|//tumor necrosis factor ligand superfamily member 8 isoform 1 [Homo sapiens]
11341	687	0.01	0.07	2.80735	0.617692	*	0.490712	SCRG1	GO:0044421//extracellular region part	NA	GO:0048731//system development	NA	gi|767930992|ref|XP_011529880.1|//PREDICTED: scrapie-responsive protein 1 isoform X1 [Homo sapiens]
388849	633	0.01	0.07	2.80735	0.617408	*	0.490712	CCDC188	NA	NA	NA	NA	gi|998455689|sp|H7C350.2|CC188_HUMAN//RecName: Full=Coiled-coil domain-containing protein 188
374877	1709	0.01	0.07	2.80735	0.206747	*	0.120399	C19orf45	NA	NA	NA	NA	gi|208022678|ref|NP_940936.2|//uncharacterized protein C19orf45 [Homo sapiens]
BGI_novel_G000240	1695	0.01	0.07	2.80735	0.365544	*	0.243066	NA	GO:0002133//polycystin complex;GO:0016323//basolateral plasma membrane;GO:0070062//extracellular exosome;GO:0060170//ciliary membrane;GO:0005634//nucleus;GO:0005938//cell cortex;GO:0005802//trans-Golgi network;GO:0030660//Golgi-associated vesicle membrane;GO:0000139//Golgi membrane;GO:0009986//cell surface;GO:0005887//integral component of plasma membrane;GO:0005911//cell-cell junction;GO:0005829…	GO:0005524//ATP binding;GO:0042802//identical protein binding;GO:0004697//protein kinase C activity;GO:0019901//protein kinase binding;GO:0044325//ion channel binding;GO:0046872//metal ion binding;GO:0030246//carbohydrate binding;GO:0019904//protein domain specific binding;GO:0005262//calcium channel activity	GO:0007259//JAK-STAT cascade;GO:0072218//metanephric ascending thin limb development;GO:0010837//regulation of keratinocyte proliferation;GO:0032092//positive regulation of protein binding;GO:0001892//embryonic placenta development;GO:0072205//metanephric collecting duct development;GO:0048193//Golgi vesicle transport;GO:0072287//metanephric distal tubule morphogenesis;GO:0089700//protein kinase …	K04985//polycystin 1	gi|194388380|dbj|BAG65574.1|//1
286514	1812	0.01	0.07	2.80735	0.206466	*	0.120399	MAGEB18	NA	GO:0005488//binding	NA	K12464//melanoma-associated antigen D1	gi|27734781|ref|NP_775970.1|//melanoma-associated antigen B18 [Homo sapiens]
80328	1424	0.03	0.21	2.80735	0.0736841	*	0.0365104	ULBP2	NA	NA	NA	K07986//UL16 binding protein;K07987//retinoic acid early transcript 1	gi|13376824|ref|NP_079493.1|//NKG2D ligand 2 preproprotein [Homo sapiens]
64714	1726	0.1	0.69	2.7866	3.3394e-05	Up	8.61964e-06	PDIA2	GO:0044432//endoplasmic reticulum part	GO:0015036//disulfide oxidoreductase activity;GO:0008289//lipid binding;GO:0016862//intramolecular oxidoreductase activity, interconverting keto- and enol-groups	GO:0044267//cellular protein metabolic process;GO:0018904//ether metabolic process;GO:0019725//cellular homeostasis;GO:0012501//programmed cell death;GO:0006950//response to stress;GO:0035437//maintenance of protein localization in endoplasmic reticulum	K09581//protein disulfide isomerase family A, member 2 [EC:5.3.4.1]	gi|133923361|gb|ABO43034.1|//protein disulfide isomerase family A, member 2 variant [Homo sapiens]
4111	1710	0.03	0.2	2.73697	0.0431699	*	0.0198967	MAGEA12	NA	NA	NA	K12464//melanoma-associated antigen D1	gi|58530873|ref|NP_005358.2|//melanoma-associated antigen 12 [Homo sapiens]
112770	1489	0.07	0.46	2.71621	0.00186248	*	0.000631624	GLMP	GO:0031224//intrinsic component of membrane;GO:0005764//lysosome	NA	NA	NA	gi|24307871|ref|NP_653181.1|//glycosylated lysosomal membrane protein isoform 1 precursor [Homo sapiens];gi|15079485|gb|AAH11575.1|//C1orf85 protein, partial [Homo sapiens];gi|375298689|ref|NP_001243533.1|//1;gi|635104198|ref|XP_007974957.1|//PREDICTED: lysosomal protein NCU-G1 isoform X4 [Chlorocebus sabaeus];gi|375298691|ref|NP_001243534.1|//glycosylated lysosomal membrane protein isoform 3 [Ho…
339403	1146	0.04	0.26	2.70044	0.0736931	*	0.0365104	RXFP4	GO:0031224//intrinsic component of membrane	GO:0001595//angiotensin receptor activity	NA	K08398//relaxin family peptide receptor 4	gi|21928510|dbj|BAC05844.1|//seven transmembrane helix receptor [Homo sapiens]
79802	2582	0.02	0.13	2.70044	0.0431927	*	0.0198967	HHIPL2	NA	GO:0016614//oxidoreductase activity, acting on CH-OH group of donors;GO:0048037//cofactor binding	GO:0044238//primary metabolic process	K06231//hedgehog interacting protein;K15212//TATA box-binding protein-associated factor RNA polymerase I subunit A	gi|124248546|ref|NP_079022.2|//HHIP-like protein 2 precursor [Homo sapiens]
285429	4772	1.66	10.49	2.65976	2.23291e-182	Up	1.23583e-184	DCAF4L1	NA	NA	NA	K11799//WD repeat-containing protein 21A	gi|694907045|ref|XP_526564.3|//PREDICTED: DDB1- and CUL4-associated factor 4-like protein 1 [Pan troglodytes]
10170	1816	0.66	4.13	2.6456	2.83877e-29	Up	1.62294e-30	DHRS9	GO:0031227//intrinsic component of endoplasmic reticulum membrane	GO:0030283//testosterone dehydrogenase [NAD(P)] activity;GO:0016853//isomerase activity	GO:0001523//retinoid metabolic process;GO:0035238//vitamin A biosynthetic process;GO:0030154//cell differentiation;GO:0008207//C21-steroid hormone metabolic process	K11149//dehydrogenase/reductase SDR family member 9 [EC:1.1.-.-]	gi|576796343|ref|NP_001276692.1|//dehydrogenase/reductase SDR family member 9 isoform 2 [Homo sapiens]
30848	853	0.34	2.12	2.64046	3.52309e-07	Up	7.17388e-08	CTAG2	GO:0005815//microtubule organizing center	NA	NA	NA	gi|543583752|ref|NP_066274.2|//cancer/testis antigen 2 isoform LAGE-1b [Homo sapiens];gi|982324093|ref|XP_015299819.1|//PREDICTED: uncharacterized protein LOC102119988 isoform X1 [Macaca fascicularis]
BGI_novel_G000007	1316	0.59	3.6	2.60921	6.3527e-17	Up	6.40602e-18	NA	GO:0031090//organelle membrane;GO:0016021//integral component of membrane;GO:0005787//signal peptidase complex	GO:0008233//peptidase activity	GO:0045047//protein targeting to ER;GO:0006465//signal peptide processing	K12947//signal peptidase complex subunit 2 [EC:3.4.-.-]	gi|119628117|gb|EAX07712.1|//1
115024	1430	0.01	0.06	2.58496	0.369772	*	0.243066	NT5C3B	GO:0044424//intracellular part	GO:0046872//metal ion binding;GO:0008252//nucleotidase activity	GO:0006753//nucleoside phosphate metabolic process	K01081//5'-nucleotidase [EC:3.1.3.5]	gi|294459996|ref|NP_443167.4|//7-methylguanosine phosphate-specific 5'-nucleotidase [Homo sapiens]
10863	3547	0.02	0.12	2.58496	0.192901	*	0.110154	ADAM28	GO:0031224//intrinsic component of membrane	GO:0004175//endopeptidase activity;GO:0046914//transition metal ion binding	GO:0019538//protein metabolic process;GO:0048232//male gamete generation	K08614//disintegrin and metalloproteinase domain-containing protein 28 [EC:3.4.24.-]	gi|530387524|ref|XP_005273437.1|//PREDICTED: disintegrin and metalloproteinase domain-containing protein 28 isoform X4 [Homo sapiens];gi|578815159|ref|XP_006716338.1|//PREDICTED: disintegrin and metalloproteinase domain-containing protein 28 isoform X6 [Homo sapiens];gi|748983380|ref|NP_001291280.1|//disintegrin and metalloproteinase domain-containing protein 28 isoform 4 preproprotein [Homo sapi…
317701	1311	0.01	0.06	2.58496	0.630335	*	0.490712	VN1R2	GO:0031224//intrinsic component of membrane	GO:0004930//G-protein coupled receptor activity	GO:0010033//response to organic substance	K04614//vomeronasal1 receptor	gi|155029529|ref|NP_776255.2|//vomeronasal type-1 receptor 2 [Homo sapiens]
143098	5155	0.02	0.12	2.58496	0.00324311	*	0.00114817	MPP7	GO:0032991//macromolecular complex;GO:0043296//apical junction complex;GO:0070161//anchoring junction	GO:0060090//binding, bridging;GO:0046983//protein dimerization activity	GO:0007043//cell-cell junction assembly;GO:0007163//establishment or maintenance of cell polarity;GO:0008104//protein localization;GO:0006461//protein complex assembly	K06091//MAGUK p55 subfamily member 5	gi|111154074|ref|NP_775767.2|//MAGUK p55 subfamily member 7 [Homo sapiens];gi|163914961|ref|NP_001106472.1|//MAGUK p55 subfamily member 7 [Xenopus tropicalis];gi|685561307|ref|XP_009212434.1|//PREDICTED: MAGUK p55 subfamily member 7 isoform X6 [Papio anubis]
100505478	731	0.01	0.06	2.58496	0.630138	*	0.490712	LOC100505478	NA	NA	NA	NA	gi|767956010|ref|XP_011516420.1|//PREDICTED: uncharacterized protein LOC100505478 isoform X2 [Homo sapiens]
338094	1998	0.03	0.18	2.58496	0.0431984	*	0.0198967	FAM151A	GO:0031224//intrinsic component of membrane	NA	NA	K04679//MAD, mothers against decapentaplegic interacting protein	gi|194097418|ref|NP_788954.2|//protein FAM151A [Homo sapiens]
143279	2750	0.01	0.06	2.58496	0.113636	*	0.0596378	HECTD2	GO:0044464//cell part	GO:0016879//ligase activity, forming carbon-nitrogen bonds	GO:0016567//protein ubiquitination	K12232//E3 ubiquitin-protein ligase HECTD2 [EC:2.3.2.26]	gi|546231434|ref|NP_775768.3|//probable E3 ubiquitin-protein ligase HECTD2 isoform b [Homo sapiens];gi|546231308|ref|NP_877497.3|//probable E3 ubiquitin-protein ligase HECTD2 isoform a [Homo sapiens];gi|546231062|ref|NP_001271203.1|//probable E3 ubiquitin-protein ligase HECTD2 isoform c [Homo sapiens];gi|686733974|ref|XP_009243890.1|//PREDICTED: probable E3 ubiquitin-protein ligase HECTD2 isoform…
58512	3856	0.01	0.06	2.58496	0.0328986	*	0.0146325	DLGAP3	GO:0005886//plasma membrane	GO:0005515//protein binding	NA	K15008//discs, large-associated protein 1	gi|122937233|ref|NP_001073887.1|//disks large-associated protein 3 [Homo sapiens]
9863	6845	0.02	0.12	2.58496	0.000746774	Up	0.000233452	MAGI2	GO:0032991//macromolecular complex;GO:0044459//plasma membrane part	GO:0019904//protein domain specific binding;GO:0019899//enzyme binding	GO:0007172//signal complex assembly;GO:0051259//protein oligomerization	K05629//atrophin-1 interacting protein 1	gi|667477958|ref|NP_001288057.1|//membrane-associated guanylate kinase, WW and PDZ domain-containing protein 2 isoform 2 [Homo sapiens];gi|27436957|ref|NP_036433.2|//membrane-associated guanylate kinase, WW and PDZ domain-containing protein 2 isoform 1 [Homo sapiens]
115350	2989	0.01	0.06	2.58496	0.328878	*	0.210124	FCRL1	GO:0031224//intrinsic component of membrane	GO:0004871//signal transducer activity	NA	K06727//Fc receptor-like protein	gi|226958551|ref|NP_001152870.1|//Fc receptor-like protein 1 isoform 3 precursor [Homo sapiens];gi|226958547|ref|NP_001152869.1|//Fc receptor-like protein 1 isoform 2 precursor [Homo sapiens];gi|16418419|ref|NP_443170.1|//Fc receptor-like protein 1 isoform 1 precursor [Homo sapiens]
64399	3555	0.01	0.06	2.58496	0.0613034	*	0.0295406	HHIP	GO:0044424//intracellular part;GO:0016021//integral component of membrane	GO:0046914//transition metal ion binding	GO:0009653//anatomical structure morphogenesis;GO:0008589//regulation of smoothened signaling pathway;GO:0003002//regionalization;GO:0008543//fibroblast growth factor receptor signaling pathway;GO:0048699//generation of neurons;GO:0030323//respiratory tube development	K06231//hedgehog interacting protein	gi|20143973|ref|NP_071920.1|//hedgehog-interacting protein precursor [Homo sapiens]
83844	2794	0.01	0.06	2.58496	0.113596	*	0.0596378	USP26	GO:0043231//intracellular membrane-bounded organelle	GO:0070011//peptidase activity, acting on L-amino acid peptides;GO:0016790//thiolester hydrolase activity;GO:0005488//binding	GO:0070646//protein modification by small protein removal;GO:0019941//modification-dependent protein catabolic process	K11850//ubiquitin carboxyl-terminal hydrolase 26/29/37 [EC:3.4.19.12]	gi|13994268|ref|NP_114113.1|//ubiquitin carboxyl-terminal hydrolase 26 [Homo sapiens]
623	1319	0.01	0.06	2.58496	0.368408	*	0.243066	BDKRB1	GO:0043231//intracellular membrane-bounded organelle;GO:0042995//cell projection;GO:0016021//integral component of membrane	GO:0008528//G-protein coupled peptide receptor activity	GO:0008217//regulation of blood pressure;GO:0007186//G-protein coupled receptor signaling pathway;GO:0007600//sensory perception;GO:0002237//response to molecule of bacterial origin;GO:0016049//cell growth;GO:0002684//positive regulation of immune system process;GO:0001932//regulation of protein phosphorylation;GO:0006952//defense response;GO:0010524//positive regulation of calcium ion transport …	K03915//bradykinin receptor B1	gi|332252532|ref|XP_003275406.1|//PREDICTED: B1 bradykinin receptor isoform X1 [Nomascus leucogenys]
80321	2430	0.02	0.12	2.58496	0.073675	*	0.0365104	CEP70	GO:0015630//microtubule cytoskeleton;GO:0044444//cytoplasmic part	GO:0005488//binding	GO:0022402//cell cycle process	K16802//centrosomal protein CEP70	gi|530375337|ref|XP_005247862.1|//PREDICTED: centrosomal protein of 70 kDa isoform X2 [Homo sapiens] ;gi|572873203|ref|NP_001275894.1|//centrosomal protein of 70 kDa isoform 3 [Homo sapiens];gi|572876400|ref|NP_001275895.1|//centrosomal protein of 70 kDa isoform 4 [Homo sapiens];gi|572880477|ref|NP_001275896.1|//centrosomal protein of 70 kDa isoform 5 [Homo sapiens] ;gi|50658082|ref|NP_077817.2|/…
387733	751	0.01	0.06	2.58496	0.624094	*	0.490712	IFITM5	GO:0031224//intrinsic component of membrane	NA	GO:0050896//response to stimulus;GO:0030278//regulation of ossification	K06566//interferon induced transmembrane protein	gi|70608168|ref|NP_001020466.1|//interferon-induced transmembrane protein 5 [Homo sapiens]
253152	1443	0.03	0.18	2.58496	0.123906	*	0.066324	EPHX4	GO:0031224//intrinsic component of membrane	GO:0003824//catalytic activity	NA	K08726//soluble epoxide hydrolase / lipid-phosphate phosphatase [EC:3.3.2.10 3.1.3.76];K08059//interferon, gamma-inducible protein 30	gi|218777837|ref|NP_775838.3|//epoxide hydrolase 4 [Homo sapiens]
51384	2894	0.01	0.06	2.58496	0.11357	*	0.0596378	WNT16	GO:0031012//extracellular matrix;GO:0016020//membrane;GO:0044424//intracellular part	GO:0060089//molecular transducer activity;GO:0001664//G-protein coupled receptor binding	GO:0035567//non-canonical Wnt signaling pathway;GO:0009913//epidermal cell differentiation;GO:0002072//optic cup morphogenesis involved in camera-type eye development;GO:0010941//regulation of cell death;GO:0003002//regionalization;GO:0048667//cell morphogenesis involved in neuron differentiation;GO:0000122//negative regulation of transcription from RNA polymerase II promoter;GO:0090398//cellular…	K01558//wingless-type MMTV integration site family, member 16	gi|17402914|ref|NP_057171.2|//protein Wnt-16 isoform 2 [Homo sapiens];gi|17402916|ref|NP_476509.1|//protein Wnt-16 isoform 1 precursor [Homo sapiens]
254263	1356	0.01	0.06	2.58496	0.368069	*	0.243066	CNIH2	GO:0043231//intracellular membrane-bounded organelle;GO:0031090//organelle membrane;GO:0008328//ionotropic glutamate receptor complex	NA	GO:0007165//signal transduction;GO:0006873//cellular ion homeostasis;GO:0007270//neuron-neuron synaptic transmission;GO:0051641//cellular localization;GO:0051234//establishment of localization	K20368//protein cornichon	gi|830010923|ref|XP_012612935.1|//PREDICTED: protein cornichon homolog 2 [Microcebus murinus];gi|6753470|ref|NP_034050.1|//protein cornichon homolog 2 isoform 1 [Mus musculus]
64919	7828	0.01	0.06	2.58496	0.0162297	*	0.00664312	BCL11B	GO:0043231//intracellular membrane-bounded organelle;GO:0005622//intracellular	GO:0046872//metal ion binding;GO:0046914//transition metal ion binding	GO:0006357//regulation of transcription from RNA polymerase II promoter	K09228//KRAB domain-containing zinc finger protein	gi|795387067|ref|XP_011939302.1|//PREDICTED: B-cell lymphoma/leukemia 11B isoform X4 [Cercocebus atys];gi|12597635|ref|NP_075049.1|//B-cell lymphoma/leukemia 11B isoform 2 [Homo sapiens];gi|544449401|ref|XP_005562237.1|//PREDICTED: B-cell lymphoma/leukemia 11B isoform X1 [Macaca fascicularis];gi|795387061|ref|XP_011939300.1|//PREDICTED: B-cell lymphoma/leukemia 11B isoform X2 [Cercocebus atys]
8577	2501	0.01	0.06	2.58496	0.207158	*	0.120399	TMEFF1	GO:0031224//intrinsic component of membrane;GO:0016021//integral component of membrane	GO:0003677//DNA binding	GO:0032501//multicellular organismal process	K06254//agrin	gi|311771742|ref|NP_001185741.1|//MSANTD3-TMEFF1 fusion protein [Homo sapiens];gi|29568105|ref|NP_003683.2|//tomoregulin-1 precursor [Homo sapiens]
388649	751	0.01	0.06	2.58496	0.621354	*	0.490712	C1orf146	NA	NA	NA	NA	gi|332221892|ref|XP_003260097.1|//PREDICTED: uncharacterized protein C1orf146 homolog [Nomascus leucogenys]
7434	3704	0.01	0.06	2.58496	0.205723	*	0.118989	VIPR2	GO:0016021//integral component of membrane	GO:0004930//G-protein coupled receptor activity	GO:0007154//cell communication;GO:0007166//cell surface receptor signaling pathway	K04590//vasoactive intestinal peptide receptor 2	gi|815891215|ref|NP_001295188.1|//vasoactive intestinal polypeptide receptor 2 isoform 3 [Homo sapiens] ;gi|530387301|ref|XP_005249618.1|//PREDICTED: vasoactive intestinal polypeptide receptor 2 isoform X1 [Homo sapiens];gi|578814574|ref|XP_006716170.1|//PREDICTED: vasoactive intestinal polypeptide receptor 2 isoform X2 [Homo sapiens];gi|751557614|ref|NP_001291451.1|//vasoactive intestinal polype…
151835	2066	0.02	0.12	2.58496	0.123864	*	0.066324	CPNE9	NA	NA	NA	K19910//synaptotagmin-10;K06491//neural cell adhesion molecule;K11348//bromodomain and PHD finger-containing protein 1;K19906//synaptotagmin-6;K19902//synaptotagmin-2	gi|817475862|ref|NP_001295317.1|//copine-9 isoform 2 [Homo sapiens];gi|635120541|ref|XP_007983338.1|//PREDICTED: copine-9 [Chlorocebus sabaeus]
56165	4510	0.01	0.06	2.58496	0.0175432	*	0.00724796	TDRD1	GO:0030529//intracellular ribonucleoprotein complex;GO:0043186//P granule	GO:0046914//transition metal ion binding	GO:0022403//cell cycle phase;GO:0003006//developmental process involved in reproduction;GO:0016458//gene silencing;GO:0048232//male gamete generation;GO:0034660//ncRNA metabolic process;GO:0006306//DNA methylation;GO:0048869//cellular developmental process	K18405//tudor domain-containing protein 1/4/6/7	gi|38505161|ref|NP_942090.1|//tudor domain-containing protein 1 [Homo sapiens]
140687	2064	0.01	0.06	2.58496	0.206855	*	0.120399	GCNT7	GO:0043231//intracellular membrane-bounded organelle;GO:0031224//intrinsic component of membrane;GO:0012505//endomembrane system	GO:0008194//UDP-glycosyltransferase activity	NA	K00742//N-acetyllactosaminide beta-1,6-N-acetylglucosaminyltransferase [EC:2.4.1.150]	gi|190684701|ref|NP_542182.1|//beta-1,3-galactosyl-O-glycosyl-glycoprotein beta-1,6-N-acetylglucosaminyltransferase 7 [Homo sapiens]
116372	3519	0.01	0.06	2.58496	0.0612261	*	0.0295406	LYPD1	GO:0016021//integral component of membrane	GO:0043169//cation binding;GO:0004888//transmembrane signaling receptor activity	GO:0007166//cell surface receptor signaling pathway	K08412//G protein-coupled receptor 39	gi|635057527|ref|XP_007962958.1|//PREDICTED: G-protein coupled receptor 39-like [Chlorocebus sabaeus]
89927	2053	0.02	0.12	2.58496	0.12385	*	0.066324	C16orf45	NA	NA	NA	K19948//MICAL-like protein 1	gi|472379146|ref|XP_004408988.1|//PREDICTED: uncharacterized protein C16orf45 homolog [Odobenus rosmarus divergens];gi|397466486|ref|XP_003804986.1|//PREDICTED: uncharacterized protein C16orf45 homolog [Pan paniscus]
7164	2095	0.01	0.06	2.58496	0.206768	*	0.120399	TPD52L1	GO:0044444//cytoplasmic part	GO:0042802//identical protein binding;GO:0016505//peptidase activator activity involved in apoptotic process;GO:0046983//protein dimerization activity	GO:0012502//induction of programmed cell death;GO:0022402//cell cycle process;GO:0043410//positive regulation of MAPK cascade;GO:0000737//DNA catabolic process, endonucleolytic;GO:0043405//regulation of MAP kinase activity	K02927//large subunit ribosomal protein L40e;K15696//RING finger protein 113B;K17985//activating molecule in BECN1-regulated autophagy protein 1;K04460//serine/threonine-protein phosphatase 5 [EC:3.1.3.16]	gi|4507641|ref|NP_003278.1|//tumor protein D53 isoform 1 [Homo sapiens];gi|2895079|gb|AAC98475.1|//tumor protein D53 [Homo sapiens];gi|971388829|ref|XP_015139916.1|//PREDICTED: tumor protein D53 homolog isoform X1 [Gallus gallus];gi|755533014|ref|XP_011241468.1|//PREDICTED: tumor protein D53 isoform X2 [Mus musculus];gi|974141164|ref|NP_001305832.1|//tumor protein D53 isoform 7 [Homo sapiens] ;gi…
5891	1608	0.11	0.66	2.58496	0.000516169	Up	0.000157186	MOK	GO:0043231//intracellular membrane-bounded organelle;GO:0005737//cytoplasm	GO:0004674//protein serine/threonine kinase activity;GO:0005524//ATP binding;GO:0004693//cyclin-dependent protein serine/threonine kinase activity;GO:0032559//adenyl ribonucleotide binding	GO:0006464//cellular protein modification process;GO:0007165//signal transduction;GO:0023052//signaling;GO:0006468//protein phosphorylation;GO:0051726//regulation of cell cycle	K08830//renal tumor antigen [EC:2.7.11.22]	gi|7657498|ref|NP_055041.1|//MAPK/MAK/MRK overlapping kinase isoform 1 [Homo sapiens];gi|1517910|gb|AAB38087.1|//RAGE-4 ORF3; one of 2 possible coding regions [Homo sapiens];gi|119602180|gb|EAW81774.1|//1;gi|436408722|ref|NP_001258940.1|//MAPK/MAK/MRK overlapping kinase isoform 2 [Homo sapiens];gi|426378082|ref|XP_004055773.1|//PREDICTED: MAPK/MAK/MRK overlapping kinase isoform 1 [Gorilla gorilla…
389812	762	0.01	0.06	2.58496	0.615289	*	0.490712	LCN15	NA	NA	GO:0044238//primary metabolic process	K01830//prostaglandin-H2 D-isomerase [EC:5.3.99.2]	gi|42714611|ref|NP_976222.1|//lipocalin-15 precursor [Homo sapiens]
3290	1457	0.01	0.06	2.58496	0.365879	*	0.243066	HSD11B1	GO:0031224//intrinsic component of membrane;GO:0043231//intracellular membrane-bounded organelle;GO:0031090//organelle membrane	GO:0003845//11-beta-hydroxysteroid dehydrogenase [NAD(P)] activity	GO:0006700//C21-steroid hormone biosynthetic process;GO:0030323//respiratory tube development	K15680//corticosteroid 11-beta-dehydrogenase isozyme 1 [EC:1.1.1.146]	gi|5031765|ref|NP_005516.1|//corticosteroid 11-beta-dehydrogenase isozyme 1 [Homo sapiens]
1411	806	0.01	0.06	2.58496	0.613325	*	0.490712	CRYBA1	GO:0043231//intracellular membrane-bounded organelle	GO:0042802//identical protein binding;GO:0005198//structural molecule activity	GO:0043010//camera-type eye development;GO:0050953//sensory perception of light stimulus	K16810//TBCC domain-containing protein 1;K01886//glutaminyl-tRNA synthetase [EC:6.1.1.18]	gi|699981627|gb|AIU47348.1|//beta crystallin A3 chain transcript TC, partial [Homo sapiens]
114821	4895	0.01	0.06	2.58496	0.0175355	*	0.00724796	ZBED9	GO:0043231//intracellular membrane-bounded organelle	GO:0005515//protein binding;GO:0001071//nucleic acid binding transcription factor activity;GO:0003676//nucleic acid binding	GO:0006351//transcription, DNA-templated;GO:0006259//DNA metabolic process	K09228//KRAB domain-containing zinc finger protein;K16676//lipoma-prefererred partner;K04257//olfactory receptor;K00933//creatine kinase [EC:2.7.3.2];K09230//SCAN domain-containing zinc finger protein;K17297//tetraspanin-15	gi|46195755|ref|NP_443155.1|//SCAN domain-containing protein 3 [Homo sapiens]
9455	1976	0.01	0.06	2.58496	0.206574	*	0.120399	HOMER2	GO:0044459//plasma membrane part;GO:0044430//cytoskeletal part	GO:0001664//G-protein coupled receptor binding	GO:0007186//G-protein coupled receptor signaling pathway	K15010//homer	gi|46249349|ref|NP_004830.2|//homer protein homolog 2 isoform 1 [Homo sapiens];gi|46249351|ref|NP_955362.1|//homer protein homolog 2 isoform 2 [Homo sapiens]
BGI_novel_G000093	1087	0.01	0.06	2.58496	0.61258	*	0.490712	NA	GO:0016021//integral component of membrane;GO:0005743//mitochondrial inner membrane	GO:0015218//pyrimidine nucleotide transmembrane transporter activity;GO:0003735//structural constituent of ribosome	GO:0071156//regulation of cell cycle arrest;GO:0031930//mitochondria-nucleus signaling pathway;GO:0030307//positive regulation of cell growth;GO:1903426//regulation of reactive oxygen species biosynthetic process;GO:1990314//cellular response to insulin-like growth factor stimulus;GO:0006390//transcription from mitochondrial promoter;GO:0032869//cellular response to insulin stimulus;GO:0006264//m…	K15116//solute carrier family 25, member 33/36	gi|14150082|ref|NP_115691.1|//solute carrier family 25 member 33 [Homo sapiens]
1378	8921	0.66	3.95	2.58131	1.08597e-126	Up	8.91654e-129	CR1	NA	NA	NA	K04011//complement component (3b/4b) receptor 1	gi|86793036|ref|NP_000564.2|//complement receptor type 1 isoform F precursor [Homo sapiens];gi|767908441|ref|XP_011507507.1|//PREDICTED: complement receptor type 1 isoform X1 [Homo sapiens]
BGI_novel_G000543	12218	0.29	1.73	2.57665	2.75175e-75	Up	4.65264e-77	NA	NA	NA	NA	K15696//RING finger protein 113B	gi|221041432|dbj|BAH12393.1|//unnamed protein product [Homo sapiens]
139135	3250	0.05	0.29	2.53605	0.000490047	Up	0.000148695	PASD1	GO:0043231//intracellular membrane-bounded organelle	GO:0060089//molecular transducer activity	NA	K09026//neuronal PAS domain-containing protein 2	gi|768039735|ref|XP_011529404.1|//PREDICTED: PAS domain-containing protein 1 isoform X1 [Homo sapiens]
54795	3110	3.05	17.56	2.52541	5.93239e-185	Up	3.1751e-187	TRPM4	GO:0043231//intracellular membrane-bounded organelle;GO:0005654//nucleoplasm;GO:0005783//endoplasmic reticulum;GO:0043025//neuronal cell body;GO:0031224//intrinsic component of membrane;GO:0005829//cytosol;GO:0005794//Golgi apparatus;GO:0016021//integral component of membrane;GO:0005886//plasma membrane	GO:0005515//protein binding;GO:0005524//ATP binding;GO:0032559//adenyl ribonucleotide binding;GO:0005227//calcium activated cation channel activity;GO:0005516//calmodulin binding;GO:0005262//calcium channel activity;GO:0005272//sodium channel activity;GO:0005261//cation channel activity	GO:0070588//calcium ion transmembrane transport;GO:0016925//protein sumoylation;GO:0035725//sodium ion transmembrane transport;GO:0030502//negative regulation of bone mineralization;GO:0035774//positive regulation of insulin secretion involved in cellular response to glucose stimulus;GO:0002407//dendritic cell chemotaxis;GO:0008283//cell proliferation;GO:0002369//T cell cytokine production;GO:004…	K04979//transient receptor potential cation channel subfamily M member 4	gi|530416753|ref|XP_005259074.1|//1;gi|194381366|dbj|BAG58637.1|//1;gi|304766677|ref|NP_001182156.1|//transient receptor potential cation channel subfamily M member 4 isoform 2 [Homo sapiens];gi|982315998|ref|XP_015297264.1|//PREDICTED: transient receptor potential cation channel subfamily M member 4 isoform X4 [Macaca fascicularis];gi|119572846|gb|EAW52461.1|//transient receptor potential cation…
55039	2232	0.04	0.23	2.52356	0.0162322	*	0.00664312	TRMT12	NA	GO:0016741//transferase activity, transferring one-carbon groups	GO:0006399//tRNA metabolic process	K07055//tRNA wybutosine-synthesizing protein 2 [EC:2.5.1.114]	gi|157388919|ref|NP_060426.2|//tRNA wybutosine-synthesizing protein 2 homolog [Homo sapiens]
388951	3095	0.04	0.23	2.52356	0.00360771	*	0.00128997	TSPYL6	GO:0043231//intracellular membrane-bounded organelle	NA	GO:0034728//nucleosome organization	K11289//TSPY-like 6	gi|146198777|ref|NP_001003937.2|//testis-specific Y-encoded-like protein 6 [Homo sapiens]
56925	1132	0.04	0.23	2.52356	0.12392	*	0.066324	LXN	GO:0044424//intracellular part	GO:0004866//endopeptidase inhibitor activity;GO:0005488//binding	GO:0050961//detection of temperature stimulus involved in sensory perception	NA	gi|194473714|ref|NP_064554.3|//latexin [Homo sapiens]
10667	748	2.37	13.61	2.52171	4.29974e-13	Up	5.32956e-14	FARS2	GO:0005759//mitochondrial matrix;GO:0044429//mitochondrial part	GO:0000287//magnesium ion binding;GO:0003723//RNA binding;GO:0005524//ATP binding;GO:0000049//tRNA binding;GO:0004826//phenylalanine-tRNA ligase activity;GO:0046872//metal ion binding;GO:0005515//protein binding;GO:0032559//adenyl ribonucleotide binding;GO:0004812//aminoacyl-tRNA ligase activity	GO:0006432//phenylalanyl-tRNA aminoacylation;GO:0006418//tRNA aminoacylation for protein translation;GO:0008033//tRNA processing	K01889//phenylalanyl-tRNA synthetase alpha chain [EC:6.1.1.20]	gi|49457552|emb|CAG47075.1|//1;gi|5729820|ref|NP_006558.1|//phenylalanine--tRNA ligase, mitochondrial [Homo sapiens]
10256	2564	0.06	0.34	2.5025	0.00136273	*	0.000448968	CNKSR1	GO:0030054//cell junction;GO:0044444//cytoplasmic part	GO:0005515//protein binding	GO:0007265//Ras protein signal transduction;GO:0007167//enzyme linked receptor protein signaling pathway	K17536//connector enhancer of kinase suppressor of Ras 2	gi|663071014|ref|NP_001284576.1|//connector enhancer of kinase suppressor of ras 1 isoform 2 [Homo sapiens];gi|188497618|ref|NP_006305.2|//connector enhancer of kinase suppressor of ras 1 isoform 1 [Homo sapiens]
79923	2103	0.03	0.17	2.5025	0.043187	*	0.0198967	NANOG	GO:0043231//intracellular membrane-bounded organelle	GO:0003677//DNA binding;GO:0001071//nucleic acid binding transcription factor activity	GO:0019827//stem cell population maintenance;GO:0007275//multicellular organism development;GO:0006351//transcription, DNA-templated	K10164//homeobox protein Nanog	gi|663071050|ref|NP_001284627.1|//homeobox protein NANOG isoform 2 [Homo sapiens];gi|153945816|ref|NP_079141.2|//homeobox protein NANOG isoform 1 [Homo sapiens]
7755	2083	0.21	1.17	2.47805	5.07263e-09	Up	8.65698e-10	ZNF205	GO:0043231//intracellular membrane-bounded organelle	GO:0046914//transition metal ion binding;GO:0003676//nucleic acid binding	GO:0006351//transcription, DNA-templated	K09228//KRAB domain-containing zinc finger protein	gi|109452593|ref|NP_003447.2|//zinc finger protein 205 [Homo sapiens]
148213	6513	0.02	0.11	2.45943	0.0036071	*	0.00128997	ZNF681	NA	NA	NA	K09228//KRAB domain-containing zinc finger protein	gi|157805478|ref|NP_612143.2|//zinc finger protein 681 [Homo sapiens]
79843	2693	0.02	0.11	2.45943	0.073666	*	0.0365104	FAM124B	NA	GO:0005488//binding	NA	NA	gi|31542741|ref|NP_079061.2|//protein FAM124B isoform b [Homo sapiens];gi|170671718|ref|NP_001116251.1|//protein FAM124B isoform a [Homo sapiens]
BGI_novel_G000684	2807	0.11	0.6	2.44746	2.04787e-06	Up	4.51872e-07	NA	GO:0005840//ribosome;GO:0005654//nucleoplasm;GO:0030686//90S preribosome;GO:0032040//small-subunit processome;GO:0005730//nucleolus;GO:0005581//collagen trimer	NA	GO:0000462//maturation of SSU-rRNA from tricistronic rRNA transcript (SSU-rRNA, 5.8S rRNA, LSU-rRNA);GO:1903955//positive regulation of protein targeting to mitochondrion	K14768//U3 small nucleolar RNA-associated protein 7	gi|3820978|emb|CAA20229.1|//1
2565	6769	0.07	0.38	2.44057	1.16768e-09	Up	1.88269e-10	GABRG1	GO:0034702//ion channel complex;GO:0044459//plasma membrane part	GO:0005253//anion channel activity;GO:0015276//ligand-gated ion channel activity;GO:0016917//GABA receptor activity	GO:0007186//G-protein coupled receptor signaling pathway;GO:0006810//transport;GO:0007267//cell-cell signaling	K05186//gamma-aminobutyric acid receptor subunit gamma	gi|31742490|ref|NP_775807.2|//gamma-aminobutyric acid receptor subunit gamma-1 precursor [Homo sapiens]
8644	1186	0.03	0.16	2.41504	0.328972	*	0.210124	AKR1C3	GO:0044424//intracellular part	GO:0047023//androsterone dehydrogenase activity;GO:0016628//oxidoreductase activity, acting on the CH-CH group of donors, NAD or NADP as acceptor	GO:0006692//prostanoid metabolic process	K04119//aldo-keto reductase family 1 member C3 [EC:1.1.1.51 1.1.1.188 1.1.1.213 1.1.1.357]	gi|24497583|ref|NP_003730.4|//aldo-keto reductase family 1 member C3 isoform 1 [Homo sapiens];gi|359806998|ref|NP_001240838.1|//aldo-keto reductase family 1 member C3 isoform 3 [Homo sapiens] ;gi|359806990|ref|NP_001240837.1|//aldo-keto reductase family 1 member C3 isoform 2 [Homo sapiens]
BGI_novel_G000051	4538	1.09	5.74	2.39672	1.70792e-84	Up	2.4203e-86	NA	NA	NA	NA	K12581//CCR4-NOT transcription complex subunit 7/8;K11447//histone demethylase [EC:1.14.11.-];K01064//wingless-type MMTV integration site family, member 9	gi|355559561|gb|EHH16289.1|//1
541466	1027	0.04	0.21	2.39232	0.328721	*	0.210124	CT45A1	NA	NA	NA	K13180//ATP-dependent RNA helicase DDX26B [EC:3.6.4.-]	gi|62899069|ref|NP_001017417.1|//cancer/testis antigen family 45 member A1 [Homo sapiens]
6345	4339	0.13	0.68	2.38702	5.3092e-10	Up	8.34386e-11	SRL	NA	NA	NA	K12483//EH domain-containing protein 1;K12469//EH domain-containing protein 2	gi|85540609|sp|Q86TD4.2|SRCA_HUMAN//RecName: Full=Sarcalumenin; Flags: Precursor;gi|149363672|ref|NP_001092284.1|//sarcalumenin precursor [Homo sapiens]
93611	3075	0.09	0.47	2.38466	8.86335e-06	Up	2.12716e-06	FBXO44	GO:0031461//cullin-RING ubiquitin ligase complex;GO:0019005//SCF ubiquitin ligase complex	GO:0005515//protein binding;GO:0005488//binding	GO:0009057//macromolecule catabolic process	K10103//F-box protein 44	gi|34878735|ref|NP_149438.2|//F-box only protein 44 isoform 1 [Homo sapiens];gi|34878749|ref|NP_904319.1|//1;gi|530360719|ref|XP_005263592.1|//1
23643	591	0.09	0.47	2.38466	0.123808	*	0.066324	LY96	GO:0016020//membrane;GO:0044421//extracellular region part;GO:0043235//receptor complex	GO:0001530//lipopolysaccharide binding;GO:0004872//receptor activity	GO:0032490//detection of molecule of bacterial origin;GO:0007166//cell surface receptor signaling pathway;GO:0002224//toll-like receptor signaling pathway	K05400//lymphocyte antigen 96	gi|307775409|ref|NP_001182726.1|//lymphocyte antigen 96 isoform 2 precursor [Homo sapiens] ;gi|194440768|ref|NP_001123946.1|//lymphocyte antigen 96 precursor [Pan troglodytes]
BGI_novel_G000549	8502	0.27	1.37	2.34314	2.20869e-37	Up	9.30924e-39	NA	NA	NA	NA	K17985//activating molecule in BECN1-regulated autophagy protein 1;K01064//wingless-type MMTV integration site family, member 9	gi|355709996|gb|EHH31460.1|//1
9829	5803	0.14	0.71	2.34239	1.27332e-13	Up	1.53106e-14	DNAJC6	GO:0044444//cytoplasmic part	GO:0019904//protein domain specific binding;GO:0004721//phosphoprotein phosphatase activity	GO:0048193//Golgi vesicle transport	K09526//DnaJ homolog subfamily C member 6	gi|119626938|gb|EAX06533.1|//DnaJ (Hsp40) homolog, subfamily C, member 6, isoform CRA_a [Homo sapiens];gi|115344393|gb|AAI09280.2|//DNAJC6 protein [Homo sapiens];gi|767906888|ref|XP_011540787.1|//PREDICTED: putative tyrosine-protein phosphatase auxilin isoform X4 [Homo sapiens]
BGI_novel_G000413	6540	1.47	7.38	2.3278	1.40482e-151	Up	9.3985e-154	NA	NA	NA	NA	K15696//RING finger protein 113B;K17985//activating molecule in BECN1-regulated autophagy protein 1;K19721//collagen, type V/XI/XXIV/XXVII, alpha	gi|7768773|dbj|BAA95555.1|//1
2116	958	0.01	0.05	2.32193	0.63142	*	0.490712	ETV2	GO:0043231//intracellular membrane-bounded organelle	GO:0003677//DNA binding;GO:0001071//nucleic acid binding transcription factor activity	GO:0006351//transcription, DNA-templated	K09432//ETS translocation variant 2	gi|752293519|ref|NP_001291478.1|//ETS translocation variant 2 isoform 3 [Homo sapiens];gi|530415996|ref|XP_005258709.1|//PREDICTED: ETS translocation variant 2 isoform X2 [Homo sapiens];gi|153791178|ref|NP_055024.2|//ETS translocation variant 2 isoform 1 [Homo sapiens]
57604	9313	0.01	0.05	2.32193	0.102537	*	0.0529586	KIAA1456	NA	GO:0016741//transferase activity, transferring one-carbon groups	NA	K12581//CCR4-NOT transcription complex subunit 7/8;K10770//alkylated DNA repair protein alkB homolog 8 [EC:1.14.11.- 2.1.1.229];K15444//tRNA (uracil-5-)-methyltransferase TRM9 [EC:2.1.1.229]	gi|7959173|dbj|BAA95980.1|//KIAA1456 protein [Homo sapiens];gi|530387938|ref|XP_005273641.1|//PREDICTED: probable tRNA methyltransferase 9-like protein isoform X3 [Homo sapiens]
257044	3056	0.01	0.05	2.32193	0.32894	*	0.210124	C1orf101	GO:0031224//intrinsic component of membrane	NA	NA	K16895//cation channel sperm-associated protein subunit delta	gi|195972862|ref|NP_001124429.1|//uncharacterized protein C1orf101 isoform 1 precursor [Homo sapiens];gi|119597517|gb|EAW77111.1|//hCG2042312, isoform CRA_c, partial [Homo sapiens];gi|767912308|ref|XP_011542440.1|//PREDICTED: uncharacterized protein C1orf101 isoform X2 [Homo sapiens]
51310	2419	0.01	0.05	2.32193	0.207614	*	0.120399	SLC22A17	GO:0043231//intracellular membrane-bounded organelle;GO:0031090//organelle membrane;GO:0016021//integral component of membrane	GO:0004872//receptor activity	GO:0015688//iron chelate transport	K08213//MFS transporter, OCT family, solute carrier family 22 (organic cation transporter), member 17	gi|634877107|ref|XP_007949387.1|//PREDICTED: solute carrier family 22 member 17 isoform X1 [Orycteropus afer afer];gi|297694747|ref|XP_002824630.1|//PREDICTED: solute carrier family 22 member 17 isoform X1 [Pongo abelii];gi|84040235|gb|AAI11016.1|//SLC22A17 protein, partial [Homo sapiens];gi|884927834|ref|XP_013012739.1|//PREDICTED: solute carrier family 22 member 17 [Cavia porcellus]
414318	843	0.01	0.05	2.32193	0.629499	*	0.490712	C9orf106	NA	NA	NA	NA	gi|119608293|gb|EAW87887.1|//chromosome 9 open reading frame 106, partial [Homo sapiens]
BGI_novel_G000013	1078	0.01	0.05	2.32193	0.628959	*	0.490712	NA	GO:0070062//extracellular exosome;GO:0005634//nucleus;GO:0005615//extracellular space;GO:0005829//cytosol	GO:0031625//ubiquitin protein ligase binding;GO:0004807//triose-phosphate isomerase activity	GO:0061621//canonical glycolysis;GO:0006098//pentose-phosphate shunt;GO:0019563//glycerol catabolic process;GO:0007275//multicellular organism development;GO:0006094//gluconeogenesis;GO:0046166//glyceraldehyde-3-phosphate biosynthetic process	K01803//triosephosphate isomerase (TIM) [EC:5.3.1.1]	gi|83674980|gb|ABC40670.1|//1
1442	934	0.01	0.05	2.32193	0.62891	*	0.490712	CSH1	NA	GO:0043169//cation binding;GO:0005102//receptor binding	GO:0023052//signaling;GO:0022414//reproductive process	K05438//growth hormone	gi|4503083|ref|NP_001308.1|//chorionic somatomammotropin hormone 1 precursor [Homo sapiens]
3804	1596	0.01	0.05	2.32193	0.369293	*	0.243066	KIR2DL3	GO:0016021//integral component of membrane	GO:0004871//signal transducer activity;GO:0005488//binding	GO:0002682//regulation of immune system process	K07980//killer cell immunoglobulin-like receptor 3DL;K07981//killer cell immunoglobulin-like receptor 2DL	gi|307141822|gb|ADN34701.1|//KIR2DL3 [Homo sapiens]
100528032	1947	0.01	0.05	2.32193	0.369225	*	0.243066	KLRC4-KLRK1	NA	NA	NA	K06728//killer cell lectin-like receptor subfamily K member 1	gi|169234653|ref|NP_031386.2|//NKG2-D type II integral membrane protein [Homo sapiens]
503835	3346	0.01	0.05	2.32193	0.113662	*	0.0596378	DUXA	GO:0043231//intracellular membrane-bounded organelle	GO:0003677//DNA binding;GO:0001071//nucleic acid binding transcription factor activity	GO:0006351//transcription, DNA-templated	K07560//D-tyrosyl-tRNA(Tyr) deacylase [EC:3.1.-.-];K11447//histone demethylase [EC:1.14.11.-];K17985//activating molecule in BECN1-regulated autophagy protein 1	gi|61969662|ref|NP_001012747.1|//double homeobox protein A [Homo sapiens]
256380	4554	0.01	0.05	2.32193	0.0613188	*	0.0295406	SCML4	GO:0043231//intracellular membrane-bounded organelle	GO:0003676//nucleic acid binding	NA	K11466//sex comb on midleg-like protein 4	gi|767942527|ref|XP_011534003.1|//PREDICTED: sex comb on midleg-like protein 4 isoform X6 [Homo sapiens];gi|820978881|ref|XP_012361380.1|//PREDICTED: sex comb on midleg-like protein 4 isoform X3 [Nomascus leucogenys]
63898	3416	0.01	0.05	2.32193	0.113649	*	0.0596378	SH2D4A	GO:0031981//nuclear lumen	GO:0005488//binding	NA	K17577//SH2 domain-containing protein 4A	gi|292658785|ref|NP_001167631.1|//SH2 domain-containing protein 4A isoform b [Homo sapiens] ;gi|21361891|ref|NP_071354.2|//SH2 domain-containing protein 4A isoform a [Homo sapiens]
378884	2134	0.02	0.1	2.32193	0.205788	*	0.118989	NHLRC1	GO:0043231//intracellular membrane-bounded organelle;GO:0044444//cytoplasmic part	GO:0019787//ubiquitin-like protein transferase activity;GO:0046914//transition metal ion binding	GO:0006511//ubiquitin-dependent protein catabolic process;GO:0016567//protein ubiquitination	K10602//E3 ubiquitin-protein ligase NHLRC1 [EC:2.3.2.27]	gi|40255283|ref|NP_940988.2|//E3 ubiquitin-protein ligase NHLRC1 [Homo sapiens]
1044	1772	0.01	0.05	2.32193	0.368782	*	0.243066	CDX1	NA	NA	GO:0009653//anatomical structure morphogenesis;GO:0007275//multicellular organism development	K09312//homeobox protein CDX	gi|343960731|dbj|BAK61955.1|//homeobox protein CDX-1 [Pan troglodytes]
3284	1730	0.01	0.05	2.32193	0.368612	*	0.243066	HSD3B2	GO:0005740//mitochondrial envelope;GO:0031224//intrinsic component of membrane;GO:0005789//endoplasmic reticulum membrane;GO:0019866//organelle inner membrane	GO:0033764//steroid dehydrogenase activity, acting on the CH-OH group of donors, NAD or NADP as acceptor;GO:0016863//intramolecular oxidoreductase activity, transposing C=C bonds	GO:0006700//C21-steroid hormone biosynthetic process	K00070//3beta-hydroxy-Delta5-steroid dehydrogenase / steroid Delta-isomerase [EC:1.1.1.145 5.3.3.1]	gi|635105371|ref|XP_007975564.1|//PREDICTED: 3 beta-hydroxysteroid dehydrogenase/Delta 5-->4-isomerase type 1 [Chlorocebus sabaeus]
259236	1861	0.01	0.05	2.32193	0.36834	*	0.243066	TMIE	GO:0031224//intrinsic component of membrane	NA	GO:0042471//ear morphogenesis;GO:0050954//sensory perception of mechanical stimulus	NA	gi|686713043|ref|XP_009237377.1|//PREDICTED: LOW QUALITY PROTEIN: transmembrane inner ear expressed protein [Pongo abelii]
150248	879	0.01	0.05	2.32193	0.624384	*	0.490712	C22orf15	NA	NA	NA	NA	gi|768023521|ref|XP_005261411.2|//PREDICTED: uncharacterized protein C22orf15 isoform X8 [Homo sapiens]
51566	3318	0.01	0.05	2.32193	0.113583	*	0.0596378	ARMCX3	GO:0031224//intrinsic component of membrane	NA	NA	NA	gi|7705274|ref|NP_057691.1|//armadillo repeat-containing X-linked protein 3 [Homo sapiens]
BGI_novel_G000821	1849	0.01	0.05	2.32193	0.368171	*	0.243066	NA	GO:0005844//polysome;GO:0016281//eukaryotic translation initiation factor 4F complex	GO:0034057//RNA strand-exchange activity;GO:0003743//translation initiation factor activity;GO:0000166//nucleotide binding;GO:0033592//RNA strand annealing activity;GO:0043024//ribosomal small subunit binding	GO:0097010//eukaryotic translation initiation factor 4F complex assembly;GO:0002181//cytoplasmic translation;GO:0001731//formation of translation preinitiation complex	K03258//translation initiation factor 4B	gi|821004835|ref|XP_012365787.1|//1
120787	963	0.01	0.05	2.32193	0.623178	*	0.490712	OR52W1	GO:0031224//intrinsic component of membrane	GO:0004930//G-protein coupled receptor activity	GO:0007606//sensory perception of chemical stimulus	K04257//olfactory receptor	gi|52353272|ref|NP_001005178.1|//olfactory receptor 52W1 [Homo sapiens]
6570	2770	0.01	0.05	2.32193	0.207223	*	0.120399	SLC18A1	GO:0031224//intrinsic component of membrane;GO:0030658//transport vesicle membrane	GO:0005275//amine transmembrane transporter activity	GO:0015837//amine transport	K08155//MFS transporter, DHA1 family, solute carrier family 18 (vesicular amine transporter), member 1/2	gi|4506987|ref|NP_003044.1|//chromaffin granule amine transporter isoform a [Homo sapiens];gi|215272392|ref|NP_001135797.1|//chromaffin granule amine transporter isoform c [Homo sapiens] ;gi|725586386|ref|XP_010344414.1|//PREDICTED: chromaffin granule amine transporter isoform X1 [Saimiri boliviensis boliviensis];gi|215272390|ref|NP_001135796.1|//chromaffin granule amine transporter isoform b [Ho…
54933	1854	0.01	0.05	2.32193	0.367866	*	0.243066	RHBDL2	NA	NA	NA	K02857//rhomboid-related protein 1/2/3 [EC:3.4.21.105]	gi|754171849|ref|NP_001291675.1|//rhomboid-related protein 2 isoform 1 [Homo sapiens]
84293	1656	0.01	0.05	2.32193	0.622601	*	0.490712	FAM213A	GO:0043231//intracellular membrane-bounded organelle	NA	NA	K12581//CCR4-NOT transcription complex subunit 7/8;K11447//histone demethylase [EC:1.14.11.-];K17985//activating molecule in BECN1-regulated autophagy protein 1	gi|724939004|ref|XP_010385606.1|//PREDICTED: redox-regulatory protein FAM213A isoform X1 [Rhinopithecus roxellana];gi|148596959|ref|NP_115709.3|//redox-regulatory protein FAM213A isoform 1 precursor [Homo sapiens];gi|344925836|ref|NP_001230711.1|//redox-regulatory protein FAM213A isoform 3 precursor [Homo sapiens]
9514	1650	0.03	0.15	2.32193	0.123878	*	0.066324	GAL3ST1	GO:0012505//endomembrane system;GO:0043231//intracellular membrane-bounded organelle;GO:0016021//integral component of membrane	GO:0050694//galactose 3-O-sulfotransferase activity	GO:0006486//protein glycosylation;GO:0006681//galactosylceramide metabolic process;GO:0048232//male gamete generation;GO:0008366//axon ensheathment	K01019//galactosylceramide sulfotransferase [EC:2.8.2.11]	gi|970259848|ref|NP_001305038.1|//galactosylceramide sulfotransferase isoform 3 [Homo sapiens];gi|768026461|ref|XP_011528820.1|//PREDICTED: galactosylceramide sulfotransferase isoform X2 [Homo sapiens]
4118	859	0.01	0.05	2.32193	0.622361	*	0.490712	MAL	GO:0043231//intracellular membrane-bounded organelle;GO:0044459//plasma membrane part;GO:0016021//integral component of membrane	GO:0016504//peptidase activator activity;GO:0005198//structural molecule activity;GO:0005488//binding;GO:0022803//passive transmembrane transporter activity	GO:0012502//induction of programmed cell death;GO:0008105//asymmetric protein localization;GO:0031580//membrane raft distribution;GO:0015031//protein transport;GO:0048869//cellular developmental process;GO:0008366//axon ensheathment	NA	gi|119631112|gb|EAX10707.1|//mal, T-cell differentiation protein, isoform CRA_b [Homo sapiens]
119772	954	0.01	0.05	2.32193	0.622169	*	0.490712	OR52M1	GO:0031224//intrinsic component of membrane	GO:0004930//G-protein coupled receptor activity	GO:0023052//signaling;GO:0007606//sensory perception of chemical stimulus	K04257//olfactory receptor	gi|51921275|ref|NP_001004137.1|//olfactory receptor 52M1 [Homo sapiens]
2561	7295	0.01	0.05	2.32193	0.0721966	*	0.0356636	GABRB2	GO:0034702//ion channel complex;GO:0044459//plasma membrane part;GO:0044444//cytoplasmic part	GO:0005253//anion channel activity;GO:0005230//extracellular ligand-gated ion channel activity;GO:0016917//GABA receptor activity;GO:0005488//binding	GO:0007186//G-protein coupled receptor signaling pathway;GO:0007267//cell-cell signaling;GO:0015698//inorganic anion transport	K05181//gamma-aminobutyric acid receptor subunit beta	gi|12548785|ref|NP_068711.1|//gamma-aminobutyric acid receptor subunit beta-2 isoform 1 precursor [Homo sapiens];gi|4503865|ref|NP_000804.1|//gamma-aminobutyric acid receptor subunit beta-2 isoform 2 precursor [Homo sapiens]
158401	4717	0.02	0.1	2.32193	0.0270803	*	0.0117466	C9orf84	NA	NA	NA	NA	gi|578817104|ref|XP_006717037.1|//PREDICTED: uncharacterized protein C9orf84 isoform X2 [Homo sapiens];gi|565671740|ref|NP_001074020.2|//uncharacterized protein C9orf84 isoform 2 [Homo sapiens];gi|694936586|ref|XP_009455361.1|//PREDICTED: uncharacterized protein C9orf84 homolog [Pan troglodytes]
121273	904	0.01	0.05	2.32193	0.621402	*	0.490712	C12orf54	NA	NA	NA	NA	gi|22748699|ref|NP_689532.1|//uncharacterized protein C12orf54 [Homo sapiens]
390084	942	0.01	0.05	2.32193	0.621115	*	0.490712	OR56A5	GO:0016020//membrane	GO:0004872//receptor activity	NA	K04257//olfactory receptor	gi|225637544|ref|NP_001139505.1|//olfactory receptor 56A5 [Homo sapiens]
23281	4009	0.01	0.05	2.32193	0.061257	*	0.0295406	MTUS2	GO:0005815//microtubule organizing center;GO:0005874//microtubule	GO:0015631//tubulin binding;GO:0042802//identical protein binding	NA	NA	gi|140161498|ref|NP_001028774.2|//microtubule-associated tumor suppressor candidate 2 isoform a [Homo sapiens] ;gi|725550199|ref|XP_010335154.1|//PREDICTED: microtubule-associated tumor suppressor candidate 2 [Saimiri boliviensis boliviensis]
115795	865	0.01	0.05	2.32193	0.620637	*	0.490712	FANCD2OS	NA	NA	NA	K10891//fanconi anemia group D2 protein	gi|564348245|ref|XP_006237113.1|//PREDICTED: FANCD2 opposite strand protein isoform X1 [Rattus norvegicus]
84239	7599	0.01	0.05	2.32193	0.0721877	*	0.0356636	ATP13A4	GO:0031224//intrinsic component of membrane	GO:0042625//ATPase coupled ion transmembrane transporter activity;GO:0043169//cation binding;GO:0032559//adenyl ribonucleotide binding	GO:0009206//purine ribonucleoside triphosphate biosynthetic process;GO:0006811//ion transport	K14951//cation-transporting ATPase 13A3/4/5 [EC:3.6.3.-]	gi|66932949|ref|NP_115655.2|//probable cation-transporting ATPase 13A4 [Homo sapiens]
23316	6855	0.21	1.05	2.32193	3.03589e-23	Up	2.18432e-24	CUX2	GO:0043231//intracellular membrane-bounded organelle	GO:0003677//DNA binding;GO:0001071//nucleic acid binding transcription factor activity	GO:0006355//regulation of transcription, DNA-templated	K09313//homeobox protein cut-like	gi|116517292|ref|NP_056082.2|//homeobox protein cut-like 2 [Homo sapiens]
138307	918	0.01	0.05	2.32193	0.620017	*	0.490712	LCN8	NA	NA	GO:0051234//establishment of localization	NA	gi|62286816|sp|Q6JVE9.1|LCN8_HUMAN//RecName: Full=Epididymal-specific lipocalin-8; Flags: Precursor;gi|297685759|ref|XP_002820445.1|//PREDICTED: epididymal-specific lipocalin-8 isoform X1 [Pongo abelii]
126859	3656	0.01	0.05	2.32193	0.113504	*	0.0596378	AXDND1	NA	NA	NA	K11498//centromeric protein E;K10410//dynein light intermediate chain, axonemal;K11499//centromere protein F	gi|470611044|ref|XP_004315490.1|//PREDICTED: axonemal dynein light chain domain-containing protein 1 [Tursiops truncatus];gi|51093836|ref|NP_653297.3|//axonemal dynein light chain domain-containing protein 1 [Homo sapiens]
100287178	1593	0.01	0.05	2.32193	0.366954	*	0.243066	USP17L11	GO:0031981//nuclear lumen	GO:0070011//peptidase activity, acting on L-amino acid peptides;GO:0016790//thiolester hydrolase activity	GO:0012501//programmed cell death;GO:0019941//modification-dependent protein catabolic process	K11845//ubiquitin carboxyl-terminal hydrolase 17 [EC:3.4.19.12]	gi|378925634|ref|NP_001243783.1|//ubiquitin carboxyl-terminal hydrolase 17-like protein 11 [Homo sapiens]
92086	1066	0.01	0.05	2.32193	0.618971	*	0.490712	GGTLC1	GO:0031224//intrinsic component of membrane	GO:0016747//transferase activity, transferring acyl groups other than amino-acyl groups;GO:0005488//binding;GO:0016755//transferase activity, transferring amino-acyl groups	GO:0006749//glutathione metabolic process	K18592//gamma-glutamyltranspeptidase / glutathione hydrolase / leukotriene-C4 hydrolase [EC:2.3.2.2 3.4.19.13 3.4.19.14]	gi|578835632|ref|XP_006723725.1|//PREDICTED: gamma-glutamyltransferase light chain 1 isoform X4 [Homo sapiens]
1579	2456	0.01	0.05	2.32193	0.206941	*	0.120399	CYP4A11	GO:0043231//intracellular membrane-bounded organelle;GO:0031090//organelle membrane	GO:0016713//oxidoreductase activity, acting on paired donors, with incorporation or reduction of molecular oxygen, reduced iron-sulfur protein as one donor, and incorporation of one atom of oxygen;GO:0005506//iron ion binding	GO:0006631//fatty acid metabolic process	K07425//alkane 1-monooxygenase [EC:1.14.15.3];K17688//alkane 1-monooxygenase [EC:1.14.15.3];K17687//alkane 1-monooxygenase [EC:1.14.15.3]	gi|311259135|ref|XP_003127953.1|//PREDICTED: taurochenodeoxycholic 6 alpha-hydroxylase-like isoform X1 [Sus scrofa];gi|983173858|ref|NP_001306084.1|//cytochrome P450 4A11 isoform 2 [Homo sapiens];gi|158937242|ref|NP_000769.2|//cytochrome P450 4A11 isoform 1 [Homo sapiens];gi|767902702|ref|XP_011539129.1|//PREDICTED: cytochrome P450 4A11 isoform X2 [Homo sapiens]
140801	838	0.01	0.05	2.32193	0.618544	*	0.490712	RPL10L	GO:0043231//intracellular membrane-bounded organelle;GO:0015934//large ribosomal subunit	GO:0005198//structural molecule activity	GO:0031016//pancreas development;GO:0019080//viral gene expression;GO:0048232//male gamete generation;GO:0006412//translation	K02866//large subunit ribosomal protein L10e	gi|332842132|ref|XP_522844.3|//PREDICTED: 60S ribosomal protein L10-like [Pan troglodytes]
388553	2754	0.01	0.05	2.32193	0.501489	*	0.363444	BHMG1	NA	NA	NA	NA	gi|768012679|ref|XP_011525873.1|//PREDICTED: basic helix-loop-helix and HMG box domain-containing protein 1 isoform X1 [Homo sapiens]
3228	951	0.01	0.05	2.32193	0.618117	*	0.490712	HOXC12	NA	NA	NA	K09297//homeobox protein HoxC/D12	gi|27804315|ref|NP_776272.1|//homeobox protein Hox-C12 [Homo sapiens]
122481	3318	0.01	0.05	2.32193	0.328502	*	0.210124	AK7	GO:0044444//cytoplasmic part	GO:0032559//adenyl ribonucleotide binding;GO:0019201//nucleotide kinase activity;GO:0016776//phosphotransferase activity, phosphate group as acceptor	GO:0034641//cellular nitrogen compound metabolic process	K00939//adenylate kinase [EC:2.7.4.3]	gi|148727333|ref|NP_689540.2|//adenylate kinase 7 [Homo sapiens]
10965	1794	0.01	0.05	2.32193	0.36655	*	0.243066	ACOT2	GO:0043231//intracellular membrane-bounded organelle;GO:0044444//cytoplasmic part	GO:0005488//binding	GO:0006732//coenzyme metabolic process;GO:0006631//fatty acid metabolic process	K01068//acyl-coenzyme A thioesterase 1/2/4 [EC:3.1.2.2]	gi|148727286|ref|NP_006812.3|//acyl-coenzyme A thioesterase 2, mitochondrial [Homo sapiens];gi|578825424|ref|XP_006720070.1|//PREDICTED: acyl-coenzyme A thioesterase 2, mitochondrial isoform X1 [Homo sapiens]
340267	3515	0.01	0.05	2.32193	0.113426	*	0.0596378	COL28A1	GO:0005576//extracellular region	GO:0030414//peptidase inhibitor activity	NA	K06238//collagen, type VI, alpha	gi|675781124|ref|XP_008976988.1|//PREDICTED: collagen alpha-1(XXVIII) chain [Pan paniscus]
79841	3613	0.01	0.05	2.32193	0.32844	*	0.210124	AGBL2	GO:0044444//cytoplasmic part	GO:0046914//transition metal ion binding;GO:0008235//metalloexopeptidase activity	GO:0019538//protein metabolic process	K05840//dopamine receptor D5;K04257//olfactory receptor	gi|31657119|ref|NP_079059.2|//cytosolic carboxypeptidase 2 [Homo sapiens]
340542	840	0.01	0.05	2.32193	0.616983	*	0.490712	BEX5	GO:0044424//intracellular part	NA	NA	K12465//nerve growth factor receptor-associated protein 1	gi|61175244|ref|NP_001012996.1|//protein BEX5 [Homo sapiens]
BGI_novel_G000747	497	0.19	0.95	2.32193	0.0444833	*	0.0205778	NA	GO:0005769//early endosome;GO:0031982//vesicle	GO:0061630//ubiquitin protein ligase activity;GO:0003677//DNA binding;GO:0008270//zinc ion binding;GO:0017112//Rab guanyl-nucleotide exchange factor activity;GO:0017137//Rab GTPase binding	GO:0002686//negative regulation of leukocyte migration;GO:1900235//negative regulation of Kit signaling pathway;GO:0006612//protein targeting to membrane;GO:0046580//negative regulation of Ras protein signal transduction;GO:0048261//negative regulation of receptor-mediated endocytosis;GO:0043305//negative regulation of mast cell degranulation;GO:0016567//protein ubiquitination;GO:1900165//negativ…	K20131//Rab5 GDP/GTP exchange factor	gi|795352047|ref|XP_011931753.1|//1
9437	817	0.01	0.05	2.32193	0.615806	*	0.490712	NCR1	GO:0070603//SWI/SNF superfamily-type complex;GO:0016021//integral component of membrane	GO:0004871//signal transducer activity	GO:0046649//lymphocyte activation;GO:0001910//regulation of leukocyte mediated cytotoxicity;GO:0006952//defense response;GO:0023052//signaling	K06741//natural cytotoxicity triggering receptor 1	gi|523567563|ref|NP_004820.2|//natural cytotoxicity triggering receptor 1 isoform a precursor [Homo sapiens];gi|334358897|ref|NP_001229285.1|//natural cytotoxicity triggering receptor 1 isoform d precursor [Homo sapiens];gi|523498722|ref|NP_001138929.2|//natural cytotoxicity triggering receptor 1 isoform b precursor [Homo sapiens];gi|523498724|ref|NP_001138930.2|//natural cytotoxicity triggering …
7379	947	0.01	0.05	2.32193	0.615618	*	0.490712	UPK2	GO:0044459//plasma membrane part;GO:0016021//integral component of membrane;GO:0031227//intrinsic component of endoplasmic reticulum membrane	NA	GO:0030154//cell differentiation;GO:0032501//multicellular organismal process	K19520//uroplakin-3a	gi|5803215|ref|NP_006751.1|//uroplakin-2 precursor [Homo sapiens]
221421	962	0.01	0.05	2.32193	0.614914	*	0.490712	RSPH9	GO:0005929//cilium;GO:0043232//intracellular non-membrane-bounded organelle;GO:0005930//axoneme	NA	GO:0010927//cellular component assembly involved in morphogenesis;GO:0006928//movement of cell or subcellular component	K19757//radial spoke head protein 9	gi|301069351|ref|NP_001180270.1|//radial spoke head protein 9 homolog isoform 2 [Homo sapiens];gi|32964825|ref|NP_689945.2|//radial spoke head protein 9 homolog isoform 1 [Homo sapiens]
90525	2517	0.02	0.1	2.32193	0.123836	*	0.066324	SHF	NA	NA	NA	K19862//NCK adaptor protein 2;K07365//NCK adaptor protein 1;K04364//growth factor receptor-binding protein 2	gi|667667713|ref|NP_001288099.1|//SH2 domain-containing adapter protein F isoform d [Homo sapiens];gi|667667680|ref|NP_001288097.1|//SH2 domain-containing adapter protein F isoform a [Homo sapiens];gi|111074524|ref|NP_612365.2|//SH2 domain-containing adapter protein F isoform b [Homo sapiens]
26692	963	0.01	0.05	2.32193	0.61482	*	0.490712	OR2W1	GO:0031224//intrinsic component of membrane	GO:0004930//G-protein coupled receptor activity	GO:0007606//sensory perception of chemical stimulus	K04257//olfactory receptor	gi|13624329|ref|NP_112165.1|//olfactory receptor 2W1 [Homo sapiens]
590	2468	0.02	0.1	2.32193	0.123822	*	0.066324	BCHE	GO:0044421//extracellular region part;GO:0005635//nuclear envelope;GO:0044432//endoplasmic reticulum part	GO:0043169//cation binding;GO:0005515//protein binding	GO:0031960//response to corticosteroid;GO:0001101//response to acid chemical;GO:0031667//response to nutrient levels;GO:0017144//drug metabolic process;GO:0042439//ethanolamine-containing compound metabolic process;GO:0007611//learning or memory;GO:0050804//modulation of synaptic transmission	K01050//cholinesterase [EC:3.1.1.8]	gi|119598998|gb|EAW78592.1|//butyrylcholinesterase, isoform CRA_b [Homo sapiens];gi|632795270|gb|AHZ34327.1|//butyrylcholinesterase p.Val204Asp splice variant [Homo sapiens]
388558	3209	0.01	0.05	2.32193	0.328377	*	0.210124	ZNF808	GO:0005622//intracellular	GO:0046872//metal ion binding	NA	K09228//KRAB domain-containing zinc finger protein	gi|157167158|ref|NP_001034975.2|//zinc finger protein 808 [Homo sapiens]
1444	931	0.01	0.05	2.32193	0.613885	*	0.490712	CSHL1	NA	GO:0043169//cation binding;GO:0005102//receptor binding	GO:0023052//signaling;GO:0022414//reproductive process	K05438//growth hormone	gi|12545376|ref|NP_072101.1|//chorionic somatomammotropin hormone-like 1 isoform 1 precursor [Homo sapiens];gi|12545378|ref|NP_072102.1|//chorionic somatomammotropin hormone-like 1 isoform 4 [Homo sapiens];gi|936911193|tpe|CDW51386.1|//TPA: growth hormone B4 [Homo sapiens];gi|12545381|ref|NP_072103.1|//chorionic somatomammotropin hormone-like 1 isoform 2 precursor [Homo sapiens]
5251	6092	0.01	0.05	2.32193	0.017538	*	0.00724796	PHEX	GO:0016021//integral component of membrane	GO:0004175//endopeptidase activity;GO:0008238//exopeptidase activity;GO:0046914//transition metal ion binding	GO:0009888//tissue development;GO:0019538//protein metabolic process;GO:0007154//cell communication;GO:0043412//macromolecule modification;GO:0048731//system development	K08636//phosphate-regulating neutral endopeptidase [EC:3.4.24.-]	gi|544346322|ref|NP_001269683.1|//phosphate-regulating neutral endopeptidase isoform 2 [Homo sapiens];gi|90403592|ref|NP_000435.3|//phosphate-regulating neutral endopeptidase isoform 1 [Homo sapiens]
25789	1712	0.02	0.1	2.32193	0.328315	*	0.210124	TMEM59L	GO:0043231//intracellular membrane-bounded organelle;GO:0031224//intrinsic component of membrane;GO:0012505//endomembrane system	NA	NA	NA	gi|6912274|ref|NP_036241.1|//transmembrane protein 59-like precursor [Homo sapiens]
65999	1809	0.01	0.05	2.32193	0.365644	*	0.243066	LRRC61	NA	NA	NA	K09228//KRAB domain-containing zinc finger protein	gi|13027616|ref|NP_076431.1|//leucine-rich repeat-containing protein 61 [Homo sapiens]
102724265	2395	0.01	0.05	2.32193	0.206445	*	0.120399	LOC102724265	NA	NA	NA	NA	gi|985567394|ref|NP_001306586.1|//uncharacterized protein LOC102724265 [Homo sapiens]
645840	1165	0.01	0.05	2.32193	0.612999	*	0.490712	TXNRD3NB	GO:0043231//intracellular membrane-bounded organelle	GO:0015036//disulfide oxidoreductase activity;GO:0016209//antioxidant activity;GO:0016651//oxidoreductase activity, acting on NAD(P)H;GO:0000166//nucleotide binding;GO:0050662//coenzyme binding	GO:0006790//sulfur compound metabolic process;GO:0019725//cellular homeostasis;GO:0048232//male gamete generation;GO:0006091//generation of precursor metabolites and energy;GO:0051234//establishment of localization;GO:0048869//cellular developmental process	K00384//thioredoxin reductase (NADPH) [EC:1.8.1.9]	gi|795222947|ref|XP_011806137.1|//PREDICTED: LOW QUALITY PROTEIN: protein TXNRD3NB [Colobus angolensis palliatus]
9068	3555	0.01	0.05	2.32193	0.113373	*	0.0596378	ANGPTL1	GO:0044421//extracellular region part	GO:0005515//protein binding	GO:0007167//enzyme linked receptor protein signaling pathway	K05467//angiopoietin 4;K05465//angiopoietin 1	gi|635132289|ref|XP_007987542.1|//PREDICTED: angiopoietin-related protein 1 isoform X1 [Chlorocebus sabaeus]
27094	1835	0.01	0.05	2.32193	0.365343	*	0.243066	KCNMB3	GO:0005887//integral component of plasma membrane;GO:0005737//cytoplasm;GO:0008076//voltage-gated potassium channel complex	GO:0000287//magnesium ion binding;GO:0015459//potassium channel regulator activity;GO:0015269//calcium-activated potassium channel activity;GO:0004427//inorganic diphosphatase activity;GO:0005227//calcium activated cation channel activity;GO:0016247//channel regulator activity	GO:0009593//detection of chemical stimulus;GO:0030001//metal ion transport;GO:0001775//cell activation;GO:0019228//neuronal action potential;GO:0001508//action potential;GO:0007268//chemical synaptic transmission;GO:0071805//potassium ion transmembrane transport;GO:0007599//hemostasis;GO:0006796//phosphate-containing compound metabolic process;GO:0005513//detection of calcium ion	K04939//potassium large conductance calcium-activated channel subfamily M beta member 3	gi|821006322|ref|XP_012366255.1|//PREDICTED: calcium-activated potassium channel subunit beta-3 isoform X2 [Nomascus leucogenys];gi|25952105|ref|NP_741981.1|//calcium-activated potassium channel subunit beta-3 isoform c [Homo sapiens];gi|25952099|ref|NP_741979.1|//1;gi|675798844|ref|XP_008955625.1|//1;gi|821006324|ref|XP_012366256.1|//PREDICTED: calcium-activated potassium channel subunit beta-3 …
54456	2632	0.02	0.1	2.32193	0.274847	*	0.170672	MOV10L1	GO:0044464//cell part	GO:0046872//metal ion binding;GO:0032559//adenyl ribonucleotide binding;GO:0003724//RNA helicase activity;GO:0003676//nucleic acid binding	GO:0003006//developmental process involved in reproduction;GO:0048232//male gamete generation	K13983//putative helicase MOV10L1 [EC:3.6.4.13]	gi|255759908|ref|NP_001157577.1|//putative helicase Mov10l1 isoform 3 [Homo sapiens];gi|255759910|ref|NP_001157578.1|//putative helicase Mov10l1 isoform 4 [Homo sapiens];gi|13603891|gb|AAK31983.1|AF285604_1//MOV10-like 1 [Homo sapiens];gi|255759906|ref|NP_001157576.1|//putative helicase Mov10l1 isoform 2 [Homo sapiens]
50940	3669	0.01	0.05	2.32193	0.11336	*	0.0596378	PDE11A	GO:0044444//cytoplasmic part;GO:0043025//neuronal cell body	GO:0043169//cation binding;GO:0004114//3',5'-cyclic-nucleotide phosphodiesterase activity;GO:0016208//AMP binding;GO:0019002//GMP binding	GO:0001775//cell activation;GO:0023052//signaling;GO:0006195//purine nucleotide catabolic process;GO:0007599//hemostasis	K13298//dual 3',5'-cyclic-AMP and -GMP phosphodiesterase 11 [EC:3.1.4.17 3.1.4.35]	gi|116536087|ref|NP_001070665.1|//dual 3',5'-cyclic-AMP and -GMP phosphodiesterase 11A isoform 3 [Homo sapiens];gi|116536085|ref|NP_058649.3|//dual 3',5'-cyclic-AMP and -GMP phosphodiesterase 11A isoform 4 [Homo sapiens];gi|675733456|ref|XP_008966750.1|//PREDICTED: dual 3',5'-cyclic-AMP and -GMP phosphodiesterase 11A isoform X3 [Pan paniscus];gi|694897583|ref|XP_009442083.1|//PREDICTED: dual 3',5…
2741	1683	0.01	0.05	2.32193	0.36531	*	0.243066	GLRA1	GO:0009986//cell surface;GO:0034702//ion channel complex;GO:0044459//plasma membrane part;GO:0043227//membrane-bounded organelle	GO:0016597//amino acid binding;GO:0005237//inhibitory extracellular ligand-gated ion channel activity;GO:0004871//signal transducer activity	GO:0007186//G-protein coupled receptor signaling pathway;GO:0003012//muscle system process;GO:0008344//adult locomotory behavior;GO:0010648//negative regulation of cell communication;GO:0060078//regulation of postsynaptic membrane potential;GO:0007340//acrosome reaction;GO:0060004//reflex;GO:0050953//sensory perception of light stimulus;GO:0050905//neuromuscular process;GO:0015698//inorganic anio…	K05193//glycine receptor alpha-1	gi|744586126|ref|XP_010985573.1|//PREDICTED: glycine receptor subunit alpha-1 isoform X1 [Camelus dromedarius];gi|302565620|ref|NP_001181426.1|//glycine receptor subunit alpha-1 precursor [Macaca mulatta]
219858	933	0.01	0.05	2.32193	0.612626	*	0.490712	OR8B12	GO:0031224//intrinsic component of membrane	GO:0004930//G-protein coupled receptor activity	GO:0007606//sensory perception of chemical stimulus	K04257//olfactory receptor	gi|52353350|ref|NP_001005195.1|//olfactory receptor 8B12 [Homo sapiens]
283358	3438	0.01	0.05	2.32193	0.113347	*	0.0596378	B4GALNT3	GO:0031224//intrinsic component of membrane;GO:0000139//Golgi membrane	GO:0008376//acetylgalactosaminyltransferase activity	NA	K09656//beta-1,4-N-acetylgalactosaminyltransferase 3 [EC:2.4.1.244]	gi|71043500|ref|NP_775864.3|//beta-1,4-N-acetylgalactosaminyltransferase 3 [Homo sapiens]
445582	3440	0.01	0.05	2.32193	0.113321	*	0.0596378	POTEE	GO:0044444//cytoplasmic part	GO:0032559//adenyl ribonucleotide binding	NA	K17299//POTE ankyrin domain family protein	gi|134133226|ref|NP_001077007.1|//POTE ankyrin domain family member E [Homo sapiens]
219731	2952	0.26	1.25	2.26534	1.13216e-11	Up	1.58235e-12	PROSER2-AS1	NA	NA	NA	K15289//solute carrier family 35, member F5;K04006//decay accelerating factor;K04460//serine/threonine-protein phosphatase 5 [EC:3.1.3.16]	gi|426364009|ref|XP_004049116.1|//1;gi|119606740|gb|EAW86334.1|//hCG2017698, isoform CRA_a [Homo sapiens]
146225	914	0.05	0.24	2.26303	0.205658	*	0.118989	CMTM2	GO:0031224//intrinsic component of membrane;GO:0044421//extracellular region part	GO:0005102//receptor binding	GO:0042221//response to chemical	NA	gi|21389567|ref|NP_653274.1|//CKLF-like MARVEL transmembrane domain-containing protein 2 isoform 1 [Homo sapiens];gi|313569848|ref|NP_001186246.1|//CKLF-like MARVEL transmembrane domain-containing protein 2 isoform 2 [Homo sapiens]
154197	1910	1.07	5.09	2.25005	1.32167e-29	Up	7.42744e-31	PNLDC1	GO:0043231//intracellular membrane-bounded organelle;GO:0031224//intrinsic component of membrane	GO:0005488//binding	NA	K01148//poly(A)-specific ribonuclease [EC:3.1.13.4]	gi|472235267|ref|NP_001258791.1|//poly(A)-specific ribonuclease PARN-like domain-containing protein 1 isoform 1 [Homo sapiens]
2214	2204	0.12	0.57	2.24793	0.00019396	Up	5.53262e-05	FCGR3A	GO:0031224//intrinsic component of membrane;GO:0070062//extracellular exosome;GO:0009897//external side of plasma membrane	GO:0019865//immunoglobulin binding;GO:0004871//signal transducer activity	GO:0002682//regulation of immune system process;GO:0038096//Fc-gamma receptor signaling pathway involved in phagocytosis	K06463//low affinity immunoglobulin gamma Fc receptor III	gi|957949380|gb|ALQ33519.1|//Fc fragment of IgG low affinity IIIa receptor isoform 2, partial [Homo sapiens];gi|50726979|ref|NP_000560.5|//low affinity immunoglobulin gamma Fc region receptor III-A isoform a precursor [Homo sapiens];gi|189083836|ref|NP_001121064.1|//low affinity immunoglobulin gamma Fc region receptor III-A isoform b precursor [Homo sapiens];gi|194378676|dbj|BAG63503.1|//unnamed …
7278	1564	0.11	0.52	2.24101	0.00369098	*	0.00132334	TUBA3C	GO:0042995//cell projection;GO:0005815//microtubule organizing center	GO:0032561//guanyl ribonucleotide binding;GO:0017111//nucleoside-triphosphatase activity	GO:0006458//'de novo' protein folding;GO:0007017//microtubule-based process;GO:0043623//cellular protein complex assembly	K07374//tubulin alpha	gi|795466258|ref|XP_011890057.1|//PREDICTED: LOW QUALITY PROTEIN: tubulin alpha-3E chain [Cercocebus atys]
260429	1694	0.1	0.47	2.23266	0.00369035	*	0.00132334	PRSS33	GO:0044421//extracellular region part	GO:0004175//endopeptidase activity	GO:0019538//protein metabolic process	K09629//serine protease 33 [EC:3.4.21.-]	gi|795443347|ref|XP_011885560.1|//PREDICTED: LOW QUALITY PROTEIN: serine protease 33 [Cercocebus atys]
54843	3207	0.03	0.14	2.22239	0.0661469	*	0.0321602	SYTL2	GO:0030133//transport vesicle;GO:0019898//extrinsic component of membrane;GO:0048770//pigment granule	GO:0005515//protein binding;GO:0046914//transition metal ion binding;GO:0035091//phosphatidylinositol binding	GO:0015031//protein transport;GO:0006887//exocytosis	K17598//synaptotagmin-like protein	gi|675801433|ref|XP_008956688.1|//PREDICTED: synaptotagmin-like protein 2 isoform X1 [Pan paniscus];gi|530396914|ref|XP_005274118.1|//PREDICTED: synaptotagmin-like protein 2 isoform X13 [Homo sapiens];gi|767968374|ref|XP_011543410.1|//PREDICTED: synaptotagmin-like protein 2 isoform X7 [Homo sapiens];gi|244790020|ref|NP_001156425.1|//synaptotagmin-like protein 2 isoform i [Homo sapiens];gi|1501190…
5577	3678	0.03	0.14	2.22239	0.0420206	*	0.0192826	PRKAR2B	GO:0043234//protein complex;GO:0044425//membrane part;GO:0044444//cytoplasmic part;GO:0019866//organelle inner membrane	GO:0005515//protein binding;GO:0019887//protein kinase regulator activity;GO:0016208//AMP binding	GO:0032147//activation of protein kinase activity;GO:0030073//insulin secretion;GO:0010863//positive regulation of phospholipase C activity;GO:0015980//energy derivation by oxidation of organic compounds;GO:0032787//monocarboxylic acid metabolic process;GO:0007169//transmembrane receptor protein tyrosine kinase signaling pathway;GO:0033762//response to glucagon;GO:0022402//cell cycle process;GO:0…	K04739//cAMP-dependent protein kinase regulator	gi|47132585|ref|NP_002727.2|//cAMP-dependent protein kinase type II-beta regulatory subunit [Homo sapiens]
223117	6276	0.03	0.14	2.22239	0.000822417	Up	0.0002591	SEMA3D	GO:0044464//cell part	GO:0004871//signal transducer activity	GO:0048731//system development;GO:0048869//cellular developmental process	K06840//semaphorin 3	gi|41406086|ref|NP_689967.2|//semaphorin-3D precursor [Homo sapiens]
64219	2554	0.13	0.6	2.20645	7.01282e-05	Up	1.88649e-05	PJA1	GO:0005737//cytoplasm	GO:0061630//ubiquitin protein ligase activity;GO:0005515//protein binding;GO:0046914//transition metal ion binding;GO:0008270//zinc ion binding;GO:0003824//catalytic activity;GO:0016874//ligase activity	GO:0016567//protein ubiquitination;GO:0030163//protein catabolic process	K10633//E3 ubiquitin-protein ligase Praja1 [EC:2.3.2.27]	gi|21539663|ref|NP_071763.2|//E3 ubiquitin-protein ligase Praja-1 isoform c [Homo sapiens];gi|41281725|ref|NP_660095.1|//E3 ubiquitin-protein ligase Praja-1 isoform a [Homo sapiens]
1066	2020	1.31	6	2.1954	2.71713e-35	Up	1.22454e-36	CES1	GO:0044432//endoplasmic reticulum part	NA	GO:0042221//response to chemical	K01044//carboxylesterase 1 [EC:3.1.1.1]	gi|68508965|ref|NP_001020365.1|//liver carboxylesterase 1 isoform b precursor [Homo sapiens];gi|68508957|ref|NP_001257.4|//liver carboxylesterase 1 isoform c precursor [Homo sapiens];gi|530423536|ref|XP_005255831.1|//1;gi|68508967|ref|NP_001020366.1|//liver carboxylesterase 1 isoform a precursor [Homo sapiens]
84875	3550	0.57	2.59	2.18392	3.42963e-27	Up	2.10884e-28	PARP10	GO:0031981//nuclear lumen	GO:0016763//transferase activity, transferring pentosyl groups;GO:0005488//binding	NA	K15261//poly [ADP-ribose] polymerase 10/14/15 [EC:2.4.2.30]	gi|961525471|ref|NP_001304824.1|//poly [ADP-ribose] polymerase 10 isoform 2 [Homo sapiens]
7638	2426	0.02	0.09	2.16993	0.205809	*	0.118989	ZNF221	GO:0005622//intracellular	GO:0046872//metal ion binding	NA	K09228//KRAB domain-containing zinc finger protein	gi|157412267|ref|NP_037491.2|//zinc finger protein 221 [Homo sapiens]
64762	7048	0.02	0.09	2.16993	0.0155355	*	0.00634102	GAREM1	NA	NA	NA	K03006//DNA-directed RNA polymerase II subunit RPB1 [EC:2.7.7.6];K04574//neurofilament heavy polypeptide;K08606//meprin B [EC:3.4.24.63]	gi|12232415|ref|NP_073588.1|//GRB2-associated and regulator of MAPK protein 1 isoform 2 [Homo sapiens];gi|21740279|emb|CAD39149.1|//hypothetical protein [Homo sapiens]
6725	2402	0.02	0.09	2.16993	0.205766	*	0.118989	SRMS	NA	GO:0004713//protein tyrosine kinase activity;GO:0032559//adenyl ribonucleotide binding	GO:0006464//cellular protein modification process	K08895//tyrosine-protein kinase Srms [EC:2.7.10.2]	gi|18250298|ref|NP_543013.1|//tyrosine-protein kinase Srms [Homo sapiens]
8288	2134	1.6	7.13	2.15583	4.56928e-46	Up	1.46455e-47	EPX	GO:0070062//extracellular exosome	GO:0016209//antioxidant activity;GO:0020037//heme binding;GO:0046872//metal ion binding;GO:0005506//iron ion binding;GO:0004601//peroxidase activity;GO:0003824//catalytic activity	GO:0042743//hydrogen peroxide metabolic process;GO:0002215//defense response to nematode;GO:0032693//negative regulation of interleukin-10 production;GO:0006950//response to stress;GO:0072677//eosinophil migration;GO:0055114//oxidation-reduction process;GO:0032714//negative regulation of interleukin-5 production;GO:0006979//response to oxidative stress;GO:0098869//cellular oxidant detoxification;…	K10788//eosinophil peroxidase [EC:1.11.1.7]	gi|4503595|ref|NP_000493.1|//eosinophil peroxidase preproprotein [Homo sapiens];gi|426347352|ref|XP_004041317.1|//1
100506736	1767	0.07	0.31	2.14684	0.026429	*	0.0114319	SLFN12L	GO:0031224//intrinsic component of membrane	GO:0032559//adenyl ribonucleotide binding	NA	NA	gi|307746919|ref|NP_001182719.1|//schlafen family member 12-like [Homo sapiens]
11187	2879	0.14	0.62	2.14684	1.01082e-05	Up	2.44744e-06	PKP3	GO:0043231//intracellular membrane-bounded organelle;GO:0005913//cell-cell adherens junction	NA	GO:0009987//cellular process	K12642//plakophilin 2	gi|732663005|ref|NP_001289958.1|//plakophilin-3 isoform PKP3b [Homo sapiens];gi|6005830|ref|NP_009114.1|//plakophilin-3 isoform PKP3a [Homo sapiens]
4157	3115	1.17	5.17	2.14366	1.7093e-45	Up	5.55144e-47	MC1R	GO:0016021//integral component of membrane	GO:0004977//melanocortin receptor activity;GO:0019899//enzyme binding	GO:0007186//G-protein coupled receptor signaling pathway;GO:0006281//DNA repair;GO:0010737//protein kinase A signaling;GO:0009411//response to UV;GO:0001818//negative regulation of cytokine production;GO:0006171//cAMP biosynthetic process	K07375//tubulin beta;K04199//melanocortin 1 receptor	gi|686751676|ref|XP_009249351.1|//PREDICTED: LOW QUALITY PROTEIN: melanocyte-stimulating hormone receptor [Pongo abelii]
100996693	815	0.05	0.22	2.1375	0.328784	*	0.210124	LOC100996693	NA	NA	NA	K00907//myosin-light-chain kinase [EC:2.7.11.18];K08809//striated muscle-specific serine/threonine protein kinase [EC:2.7.11.1]	gi|558472816|ref|NP_001273740.1|//uncharacterized protein LOC100996693 [Homo sapiens]
127665	20210	0.28	1.23	2.13516	1.21619e-69	Up	2.32262e-71	ZNF648	GO:0043231//intracellular membrane-bounded organelle	GO:0046914//transition metal ion binding;GO:0003676//nucleic acid binding	NA	K09228//KRAB domain-containing zinc finger protein	gi|530594507|ref|XP_005290837.1|//1;gi|58000461|ref|NP_001009992.1|//zinc finger protein 648 [Homo sapiens]
57191	1566	0.08	0.35	2.12928	0.0264328	*	0.0114319	VN1R1	GO:0031224//intrinsic component of membrane	GO:0004930//G-protein coupled receptor activity	GO:0010033//response to organic substance	K04614//vomeronasal1 receptor	gi|675739128|ref|XP_008968008.1|//PREDICTED: LOW QUALITY PROTEIN: vomeronasal type-1 receptor 1 [Pan paniscus]
51233	1336	0.03	0.13	2.11548	0.328909	*	0.210124	DRICH1	NA	NA	NA	NA	gi|56118955|ref|NP_057533.2|//aspartate-rich protein 1 [Homo sapiens]
219537	1649	0.03	0.13	2.11548	0.205701	*	0.118989	SMTNL1	NA	NA	NA	K10314//F-box protein 39;K05699//actinin alpha 1/4;K19948//MICAL-like protein 1	gi|303304956|ref|NP_001099035.2|//smoothelin-like protein 1 [Homo sapiens]
101930452	2643	0.57	2.46	2.10962	4.22845e-19	Up	3.77788e-20	LOC101930452	NA	NA	NA	NA	gi|119608981|gb|EAW88575.1|//hCG2045490 [Homo sapiens]
8528	1688	0.24	1.03	2.10154	2.61766e-05	Up	6.6739e-06	DDO	GO:0042579//microbody	GO:0015922//aspartate oxidase activity	GO:0007610//behavior;GO:0007620//copulation;GO:0006531//aspartate metabolic process	K00272//D-aspartate oxidase [EC:1.4.3.1]	gi|40217827|ref|NP_004023.2|//D-aspartate oxidase isoform b [Homo sapiens];gi|40217815|ref|NP_003640.2|//D-aspartate oxidase isoform a [Homo sapiens]
BGI_novel_G000604	566	179.91	762.5	2.08346	0	Up	0	NA	NA	NA	NA	K02964//small subunit ribosomal protein S18e	gi|332245592|ref|XP_003271942.1|//PREDICTED: 40S ribosomal protein S18 [Nomascus leucogenys]
284194	1243	0.42	1.78	2.08342	1.43631e-06	Up	3.11948e-07	LGALS9B	GO:0044424//intracellular part	GO:0060089//molecular transducer activity;GO:0048029//monosaccharide binding	GO:0007249//I-kappaB kinase/NF-kappaB signaling	K10093//galectin-9	gi|111494237|ref|NP_001036150.1|//galectin-9B [Homo sapiens]
BGI_novel_G000410	6342	1.06	4.49	2.08265	5.38725e-78	Up	8.58448e-80	NA	NA	NA	NA	K15696//RING finger protein 113B;K17985//activating molecule in BECN1-regulated autophagy protein 1;K19721//collagen, type V/XI/XXIV/XXVII, alpha	gi|7768773|dbj|BAA95555.1|//1
BGI_novel_G000085	21230	0.14	0.59	2.07529	2.78993e-35	Up	1.26074e-36	NA	NA	NA	NA	K01528//dynamin GTPase [EC:3.6.5.5];K09100//single-minded	gi|632953368|ref|XP_007892380.1|//1
5343	3011	0.11	0.46	2.06413	0.000188237	Up	5.35906e-05	PLGLB1	GO:0044421//extracellular region part;GO:0009897//external side of plasma membrane;GO:0031091//platelet alpha granule	GO:0004175//endopeptidase activity;GO:0005515//protein binding	GO:0012502//induction of programmed cell death;GO:0030195//negative regulation of blood coagulation;GO:0007162//negative regulation of cell adhesion;GO:0009888//tissue development;GO:0001775//cell activation;GO:0042692//muscle cell differentiation;GO:0019725//cellular homeostasis;GO:0008283//cell proliferation;GO:0060706//cell differentiation involved in embryonic placenta development;GO:0019538/…	K01315//plasminogen [EC:3.4.21.7]	gi|387026|gb|AAA60113.1|//plasminogen [Homo sapiens]
6517	3159	0.06	0.25	2.05889	0.00913045	*	0.00352346	SLC2A4	GO:0012505//endomembrane system;GO:0030141//secretory granule;GO:0009986//cell surface;GO:0005770//late endosome;GO:0005798//Golgi-associated vesicle;GO:0016021//integral component of membrane;GO:0030135//coated vesicle;GO:0005886//plasma membrane	GO:0005355//glucose transmembrane transporter activity;GO:0005488//binding	GO:0033500//carbohydrate homeostasis;GO:0015758//glucose transport;GO:0045444//fat cell differentiation;GO:0010033//response to organic substance;GO:0044238//primary metabolic process	K07191//MFS transporter, SP family, solute carrier family 2 (facilitated glucose transporter), member 4	gi|4507011|ref|NP_001033.1|//solute carrier family 2, facilitated glucose transporter member 4 [Homo sapiens]
56122	3973	0.06	0.25	2.05889	0.00213172	*	0.000730714	PCDHB14	GO:0031224//intrinsic component of membrane	GO:0046872//metal ion binding	GO:0007399//nervous system development;GO:0016337//single organismal cell-cell adhesion;GO:0007267//cell-cell signaling	K16494//protocadherin beta	gi|332234736|ref|XP_003266560.1|//PREDICTED: protocadherin beta-14 isoform X1 [Nomascus leucogenys]
440335	611	0.27	1.12	2.05247	0.024487	*	0.010507	SMIM22	GO:0016021//integral component of membrane	NA	NA	NA	gi|829947696|ref|XP_012599126.1|//PREDICTED: small integral membrane protein 22 isoform X2 [Microcebus murinus];gi|359385721|ref|NP_001240719.1|//small integral membrane protein 22 isoform 1 [Homo sapiens];gi|119605669|gb|EAW85263.1|//1;gi|359385723|ref|NP_001240720.1|//small integral membrane protein 22 isoform 2 [Homo sapiens]
246100	748	0.58	2.39	2.04289	2.69872e-05	Up	6.88878e-06	CTAG1A	GO:0005815//microtubule organizing center	GO:0005488//binding	NA	K15902//EKC/KEOPS complex subunit PCC1/LAGE3	gi|685618762|ref|XP_009196814.1|//PREDICTED: cancer/testis antigen 1-like isoform X1 [Papio anubis]
100526693	3987	0.52	2.12	2.02748	5.84872e-23	Up	4.26862e-24	ARPC4-TTLL3	NA	NA	NA	K16608//tubulin monoglycylase TTLL3/8 [EC:6.3.2.-]	gi|311771694|ref|NP_001185722.1|//ARPC4-TTLL3 fusion protein [Homo sapiens]
8807	2672	0.17	0.69	2.02106	1.56821e-05	Up	3.8857e-06	IL18RAP	NA	NA	NA	K05174//interleukin 18 receptor accessory protein	gi|4504657|ref|NP_003844.1|//interleukin-18 receptor accessory protein precursor [Homo sapiens]
387082	702	0.19	0.77	2.01886	0.042015	*	0.0192826	SUMO4	NA	NA	NA	K12160//small ubiquitin-related modifier	gi|426354857|ref|XP_004044859.1|//PREDICTED: small ubiquitin-related modifier 4 [Gorilla gorilla gorilla]
23584	1216	0.01	0.04	2	0.631667	*	0.490712	VSIG2	GO:0016021//integral component of membrane	NA	NA	K06791//immunoglobulin superfamily, member 11	gi|767969918|ref|XP_011541029.1|//PREDICTED: V-set and immunoglobulin domain-containing protein 2 isoform X1 [Homo sapiens]
782	3742	0.07	0.28	2	0.00134087	*	0.000441274	CACNB1	GO:0005783//endoplasmic reticulum;GO:0042383//sarcolemma;GO:0034704//calcium channel complex;GO:0005886//plasma membrane	GO:0005245//voltage-gated calcium channel activity;GO:0005262//calcium channel activity;GO:0005488//binding	GO:0006605//protein targeting;GO:0032412//regulation of ion transmembrane transporter activity;GO:0006816//calcium ion transport;GO:0006935//chemotaxis	K04862//voltage-dependent calcium channel beta-1	gi|179802|gb|AAA35631.1|//voltage-dependent calcium channel beta-1 subunit [Homo sapiens];gi|40804468|ref|NP_000714.3|//voltage-dependent L-type calcium channel subunit beta-1 isoform 1 [Homo sapiens];gi|179804|gb|AAA35632.1|//voltage-dependent calcium channel beta-1 subunit [Homo sapiens]
100129792	3491	0.01	0.04	2	0.207723	*	0.120399	CCDC152	NA	NA	NA	K17985//activating molecule in BECN1-regulated autophagy protein 1;K01064//wingless-type MMTV integration site family, member 9	gi|71052195|gb|AAH39102.1|//CCDC152 protein, partial [Homo sapiens]
138803	1044	0.01	0.04	2	0.630729	*	0.490712	OR13C3	GO:0031224//intrinsic component of membrane	GO:0004930//G-protein coupled receptor activity	GO:0007606//sensory perception of chemical stimulus	K04257//olfactory receptor	gi|50233846|ref|NP_001001961.1|//olfactory receptor 13C3 [Homo sapiens]
1088	2333	0.07	0.28	2	0.0100131	*	0.00390306	CEACAM8	GO:0044421//extracellular region part;GO:0016021//integral component of membrane	NA	GO:0002376//immune system process	K06499//carcinoembryonic antigen-related cell adhesion molecule	gi|21314600|ref|NP_001807.2|//carcinoembryonic antigen-related cell adhesion molecule 8 precursor [Homo sapiens]
92960	1061	0.01	0.04	2	0.630631	*	0.490712	PEX11G	GO:0031224//intrinsic component of membrane;GO:0044439//peroxisomal part	NA	NA	K13353//peroxin-11C	gi|18087833|ref|NP_542393.1|//peroxisomal membrane protein 11C isoform 1 [Homo sapiens];gi|395627636|ref|NP_001257468.1|//peroxisomal membrane protein 11C isoform 2 [Homo sapiens]
340980	1008	0.01	0.04	2	0.630089	*	0.490712	OR52B6	GO:0031224//intrinsic component of membrane	GO:0004930//G-protein coupled receptor activity	GO:0007606//sensory perception of chemical stimulus	K04257//olfactory receptor	gi|148229439|ref|NP_001005162.2|//olfactory receptor 52B6 [Homo sapiens]
51186	1020	0.01	0.04	2	0.629941	*	0.490712	TCEAL9	NA	GO:0005515//protein binding	NA	NA	gi|10047100|ref|NP_057387.1|//WW domain-binding protein 5 [Homo sapiens]
2697	3169	0.01	0.04	2	0.207679	*	0.120399	GJA1	GO:0005921//gap junction;GO:0005770//late endosome;GO:0005913//cell-cell adherens junction;GO:0016021//integral component of membrane;GO:0031966//mitochondrial membrane;GO:0000139//Golgi membrane;GO:0000323//lytic vacuole	GO:0019904//protein domain specific binding;GO:0060089//molecular transducer activity;GO:0022829//wide pore channel activity;GO:0022891//substrate-specific transmembrane transporter activity	GO:0007043//cell-cell junction assembly;GO:0016477//cell migration;GO:0003012//muscle system process;GO:0002064//epithelial cell development;GO:0003143//embryonic heart tube morphogenesis;GO:0042246//tissue regeneration;GO:0043009//chordate embryonic development;GO:0009628//response to abiotic stimulus;GO:0008283//cell proliferation;GO:0015868//purine ribonucleotide transport;GO:0016202//regulati…	K07372//gap junction protein, alpha 1	gi|795169241|ref|XP_011798343.1|//PREDICTED: LOW QUALITY PROTEIN: gap junction alpha-1 protein [Colobus angolensis palliatus]
140686	1000	0.01	0.04	2	0.629597	*	0.490712	WFDC3	NA	GO:0004866//endopeptidase inhibitor activity	NA	K17106//whey acidic protein;K12864//beta-catenin-like protein 1	gi|768015934|ref|XP_011526855.1|//PREDICTED: WAP four-disulfide core domain protein 3 isoform X4 [Homo sapiens]
255631	6500	0.01	0.04	2	0.123934	*	0.066324	COL24A1	GO:0005576//extracellular region	NA	NA	K19721//collagen, type V/XI/XXIV/XXVII, alpha	gi|109658810|gb|AAI17171.1|//Collagen, type XXIV, alpha 1 [Homo sapiens]
53637	2351	0.01	0.04	2	0.369566	*	0.243066	S1PR5	GO:0016020//membrane	GO:0004930//G-protein coupled receptor activity	NA	K04295//sphingosine 1-phosphate receptor 5	gi|426387176|ref|XP_004060050.1|//PREDICTED: sphingosine 1-phosphate receptor 5 isoform 3 [Gorilla gorilla gorilla];gi|426387172|ref|XP_004060048.1|//PREDICTED: sphingosine 1-phosphate receptor 5 isoform 1 [Gorilla gorilla gorilla]
140803	8250	0.01	0.04	2	0.181921	*	0.102965	TRPM6	GO:0031224//intrinsic component of membrane	GO:0043169//cation binding;GO:0032559//adenyl ribonucleotide binding;GO:0004672//protein kinase activity;GO:0005261//cation channel activity	GO:0006810//transport;GO:0006464//cellular protein modification process;GO:0042221//response to chemical	K04981//transient receptor potential cation channel subfamily M member 6 [EC:2.7.11.1]	gi|18921093|ref|NP_060132.3|//transient receptor potential cation channel subfamily M member 6 isoform a [Homo sapiens];gi|293597574|ref|NP_001170782.1|//transient receptor potential cation channel subfamily M member 6 isoform c [Homo sapiens];gi|293597572|ref|NP_001170781.1|//transient receptor potential cation channel subfamily M member 6 isoform b [Homo sapiens]
56	1132	0.01	0.04	2	0.629302	*	0.490712	ACRV1	GO:0030141//secretory granule;GO:0031410//cytoplasmic vesicle;GO:0001669//acrosomal vesicle	NA	GO:0007275//multicellular organism development;GO:0032501//multicellular organismal process	K09643//transmembrane protease serine 13;K00326//cytochrome-b5 reductase [EC:1.6.2.2];K06792//aggrecan 1	gi|1042052|gb|AAB34930.1|//1;gi|4501879|ref|NP_001603.1|//acrosomal protein SP-10 isoform a precursor [Homo sapiens];gi|9955929|ref|NP_064492.1|//acrosomal protein SP-10 isoform c precursor [Homo sapiens];gi|9955927|ref|NP_064454.1|//acrosomal protein SP-10 isoform b precursor [Homo sapiens];gi|9955931|ref|NP_064493.1|//acrosomal protein SP-10 isoform d precursor [Homo sapiens]
171169	978	0.01	0.04	2	0.627638	*	0.490712	SPACA4	GO:0031224//intrinsic component of membrane;GO:0030141//secretory granule	NA	GO:0009987//cellular process	K19894//sperm acrosome membrane-associated protein 4	gi|19424138|ref|NP_598005.1|//sperm acrosome membrane-associated protein 4 precursor [Homo sapiens]
1544	3127	0.01	0.04	2	0.502628	*	0.363444	CYP1A2	GO:0043231//intracellular membrane-bounded organelle;GO:0031090//organelle membrane	GO:0005515//protein binding;GO:0005506//iron ion binding;GO:0033695//oxidoreductase activity, acting on CH or CH2 groups, quinone or similar compound as acceptor;GO:0016712//oxidoreductase activity, acting on paired donors, with incorporation or reduction of molecular oxygen, reduced flavin or flavoprotein as one donor, and incorporation of one atom of oxygen	GO:0042493//response to drug;GO:0042743//hydrogen peroxide metabolic process;GO:0009404//toxin metabolic process;GO:0006730//one-carbon metabolic process;GO:0017144//drug metabolic process;GO:0030323//respiratory tube development;GO:0015980//energy derivation by oxidation of organic compounds;GO:0008202//steroid metabolic process;GO:0019752//carboxylic acid metabolic process;GO:0033013//tetrapyrr…	K07409//cytochrome P450 family 1 subfamily A polypeptide 2 [EC:1.14.14.1]	gi|73915100|ref|NP_000752.2|//cytochrome P450 1A2 [Homo sapiens]
151242	1078	0.01	0.04	2	0.62754	*	0.490712	PPP1R1C	GO:0044424//intracellular part	GO:0019212//phosphatase inhibitor activity	GO:0023052//signaling	K17549//protein phosphatase 1 regulatory subunit 1C	gi|505771867|ref|XP_004601263.1|//PREDICTED: protein phosphatase 1 regulatory subunit 1C [Sorex araneus];gi|387527997|ref|NP_001248353.1|//protein phosphatase 1 regulatory subunit 1C isoform 1 [Homo sapiens];gi|795531152|ref|XP_011902574.1|//PREDICTED: protein phosphatase 1 regulatory subunit 1C isoform X1 [Cercocebus atys]
728262	1275	0.01	0.04	2	0.627492	*	0.490712	FAM157A	NA	NA	NA	K08864//tousled-like kinase [EC:2.7.11.1]	gi|223646109|ref|NP_001138720.1|//putative protein FAM157A [Homo sapiens]
389400	1911	0.01	0.04	2	0.369123	*	0.243066	GFRAL	GO:0031224//intrinsic component of membrane	GO:0004871//signal transducer activity	GO:0043066//negative regulation of apoptotic process	K01368//cathepsin S [EC:3.4.22.27];K17776//metaxin;K19895//GDNF family receptor alpha 1	gi|148231468|ref|NP_997293.2|//GDNF family receptor alpha-like precursor [Homo sapiens]
158584	2039	0.01	0.04	2	0.369054	*	0.243066	FAAH2	GO:0031224//intrinsic component of membrane	GO:0016879//ligase activity, forming carbon-nitrogen bonds	NA	K19176//fatty acid amide hydrolase 2 [EC:3.5.1.99]	gi|195972892|ref|NP_777572.2|//fatty-acid amide hydrolase 2 [Homo sapiens]
53820	1910	0.01	0.04	2	0.368952	*	0.243066	RIPPLY3	GO:0043231//intracellular membrane-bounded organelle	NA	NA	K12581//CCR4-NOT transcription complex subunit 7/8;K17985//activating molecule in BECN1-regulated autophagy protein 1	gi|119630135|gb|EAX09730.1|//Down syndrome critical region gene 6, isoform CRA_b [Homo sapiens];gi|9506557|ref|NP_061835.1|//protein ripply3 [Homo sapiens]
257019	5059	0.03	0.12	2	0.0244835	*	0.010507	FRMD3	GO:0043231//intracellular membrane-bounded organelle;GO:0031224//intrinsic component of membrane;GO:0043232//intracellular non-membrane-bounded organelle	GO:0005515//protein binding	NA	K18037//tyrosine-protein phosphatase non-receptor type 4 [EC:3.1.3.48];K06107//erythrocyte membrane protein band 4.1;K06082//FERM, RhoGEF and pleckstrin domain protein 2	gi|350276216|ref|NP_001231889.1|//FERM domain-containing protein 3 isoform 3 [Homo sapiens];gi|350276220|ref|NP_001231891.1|//FERM domain-containing protein 3 isoform 5 [Homo sapiens];gi|350276212|ref|NP_001231888.1|//FERM domain-containing protein 3 isoform 2 [Homo sapiens];gi|117500790|ref|NP_777598.3|//FERM domain-containing protein 3 isoform 1 [Homo sapiens];gi|350276218|ref|NP_001231890.1|//…
91977	3493	0.01	0.04	2	0.502501	*	0.363444	MYOZ3	GO:0030016//myofibril	GO:0005488//binding	NA	K01064//wingless-type MMTV integration site family, member 9	gi|171184445|ref|NP_588612.2|//myozenin-3 [Homo sapiens]
114960	2058	0.09	0.36	2	0.00975387	*	0.00379192	TSGA13	NA	NA	NA	K12581//CCR4-NOT transcription complex subunit 7/8;K17267//coatomer subunit gamma;K15289//solute carrier family 35, member F5;K04613//vomeronasal 2 receptor	gi|16418411|ref|NP_443165.1|//testis-specific gene 13 protein [Homo sapiens]
101927322	1215	0.01	0.04	2	0.62642	*	0.490712	LOC101927322	NA	NA	NA	NA	gi|584593187|ref|NP_001276896.1|//uncharacterized protein LOC101927322 [Homo sapiens]
425054	1183	0.01	0.04	2	0.993872	*	0.990668	VCX3B	NA	NA	NA	NA	gi|156360705|ref|XP_001625166.1|//predicted protein [Nematostella vectensis]
27145	8109	0.01	0.04	2	0.00929012	*	0.00359016	FILIP1	GO:0005856//cytoskeleton;GO:0005737//cytoplasm	NA	NA	K02927//large subunit ribosomal protein L40e;K15289//solute carrier family 35, member F5;K18626//trichohyalin;K01064//wingless-type MMTV integration site family, member 9;K20478//golgin subfamily B member 1	gi|585420407|ref|NP_001276916.1|//filamin-A-interacting protein 1 isoform 1 [Homo sapiens];gi|664805973|ref|NP_001287795.1|//filamin-A-interacting protein 1 isoform 3 [Homo sapiens];gi|767896552|ref|XP_011506841.1|//PREDICTED: putative uncharacterized protein encoded by LINC00596, partial [Homo sapiens]
4939	2123	0.01	0.04	2	0.368544	*	0.243066	OAS2	GO:0043231//intracellular membrane-bounded organelle	GO:0032559//adenyl ribonucleotide binding;GO:0016772//transferase activity, transferring phosphorus-containing groups;GO:0003676//nucleic acid binding	GO:0034641//cellular nitrogen compound metabolic process;GO:0002376//immune system process;GO:0019221//cytokine-mediated signaling pathway	K14216//2'-5'-oligoadenylate synthetase [EC:2.7.7.84]	gi|74229021|ref|NP_001027903.1|//2'-5'-oligoadenylate synthase 2 isoform 3 [Homo sapiens];gi|119618432|gb|EAW98026.1|//2'-5'-oligoadenylate synthetase 2, 69/71kDa, isoform CRA_a [Homo sapiens];gi|74229017|ref|NP_002526.2|//2'-5'-oligoadenylate synthase 2 isoform 2 [Homo sapiens]
25928	1883	0.01	0.04	2	0.36851	*	0.243066	SOSTDC1	GO:0044421//extracellular region part	NA	GO:0030509//BMP signaling pathway;GO:0042476//odontogenesis	K16834//sclerostin	gi|512954590|ref|XP_004839656.1|//PREDICTED: sclerostin domain-containing protein 1 [Heterocephalus glaber]
1946	5335	0.02	0.08	2	0.102513	*	0.0529586	EFNA5	GO:0044421//extracellular region part;GO:0044459//plasma membrane part;GO:0031225//anchored component of membrane	GO:0005102//receptor binding	GO:0007154//cell communication;GO:0007411//axon guidance;GO:0007417//central nervous system development	K05462//ephrin-A	gi|620952369|ref|XP_001513524.2|//PREDICTED: ephrin-A5 isoform X1 [Ornithorhynchus anatinus]
51176	3620	0.02	0.08	2	0.181901	*	0.102965	LEF1	GO:0043231//intracellular membrane-bounded organelle;GO:0043234//protein complex	GO:0003707//steroid hormone receptor activity;GO:0035258//steroid hormone receptor binding;GO:0019904//protein domain specific binding;GO:0043565//sequence-specific DNA binding;GO:0044212//transcription regulatory region DNA binding;GO:0004869//cysteine-type endopeptidase inhibitor activity;GO:0001071//nucleic acid binding transcription factor activity	GO:0016477//cell migration;GO:0030178//negative regulation of Wnt signaling pathway;GO:0007162//negative regulation of cell adhesion;GO:0001503//ossification;GO:0016049//cell growth;GO:0043921//modulation by host of viral transcription;GO:0002763//positive regulation of myeloid leukocyte differentiation;GO:0032091//negative regulation of protein binding;GO:0001818//negative regulation of cytokine…	K04492//lymphoid enhancer-binding factor 1	gi|694908428|ref|XP_009446383.1|//PREDICTED: lymphoid enhancer-binding factor 1 isoform X2 [Pan troglodytes];gi|694908445|ref|XP_009446390.1|//PREDICTED: lymphoid enhancer-binding factor 1 isoform X12 [Pan troglodytes];gi|694908426|ref|XP_009446382.1|//PREDICTED: lymphoid enhancer-binding factor 1 isoform X1 [Pan troglodytes]
152503	4213	0.01	0.04	2	0.328752	*	0.210124	SH3D19	NA	NA	NA	K20045//intersectin	gi|767931161|ref|XP_011529950.1|//PREDICTED: SH3 domain-containing protein 19 isoform X4 [Homo sapiens];gi|426345681|ref|XP_004040532.1|//PREDICTED: SH3 domain-containing protein 19 isoform 3 [Gorilla gorilla gorilla];gi|966945300|ref|XP_014994820.1|//PREDICTED: SH3 domain-containing protein 19 isoform X3 [Macaca mulatta]
BGI_novel_G000223	925	0.01	0.04	2	0.993629	*	0.990668	NA	NA	NA	NA	K04985//polycystin 1	gi|194388380|dbj|BAG65574.1|//1
4684	5977	0.01	0.04	2	0.0328896	*	0.0146325	NCAM1	GO:0012505//endomembrane system;GO:0031224//intrinsic component of membrane;GO:0009986//cell surface;GO:0044297//cell body;GO:0043005//neuron projection	NA	GO:0016337//single organismal cell-cell adhesion;GO:0009967//positive regulation of signal transduction;GO:0019221//cytokine-mediated signaling pathway;GO:0006935//chemotaxis	K06491//neural cell adhesion molecule	gi|115529482|ref|NP_851996.2|//neural cell adhesion molecule 1 isoform 2 precursor [Homo sapiens];gi|62088466|dbj|BAD92680.1|//Neural cell adhesion molecule 1, 120 kDa isoform precursor variant [Homo sapiens];gi|94420689|ref|NP_000606.3|//neural cell adhesion molecule 1 isoform 1 precursor [Homo sapiens];gi|336285440|ref|NP_001229536.1|//neural cell adhesion molecule 1 isoform 5 precursor [Homo s…
144423	2823	0.01	0.04	2	0.502248	*	0.363444	GLT1D1	NA	GO:0016740//transferase activity	GO:0008152//metabolic process	NA	gi|767973302|ref|XP_011536258.1|//PREDICTED: glycosyltransferase 1 domain-containing protein 1 isoform X1 [Homo sapiens];gi|21389559|ref|NP_653270.1|//glycosyltransferase 1 domain-containing protein 1 precursor [Homo sapiens]
222642	831	0.04	0.16	2	0.502079	*	0.363444	TSPO2	GO:0043231//intracellular membrane-bounded organelle;GO:0044425//membrane part	GO:0032934//sterol binding	NA	K05770//benzodiazapine receptor	gi|119624413|gb|EAX04008.1|//benzodiazapine receptor (peripheral)-like 1, partial [Homo sapiens]
7345	1141	0.01	0.04	2	0.623853	*	0.490712	UCHL1	GO:0016020//membrane;GO:0031981//nuclear lumen;GO:0044297//cell body;GO:0044444//cytoplasmic part;GO:0043005//neuron projection	GO:0004175//endopeptidase activity;GO:0008238//exopeptidase activity;GO:0016790//thiolester hydrolase activity;GO:0032182//ubiquitin-like protein binding;GO:0031690//adrenergic receptor binding	GO:0070646//protein modification by small protein removal;GO:0008088//axo-dendritic transport;GO:0008344//adult locomotory behavior;GO:0007154//cell communication;GO:0019941//modification-dependent protein catabolic process;GO:0043405//regulation of MAP kinase activity;GO:0007631//feeding behavior;GO:0050877//neurological system process	K05611//ubiquitin carboxyl-terminal hydrolase L1 [EC:3.4.19.12]	gi|635137765|ref|XP_008015745.1|//PREDICTED: ubiquitin carboxyl-terminal hydrolase isozyme L1 [Chlorocebus sabaeus]
253461	8398	0.01	0.04	2	0.155278	*	0.0859496	ZBTB38	GO:0031981//nuclear lumen	GO:0046914//transition metal ion binding;GO:0001071//nucleic acid binding transcription factor activity;GO:0003676//nucleic acid binding	GO:0006357//regulation of transcription from RNA polymerase II promoter	K10510//zinc finger and BTB domain-containing protein 38	gi|767926181|ref|XP_011510909.1|//PREDICTED: zinc finger and BTB domain-containing protein 38 isoform X2 [Homo sapiens]
55576	8266	0.01	0.04	2	0.00928719	*	0.00359016	STAB2	GO:0044424//intracellular part;GO:0009986//cell surface;GO:0016021//integral component of membrane	GO:0015036//disulfide oxidoreductase activity;GO:0030169//low-density lipoprotein particle binding;GO:0004888//transmembrane signaling receptor activity;GO:0005539//glycosaminoglycan binding	GO:0006952//defense response;GO:0006897//endocytosis;GO:0048646//anatomical structure formation involved in morphogenesis	K19013//stabilin-2	gi|61743980|ref|NP_060034.9|//stabilin-2 precursor [Homo sapiens]
390066	1065	0.01	0.04	2	0.623226	*	0.490712	OR52D1	GO:0031224//intrinsic component of membrane	GO:0004930//G-protein coupled receptor activity	GO:0007166//cell surface receptor signaling pathway;GO:0007606//sensory perception of chemical stimulus	K04257//olfactory receptor	gi|52353332|ref|NP_001005163.1|//olfactory receptor 52D1 [Homo sapiens]
392509	1132	0.01	0.04	2	0.623034	*	0.490712	ARL13A	NA	GO:0032561//guanyl ribonucleotide binding	NA	K07961//ADP-ribosylation factor-like protein 13	gi|795249176|ref|XP_011809946.1|//PREDICTED: ADP-ribosylation factor-like protein 13A [Colobus angolensis palliatus];gi|308153411|sp|Q5H913.2|AR13A_HUMAN//RecName: Full=ADP-ribosylation factor-like protein 13A
51438	2008	0.01	0.04	2	0.367832	*	0.243066	MAGEC2	GO:0043231//intracellular membrane-bounded organelle	NA	NA	K12464//melanoma-associated antigen D1	gi|48146453|emb|CAG33449.1|//MAGEE1 [Homo sapiens]
BGI_novel_G000573	982	0.01	0.04	2	0.622889	*	0.490712	NA	GO:0070062//extracellular exosome;GO:0005829//cytosol;GO:0016021//integral component of membrane;GO:0005739//mitochondrion	GO:0004622//lysophospholipase activity;GO:0005515//protein binding;GO:0008474//palmitoyl-(protein) hydrolase activity	GO:0006631//fatty acid metabolic process;GO:0002084//protein depalmitoylation;GO:0042997//negative regulation of Golgi to plasma membrane protein transport;GO:0050999//regulation of nitric-oxide synthase activity	K06128//lysophospholipase I [EC:3.1.1.5]	gi|525342604|ref|NP_001266288.1|//1
57522	8529	0.01	0.04	2	0.115751	*	0.0610434	SRGAP1	GO:0044444//cytoplasmic part	GO:0017016//Ras GTPase binding	GO:0048870//cell motility;GO:0009966//regulation of signal transduction;GO:0006935//chemotaxis;GO:0007265//Ras protein signal transduction	K07526//SLIT-ROBO Rho GTPase activating protein	gi|44917604|ref|NP_065813.1|//SLIT-ROBO Rho GTPase-activating protein 1 [Homo sapiens];gi|530400607|ref|XP_005269099.1|//PREDICTED: SLIT-ROBO Rho GTPase-activating protein 1 isoform X1 [Homo sapiens]
BGI_novel_G000508	967	0.27	1.08	2	0.0021321	*	0.000730714	NA	NA	NA	NA	K09228//KRAB domain-containing zinc finger protein	gi|355755786|gb|EHH59533.1|//hypothetical protein EGM_09670, partial [Macaca fascicularis]
56124	3422	0.01	0.04	2	0.20718	*	0.120399	PCDHB12	GO:0016021//integral component of membrane	GO:0046872//metal ion binding	GO:0016337//single organismal cell-cell adhesion;GO:0048731//system development	K16494//protocadherin beta	gi|9256606|ref|NP_061755.1|//protocadherin beta-12 precursor [Homo sapiens]
147710	1001	0.01	0.04	2	0.621833	*	0.490712	IGSF23	NA	NA	NA	K06499//carcinoembryonic antigen-related cell adhesion molecule	gi|768006609|ref|XP_011524777.1|//PREDICTED: immunoglobulin superfamily member 23 isoform X2 [Homo sapiens]
10886	1941	0.01	0.04	2	0.367561	*	0.243066	NPFFR2	GO:0005856//cytoskeleton;GO:0016021//integral component of membrane	GO:0008528//G-protein coupled peptide receptor activity	GO:0007166//cell surface receptor signaling pathway;GO:0009628//response to abiotic stimulus	K08375//neuropeptide FF receptor 2	gi|221316654|ref|NP_004876.2|//neuropeptide FF receptor 2 isoform 1 [Homo sapiens];gi|221316652|ref|NP_001138228.1|//neuropeptide FF receptor 2 isoform 3 [Homo sapiens]
23414	4507	0.01	0.04	2	0.328659	*	0.210124	ZFPM2	GO:0031981//nuclear lumen	GO:0005515//protein binding;GO:0046914//transition metal ion binding;GO:0003712//transcription cofactor activity;GO:0003676//nucleic acid binding	GO:0014706//striated muscle tissue development;GO:0006357//regulation of transcription from RNA polymerase II promoter;GO:0030154//cell differentiation;GO:0007599//hemostasis;GO:0043009//chordate embryonic development;GO:0030323//respiratory tube development	K17442//zinc finger protein ZFPM2	gi|223890230|ref|NP_036214.2|//zinc finger protein ZFPM2 [Homo sapiens]
144347	2160	0.01	0.04	2	0.367527	*	0.243066	RFLNA	NA	NA	NA	NA	gi|212276507|sp|Q6ZTI6.3|F101A_HUMAN//RecName: Full=Filamin-interacting protein FAM101A; AltName: Full=Regulator of filamin protein A; Short=RefilinA
4993	1036	0.01	0.04	2	0.621498	*	0.490712	OR2C1	GO:0031224//intrinsic component of membrane;GO:0044444//cytoplasmic part	GO:0004930//G-protein coupled receptor activity	GO:0007606//sensory perception of chemical stimulus	K04257//olfactory receptor	gi|118442843|ref|NP_036500.2|//olfactory receptor 2C1 [Homo sapiens]
342909	4368	0.01	0.04	2	0.113544	*	0.0596378	ZNF284	GO:0043231//intracellular membrane-bounded organelle	GO:0046914//transition metal ion binding;GO:0003676//nucleic acid binding	GO:0006351//transcription, DNA-templated	K09228//KRAB domain-containing zinc finger protein	gi|83716019|ref|NP_001032902.1|//zinc finger protein 284 [Homo sapiens]
838	1023	0.01	0.04	2	0.620447	*	0.490712	CASP5	GO:0044464//cell part	GO:0004175//endopeptidase activity;GO:0005488//binding	GO:0009612//response to mechanical stimulus;GO:0019538//protein metabolic process;GO:0006915//apoptotic process	K04395//caspase 5 [EC:3.4.22.58]	gi|767970656|ref|XP_011541322.1|//PREDICTED: caspase-5 isoform X1 [Homo sapiens];gi|209870069|ref|NP_004338.3|//caspase-5 isoform a precursor [Homo sapiens];gi|209870071|ref|NP_001129581.1|//caspase-5 isoform b precursor [Homo sapiens];gi|209870079|ref|NP_001129584.1|//caspase-5 isoform f precursor [Homo sapiens]
43	2012	0.01	0.04	2	0.706007	*	0.611068	ACHE	GO:0031224//intrinsic component of membrane;GO:0043231//intracellular membrane-bounded organelle;GO:0044459//plasma membrane part;GO:0044444//cytoplasmic part;GO:0005604//basement membrane	GO:0042802//identical protein binding;GO:0042165//neurotransmitter binding;GO:0043236//laminin binding	GO:0007399//nervous system development;GO:0001881//receptor recycling;GO:0001649//osteoblast differentiation;GO:0048513//animal organ development;GO:0006950//response to stress;GO:0006581//acetylcholine catabolic process;GO:0006259//DNA metabolic process;GO:0007271//synaptic transmission, cholinergic;GO:0009100//glycoprotein metabolic process;GO:0048522//positive regulation of cellular process;GO…	K01049//acetylcholinesterase [EC:3.1.1.7]	gi|795174001|ref|XP_011799331.1|//PREDICTED: acetylcholinesterase isoform X1 [Colobus angolensis palliatus];gi|540344531|ref|NP_001269378.1|//acetylcholinesterase isoform 3 precursor [Homo sapiens];gi|767947843|ref|XP_011514527.1|//PREDICTED: acetylcholinesterase isoform X2 [Homo sapiens];gi|694923078|ref|XP_009452108.1|//PREDICTED: acetylcholinesterase isoform X3 [Pan troglodytes]
1292	3461	0.01	0.04	2	0.5017	*	0.363444	COL6A2	GO:0031012//extracellular matrix;GO:0044464//cell part	GO:0005515//protein binding;GO:0005198//structural molecule activity	GO:0007155//cell adhesion;GO:0006935//chemotaxis;GO:0043062//extracellular structure organization	K06238//collagen, type VI, alpha	gi|115527070|ref|NP_478055.2|//collagen alpha-2(VI) chain isoform 2C2a' precursor [Homo sapiens];gi|115527066|ref|NP_478054.2|//collagen alpha-2(VI) chain isoform 2C2a precursor [Homo sapiens];gi|115527062|ref|NP_001840.3|//collagen alpha-2(VI) chain isoform 2C2 precursor [Homo sapiens]
55195	3093	0.01	0.04	2	0.207071	*	0.120399	C14orf105	NA	NA	NA	K17776//metaxin;K11447//histone demethylase [EC:1.14.11.-];K17985//activating molecule in BECN1-regulated autophagy protein 1;K15696//RING finger protein 113B	gi|545688828|ref|NP_001269986.1|//uncharacterized protein C14orf105 isoform 3 [Homo sapiens];gi|545686671|ref|NP_001269985.1|//uncharacterized protein C14orf105 isoform 1 [Homo sapiens];gi|190341089|ref|NP_060638.2|//uncharacterized protein C14orf105 isoform 2 [Homo sapiens];gi|530404086|ref|XP_005267866.1|//PREDICTED: uncharacterized protein C14orf105 isoform X4 [Homo sapiens]
1109	1192	0.01	0.04	2	0.619208	*	0.490712	AKR1C4	GO:0044444//cytoplasmic part	GO:0047023//androsterone dehydrogenase activity;GO:0008028//monocarboxylic acid transmembrane transporter activity	GO:0006694//steroid biosynthetic process;GO:0015718//monocarboxylic acid transport	K00037//3alpha-hydroxysteroid 3-dehydrogenase / chlordecone reductase [EC:1.1.1.50 1.1.1.357 1.1.1.225]	gi|325652083|ref|NP_001809.3|//aldo-keto reductase family 1 member C4 [Homo sapiens]
90293	3121	0.01	0.04	2	0.20692	*	0.120399	KLHL13	GO:0031461//cullin-RING ubiquitin ligase complex	GO:0019787//ubiquitin-like protein transferase activity	GO:0000087//mitotic M phase;GO:0032446//protein modification by small protein conjugation	K10447//kelch-like protein 9/13	gi|269973865|ref|NP_001161772.1|//kelch-like protein 13 isoform c [Homo sapiens] ;gi|269973863|ref|NP_001161771.1|//kelch-like protein 13 isoform b [Homo sapiens] ;gi|967506867|ref|XP_014983548.1|//PREDICTED: kelch-like protein 13 isoform X2 [Macaca mulatta];gi|982323133|ref|XP_015299566.1|//PREDICTED: kelch-like protein 13 isoform X1 [Macaca fascicularis];gi|940712546|ref|XP_014314629.1|//PREDIC…
349149	1131	0.01	0.04	2	0.618876	*	0.490712	GJC3	GO:0031224//intrinsic component of membrane;GO:0005921//gap junction	NA	GO:0009987//cellular process	K07628//gap junction protein, epsilon 1	gi|767947679|ref|XP_005250369.2|//PREDICTED: gap junction gamma-3 protein isoform X1 [Homo sapiens]
340602	1939	0.01	0.04	2	0.366819	*	0.243066	CXorf67	NA	NA	NA	K10802//high mobility group protein B1	gi|42821110|ref|NP_981952.1|//uncharacterized protein CXorf67 [Homo sapiens]
646799	1103	0.01	0.04	2	0.618496	*	0.490712	ZAR1L	GO:0044464//cell part	GO:0005343//organic acid:sodium symporter activity	GO:0030001//metal ion transport	K18762//zygote arrest protein 1	gi|211971095|ref|NP_001130043.1|//ZAR1-like protein [Homo sapiens]
7188	3988	0.01	0.04	2	0.113452	*	0.0596378	TRAF5	GO:0044424//intracellular part;GO:0005887//integral component of plasma membrane	GO:0060089//molecular transducer activity;GO:0019787//ubiquitin-like protein transferase activity;GO:0046914//transition metal ion binding	GO:0008283//cell proliferation;GO:0007249//I-kappaB kinase/NF-kappaB signaling;GO:0051091//positive regulation of sequence-specific DNA binding transcription factor activity;GO:0006915//apoptotic process	K09849//TNF receptor-associated factor 5	gi|119613825|gb|EAW93419.1|//TNF receptor-associated factor 5, isoform CRA_a [Homo sapiens];gi|11321603|ref|NP_004610.1|//TNF receptor-associated factor 5 isoform b [Homo sapiens];gi|767910364|ref|XP_011508258.1|//PREDICTED: TNF receptor-associated factor 5 isoform X1 [Homo sapiens]
346673	993	0.01	0.04	2	0.618165	*	0.490712	STRA8	GO:0043231//intracellular membrane-bounded organelle	NA	GO:0022602//ovulation cycle process;GO:0007281//germ cell development;GO:0030261//chromosome condensation;GO:0007127//meiosis I;GO:0040008//regulation of growth;GO:0007143//female meiotic division;GO:0048232//male gamete generation;GO:0006310//DNA recombination;GO:0000076//DNA replication checkpoint	NA	gi|32698790|ref|NP_872295.1|//stimulated by retinoic acid gene 8 protein homolog [Homo sapiens]
56133	2779	0.01	0.04	2	0.366651	*	0.243066	PCDHB2	GO:0016021//integral component of membrane	GO:0046872//metal ion binding	GO:0007399//nervous system development;GO:0016337//single organismal cell-cell adhesion;GO:0007267//cell-cell signaling	K16494//protocadherin beta	gi|9256612|ref|NP_061759.1|//protocadherin beta-2 precursor [Homo sapiens]
10281	1114	0.01	0.04	2	0.617455	*	0.490712	DSCR4	NA	NA	NA	NA	gi|5031655|ref|NP_005858.1|//Down syndrome critical region protein 4 [Homo sapiens]
390037	975	0.01	0.04	2	0.61703	*	0.490712	OR52I1	GO:0031224//intrinsic component of membrane	GO:0004930//G-protein coupled receptor activity	GO:0007606//sensory perception of chemical stimulus	K04257//olfactory receptor	gi|52353334|ref|NP_001005169.1|//olfactory receptor 52I1 [Homo sapiens]
11145	1111	0.01	0.04	2	0.616841	*	0.490712	PLA2G16	GO:0031224//intrinsic component of membrane;GO:0044444//cytoplasmic part	GO:0005488//binding	GO:0051726//regulation of cell cycle;GO:0006629//lipid metabolic process	K16817//HRAS-like suppressor 3 [EC:3.1.1.32 3.1.1.4]	gi|355566375|gb|EHH22754.1|//hypothetical protein EGK_06082 [Macaca mulatta];gi|189571618|ref|NP_009000.2|//HRAS-like suppressor 3 [Homo sapiens]
3698	3198	0.01	0.04	2	0.501321	*	0.363444	ITIH2	NA	GO:0004866//endopeptidase inhibitor activity	GO:0010466//negative regulation of peptidase activity;GO:0030203//glycosaminoglycan metabolic process	K19015//inter-alpha-trypsin inhibitor heavy chain H2	gi|70778918|ref|NP_002207.2|//inter-alpha-trypsin inhibitor heavy chain H2 precursor [Homo sapiens]
116369	3157	0.01	0.04	2	0.501195	*	0.363444	SLC26A8	GO:0031224//intrinsic component of membrane	GO:0005310//dicarboxylic acid transmembrane transporter activity;GO:0005253//anion channel activity;GO:0005488//binding;GO:0015103//inorganic anion transmembrane transporter activity	GO:0022403//cell cycle phase;GO:0006835//dicarboxylic acid transport;GO:0048232//male gamete generation;GO:0015698//inorganic anion transport;GO:0048869//cellular developmental process	K14705//solute carrier family 26 (testis anion transporter), member 8	gi|16418457|ref|NP_443193.1|//testis anion transporter 1 isoform a [Homo sapiens];gi|301601602|ref|NP_619732.2|//testis anion transporter 1 isoform b [Homo sapiens]
93979	1884	0.01	0.04	2	0.366247	*	0.243066	CPA5	GO:0005615//extracellular space	GO:0046914//transition metal ion binding;GO:0008270//zinc ion binding;GO:0004181//metallocarboxypeptidase activity;GO:0008235//metalloexopeptidase activity	GO:0006508//proteolysis;GO:0019538//protein metabolic process	K08781//carboxypeptidase A5 [EC:3.4.17.1]	gi|188536055|ref|NP_001120914.1|//1;gi|119604162|gb|EAW83756.1|//carboxypeptidase A5, isoform CRA_c [Homo sapiens]
55653	1172	0.01	0.04	2	0.615853	*	0.490712	BCAS4	GO:0044424//intracellular part	NA	NA	K08366//biogenesis of lysosome-related organelles complex 1 subunit 4	gi|58294160|ref|NP_060313.3|//breast carcinoma-amplified sequence 4 isoform a [Homo sapiens];gi|60498980|ref|NP_942094.2|//breast carcinoma-amplified sequence 4 isoform b [Homo sapiens] ;gi|58294158|ref|NP_001010974.1|//breast carcinoma-amplified sequence 4 isoform c [Homo sapiens]
286187	1111	0.01	0.04	2	0.615571	*	0.490712	PPP1R42	NA	NA	NA	K17579//protein phosphatase 1 regulatory subunit 42	gi|61966709|ref|NP_001013648.1|//protein phosphatase 1 regulatory subunit 42 [Homo sapiens]
1300	3307	0.01	0.04	2	0.501069	*	0.363444	COL10A1	GO:0005578//proteinaceous extracellular matrix	NA	GO:0048731//system development	K19479//collagen, type X, alpha	gi|560151|emb|CAA46236.1|//alpha1(X)collagen [Homo sapiens]
402160	2144	0.01	0.04	2	0.366113	*	0.243066	CFAP99	NA	NA	NA	NA	gi|597709784|ref|NP_001180211.2|//cilia- and flagella-associated protein 99 [Homo sapiens]
113746	1154	0.01	0.04	2	0.614586	*	0.490712	ODF3	GO:0044447//axoneme part	NA	GO:0048232//male gamete generation;GO:0048869//cellular developmental process	NA	gi|554790333|ref|NP_001273065.1|//outer dense fiber protein 3 isoform 2 [Homo sapiens];gi|19526475|ref|NP_444510.2|//outer dense fiber protein 3 isoform 1 [Homo sapiens]
408029	1340	0.01	0.04	2	0.614493	*	0.490712	C2orf27B	NA	NA	NA	NA	gi|47551356|ref|NP_999626.1|//uncharacterized protein LOC408029 [Homo sapiens]
401387	2661	0.02	0.08	2	0.20568	*	0.118989	LRRD1	NA	NA	GO:0023052//signaling	K19613//leucine-rich repeat protein SHOC2	gi|238908508|ref|NP_001155000.1|//leucine-rich repeat and death domain-containing protein 1 [Homo sapiens]
5459	1182	0.01	0.04	2	0.613931	*	0.490712	POU4F3	GO:0043231//intracellular membrane-bounded organelle;GO:0043234//protein complex	GO:0003677//DNA binding;GO:0001071//nucleic acid binding transcription factor activity	GO:0048675//axon extension;GO:0006355//regulation of transcription, DNA-templated;GO:0060113//inner ear receptor cell differentiation;GO:0006915//apoptotic process;GO:0042471//ear morphogenesis;GO:0050953//sensory perception of light stimulus;GO:0021545//cranial nerve development;GO:0050905//neuromuscular process;GO:0007411//axon guidance;GO:0050954//sensory perception of mechanical stimulus	K09366//POU domain transcription factor, class 4	gi|4505965|ref|NP_002691.1|//POU domain, class 4, transcription factor 3 [Homo sapiens]
84501	3249	0.01	0.04	2	0.500901	*	0.363444	SPIRE2	GO:0043232//intracellular non-membrane-bounded organelle	GO:0008092//cytoskeletal protein binding;GO:0046914//transition metal ion binding	GO:0051234//establishment of localization	K02098//spire	gi|17932848|emb|CAD19439.1|//Spir-2 protein [Homo sapiens]
374955	2015	0.02	0.08	2	0.328346	*	0.210124	SPATA21	NA	GO:0046872//metal ion binding	NA	K02183//calmodulin;K18626//trichohyalin	gi|38348382|ref|NP_940948.1|//spermatogenesis-associated protein 21 [Homo sapiens]
100463488	1121	0.01	0.04	2	0.613558	*	0.490712	MTRNR2L10	NA	NA	NA	NA	gi|820981799|ref|XP_012365851.1|//PREDICTED: rab effector MyRIP [Nomascus leucogenys]
57094	1907	0.01	0.04	2	0.365778	*	0.243066	CPA6	GO:0031012//extracellular matrix	GO:0046914//transition metal ion binding;GO:0008235//metalloexopeptidase activity	GO:0019538//protein metabolic process	K08782//carboxypeptidase A6 [EC:3.4.17.1]	gi|188536067|ref|NP_065094.3|//carboxypeptidase A6 preproprotein [Homo sapiens]
142680	2142	0.01	0.04	2	0.365477	*	0.243066	SLC34A3	GO:0031224//intrinsic component of membrane;GO:0044459//plasma membrane part;GO:0005903//brush border;GO:0031982//vesicle	GO:0015291//secondary active transmembrane transporter activity;GO:0015114//phosphate ion transmembrane transporter activity;GO:0015081//sodium ion transmembrane transporter activity	GO:0006817//phosphate ion transport;GO:0009991//response to extracellular stimulus;GO:0030001//metal ion transport;GO:0010038//response to metal ion;GO:0072502//cellular trivalent inorganic anion homeostasis	K14683//solute carrier family 34 (sodium-dependent phosphate cotransporter)	gi|25014088|ref|NP_543153.1|//sodium-dependent phosphate transport protein 2C [Homo sapiens]
3452	1024	0.01	0.04	2	0.613185	*	0.490712	IFNA21	GO:0044421//extracellular region part	GO:0005126//cytokine receptor binding	GO:0001959//regulation of cytokine-mediated signaling pathway;GO:0006950//response to stress;GO:0051707//response to other organism;GO:0007599//hemostasis	K05414//interferon alpha	gi|169791013|ref|NP_002166.2|//interferon alpha-21 precursor [Homo sapiens]
201191	3232	0.01	0.04	2	0.206531	*	0.120399	SAMD14	NA	NA	NA	K17551//neurabin	gi|28557802|ref|NP_777580.1|//sterile alpha motif domain-containing protein 14 isoform 1 [Homo sapiens] ;gi|767993965|ref|XP_011522790.1|//PREDICTED: sterile alpha motif domain-containing protein 14 isoform X2 [Homo sapiens]
158067	2123	0.01	0.04	2	0.36541	*	0.243066	AK8	GO:0044444//cytoplasmic part	GO:0032559//adenyl ribonucleotide binding;GO:0019201//nucleotide kinase activity;GO:0016776//phosphotransferase activity, phosphate group as acceptor	GO:0034641//cellular nitrogen compound metabolic process;GO:0006796//phosphate-containing compound metabolic process	K00939//adenylate kinase [EC:2.7.4.3]	gi|22749187|ref|NP_689785.1|//adenylate kinase 8 isoform 1 [Homo sapiens];gi|675639887|ref|XP_009002891.1|//PREDICTED: LOW QUALITY PROTEIN: adenylate kinase 8 [Callithrix jacchus];gi|964748185|ref|NP_001304888.1|//adenylate kinase 8 isoform 3 [Homo sapiens]
594855	2012	0.01	0.04	2	0.365377	*	0.243066	CPLX3	GO:0044459//plasma membrane part;GO:0044444//cytoplasmic part	GO:0000149//SNARE binding;GO:0022857//transmembrane transporter activity	GO:0030072//peptide hormone secretion;GO:0006887//exocytosis;GO:0050804//modulation of synaptic transmission	K15295//complexin-3/4	gi|884872268|ref|XP_003463629.2|//PREDICTED: complexin-3 [Cavia porcellus]
55511	3069	0.01	0.04	2	0.206423	*	0.120399	SAGE1	NA	NA	NA	K13180//ATP-dependent RNA helicase DDX26B [EC:3.6.4.-]	gi|145580597|ref|NP_061136.2|//sarcoma antigen 1 [Homo sapiens]
137872	1907	0.01	0.04	2	0.36521	*	0.243066	ADHFE1	GO:0044429//mitochondrial part	GO:0016614//oxidoreductase activity, acting on CH-OH group of donors;GO:0043169//cation binding	GO:0043648//dicarboxylic acid metabolic process;GO:0006818//hydrogen transport	K11173//hydroxyacid-oxoacid transhydrogenase [EC:1.1.99.24]	gi|133922590|ref|NP_653251.2|//hydroxyacid-oxoacid transhydrogenase, mitochondrial [Homo sapiens]
56164	3257	0.01	0.04	2	0.500523	*	0.363444	STK31	NA	GO:0032559//adenyl ribonucleotide binding;GO:0004672//protein kinase activity	GO:0006464//cellular protein modification process	K16316//serine/threonine-protein kinase 31 [EC:2.7.11.1]	gi|821022111|ref|XP_012352050.1|//PREDICTED: serine/threonine-protein kinase 31 isoform X1 [Nomascus leucogenys];gi|767945634|ref|XP_011513751.1|//PREDICTED: serine/threonine-protein kinase 31 isoform X2 [Homo sapiens];gi|386781738|ref|NP_001247434.1|//serine/threonine-protein kinase 31 isoform c [Homo sapiens] ;gi|14602443|ref|NP_113602.2|//serine/threonine-protein kinase 31 isoform a [Homo sapi…
9053	4503	0.45	1.79	1.99196	4.10126e-21	Up	3.26514e-22	MAP7	GO:0016323//basolateral plasma membrane;GO:0044459//plasma membrane part;GO:0005874//microtubule;GO:0015630//microtubule cytoskeleton;GO:0005737//cytoplasm;GO:0048471//perinuclear region of cytoplasm;GO:0031981//nuclear lumen;GO:0005875//microtubule associated complex;GO:0005886//plasma membrane;GO:0044444//cytoplasmic part	GO:0005198//structural molecule activity;GO:0005102//receptor binding	GO:0000226//microtubule cytoskeleton organization;GO:0072659//protein localization to plasma membrane;GO:0006970//response to osmotic stress;GO:0007163//establishment or maintenance of cell polarity;GO:0007010//cytoskeleton organization	K10433//microtubule-associated protein 7	gi|310750362|ref|NP_001185544.1|//ensconsin isoform 5 [Homo sapiens];gi|310750366|ref|NP_001185546.1|//ensconsin isoform 7 [Homo sapiens];gi|310750350|ref|NP_001185538.1|//ensconsin isoform 2 [Homo sapiens] ;gi|221041418|dbj|BAH12386.1|//1;gi|4505101|ref|NP_003971.1|//ensconsin isoform 3 [Homo sapiens];gi|310750354|ref|NP_001185540.1|//ensconsin isoform 4 [Homo sapiens] ;gi|578813062|ref|XP_00671…
643236	2901	0.3	1.19	1.98793	1.40685e-09	Up	2.28542e-10	TMEM72	GO:0031224//intrinsic component of membrane	NA	NA	NA	gi|817320621|ref|XP_012330991.1|//PREDICTED: transmembrane protein 72 isoform X1 [Aotus nancymaae];gi|544456950|ref|XP_005565155.1|//PREDICTED: transmembrane protein 72 [Macaca fascicularis]
BGI_novel_G000219	1431	0.1	0.39	1.96347	0.0264365	*	0.0114319	NA	NA	NA	NA	K04985//polycystin 1	gi|675674363|ref|XP_003804194.2|//1
BGI_novel_G000192	4032	0.83	3.23	1.96035	3.84637e-33	Up	1.88318e-34	NA	GO:0070062//extracellular exosome;GO:0005615//extracellular space;GO:0031514//motile cilium;GO:0005829//cytosol;GO:0031966//mitochondrial membrane	GO:0003939//L-iditol 2-dehydrogenase activity;GO:0030246//carbohydrate binding;GO:0042802//identical protein binding;GO:0008270//zinc ion binding;GO:0046526//D-xylulose reductase activity;GO:0051287//NAD binding	GO:0006062//sorbitol catabolic process;GO:0006006//glucose metabolic process;GO:0019640//glucuronate catabolic process to xylulose 5-phosphate;GO:0042493//response to drug;GO:0030317//flagellated sperm motility;GO:0006970//response to osmotic stress;GO:0055114//oxidation-reduction process;GO:0046688//response to copper ion;GO:0051160//L-xylitol catabolic process;GO:0046686//response to cadmium io…	K00008//L-iditol 2-dehydrogenase [EC:1.1.1.14]	gi|194383672|dbj|BAG59194.1|//1
165215	3557	0.16	0.62	1.9542	3.33556e-06	Up	7.57308e-07	FAM171B	GO:0031224//intrinsic component of membrane	GO:0003676//nucleic acid binding	NA	K06476//integrin alpha 2B	gi|116875848|ref|NP_803237.3|//protein FAM171B precursor [Homo sapiens]
54742	1840	0.22	0.85	1.94996	7.01441e-05	Up	1.88649e-05	LY6K	GO:0031981//nuclear lumen;GO:0031224//intrinsic component of membrane	NA	NA	NA	gi|635050483|ref|XP_007999883.1|//PREDICTED: lymphocyte antigen 6K isoform X3 [Chlorocebus sabaeus];gi|109658472|gb|AAI17143.1|//Lymphocyte antigen 6 complex, locus K [Homo sapiens]
3248	2774	0.07	0.27	1.94753	0.0142432	*	0.00576502	HPGD	GO:0031981//nuclear lumen;GO:0044444//cytoplasmic part	GO:0016616//oxidoreductase activity, acting on the CH-OH group of donors, NAD or NADP as acceptor;GO:0004955//prostaglandin receptor activity;GO:0042802//identical protein binding;GO:0051287//NAD binding	GO:0000038//very long-chain fatty acid metabolic process;GO:0007178//transmembrane receptor protein serine/threonine kinase signaling pathway;GO:0022414//reproductive process;GO:0051726//regulation of cell cycle;GO:0006692//prostanoid metabolic process	K00069//15-hydroxyprostaglandin dehydrogenase (NAD) [EC:1.1.1.141]	gi|197101813|ref|NP_001125858.1|//15-hydroxyprostaglandin dehydrogenase [NAD(+)] [Pongo abelii];gi|31542939|ref|NP_000851.2|//15-hydroxyprostaglandin dehydrogenase [NAD(+)] isoform 1 [Homo sapiens];gi|372626419|ref|NP_001243235.1|//15-hydroxyprostaglandin dehydrogenase [NAD(+)] isoform 5 [Homo sapiens] ;gi|795293431|ref|XP_011814982.1|//PREDICTED: 15-hydroxyprostaglandin dehydrogenase [NAD(+)] is…
6546	6032	0.12	0.46	1.9386	1.05663e-07	Up	2.0436e-08	SLC8A1	GO:0030425//dendrite;GO:0043231//intracellular membrane-bounded organelle;GO:0015630//microtubule cytoskeleton;GO:0042383//sarcolemma;GO:0016021//integral component of membrane	GO:0015291//secondary active transmembrane transporter activity;GO:0005515//protein binding;GO:0015081//sodium ion transmembrane transporter activity	GO:0035725//sodium ion transmembrane transport;GO:0003012//muscle system process;GO:0009746//response to hexose;GO:0051591//response to cAMP;GO:0006816//calcium ion transport;GO:0000302//response to reactive oxygen species;GO:0001775//cell activation;GO:0010959//regulation of metal ion transport;GO:0030900//forebrain development;GO:0031667//response to nutrient levels;GO:0008016//regulation of he…	K05849//solute carrier family 8 (sodium/calcium exchanger)	gi|357933641|ref|NP_001239553.1|//sodium/calcium exchanger 1 isoform E precursor [Homo sapiens];gi|635081197|ref|XP_007969034.1|//PREDICTED: sodium/calcium exchanger 1 isoform X8 [Chlorocebus sabaeus];gi|795391291|ref|XP_011940356.1|//PREDICTED: sodium/calcium exchanger 1 isoform X9 [Cercocebus atys];gi|10863913|ref|NP_066920.1|//sodium/calcium exchanger 1 isoform A precursor [Homo sapiens];gi|63…
347688	1504	0.06	0.23	1.9386	0.115764	*	0.0610434	TUBB8	GO:0032991//macromolecular complex;GO:0015630//microtubule cytoskeleton	GO:0032561//guanyl ribonucleotide binding;GO:0017111//nucleoside-triphosphatase activity	GO:0007017//microtubule-based process;GO:0009207//purine ribonucleoside triphosphate catabolic process;GO:0043623//cellular protein complex assembly	K07375//tubulin beta	gi|42558279|ref|NP_817124.1|//tubulin beta-8 chain [Homo sapiens]
346157	4062	0.33	1.26	1.93289	6.65153e-13	Up	8.34576e-14	ZNF391	GO:0043231//intracellular membrane-bounded organelle	GO:0046914//transition metal ion binding;GO:0003676//nucleic acid binding	NA	K09228//KRAB domain-containing zinc finger protein	gi|119623502|gb|EAX03097.1|//hCG1642085, isoform CRA_b [Homo sapiens]
26289	3326	0.05	0.19	1.926	0.0244905	*	0.010507	AK5	GO:0005815//microtubule organizing center	GO:0019887//protein kinase regulator activity;GO:0032559//adenyl ribonucleotide binding;GO:0016776//phosphotransferase activity, phosphate group as acceptor;GO:0019205//nucleobase-containing compound kinase activity	GO:0009205//purine ribonucleoside triphosphate metabolic process;GO:0009180//purine ribonucleoside diphosphate biosynthetic process;GO:0006221//pyrimidine nucleotide biosynthetic process;GO:0023052//signaling;GO:0009183//purine deoxyribonucleoside diphosphate biosynthetic process	K00939//adenylate kinase [EC:2.7.4.3]	gi|28144897|ref|NP_777283.1|//adenylate kinase isoenzyme 5 isoform 1 [Homo sapiens]
6768	3319	2.81	10.62	1.91814	1.15988e-85	Up	1.58723e-87	ST14	GO:0044421//extracellular region part;GO:0044459//plasma membrane part;GO:0019898//extrinsic component of membrane;GO:0016021//integral component of membrane	GO:0004175//endopeptidase activity	GO:0019538//protein metabolic process	K08670//suppressor of tumorigenicity protein 14 [EC:3.4.21.109]	gi|11415040|ref|NP_068813.1|//suppressor of tumorigenicity 14 protein [Homo sapiens]
3846	1188	0.04	0.15	1.90689	0.328627	*	0.210124	KRTAP5-9	NA	NA	NA	K03006//DNA-directed RNA polymerase II subunit RPB1 [EC:2.7.7.6]	gi|675703852|ref|XP_009006979.1|//PREDICTED: LOW QUALITY PROTEIN: CLK4-associating serine/arginine rich protein-like [Callithrix jacchus]
56110	2442	0.07	0.26	1.89308	0.0244766	*	0.010507	PCDHGA5	GO:0031224//intrinsic component of membrane	GO:0046872//metal ion binding	GO:0016337//single organismal cell-cell adhesion	K16495//protocadherin gamma subfamily A	gi|14196471|ref|NP_114443.1|//protocadherin gamma-A5 isoform 2 precursor [Homo sapiens];gi|11056024|ref|NP_061741.1|//protocadherin gamma-A5 isoform 1 precursor [Homo sapiens]
BGI_novel_G000807	409	0.61	2.26	1.88944	0.00912902	*	0.00352346	NA	NA	NA	NA	K17299//POTE ankyrin domain family protein	gi|767955796|ref|XP_011516405.1|//1
BGI_novel_G000438	1191	2.71	9.94	1.87495	1.47455e-27	Up	8.91438e-29	NA	GO:0000793//condensed chromosome;GO:0005615//extracellular space;GO:0005793//endoplasmic reticulum-Golgi intermediate compartment;GO:0000790//nuclear chromatin;GO:0043005//neuron projection;GO:0017053//transcriptional repressor complex;GO:0009986//cell surface;GO:0005829//cytosol;GO:0005769//early endosome;GO:0005886//plasma membrane	GO:0042393//histone binding;GO:0030295//protein kinase activator activity;GO:0070182//DNA polymerase binding;GO:0003725//double-stranded RNA binding;GO:0003690//double-stranded DNA binding;GO:0045322//unmethylated CpG binding;GO:0019958//C-X-C chemokine binding;GO:0016829//lyase activity;GO:0003697//single-stranded DNA binding;GO:0003700//transcription factor activity, sequence-specific DNA bindi…	GO:0046330//positive regulation of JNK cascade;GO:0006338//chromatin remodeling;GO:1990774//tumor necrosis factor secretion;GO:2000426//negative regulation of apoptotic cell clearance;GO:0032392//DNA geometric change;GO:0032760//positive regulation of tumor necrosis factor production;GO:1901224//positive regulation of NIK/NF-kappaB signaling;GO:0006265//DNA topological change;GO:0001935//endothel…	K10802//high mobility group protein B1	gi|852781289|ref|XP_012882747.1|//1
6505	3757	0.03	0.11	1.87447	0.102525	*	0.0529586	SLC1A1	GO:0016021//integral component of membrane	GO:0005313//L-glutamate transmembrane transporter activity;GO:0005310//dicarboxylic acid transmembrane transporter activity;GO:0005283//sodium:amino acid symporter activity;GO:0016597//amino acid binding	GO:0015813//L-glutamate transport;GO:0007267//cell-cell signaling;GO:0043090//amino acid import;GO:0051259//protein oligomerization	K05612//solute carrier family 1 (neuronal/epithelial high affinity glutamate transporter), member 1	gi|66773030|ref|NP_004161.4|//excitatory amino acid transporter 3 [Homo sapiens]
7056	4048	0.03	0.11	1.87447	0.0661386	*	0.0321602	THBD	GO:0044421//extracellular region part;GO:0016021//integral component of membrane	GO:0046872//metal ion binding;GO:0004872//receptor activity	GO:0002376//immune system process;GO:0010212//response to ionizing radiation;GO:0007275//multicellular organism development;GO:0022414//reproductive process;GO:0002237//response to molecule of bacterial origin;GO:0030194//positive regulation of blood coagulation;GO:0010543//regulation of platelet activation	K03907//thrombomodulin	gi|119630577|gb|EAX10172.1|//thrombomodulin [Homo sapiens]
10692	1558	0.03	0.11	1.87447	0.328596	*	0.210124	RRH	GO:0016021//integral component of membrane	GO:0004888//transmembrane signaling receptor activity	GO:0006464//cellular protein modification process;GO:0050953//sensory perception of light stimulus;GO:0007166//cell surface receptor signaling pathway	K04253//visual pigment-like receptor peropsin	gi|5730019|ref|NP_006574.1|//visual pigment-like receptor peropsin [Homo sapiens]
5420	5911	0.39	1.43	1.87447	1.06497e-20	Up	8.68586e-22	PODXL	GO:0031252//cell leading edge;GO:0031981//nuclear lumen;GO:0005815//microtubule organizing center;GO:0044459//plasma membrane part;GO:0016021//integral component of membrane;GO:0005902//microvillus	NA	GO:0016477//cell migration;GO:0002376//immune system process;GO:0007162//negative regulation of cell adhesion;GO:0022409//positive regulation of cell-cell adhesion;GO:0035148//tube formation;GO:0030033//microvillus assembly	K06817//podocalyxin-like	gi|66277202|ref|NP_001018121.1|//podocalyxin isoform 1 precursor [Homo sapiens];gi|33598950|ref|NP_005388.2|//podocalyxin isoform 2 precursor [Homo sapiens]
BGI_novel_G000560	2418	0.14	0.51	1.86507	0.00117268	*	0.000381574	NA	GO:0035861//site of double-strand break;GO:0035098//ESC/E(Z) complex	GO:0008270//zinc ion binding;GO:0035064//methylated histone binding	GO:0061086//negative regulation of histone H3-K27 methylation;GO:0061087//positive regulation of histone H3-K27 methylation;GO:0006974//cellular response to DNA damage stimulus	K11467//polycomb-like protein 1	gi|724965809|ref|XP_010356140.1|//1
54937	2031	0.1	0.36	1.848	0.00975235	*	0.00379192	SOHLH2	GO:0043231//intracellular membrane-bounded organelle	GO:0003676//nucleic acid binding	GO:0048232//male gamete generation;GO:0007292//female gamete generation;GO:0048869//cellular developmental process	NA	gi|531034779|ref|NP_001269076.1|//spermatogenesis- and oogenesis-specific basic helix-loop-helix-containing protein 2 isoform 2 [Homo sapiens];gi|119628961|gb|EAX08556.1|//hypothetical protein FLJ20449, isoform CRA_e [Homo sapiens]
7070	2415	0.1	0.36	1.848	0.00830352	*	0.00318162	THY1	GO:0043231//intracellular membrane-bounded organelle;GO:0009986//cell surface;GO:0030427//site of polarized growth;GO:0016021//integral component of membrane;GO:0046658//anchored component of plasma membrane;GO:0044444//cytoplasmic part;GO:0043005//neuron projection	GO:0019900//kinase binding;GO:0005102//receptor binding;GO:0035091//phosphatidylinositol binding	GO:0050863//regulation of T cell activation;GO:0007044//cell-substrate junction assembly;GO:0016477//cell migration;GO:0006996//organelle organization;GO:0033673//negative regulation of kinase activity;GO:0031345//negative regulation of cell projection organization;GO:0050856//regulation of T cell receptor signaling pathway;GO:0043087//regulation of GTPase activity;GO:0007155//cell adhesion;GO:00…	K06514//Thy-1 cell surface antigen	gi|426370760|ref|XP_004052329.1|//PREDICTED: thy-1 membrane glycoprotein [Gorilla gorilla gorilla]
BGI_novel_G000679	483	0.64	2.3	1.84549	0.00338224	*	0.00120195	NA	GO:0005634//nucleus	GO:0004674//protein serine/threonine kinase activity;GO:0005524//ATP binding;GO:0005515//protein binding	GO:0006468//protein phosphorylation	K08880//serine/threonine kinase 19 [EC:2.7.11.1]	gi|799143|gb|AAA99716.1|//1
BGI_novel_G000073	1178	0.29	1.03	1.82852	0.000803741	Up	0.000252874	NA	GO:0031901//early endosome membrane;GO:0005730//nucleolus;GO:0005829//cytosol;GO:0071203//WASH complex;GO:0005886//plasma membrane	GO:0008289//lipid binding	GO:0042147//retrograde transport, endosome to Golgi;GO:0015031//protein transport	K18462//WASH complex subunit FAM21	gi|55962224|emb|CAI17187.1|//1
BGI_novel_G000349	10679	0.04	0.14	1.80735	0.000261172	Up	7.59434e-05	NA	NA	NA	NA	K12900//FUS-interacting serine-arginine-rich protein 1;K15174//RNA polymerase II-associated factor 1	gi|602634524|ref|XP_007424134.1|//1
90668	4615	0.04	0.14	1.80735	0.0336048	*	0.0150079	CARMIL3	NA	NA	NA	K20493//leucine-rich repeat-containing protein 16	gi|156938257|ref|NP_612369.3|//leucine-rich repeat-containing protein 16B [Homo sapiens]
1795	8777	0.02	0.07	1.80735	0.0336002	*	0.0150079	DOCK3	GO:0044424//intracellular part	GO:0019904//protein domain specific binding;GO:0032561//guanyl ribonucleotide binding;GO:0019899//enzyme binding;GO:0030695//GTPase regulator activity	NA	K05727//dedicator of cytokinesis protein 3	gi|31415870|ref|NP_004938.1|//dedicator of cytokinesis protein 3 [Homo sapiens]
58538	2475	0.02	0.07	1.80735	0.32869	*	0.210124	MPP4	GO:0044424//intracellular part	GO:0005488//binding	NA	K06091//MAGUK p55 subfamily member 5	gi|14780902|ref|NP_149055.1|//MAGUK p55 subfamily member 4 [Homo sapiens]
138474	6216	0.02	0.07	1.80735	0.0661303	*	0.0321602	TAF1L	GO:0035097//histone methyltransferase complex;GO:0005667//transcription factor complex	GO:0042393//histone binding;GO:0032559//adenyl ribonucleotide binding;GO:0004672//protein kinase activity;GO:0043565//sequence-specific DNA binding;GO:0003712//transcription cofactor activity;GO:0008134//transcription factor binding;GO:0004468//lysine N-acetyltransferase activity, acting on acetyl phosphate as donor	GO:0060260//regulation of transcription initiation from RNA polymerase II promoter;GO:0033554//cellular response to stress;GO:0006468//protein phosphorylation;GO:0031331//positive regulation of cellular catabolic process;GO:0007126//meiotic nuclear division;GO:0006354//DNA-templated transcription, elongation;GO:0070897//DNA-templated transcriptional preinitiation complex assembly;GO:0051318//G1 p…	K03125//transcription initiation factor TFIID subunit 1	gi|24429572|ref|NP_722516.1|//transcription initiation factor TFIID subunit 1-like [Homo sapiens]
9638	1781	0.02	0.07	1.80735	0.501868	*	0.363444	FEZ1	GO:0016020//membrane;GO:0043231//intracellular membrane-bounded organelle;GO:0005815//microtubule organizing center;GO:0043005//neuron projection	GO:0015631//tubulin binding;GO:0019901//protein kinase binding	GO:0070848//response to growth factor;GO:0051649//establishment of localization in cell;GO:0006935//chemotaxis;GO:0010975//regulation of neuron projection development;GO:0045597//positive regulation of cell differentiation	K12581//CCR4-NOT transcription complex subunit 7/8;K17985//activating molecule in BECN1-regulated autophagy protein 1;K16502//cadherin-related family member 2;K01064//wingless-type MMTV integration site family, member 9	gi|4826724|ref|NP_005094.1|//fasciculation and elongation protein zeta-1 isoform 1 [Homo sapiens];gi|514466400|ref|XP_005004981.1|//PREDICTED: fasciculation and elongation protein zeta-1 isoform X2 [Cavia porcellus]
23327	8313	0.02	0.07	1.80735	0.0752988	*	0.0374204	NEDD4L	GO:0044424//intracellular part	GO:0008200//ion channel inhibitor activity;GO:0019787//ubiquitin-like protein transferase activity;GO:0005488//binding	GO:0002028//regulation of sodium ion transport;GO:0030100//regulation of endocytosis;GO:0003008//system process;GO:0016567//protein ubiquitination;GO:0009894//regulation of catabolic process;GO:0006875//cellular metal ion homeostasis;GO:0010035//response to inorganic substance;GO:0051704//multi-organism process	K13305//E3 ubiquitin-protein ligase NEDD4-like [EC:2.3.2.26]	gi|21361472|ref|NP_056092.2|//E3 ubiquitin-protein ligase NEDD4-like isoform 3 [Homo sapiens];gi|222352090|ref|NP_001138441.1|//E3 ubiquitin-protein ligase NEDD4-like isoform 5 [Homo sapiens];gi|345478677|ref|NP_001230889.1|//E3 ubiquitin-protein ligase NEDD4-like isoform 7 [Homo sapiens];gi|355701968|gb|EHH29321.1|//hypothetical protein EGK_09715, partial [Macaca mulatta];gi|222352086|ref|NP_001…
5608	1879	0.02	0.07	1.80735	0.501742	*	0.363444	MAP2K6	GO:0031981//nuclear lumen;GO:0044444//cytoplasmic part	GO:0004712//protein serine/threonine/tyrosine kinase activity;GO:0032559//adenyl ribonucleotide binding	GO:0000165//MAPK cascade;GO:0042221//response to chemical;GO:0006468//protein phosphorylation;GO:0007166//cell surface receptor signaling pathway;GO:0002224//toll-like receptor signaling pathway;GO:0006915//apoptotic process;GO:0006941//striated muscle contraction;GO:0022402//cell cycle process;GO:0045597//positive regulation of cell differentiation	K04433//mitogen-activated protein kinase kinase 6 [EC:2.7.12.2]	gi|795549631|ref|XP_011717940.1|//PREDICTED: dual specificity mitogen-activated protein kinase kinase 6 isoform X2 [Macaca nemestrina];gi|507673141|ref|XP_004709231.1|//PREDICTED: dual specificity mitogen-activated protein kinase kinase 6 [Echinops telfairi]
80319	5592	0.02	0.07	1.80735	0.15521	*	0.0859496	CXXC4	NA	NA	NA	K03344//Dvl-binding protein IDAX	gi|675793920|ref|XP_008953687.1|//PREDICTED: uncharacterized protein LOC103783536 [Pan paniscus];gi|365812517|ref|NP_079488.2|//CXXC-type zinc finger protein 4 [Homo sapiens]
5896	6582	0.06	0.21	1.80735	0.000962711	Up	0.000307632	RAG1	GO:0043231//intracellular membrane-bounded organelle	GO:0003677//DNA binding;GO:0042802//identical protein binding;GO:0019787//ubiquitin-like protein transferase activity;GO:0046914//transition metal ion binding;GO:0004518//nuclease activity	GO:0010466//negative regulation of peptidase activity;GO:0002329//pre-B cell differentiation;GO:0006325//chromatin organization;GO:0006513//protein monoubiquitination;GO:0002562//somatic diversification of immune receptors via germline recombination within a single locus;GO:0030217//T cell differentiation;GO:0070233//negative regulation of T cell apoptotic process	K10628//V(D)J recombination-activating protein 1 [EC:2.3.2.27]	gi|4557841|ref|NP_000439.1|//V(D)J recombination-activating protein 1 [Homo sapiens]
220108	4808	0.02	0.07	1.80735	0.181843	*	0.102965	FAM124A	NA	NA	NA	K15696//RING finger protein 113B;K17985//activating molecule in BECN1-regulated autophagy protein 1	gi|21759801|gb|AAH34497.1|//FAM124A protein [Homo sapiens] ;gi|334085258|ref|NP_659456.3|//protein FAM124A isoform 1 [Homo sapiens];gi|334085260|ref|NP_001229241.1|//protein FAM124A isoform 2 [Homo sapiens]
64478	14340	0.02	0.07	1.80735	0.0147121	*	0.00597718	CSMD1	NA	NA	NA	K17495//CUB and sushi domain-containing protein	gi|259013213|ref|NP_150094.5|//CUB and sushi domain-containing protein 1 precursor [Homo sapiens]
57821	1925	0.02	0.07	1.80735	0.501111	*	0.363444	CCDC181	GO:0005654//nucleoplasm	NA	NA	K10434//microtubule-associated protein 9;K18625//protein Shroom;K18626//trichohyalin;K16753//coiled-coil domain-containing protein 34	gi|675779942|ref|XP_008976531.1|//PREDICTED: LOW QUALITY PROTEIN: coiled-coil domain-containing protein 181 [Pan paniscus];gi|694890169|ref|XP_009435893.1|//PREDICTED: coiled-coil domain-containing protein 181 isoform X3 [Pan troglodytes]
5228	1848	0.02	0.07	1.80735	0.500985	*	0.363444	PGF	GO:0044464//cell part	GO:0005539//glycosaminoglycan binding;GO:0005102//receptor binding;GO:0005488//binding	GO:0032502//developmental process;GO:0007169//transmembrane receptor protein tyrosine kinase signaling pathway;GO:0048522//positive regulation of cellular process;GO:0008283//cell proliferation;GO:0007154//cell communication;GO:0032501//multicellular organismal process;GO:0048646//anatomical structure formation involved in morphogenesis;GO:0048869//cellular developmental process	K16859//placenta growth factor	gi|444511452|gb|ELV09898.1|//Ribosomal protein S6 kinase-like 1 [Tupaia chinensis]
9182	1796	0.02	0.07	1.80735	0.500775	*	0.363444	RASSF9	GO:0030658//transport vesicle membrane	GO:0005488//binding	GO:0006886//intracellular protein transport;GO:0023052//signaling;GO:0016192//vesicle-mediated transport	K09856//Ras association domain-containing protein 9/10	gi|114155158|ref|NP_005438.2|//ras association domain-containing protein 9 [Homo sapiens]
1525	5121	0.02	0.07	1.80735	0.228365	*	0.137183	CXADR	GO:0043231//intracellular membrane-bounded organelle;GO:0016021//integral component of membrane;GO:0043296//apical junction complex;GO:0070161//anchoring junction	GO:0004871//signal transducer activity	GO:0048513//animal organ development;GO:0048747//muscle fiber development;GO:0034330//cell junction organization;GO:0006996//organelle organization;GO:0002682//regulation of immune system process;GO:0051704//multi-organism process;GO:0007599//hemostasis;GO:0008285//negative regulation of cell proliferation	K06788//coxsackievirus and adenovirus receptor	gi|333470707|ref|NP_001193993.1|//coxsackievirus and adenovirus receptor isoform 3 precursor [Homo sapiens];gi|333470703|ref|NP_001193992.1|//coxsackievirus and adenovirus receptor isoform 2 precursor [Homo sapiens];gi|333470709|ref|NP_001193995.1|//coxsackievirus and adenovirus receptor isoform 5 precursor [Homo sapiens] ;gi|4503173|ref|NP_001329.1|//coxsackievirus and adenovirus receptor isofor…
60676	6940	0.02	0.07	1.80735	0.066122	*	0.0321602	PAPPA2	GO:0044464//cell part	GO:0004175//endopeptidase activity;GO:0046914//transition metal ion binding	GO:0019538//protein metabolic process;GO:0016049//cell growth;GO:0048869//cellular developmental process	K08647//pappalysin-2 [EC:3.4.24.-]	gi|116174734|ref|NP_068755.2|//pappalysin-2 isoform 2 precursor [Homo sapiens];gi|116174738|ref|NP_064714.2|//pappalysin-2 isoform 1 precursor [Homo sapiens]
10161	2512	0.1	0.35	1.80735	0.00830748	*	0.00318162	LPAR6	GO:0031224//intrinsic component of membrane;GO:0016021//integral component of membrane;GO:0005886//plasma membrane	GO:0001608//G-protein coupled nucleotide receptor activity;GO:0004930//G-protein coupled receptor activity	GO:0007186//G-protein coupled receptor signaling pathway;GO:0007166//cell surface receptor signaling pathway	K04273//lysophosphatidic acid receptor 6	gi|33695113|ref|NP_005758.2|//lysophosphatidic acid receptor 6 [Homo sapiens]
3176	2418	0.17	0.59	1.79518	1.49756e-05	Up	3.69882e-06	HNMT	GO:0044424//intracellular part	GO:0008170//N-methyltransferase activity	GO:0014073//response to tropane;GO:0010243//response to organonitrogen compound;GO:0006970//response to osmotic stress;GO:0006730//one-carbon metabolic process;GO:0034097//response to cytokine;GO:0007417//central nervous system development;GO:0031960//response to corticosteroid;GO:0009607//response to biotic stimulus	K00546//histamine N-methyltransferase [EC:2.1.1.8]	gi|5901970|ref|NP_008826.1|//histamine N-methyltransferase isoform 1 [Homo sapiens];gi|66932963|ref|NP_001019245.1|//histamine N-methyltransferase isoform 2 [Homo sapiens];gi|66932965|ref|NP_001019246.1|//histamine N-methyltransferase isoform 3 [Homo sapiens]
BGI_novel_G000776	477	0.33	1.14	1.7885	0.0661551	*	0.0321602	NA	NA	NA	NA	K10375//tropomyosin 4	gi|724813569|ref|XP_010359804.1|//1
2796	2166	0.12	0.41	1.77259	0.00830484	*	0.00318162	GNRH1	GO:0044421//extracellular region part	GO:0005179//hormone activity	GO:0007154//cell communication;GO:0043066//negative regulation of apoptotic process;GO:0022414//reproductive process;GO:0048511//rhythmic process;GO:0048545//response to steroid hormone;GO:0008283//cell proliferation;GO:0010467//gene expression;GO:0023052//signaling;GO:0032501//multicellular organismal process	K05252//gonadotropin-releasing hormone	gi|395394022|ref|NP_000816.4|//progonadoliberin-1 isoform 1 precursor [Homo sapiens]
130733	1703	0.05	0.17	1.76553	0.181803	*	0.102965	TMEM178A	GO:0031224//intrinsic component of membrane	NA	NA	NA	gi|269914178|ref|NP_689603.2|//transmembrane protein 178A isoform 1 precursor [Homo sapiens]
5055	1922	0.2	0.68	1.76553	0.00107033	*	0.000344886	SERPINB2	GO:0016020//membrane;GO:0043231//intracellular membrane-bounded organelle;GO:0044421//extracellular region part	GO:0004866//endopeptidase inhibitor activity	GO:0010466//negative regulation of peptidase activity;GO:0030195//negative regulation of blood coagulation;GO:0006508//proteolysis;GO:0043066//negative regulation of apoptotic process	K19821//plasminogen activator inhibitor 2	gi|4505595|ref|NP_002566.1|//plasminogen activator inhibitor 2 [Homo sapiens]
9720	5830	0.13	0.44	1.75899	3.31574e-06	Up	7.52404e-07	CCDC144A	NA	NA	NA	K11837//ubiquitin carboxyl-terminal hydrolase 6/32 [EC:3.4.19.12];K17299//POTE ankyrin domain family protein	gi|219841756|gb|AAI44225.1|//CCDC144A protein [Homo sapiens];gi|149363642|ref|NP_055510.1|//coiled-coil domain-containing protein 144A [Homo sapiens]
7923	1002	0.13	0.44	1.75899	0.102501	*	0.0529586	HSD17B8	GO:0016020//membrane;GO:0044429//mitochondrial part;GO:0031967//organelle envelope	GO:0033764//steroid dehydrogenase activity, acting on the CH-OH group of donors, NAD or NADP as acceptor;GO:0005488//binding	GO:0006694//steroid biosynthetic process;GO:0006631//fatty acid metabolic process	K13370//17beta-estradiol 17-dehydrogenase / 3alpha(17beta)-hydroxysteroid dehydrogenase (NAD+) [EC:1.1.1.62 1.1.1.239]	gi|15277342|ref|NP_055049.1|//estradiol 17-beta-dehydrogenase 8 [Homo sapiens]
149297	2751	0.13	0.44	1.75899	0.00117246	*	0.000381574	FAM78B	NA	NA	NA	NA	gi|634839521|ref|XP_007935932.1|//PREDICTED: protein FAM78B, partial [Orycteropus afer afer];gi|119611176|gb|EAW90770.1|//hCG2024768 [Homo sapiens]
307	2691	0.29	0.98	1.75673	0.000107498	Up	2.9604e-05	ANXA4	GO:0044424//intracellular part	GO:0046872//metal ion binding;GO:0055102//lipase inhibitor activity;GO:0005543//phospholipid binding	GO:0023052//signaling;GO:0043066//negative regulation of apoptotic process	K17093//annexin A4	gi|39645467|gb|AAH63672.1|//ANXA4 protein [Homo sapiens] ;gi|332226749|ref|XP_003262554.1|//PREDICTED: annexin A4 isoform X2 [Nomascus leucogenys];gi|4502105|ref|NP_001144.1|//annexin A4 [Homo sapiens]
11117	3655	2.9	9.8	1.75673	2.88836e-79	Up	4.49714e-81	EMILIN1	GO:0031012//extracellular matrix	GO:0005515//protein binding	GO:0007155//cell adhesion	K06236//collagen, type I, alpha	gi|205371751|sp|Q9Y6C2.2|EMIL1_HUMAN//RecName: Full=EMILIN-1; AltName: Full=Elastin microfibril interface-located protein 1; Short=Elastin microfibril interfacer 1; Flags: Precursor ;gi|826316806|ref|XP_012507918.1|//1
4774	9378	0.08	0.27	1.75489	3.31485e-06	Up	7.52404e-07	NFIA	GO:0031981//nuclear lumen;GO:0044459//plasma membrane part	GO:0005515//protein binding;GO:0001071//nucleic acid binding transcription factor activity;GO:0003676//nucleic acid binding	GO:0010033//response to organic substance;GO:0019058//viral life cycle	K09168//nuclear factor I/A	gi|926688590|ref|XP_005678393.2|//PREDICTED: nuclear factor 1 A-type isoform X1 [Capra hircus];gi|224465184|ref|NP_001138984.1|//nuclear factor 1 A-type isoform 4 [Homo sapiens] ;gi|403257927|ref|XP_003921540.1|//PREDICTED: nuclear factor 1 A-type isoform X1 [Saimiri boliviensis boliviensis];gi|926688594|ref|XP_005678395.2|//PREDICTED: nuclear factor 1 A-type isoform X3 [Capra hircus]
BGI_novel_G000313	13471	0.87	2.92	1.74688	2.22879e-85	Up	3.09064e-87	NA	NA	NA	NA	K17985//activating molecule in BECN1-regulated autophagy protein 1	gi|426393434|ref|XP_004063026.1|//PREDICTED: histone demethylase UTY-like [Gorilla gorilla gorilla]
84952	7238	0.03	0.1	1.73697	0.0220348	*	0.00934758	CGNL1	GO:0015629//actin cytoskeleton;GO:0043296//apical junction complex	GO:0017111//nucleoside-triphosphatase activity	NA	K06102//cingulin	gi|31982906|ref|NP_116255.2|//cingulin-like protein 1 [Homo sapiens]
343521	1278	0.03	0.1	1.73697	0.502544	*	0.363444	TCTEX1D4	NA	NA	NA	K06085//synovial sarcoma, X breakpoint 2 interacting protein	gi|578799042|ref|XP_006710677.1|//PREDICTED: tctex1 domain-containing protein 4 isoform X2 [Homo sapiens]
5480	1241	0.03	0.1	1.73697	0.502121	*	0.363444	PPIC	GO:0044424//intracellular part	GO:0005515//protein binding;GO:0008144//drug binding;GO:0016859//cis-trans isomerase activity	GO:0044267//cellular protein metabolic process;GO:0023052//signaling	K09563//peptidyl-prolyl isomerase C (cyclophilin C) [EC:5.2.1.8]	gi|4505991|ref|NP_000934.1|//peptidyl-prolyl cis-trans isomerase C precursor [Homo sapiens]
11099	6215	0.03	0.1	1.73697	0.0505931	*	0.023838	PTPN21	GO:0043232//intracellular non-membrane-bounded organelle	GO:0004721//phosphoprotein phosphatase activity	GO:0006464//cellular protein modification process	K18025//tyrosine-protein phosphatase non-receptor type 14/21 [EC:3.1.3.48]	gi|150418005|ref|NP_008970.2|//tyrosine-protein phosphatase non-receptor type 21 [Homo sapiens]
79652	1647	0.03	0.1	1.73697	0.328534	*	0.210124	TMEM204	GO:0031224//intrinsic component of membrane;GO:0070161//anchoring junction	NA	GO:0001944//vasculature development;GO:0042692//muscle cell differentiation;GO:0009966//regulation of signal transduction	NA	gi|112807182|ref|NP_078876.2|//transmembrane protein 204 precursor [Homo sapiens]
5475	2687	0.12	0.4	1.73697	0.00431043	*	0.00156064	PPEF1	NA	GO:0004721//phosphoprotein phosphatase activity;GO:0046914//transition metal ion binding;GO:0003824//catalytic activity	GO:0006464//cellular protein modification process;GO:0051606//detection of stimulus	K13807//serine/threonine-protein phosphatase with EF-hands [EC:3.1.3.16]	gi|23312374|ref|NP_689410.1|//serine/threonine-protein phosphatase with EF-hands 1 isoform 1b [Homo sapiens];gi|23312378|ref|NP_689412.1|//serine/threonine-protein phosphatase with EF-hands 1 isoform 3 [Homo sapiens];gi|23312380|ref|NP_006231.2|//serine/threonine-protein phosphatase with EF-hands 1 isoform 1 [Homo sapiens]
23349	5950	0.03	0.1	1.73697	0.0752803	*	0.0374204	PHF24	NA	GO:0046914//transition metal ion binding	NA	NA	gi|149944593|ref|NP_056112.1|//PHD finger protein 24 [Homo sapiens];gi|826270709|ref|XP_012511654.1|//PREDICTED: protein KIAA1045 homolog [Propithecus coquereli]
BGI_novel_G000730	4301	0.37	1.22	1.72128	6.52393e-12	Up	8.93956e-13	NA	NA	NA	NA	K01064//wingless-type MMTV integration site family, member 9	gi|795208180|ref|XP_011940072.1|//1
2149	3820	0.61	2.01	1.72031	7.05339e-17	Up	7.14262e-18	F2R	GO:0043231//intracellular membrane-bounded organelle;GO:0044459//plasma membrane part;GO:0016021//integral component of membrane;GO:0045202//synapse	GO:0008528//G-protein coupled peptide receptor activity;GO:0005515//protein binding	GO:0007528//neuromuscular junction development;GO:0016477//cell migration;GO:0007596//blood coagulation;GO:0019229//regulation of vasoconstriction;GO:0006355//regulation of transcription, DNA-templated;GO:0051931//regulation of sensory perception;GO:0002237//response to molecule of bacterial origin;GO:0032611//interleukin-1 beta production;GO:0008283//cell proliferation;GO:0018108//peptidyl-tyros…	K03914//coagulation factor II (thrombin) receptor	gi|166362740|ref|NP_001983.2|//proteinase-activated receptor 1 isoform 1 precursor [Homo sapiens]
83660	11650	0.19	0.62	1.70627	3.50728e-16	Up	3.68604e-17	TLN2	GO:0031252//cell leading edge;GO:0005856//cytoskeleton;GO:0005924//cell-substrate adherens junction	GO:0008092//cytoskeletal protein binding;GO:0005198//structural molecule activity;GO:0005102//receptor binding	GO:0034329//cell junction assembly;GO:0007010//cytoskeleton organization	K06271//talin	gi|156938343|ref|NP_055874.2|//talin-2 [Homo sapiens]
10673	2675	3.27	10.64	1.70214	6.87026e-59	Up	1.61289e-60	TNFSF13B	GO:0031224//intrinsic component of membrane;GO:0044421//extracellular region part	GO:0032813//tumor necrosis factor receptor superfamily binding	GO:0002376//immune system process;GO:0008283//cell proliferation;GO:0023052//signaling	K05476//tumor necrosis factor ligand superfamily member 13B	gi|224548983|ref|NP_001139117.1|//tumor necrosis factor ligand superfamily member 13B isoform 2 [Homo sapiens];gi|5730097|ref|NP_006564.1|//tumor necrosis factor ligand superfamily member 13B isoform 1 [Homo sapiens]
27181	2967	0.04	0.13	1.70044	0.155312	*	0.0859496	SIGLEC8	GO:0031224//intrinsic component of membrane	GO:0030246//carbohydrate binding;GO:0004872//receptor activity	GO:0023052//signaling;GO:0009987//cellular process	K06748//sialic acid binding Ig-like lectin 8	gi|94538343|ref|NP_055257.2|//sialic acid-binding Ig-like lectin 8 precursor [Homo sapiens]
195977	2285	0.04	0.13	1.70044	0.181784	*	0.102965	ANTXRL	GO:0031224//intrinsic component of membrane	GO:0043169//cation binding;GO:0004871//signal transducer activity	NA	K06238//collagen, type VI, alpha	gi|522838252|ref|NP_001265617.1|//anthrax toxin receptor-like precursor [Homo sapiens]
641455	6666	0.04	0.13	1.70044	0.017021	*	0.00701152	POTEM	GO:0044444//cytoplasmic part	GO:0032559//adenyl ribonucleotide binding	NA	K17299//POTE ankyrin domain family protein	gi|767918223|ref|XP_011509518.1|//PREDICTED: POTE ankyrin domain family member E isoform X1 [Homo sapiens]
1237	1487	0.4	1.29	1.6893	0.000112352	Up	3.10298e-05	CCR8	GO:0016021//integral component of membrane	GO:0004950//chemokine receptor activity	GO:0002376//immune system process;GO:0042221//response to chemical;GO:0007166//cell surface receptor signaling pathway;GO:0051480//regulation of cytosolic calcium ion concentration	K04183//C-C chemokine receptor type 8	gi|4885121|ref|NP_005192.1|//C-C chemokine receptor type 8 [Homo sapiens]
5212	1959	0.14	0.45	1.6845	0.0170235	*	0.00701152	VIT	GO:0031012//extracellular matrix	NA	NA	K06560//mannose receptor, C type;K19919//cysteine-rich secretory protein;K06238//collagen, type VI, alpha;K08632//a disintegrin and metalloproteinase with thrombospondin motifs 18 [EC:3.4.24.-]	gi|295789107|ref|NP_001171441.1|//vitrin isoform 3 precursor [Homo sapiens];gi|295789113|ref|NP_001171443.1|//vitrin isoform 5 precursor [Homo sapiens];gi|295789104|ref|NP_001171440.1|//vitrin isoform 2 precursor [Homo sapiens];gi|295789109|ref|NP_001171442.1|//vitrin isoform 4 precursor [Homo sapiens];gi|21359974|ref|NP_444506.2|//vitrin isoform 1 precursor [Homo sapiens]
1191	2877	0.1	0.32	1.67807	0.011312	*	0.00446372	CLU	GO:0031091//platelet alpha granule;GO:0034364//high-density lipoprotein particle	GO:0005515//protein binding	GO:0008637//apoptotic mitochondrial changes;GO:0032460//negative regulation of protein oligomerization;GO:0030301//cholesterol transport;GO:0001775//cell activation;GO:0006952//defense response;GO:0044238//primary metabolic process;GO:0051707//response to other organism;GO:0007599//hemostasis;GO:0002455//humoral immune response mediated by circulating immunoglobulin;GO:0006887//exocytosis	K17252//clusterin	gi|724897745|ref|XP_010376420.1|//PREDICTED: clusterin isoform X1 [Rhinopithecus roxellana];gi|578815184|ref|XP_006716347.1|//PREDICTED: clusterin isoform X1 [Homo sapiens]
BGI_novel_G000538	876	0.05	0.16	1.67807	0.501153	*	0.363444	NA	GO:0016020//membrane;GO:0005730//nucleolus;GO:0005925//focal adhesion;GO:0022625//cytosolic large ribosomal subunit	GO:1990932//5.8S rRNA binding;GO:0005515//protein binding;GO:0003735//structural constituent of ribosome;GO:0070180//large ribosomal subunit rRNA binding	GO:0006614//SRP-dependent cotranslational protein targeting to membrane;GO:0006413//translational initiation;GO:0097421//liver regeneration;GO:0019083//viral transcription;GO:0000184//nuclear-transcribed mRNA catabolic process, nonsense-mediated decay;GO:0006364//rRNA processing	K02885//large subunit ribosomal protein L19e	gi|31873372|emb|CAD97677.1|//1
BGI_novel_G000161	6925	0.69	2.19	1.66626	3.36777e-31	Up	1.78405e-32	NA	NA	NA	NA	K11447//histone demethylase [EC:1.14.11.-];K01064//wingless-type MMTV integration site family, member 9	gi|982320757|ref|XP_015298805.1|//1
2353	2158	4.79	15.18	1.66407	3.88511e-65	Up	8.1757e-67	FOS	GO:0031981//nuclear lumen;GO:0043234//protein complex	GO:0043566//structure-specific DNA binding;GO:0043565//sequence-specific DNA binding;GO:0046332//SMAD binding;GO:0001071//nucleic acid binding transcription factor activity	GO:0000165//MAPK cascade;GO:0006305//DNA alkylation;GO:0009605//response to external stimulus;GO:0007154//cell communication;GO:0022414//reproductive process;GO:0007178//transmembrane receptor protein serine/threonine kinase signaling pathway;GO:0002237//response to molecule of bacterial origin;GO:0002224//toll-like receptor signaling pathway;GO:0048731//system development;GO:0000302//response to…	K04379//proto-oncogene protein c-fos	gi|634849582|ref|XP_007939546.1|//PREDICTED: proto-oncogene c-Fos isoform X1 [Orycteropus afer afer]
65243	2041	0.06	0.19	1.66297	0.155227	*	0.0859496	ZFP69B	GO:0043231//intracellular membrane-bounded organelle	GO:0046914//transition metal ion binding;GO:0003676//nucleic acid binding	GO:0006351//transcription, DNA-templated	K09228//KRAB domain-containing zinc finger protein	gi|296317246|ref|NP_075558.2|//zinc finger protein ZFP69B [Homo sapiens]
BGI_novel_G000554	408	1.15	3.64	1.6623	0.00163989	*	0.000548956	NA	NA	NA	NA	K01873//valyl-tRNA synthetase [EC:6.1.1.9]	gi|675691491|ref|XP_008957698.1|//1
124220	846	1.52	4.8	1.65896	1.58866e-08	Up	2.8291e-09	ZG16B	NA	GO:0030246//carbohydrate binding	NA	K09625//testisin [EC:3.4.21.-]	gi|94536866|ref|NP_660295.2|//zymogen granule protein 16 homolog B precursor [Homo sapiens]
83698	9500	0.07	0.22	1.65208	3.82715e-05	Up	9.95544e-06	CALN1	GO:0043231//intracellular membrane-bounded organelle;GO:0031224//intrinsic component of membrane;GO:0044444//cytoplasmic part	GO:0046872//metal ion binding	NA	K12581//CCR4-NOT transcription complex subunit 7/8;K15433//RLL motif containing protein 1;K17985//activating molecule in BECN1-regulated autophagy protein 1	gi|675642061|ref|XP_008979565.1|//PREDICTED: calcium-binding protein 8 [Callithrix jacchus]
BGI_novel_G000118	234	0.54	1.69	1.64599	0.275144	*	0.170672	NA	NA	NA	NA	NA
BGI_novel_G000411	6352	0.78	2.44	1.64534	2.84951e-31	Up	1.50777e-32	NA	NA	NA	NA	K15696//RING finger protein 113B;K17985//activating molecule in BECN1-regulated autophagy protein 1;K19721//collagen, type V/XI/XXIV/XXVII, alpha	gi|7768773|dbj|BAA95555.1|//1
102723631	1166	0.09	0.28	1.63743	0.181882	*	0.102965	CT45A10	NA	NA	NA	K13180//ATP-dependent RNA helicase DDX26B [EC:3.6.4.-]	gi|614458159|ref|NP_001278457.1|//cancer/testis antigen family 45 member A10 [Homo sapiens]
3008	785	0.11	0.34	1.62803	0.274928	*	0.170672	HIST1H1E	GO:0043231//intracellular membrane-bounded organelle	GO:0005488//binding	NA	K11275//histone H1/5	gi|57110423|ref|XP_545391.1|//PREDICTED: histone H1.4 [Canis lupus familiaris]
80739	2374	0.12	0.37	1.62449	0.00830616	*	0.00318162	C6orf25	GO:0043231//intracellular membrane-bounded organelle;GO:0031224//intrinsic component of membrane	GO:0005539//glycosaminoglycan binding;GO:0004871//signal transducer activity	NA	K07560//D-tyrosyl-tRNA(Tyr) deacylase [EC:3.1.-.-];K17985//activating molecule in BECN1-regulated autophagy protein 1;K01064//wingless-type MMTV integration site family, member 9	gi|19913381|ref|NP_612119.1|//protein G6b isoform G6b-E precursor [Homo sapiens];gi|219518025|gb|AAI43851.1|//C6orf25 protein [Homo sapiens];gi|19913375|ref|NP_612116.1|//protein G6b isoform G6b-B precursor [Homo sapiens];gi|19913377|ref|NP_612117.1|//protein G6b isoform G6b-C precursor [Homo sapiens]
341346	1272	0.13	0.4	1.62149	0.088338	*	0.0447976	SMCO2	GO:0031224//intrinsic component of membrane	NA	NA	NA	gi|222446616|ref|NP_001138482.1|//single-pass membrane and coiled-coil domain-containing protein 2 [Homo sapiens]
54905	3200	2.2	6.72	1.61096	8.95641e-48	Up	2.75632e-49	CYP2W1	GO:0043231//intracellular membrane-bounded organelle;GO:0005788//endoplasmic reticulum lumen;GO:0009986//cell surface;GO:0031090//organelle membrane;GO:0005789//endoplasmic reticulum membrane;GO:0005886//plasma membrane	GO:0008395//steroid hydroxylase activity;GO:0020037//heme binding;GO:0016705//oxidoreductase activity, acting on paired donors, with incorporation or reduction of molecular oxygen;GO:0005506//iron ion binding;GO:0016491//oxidoreductase activity	GO:0006805//xenobiotic metabolic process;GO:0044237//cellular metabolic process;GO:0043390//aflatoxin B1 metabolic process;GO:0055114//oxidation-reduction process	K07423//cytochrome P450 family 2 subfamily W polypeptide 1	gi|64368472|ref|NP_060251.2|//cytochrome P450 2W1 precursor [Homo sapiens]
343637	2539	0.01	0.03	1.58496	0.36984	*	0.243066	RSPO4	NA	GO:0005539//glycosaminoglycan binding	GO:0007166//cell surface receptor signaling pathway	K19471//R-spondin-1;K05467//angiopoietin 4	gi|83722284|ref|NP_001025042.2|//R-spondin-4 isoform 1 precursor [Homo sapiens];gi|90970328|ref|NP_001035096.1|//R-spondin-4 isoform 2 precursor [Homo sapiens]
114902	1361	0.01	0.03	1.58496	0.631321	*	0.490712	C1QTNF5	GO:0031224//intrinsic component of membrane	NA	GO:0050953//sensory perception of light stimulus;GO:0007275//multicellular organism development	K07296//adiponectin;K09608//tolloid-like protein 1 [EC:3.4.24.-];K08670//suppressor of tumorigenicity protein 14 [EC:3.4.21.109]	gi|966988935|ref|XP_014971445.1|//PREDICTED: complement C1q tumor necrosis factor-related protein 5 [Macaca mulatta];gi|13899255|ref|NP_113621.1|//membrane frizzled-related protein [Homo sapiens]
26045	5628	0.03	0.09	1.58496	0.0883486	*	0.0447976	LRRTM2	GO:0031224//intrinsic component of membrane;GO:0044459//plasma membrane part	NA	NA	K16665//leucine-rich repeat transmembrane neuronal protein 1/2	gi|28972213|dbj|BAC65560.1|//mKIAA0416 protein [Mus musculus]
5275	3197	0.01	0.03	1.58496	0.708246	*	0.611068	SERPINB13	GO:0044424//intracellular part	GO:0004866//endopeptidase inhibitor activity	GO:0010466//negative regulation of peptidase activity;GO:0006508//proteolysis;GO:0009416//response to light stimulus	K13963//serpin B	gi|686756046|ref|XP_009250720.1|//PREDICTED: serpin B13 isoform X1 [Pongo abelii];gi|694971636|ref|XP_009432379.1|//PREDICTED: serpin B13 isoform X1 [Pan troglodytes]
132228	1583	0.01	0.03	1.58496	0.63004	*	0.490712	LSMEM2	GO:0016020//membrane	NA	NA	NA	gi|675750327|ref|XP_008970473.1|//PREDICTED: leucine-rich single-pass membrane protein 2 isoform X2 [Pan paniscus];gi|332816867|ref|XP_001168188.2|//PREDICTED: leucine-rich single-pass membrane protein 2 isoform X1 [Pan troglodytes]
56121	2891	0.01	0.03	1.58496	0.369635	*	0.243066	PCDHB15	GO:0016021//integral component of membrane	GO:0046872//metal ion binding	GO:0016337//single organismal cell-cell adhesion;GO:0048731//system development	K16494//protocadherin beta	gi|9256610|ref|NP_061758.1|//protocadherin beta-15 precursor [Homo sapiens]
83953	2783	0.01	0.03	1.58496	0.369498	*	0.243066	FCAMR	GO:0031224//intrinsic component of membrane	GO:0004871//signal transducer activity	NA	K16851//high affinity immunoglobulin alpha and immunoglobulin mu Fc receptor	gi|282165710|ref|NP_001164102.1|//high affinity immunoglobulin alpha and immunoglobulin mu Fc receptor isoform b [Homo sapiens];gi|117320515|ref|NP_114418.2|//high affinity immunoglobulin alpha and immunoglobulin mu Fc receptor isoform a [Homo sapiens]
51179	1488	0.01	0.03	1.58496	0.629204	*	0.490712	HAO2	GO:0042579//microbody	GO:0000166//nucleotide binding;GO:0016899//oxidoreductase activity, acting on the CH-OH group of donors, oxygen as acceptor	GO:0006725//cellular aromatic compound metabolic process;GO:0009062//fatty acid catabolic process;GO:0051259//protein oligomerization	K11517//(S)-2-hydroxy-acid oxidase [EC:1.1.3.15]	gi|767904575|ref|XP_011539859.1|//PREDICTED: hydroxyacid oxidase 2 isoform X1 [Homo sapiens]
126820	2921	0.01	0.03	1.58496	0.369464	*	0.243066	WDR63	NA	NA	NA	K17770//mitochondrial import receptor subunit TOM20;K11143//dynein intermediate chain 2, axonemal	gi|724918796|ref|XP_010380865.1|//PREDICTED: WD repeat-containing protein 63 [Rhinopithecus roxellana]
10178	12886	0.01	0.03	1.58496	0.19286	*	0.110154	TENM1	GO:0016021//integral component of membrane	GO:0005539//glycosaminoglycan binding	GO:0002376//immune system process;GO:0008283//cell proliferation;GO:0023052//signaling;GO:0048731//system development	K06252//tenascin	gi|253970444|ref|NP_001156750.1|//teneurin-1 isoform 1 [Homo sapiens];gi|253970446|ref|NP_001156751.1|//teneurin-1 isoform 2 [Homo sapiens];gi|110347400|ref|NP_055068.2|//teneurin-1 isoform 3 [Homo sapiens]
3848	2451	0.01	0.03	1.58496	0.369396	*	0.243066	KRT1	GO:0016020//membrane;GO:0005882//intermediate filament	GO:0030246//carbohydrate binding;GO:0005198//structural molecule activity;GO:0004871//signal transducer activity	GO:0030195//negative regulation of blood coagulation;GO:0006956//complement activation;GO:0009888//tissue development;GO:0022603//regulation of anatomical structure morphogenesis	K07605//type II keratin, basic	gi|11935049|gb|AAG41947.1|AF304164_1//keratin 1 [Homo sapiens]
83697	3161	0.01	0.03	1.58496	0.707697	*	0.611068	SLC4A9	GO:0031224//intrinsic component of membrane;GO:0044459//plasma membrane part	GO:0015301//anion:anion antiporter activity;GO:0015081//sodium ion transmembrane transporter activity	GO:0015698//inorganic anion transport	K13860//solute carrier family 4 (sodium bicarbonate cotransporter), member 9	gi|767937856|ref|XP_011535988.1|//PREDICTED: anion exchange protein 4 isoform X1 [Homo sapiens];gi|767937860|ref|XP_005268578.2|//PREDICTED: anion exchange protein 4 isoform X3 [Homo sapiens];gi|767937878|ref|XP_006714862.2|//PREDICTED: anion exchange protein 4 isoform X12 [Homo sapiens];gi|767937866|ref|XP_011535992.1|//PREDICTED: anion exchange protein 4 isoform X6 [Homo sapiens]
2920	1234	0.01	0.03	1.58496	0.62842	*	0.490712	CXCL2	GO:0044421//extracellular region part	GO:0005125//cytokine activity	GO:0002376//immune system process;GO:0042221//response to chemical;GO:0006952//defense response;GO:0009607//response to biotic stimulus	K05505//C-X-C motif chemokine 1/2/3	gi|966943489|ref|XP_001092240.2|//PREDICTED: uncharacterized protein LOC702067 [Macaca mulatta]
9378	8066	0.01	0.03	1.58496	0.0329031	*	0.0146325	NRXN1	GO:0031224//intrinsic component of membrane;GO:0016020//membrane;GO:0016021//integral component of membrane;GO:0016023//null	GO:0046872//metal ion binding;GO:0043169//cation binding;GO:0005515//protein binding;GO:0005102//receptor binding;GO:0016247//channel regulator activity;GO:0004871//signal transducer activity	GO:0007399//nervous system development;GO:0001505//regulation of neurotransmitter levels;GO:0007165//signal transduction;GO:0016337//single organismal cell-cell adhesion;GO:0007267//cell-cell signaling;GO:0051262//protein tetramerization;GO:0032102//negative regulation of response to external stimulus;GO:0048522//positive regulation of cellular process;GO:0051899//membrane depolarization;GO:00325…	K07377//neurexin	gi|767915431|ref|XP_011531478.1|//PREDICTED: neurexin-1-beta isoform X12 [Homo sapiens];gi|667247349|ref|XP_008586622.1|//PREDICTED: neurexin-1-beta isoform X8 [Galeopterus variegatus];gi|208609951|ref|NP_001129131.1|//neurexin-1 isoform alpha2 precursor [Homo sapiens];gi|594685192|ref|XP_007190103.1|//PREDICTED: neurexin-1-beta isoform X11 [Balaenoptera acutorostrata scammoni];gi|602720112|ref|X…
56103	2436	0.12	0.36	1.58496	0.0253483	*	0.0109136	PCDHGB2	GO:0031224//intrinsic component of membrane	GO:0046872//metal ion binding	GO:0016337//single organismal cell-cell adhesion	K16496//protocadherin gamma subfamily B	gi|11128035|ref|NP_061746.1|//protocadherin gamma-B2 isoform 1 precursor [Homo sapiens];gi|14270493|ref|NP_115267.1|//protocadherin gamma-B2 isoform 2 precursor [Homo sapiens]
51270	1680	0.01	0.03	1.58496	0.628078	*	0.490712	TFDP3	GO:0031981//nuclear lumen;GO:0043234//protein complex	GO:0005515//protein binding;GO:0003712//transcription cofactor activity;GO:0001071//nucleic acid binding transcription factor activity;GO:0003676//nucleic acid binding	GO:0006355//regulation of transcription, DNA-templated;GO:0051318//G1 phase	K09393//transcription factor Dp-3	gi|189409125|ref|NP_057605.3|//transcription factor Dp family member 3 [Homo sapiens]
2199	4193	0.01	0.03	1.58496	0.207462	*	0.120399	FBLN2	GO:0031012//extracellular matrix	GO:0046872//metal ion binding;GO:0005198//structural molecule activity	NA	K17307//fibulin 1/2	gi|51873053|ref|NP_001004019.1|//fibulin-2 isoform a precursor [Homo sapiens];gi|221045154|dbj|BAH14254.1|//unnamed protein product [Homo sapiens]
3809	1557	0.01	0.03	1.58496	0.627248	*	0.490712	KIR2DS4	GO:0016021//integral component of membrane	GO:0004871//signal transducer activity;GO:0005488//binding	GO:0002682//regulation of immune system process	K07981//killer cell immunoglobulin-like receptor 2DL;K07982//killer cell immunoglobulin-like receptor 2DS	gi|32394439|gb|AAM88896.1|//killer-cell Ig-like receptor KIR2DLc [Gorilla gorilla];gi|327391597|gb|AEA72800.1|//KIR2DL7 [Pan troglodytes]
645961	3761	0.02	0.06	1.58496	0.401924	*	0.276986	SPATA31C2	NA	NA	NA	NA	gi|767957486|ref|XP_011517003.1|//PREDICTED: spermatogenesis-associated protein 31C1 isoform X1 [Homo sapiens]
137209	3276	0.01	0.03	1.58496	0.707398	*	0.611068	ZNF572	GO:0043231//intracellular membrane-bounded organelle	GO:0046914//transition metal ion binding;GO:0003676//nucleic acid binding	NA	K09228//KRAB domain-containing zinc finger protein	gi|767952472|ref|XP_011515130.1|//PREDICTED: zinc finger protein 572 isoform X2 [Homo sapiens]
57717	4549	0.01	0.03	1.58496	0.207418	*	0.120399	PCDHB16	GO:0031224//intrinsic component of membrane	GO:0046872//metal ion binding	GO:0007399//nervous system development;GO:0016337//single organismal cell-cell adhesion;GO:0007267//cell-cell signaling	K16494//protocadherin beta	gi|605052038|ref|NP_066008.2|//protocadherin beta-16 precursor [Homo sapiens]
2844	1595	0.01	0.03	1.58496	0.627004	*	0.490712	GPR21	GO:0016021//integral component of membrane	GO:0004888//transmembrane signaling receptor activity	GO:0007166//cell surface receptor signaling pathway	K04318//G protein-coupled receptor 21	gi|4885307|ref|NP_005285.1|//probable G-protein coupled receptor 21 [Homo sapiens]
283106	1416	0.01	0.03	1.58496	0.626955	*	0.490712	CSNK2A3	GO:0016020//membrane;GO:0070822//Sin3-type complex;GO:0044444//cytoplasmic part	GO:0005515//protein binding;GO:0032559//adenyl ribonucleotide binding;GO:0004672//protein kinase activity	GO:0006464//cellular protein modification process;GO:0007166//cell surface receptor signaling pathway;GO:0006935//chemotaxis	K03097//casein kinase II subunit alpha [EC:2.7.11.1]	gi|375493534|ref|NP_001243615.1|//casein kinase 2, alpha 1 polypeptide-like [Homo sapiens]
6932	2883	0.03	0.09	1.58496	0.401889	*	0.276986	TCF7	GO:0043231//intracellular membrane-bounded organelle	GO:0043565//sequence-specific DNA binding	GO:0051716//cellular response to stimulus;GO:0002376//immune system process;GO:0006355//regulation of transcription, DNA-templated;GO:0007166//cell surface receptor signaling pathway;GO:0070670//response to interleukin-4	K02620//transcription factor 7	gi|635123644|ref|XP_008012620.1|//PREDICTED: transcription factor 7 isoform X8 [Chlorocebus sabaeus];gi|820973575|ref|XP_012360228.1|//PREDICTED: transcription factor 7 isoform X1 [Nomascus leucogenys];gi|795530421|ref|XP_011714887.1|//PREDICTED: LOW QUALITY PROTEIN: transcription factor 7 [Macaca nemestrina];gi|355750185|gb|EHH54523.1|//hypothetical protein EGM_15383, partial [Macaca fasciculari…
10518	1623	0.01	0.03	1.58496	0.626858	*	0.490712	CIB2	NA	GO:0046872//metal ion binding	NA	K17259//calcium and integrin-binding protein 1	gi|428980688|ref|NP_001258818.1|//calcium and integrin-binding family member 2 isoform 3 [Homo sapiens] ;gi|5453708|ref|NP_006374.1|//calcium and integrin-binding family member 2 isoform 1 [Homo sapiens];gi|669033270|ref|NP_001288153.1|//calcium and integrin-binding family member 2 isoform 4 [Homo sapiens]
3306	2802	0.01	0.03	1.58496	0.707249	*	0.611068	HSPA2	GO:0043073//germ cell nucleus;GO:0000794//condensed nuclear chromosome	GO:0008289//lipid binding;GO:0005515//protein binding;GO:0032559//adenyl ribonucleotide binding	GO:0007281//germ cell development;GO:0007127//meiosis I;GO:0031660//regulation of cyclin-dependent protein serine/threonine kinase activity involved in G2/M transition of mitotic cell cycle;GO:0070193//synaptonemal complex organization;GO:0006950//response to stress;GO:0048232//male gamete generation	K03283//heat shock 70kDa protein 1/8	gi|13676857|ref|NP_068814.2|//heat shock-related 70 kDa protein 2 [Homo sapiens]
92291	2690	0.02	0.06	1.58496	0.328815	*	0.210124	CAPN13	GO:0044464//cell part	GO:0046872//metal ion binding;GO:0004197//cysteine-type endopeptidase activity	GO:0019538//protein metabolic process	K08581//calpain-13 [EC:3.4.22.-]	gi|41152101|ref|NP_653176.2|//calpain-13 [Homo sapiens]
284369	1233	0.01	0.03	1.58496	0.626517	*	0.490712	SIGLECL1	GO:0016020//membrane	NA	NA	K06773//opioid binding protein/cell adhesion molecule-like;K06549//sialic acid binding Ig-like lectin 5/14	gi|768008405|ref|XP_011525122.1|//PREDICTED: SIGLEC family-like protein 1 isoform X2 [Homo sapiens];gi|931607836|ref|XP_014198299.1|//PREDICTED: LOW QUALITY PROTEIN: SIGLEC family-like protein 1 [Pan paniscus]
1901	3050	0.01	0.03	1.58496	0.707149	*	0.611068	S1PR1	GO:0031224//intrinsic component of membrane;GO:0009986//cell surface	GO:0008289//lipid binding;GO:0045125//bioactive lipid receptor activity	GO:0016477//cell migration;GO:0007154//cell communication;GO:0007417//central nervous system development;GO:0007155//cell adhesion;GO:0006357//regulation of transcription from RNA polymerase II promoter;GO:0050921//positive regulation of chemotaxis;GO:0007204//positive regulation of cytosolic calcium ion concentration;GO:0032232//negative regulation of actin filament bundle assembly;GO:0048646//a…	K04288//sphingosine 1-phosphate receptor 1	gi|426330537|ref|XP_004026266.1|//PREDICTED: sphingosine 1-phosphate receptor 1 isoform 3 [Gorilla gorilla gorilla];gi|194384762|dbj|BAG59541.1|//unnamed protein product [Homo sapiens]
8082	4364	0.01	0.03	1.58496	0.502459	*	0.363444	SSPN	GO:0044459//plasma membrane part;GO:0043234//protein complex;GO:0016021//integral component of membrane;GO:0016023//null	NA	GO:0003012//muscle system process;GO:0009987//cellular process	NA	gi|16933561|ref|NP_005077.2|//sarcospan isoform 1 [Homo sapiens]
131149	1434	0.01	0.03	1.58496	0.62608	*	0.490712	OTOL1	NA	NA	NA	K07296//adiponectin	gi|821005775|ref|XP_003256290.3|//PREDICTED: otolin-1 [Nomascus leucogenys]
167691	4574	0.01	0.03	1.58496	0.207331	*	0.120399	LCA5	GO:0005815//microtubule organizing center;GO:0005930//axoneme	GO:0005488//binding	GO:0006810//transport	K06674//structural maintenance of chromosome 2;K10373//tropomyosin 1;K12478//early endosome antigen 1	gi|170650670|ref|NP_859065.2|//lebercilin [Homo sapiens]
100526794	2533	0.01	0.03	1.58496	0.625837	*	0.490712	NT5C1B-RDH14	GO:0005634//nucleus;GO:0005829//cytosol;GO:0044444//cytoplasmic part	GO:0000287//magnesium ion binding;GO:0046872//metal ion binding;GO:0008253//5'-nucleotidase activity;GO:0000166//nucleotide binding;GO:0008252//nucleotidase activity	GO:0009112//nucleobase metabolic process;GO:0016311//dephosphorylation;GO:0006195//purine nucleotide catabolic process;GO:0006163//purine nucleotide metabolic process	K01081//5'-nucleotidase [EC:3.1.3.5]	gi|193783557|dbj|BAG53468.1|//1;gi|312283682|ref|NP_001186032.1|//NT5C1B-RDH14 protein isoform 1 [Homo sapiens];gi|312283684|ref|NP_001186033.1|//NT5C1B-RDH14 protein isoform 2 [Homo sapiens]
135138	1585	0.01	0.03	1.58496	0.625691	*	0.490712	PACRG	GO:0043231//intracellular membrane-bounded organelle	NA	NA	K03018//DNA-directed RNA polymerase III subunit RPC1 [EC:2.7.7.6]	gi|122939204|ref|NP_689623.2|//parkin coregulated gene protein isoform 1 [Homo sapiens];gi|122939202|ref|NP_001073847.1|//parkin coregulated gene protein isoform 2 [Homo sapiens]
5740	5603	0.01	0.03	1.58496	0.20731	*	0.120399	PTGIS	GO:0031224//intrinsic component of membrane;GO:0031090//organelle membrane;GO:0044432//endoplasmic reticulum part	GO:0005506//iron ion binding;GO:0016860//intramolecular oxidoreductase activity;GO:0016491//oxidoreductase activity	GO:0009058//biosynthetic process;GO:0006693//prostaglandin metabolic process	K01831//prostacyclin synthase [EC:5.3.99.4]	gi|160877910|pdb|3B6H|A//Chain A, Crystal Structure Of Human Prostacyclin Synthase In Complex With Inhibitor Minoxidil
4544	1662	0.01	0.03	1.58496	0.625449	*	0.490712	MTNR1B	GO:0016021//integral component of membrane	GO:0004930//G-protein coupled receptor activity	GO:0007186//G-protein coupled receptor signaling pathway;GO:0033500//carbohydrate homeostasis;GO:0030073//insulin secretion	K04286//melatonin receptor type 1B	gi|5174595|ref|NP_005950.1|//melatonin receptor type 1B [Homo sapiens]
161931	2076	0.02	0.06	1.58496	0.502332	*	0.363444	ADAD2	GO:0044464//cell part	GO:0003723//RNA binding;GO:0016814//hydrolase activity, acting on carbon-nitrogen (but not peptide) bonds, in cyclic amidines	GO:0010467//gene expression	K13194//double stranded RNA-specific editase B [EC:3.5.-.-]	gi|223972688|ref|NP_631913.3|//adenosine deaminase domain-containing protein 2 isoform 1 [Homo sapiens];gi|223972690|ref|NP_001138872.1|//adenosine deaminase domain-containing protein 2 isoform 2 [Homo sapiens]
5069	10995	0.01	0.03	1.58496	0.228434	*	0.137183	PAPPA	GO:0044424//intracellular part	GO:0004175//endopeptidase activity;GO:0046914//transition metal ion binding	GO:0022414//reproductive process;GO:0048869//cellular developmental process	K07762//pappalysin-1 [EC:3.4.24.79]	gi|38045915|ref|NP_002572.2|//pappalysin-1 preproprotein [Homo sapiens]
387273	1058	0.04	0.12	1.58496	0.50229	*	0.363444	KRTAP5-10	NA	NA	NA	K03006//DNA-directed RNA polymerase II subunit RPB1 [EC:2.7.7.6]	gi|724804643|ref|XP_010385028.1|//PREDICTED: uncharacterized protein LOC104680659 isoform X1 [Rhinopithecus roxellana]
6678	3601	0.01	0.03	1.58496	0.207266	*	0.120399	SPARC	GO:0031091//platelet alpha granule;GO:0005578//proteinaceous extracellular matrix	GO:0046872//metal ion binding;GO:0005515//protein binding	GO:0001775//cell activation;GO:0008283//cell proliferation;GO:0070848//response to growth factor;GO:0023052//signaling;GO:0007599//hemostasis;GO:0006887//exocytosis	K08136//sparc/osteonectin, cwcv and kazal-like domains proteoglycan (testican);K12819//pre-mRNA-processing factor SLU7	gi|827342587|ref|NP_001296373.1|//SPARC isoform 3 precursor [Homo sapiens]
6718	2587	0.01	0.03	1.58496	0.368442	*	0.243066	AKR1D1	GO:0044444//cytoplasmic part	GO:0008289//lipid binding;GO:0016616//oxidoreductase activity, acting on the CH-OH group of donors, NAD or NADP as acceptor;GO:0033765//steroid dehydrogenase activity, acting on the CH-CH group of donors;GO:0035671//enone reductase activity	GO:0006706//steroid catabolic process;GO:0006694//steroid biosynthetic process;GO:0008203//cholesterol metabolic process;GO:0032501//multicellular organismal process	K00251//3-oxo-5-beta-steroid 4-dehydrogenase [EC:1.3.1.3]	gi|178847589|pdb|3CMF|A//Chain A, Crystal Structure Of Human Liver 5beta-Reductase (Akr1d1) In Complex With Nadp And Cortisone. Resolution 1.90 A.;gi|300116271|ref|NP_001177835.1|//3-oxo-5-beta-steroid 4-dehydrogenase isoform 2 [Homo sapiens]
203190	3285	0.01	0.03	1.58496	0.368306	*	0.243066	LGI3	GO:0044459//plasma membrane part;GO:0030136//clathrin-coated vesicle	NA	GO:0006887//exocytosis	K19999//leucine-rich repeat LGI family member 3	gi|21281681|ref|NP_644807.1|//leucine-rich repeat LGI family member 3 precursor [Homo sapiens]
1357	1523	0.01	0.03	1.58496	0.624577	*	0.490712	CPA1	GO:0044421//extracellular region part	GO:0046914//transition metal ion binding;GO:0008235//metalloexopeptidase activity	GO:0019538//protein metabolic process	K08779//carboxypeptidase A1 [EC:3.4.17.1]	gi|4502997|ref|NP_001859.1|//carboxypeptidase A1 preproprotein [Homo sapiens]
10316	3274	0.01	0.03	1.58496	0.368272	*	0.243066	NMUR1	GO:0016021//integral component of membrane	GO:0008188//neuropeptide receptor activity	GO:0007186//G-protein coupled receptor signaling pathway;GO:0019932//second-messenger-mediated signaling;GO:0006936//muscle contraction;GO:0007154//cell communication;GO:0015698//inorganic anion transport;GO:0070838//divalent metal ion transport;GO:0010863//positive regulation of phospholipase C activity	K05052//neuromedin U receptor 1	gi|188497623|ref|NP_006047.3|//neuromedin-U receptor 1 [Homo sapiens]
220032	2545	0.01	0.03	1.58496	0.368238	*	0.243066	GDPD4	GO:0031224//intrinsic component of membrane	GO:0043169//cation binding;GO:0008081//phosphoric diester hydrolase activity	GO:0019400//alditol metabolic process	K01124//glycerophosphoinositol inositolphosphodiesterase [EC:3.1.4.43]	gi|767967679|ref|XP_011543136.1|//PREDICTED: glycerophosphodiester phosphodiesterase domain-containing protein 4 isoform X3 [Homo sapiens]
26468	3306	0.01	0.03	1.58496	0.706752	*	0.611068	LHX6	GO:0043231//intracellular membrane-bounded organelle	GO:0003677//DNA binding;GO:0046914//transition metal ion binding;GO:0001071//nucleic acid binding transcription factor activity	GO:0021795//cerebral cortex cell migration;GO:0021700//developmental maturation;GO:0021879//forebrain neuron differentiation;GO:0021830//interneuron migration from the subpallium to the cortex;GO:0006351//transcription, DNA-templated	K09375//LIM homeobox protein 6/8	gi|795368968|ref|XP_011748812.1|//PREDICTED: LIM/homeobox protein Lhx6 isoform X1 [Macaca nemestrina];gi|334191689|ref|NP_001229262.1|//LIM/homeobox protein Lhx6 isoform 3 [Homo sapiens] ;gi|635071475|ref|XP_007966361.1|//PREDICTED: LIM/homeobox protein Lhx6 isoform X2 [Chlorocebus sabaeus]
79927	1568	0.01	0.03	1.58496	0.624239	*	0.490712	FAM110D	NA	NA	NA	K00685//arginine-tRNA-protein transferase [EC:2.3.2.8]	gi|594660967|ref|XP_007178733.1|//PREDICTED: protein FAM110D [Balaenoptera acutorostrata scammoni]
158248	2860	0.01	0.03	1.58496	0.368137	*	0.243066	TTC16	NA	NA	NA	K12893//splicing factor, arginine/serine-rich 4/5/6;K15176//RNA polymerase-associated protein CTR9;K09527//DnaJ homolog subfamily C member 7	gi|21450645|ref|NP_659402.1|//tetratricopeptide repeat protein 16 isoform 1 [Homo sapiens];gi|949474704|ref|NP_001303966.1|//tetratricopeptide repeat protein 16 isoform 2 [Homo sapiens]
56154	10155	0.01	0.03	1.58496	0.00928866	*	0.00359016	TEX15	NA	NA	NA	K04382//serine/threonine-protein phosphatase 2A catalytic subunit [EC:3.1.3.16]	gi|133778961|ref|NP_112561.2|//testis-expressed sequence 15 protein [Homo sapiens]
8895	4884	0.01	0.03	1.58496	0.207245	*	0.120399	CPNE3	GO:0044444//cytoplasmic part	GO:0004672//protein kinase activity;GO:0005543//phospholipid binding	GO:0006810//transport;GO:0044238//primary metabolic process	K06491//neural cell adhesion molecule;K11348//bromodomain and PHD finger-containing protein 1;K19906//synaptotagmin-6;K19902//synaptotagmin-2	gi|4503015|ref|NP_003900.1|//copine-3 [Homo sapiens]
51066	1636	0.01	0.03	1.58496	0.623804	*	0.490712	SSUH2	NA	NA	NA	K05197//glutamate receptor 1	gi|376334943|ref|NP_001243677.1|//protein SSUH2 homolog isoform 1 [Homo sapiens];gi|694900019|ref|XP_009443080.1|//PREDICTED: protein SSUH2 homolog isoform X1 [Pan troglodytes]
660	2530	0.01	0.03	1.58496	0.368103	*	0.243066	BMX	GO:0044444//cytoplasmic part	GO:0004713//protein tyrosine kinase activity;GO:0043169//cation binding;GO:0060089//molecular transducer activity;GO:0032559//adenyl ribonucleotide binding	GO:0007165//signal transduction;GO:0006464//cellular protein modification process;GO:0009888//tissue development;GO:0006915//apoptotic process	K08896//cytoplasmic tyrosine-protein kinase BMX [EC:2.7.10.2]	gi|675765543|ref|XP_008987239.1|//PREDICTED: cytoplasmic tyrosine-protein kinase BMX isoform X2 [Callithrix jacchus];gi|397468158|ref|XP_003805761.1|//PREDICTED: cytoplasmic tyrosine-protein kinase BMX isoform X1 [Pan paniscus]
913	1349	0.01	0.03	1.58496	0.62366	*	0.490712	CD1E	GO:0012505//endomembrane system;GO:0005768//endosome;GO:0016021//integral component of membrane;GO:0005764//lysosome	NA	GO:0002376//immune system process	K06448//T-cell surface glycoprotein CD1	gi|397500719|ref|XP_003821054.1|//PREDICTED: T-cell surface glycoprotein CD1e, membrane-associated isoform X4 [Pan paniscus];gi|426332216|ref|XP_004027086.1|//PREDICTED: T-cell surface glycoprotein CD1e, membrane-associated isoform 13 [Gorilla gorilla gorilla];gi|426332206|ref|XP_004027081.1|//PREDICTED: T-cell surface glycoprotein CD1e, membrane-associated isoform 8 [Gorilla gorilla gorilla];gi|…
64063	1391	0.01	0.03	1.58496	0.623274	*	0.490712	PRSS22	NA	GO:0004175//endopeptidase activity	GO:0019538//protein metabolic process	K09626//brain-specific serine protease 4 [EC:3.4.21.-]	gi|37181917|gb|AAQ88762.1|//PRSS22 [Homo sapiens]
2153	9179	0.01	0.03	1.58496	0.461976	*	0.328654	F5	GO:0016020//membrane;GO:0044421//extracellular region part;GO:0031091//platelet alpha granule	GO:0046914//transition metal ion binding;GO:0003824//catalytic activity	GO:0001775//cell activation;GO:0008152//metabolic process;GO:0003013//circulatory system process;GO:0007599//hemostasis;GO:0006887//exocytosis	K03902//coagulation factor V (labile factor)	gi|105990535|ref|NP_000121.2|//coagulation factor V preproprotein [Homo sapiens]
956	2826	0.01	0.03	1.58496	0.367933	*	0.243066	ENTPD3	GO:0031224//intrinsic component of membrane;GO:0016021//integral component of membrane;GO:0005886//plasma membrane	GO:0005515//protein binding;GO:0005524//ATP binding;GO:0032559//adenyl ribonucleotide binding;GO:0017111//nucleoside-triphosphatase activity;GO:0003824//catalytic activity;GO:0017110//nucleoside-diphosphatase activity	GO:0009143//nucleoside triphosphate catabolic process;GO:0009134//nucleoside diphosphate catabolic process	K01510//apyrase [EC:3.6.1.5]	gi|3335100|gb|AAC39884.1|//CD39L3 [Homo sapiens]
57393	1580	0.01	0.03	1.58496	0.622841	*	0.490712	TMEM27	GO:0031224//intrinsic component of membrane	GO:0008238//exopeptidase activity	GO:0019538//protein metabolic process	K20004//collectrin	gi|297709483|ref|XP_002831461.1|//PREDICTED: collectrin [Pongo abelii]
BGI_novel_G000376	1330	0.01	0.03	1.58496	0.622553	*	0.490712	NA	NA	NA	NA	K14833//nucleolar complex protein 2	gi|194378836|dbj|BAG63583.1|//unnamed protein product [Homo sapiens]
126129	2814	0.01	0.03	1.58496	0.367696	*	0.243066	CPT1C	GO:0031224//intrinsic component of membrane;GO:0031966//mitochondrial membrane	GO:0016406//carnitine O-acyltransferase activity	GO:0032787//monocarboxylic acid metabolic process;GO:0006520//cellular amino acid metabolic process	K19524//carnitine O-palmitoyltransferase 1, brain isoform [EC:2.3.1.21]	gi|22748777|ref|NP_689572.1|//carnitine O-palmitoyltransferase 1, brain isoform isoform 2 [Homo sapiens];gi|209862905|ref|NP_001129524.1|//carnitine O-palmitoyltransferase 1, brain isoform isoform 1 [Homo sapiens];gi|967499427|ref|XP_014980077.1|//PREDICTED: carnitine O-palmitoyltransferase 1, brain isoform isoform X1 [Macaca mulatta]
654502	1484	0.01	0.03	1.58496	0.622217	*	0.490712	IQCJ	NA	NA	NA	NA	gi|308193337|ref|NP_001184029.1|//IQ domain-containing protein J isoform CaMBPv3 [Homo sapiens];gi|655853080|ref|XP_008264623.1|//PREDICTED: schwannomin-interacting protein 1 isoform X1 [Oryctolagus cuniculus];gi|111607465|ref|NP_001036170.1|//IQ domain-containing protein J isoform CaMBPv1 [Homo sapiens]
29760	1544	0.01	0.03	1.58496	0.621929	*	0.490712	BLNK	GO:0016020//membrane;GO:0044424//intracellular part;GO:0005829//cytosol;GO:0016021//integral component of membrane;GO:0005886//plasma membrane	GO:0005070//SH3/SH2 adaptor activity;GO:0030674//protein binding, bridging;GO:0005068//transmembrane receptor protein tyrosine kinase adaptor activity	GO:0030098//lymphocyte differentiation;GO:0007169//transmembrane receptor protein tyrosine kinase signaling pathway;GO:0006959//humoral immune response;GO:0006952//defense response;GO:0009967//positive regulation of signal transduction;GO:0006955//immune response;GO:0030183//B cell differentiation;GO:0035556//intracellular signal transduction;GO:0007167//enzyme linked receptor protein signaling p…	K07371//B-cell linker protein	gi|386268028|ref|NP_001245371.1|//B-cell linker protein isoform 5 [Homo sapiens];gi|85663668|emb|CAJ55334.1|//1;gi|17511914|gb|AAH18906.1|//B-cell linker [Homo sapiens] ;gi|820977238|ref|XP_012361104.1|//PREDICTED: B-cell linker protein [Nomascus leucogenys];gi|7019535|ref|NP_037446.1|//B-cell linker protein isoform 1 [Homo sapiens];gi|166235901|ref|NP_001107566.1|//B-cell linker protein isoform …
56132	3593	0.01	0.03	1.58496	0.706453	*	0.611068	PCDHB3	NA	NA	NA	K16494//protocadherin beta	gi|686719732|ref|XP_003776723.2|//PREDICTED: uncharacterized protein LOC100939355 [Pongo abelii]
100529855	3409	0.04	0.12	1.58496	0.155244	*	0.0859496	ZNF625-ZNF20	GO:0043231//intracellular membrane-bounded organelle	GO:0046914//transition metal ion binding;GO:0003676//nucleic acid binding	GO:0006351//transcription, DNA-templated	K09228//KRAB domain-containing zinc finger protein	gi|795250556|ref|XP_011810154.1|//1;gi|931604907|ref|XP_008964590.2|//PREDICTED: zinc finger protein 20 isoform X1 [Pan paniscus]
199964	1250	0.01	0.03	1.58496	0.621737	*	0.490712	TMEM61	GO:0031224//intrinsic component of membrane	NA	NA	NA	gi|32698902|ref|NP_872338.1|//transmembrane protein 61 [Homo sapiens]
339512	1552	0.01	0.03	1.58496	0.62169	*	0.490712	CCDC190	NA	NA	NA	K17580//cancer susceptibility candidate protein 1	gi|119611132|gb|EAW90726.1|//chromosome 1 open reading frame 110, partial [Homo sapiens]
402381	1425	0.01	0.03	1.58496	0.621642	*	0.490712	SOHLH1	GO:0043231//intracellular membrane-bounded organelle	GO:0003676//nucleic acid binding	GO:0048232//male gamete generation;GO:0007292//female gamete generation;GO:0048869//cellular developmental process	NA	gi|156119603|ref|NP_001095147.1|//spermatogenesis- and oogenesis-specific basic helix-loop-helix-containing protein 1 isoform a [Homo sapiens]
2747	2348	0.02	0.06	1.58496	0.50191	*	0.363444	GLUD2	GO:0044429//mitochondrial part	GO:0016597//amino acid binding;GO:0005515//protein binding;GO:0032559//adenyl ribonucleotide binding;GO:0032561//guanyl ribonucleotide binding;GO:0051287//NAD binding;GO:0016639//oxidoreductase activity, acting on the CH-NH2 group of donors, NAD or NADP as acceptor	GO:0006536//glutamate metabolic process;GO:0050796//regulation of insulin secretion	K00261//glutamate dehydrogenase (NAD(P)+) [EC:1.4.1.3]	gi|31377775|ref|NP_036216.2|//glutamate dehydrogenase 2, mitochondrial precursor [Homo sapiens]
155066	2635	0.01	0.03	1.58496	0.367493	*	0.243066	ATP6V0E2	NA	NA	NA	K02153//V-type H+-transporting ATPase subunit e	gi|154689796|ref|NP_001094062.1|//V-type proton ATPase subunit e 2 isoform 2 [Homo sapiens];gi|585635062|ref|NP_001276919.1|//V-type proton ATPase subunit e 2 isoform 3 [Homo sapiens]
151790	2672	0.01	0.03	1.58496	0.36746	*	0.243066	WDR49	NA	NA	NA	K12857//Prp8 binding protein;K10260//F-box and WD-40 domain protein 7;K02988//small subunit ribosomal protein S5;K18643//katanin p80 WD40 repeat-containing subunit B1	gi|30520335|ref|NP_849146.1|//WD repeat-containing protein 49 [Homo sapiens]
283471	1478	0.01	0.03	1.58496	0.62102	*	0.490712	TMPRSS12	GO:0031224//intrinsic component of membrane	GO:0004175//endopeptidase activity	GO:0019538//protein metabolic process	K01317//acrosin [EC:3.4.21.10];K09640//transmembrane protease serine 9 [EC:3.4.21.-]	gi|119578557|gb|EAW58153.1|//transmembrane protease, serine 12, isoform CRA_b, partial [Homo sapiens]
100996331	1687	0.01	0.03	1.58496	0.620876	*	0.490712	POTEB	GO:0016020//membrane	NA	NA	K17299//POTE ankyrin domain family protein	gi|471838917|ref|NP_001264232.1|//POTE ankyrin domain family member B2 [Homo sapiens]
7991	3888	0.03	0.09	1.58496	0.228411	*	0.137183	TUSC3	GO:0031224//intrinsic component of membrane;GO:0005789//endoplasmic reticulum membrane	GO:0004576//oligosaccharyl transferase activity	GO:0019725//cellular homeostasis;GO:0006487//protein N-linked glycosylation	K12669//oligosaccharyltransferase complex subunit gamma	gi|586451220|ref|XP_006834537.1|//PREDICTED: tumor suppressor candidate 3-like isoform X2 [Chrysochloris asiatica];gi|984100555|ref|XP_015341531.1|//PREDICTED: tumor suppressor candidate 3 [Marmota marmota marmota]
83871	1494	0.35	1.05	1.58496	0.00270905	*	0.000944592	RAB34	GO:0031252//cell leading edge;GO:0005768//endosome	GO:0032561//guanyl ribonucleotide binding;GO:0017111//nucleoside-triphosphatase activity	GO:0035556//intracellular signal transduction;GO:0016192//vesicle-mediated transport	K07921//Ras-related protein Rab-34	gi|640816171|ref|XP_008064882.1|//PREDICTED: ras-related protein Rab-34 isoform X1 [Tarsius syrichta];gi|222144315|ref|NP_001136097.2|//ras-related protein Rab-34 isoform 3 [Homo sapiens] ;gi|222144313|ref|NP_001136096.2|//ras-related protein Rab-34 isoform 2 [Homo sapiens] ;gi|675719390|ref|XP_008963360.1|//PREDICTED: ras-related protein Rab-34 isoform X7 [Pan paniscus];gi|694967819|ref|XP_00943…
285180	2777	0.01	0.03	1.58496	0.367257	*	0.243066	RUFY4	NA	GO:0046914//transition metal ion binding	NA	NA	gi|282165733|ref|NP_940885.2|//RUN and FYVE domain-containing protein 4 [Homo sapiens]
55200	2899	0.01	0.03	1.58496	0.705907	*	0.611068	PLEKHG6	GO:0005819//spindle;GO:0032155//cell division site part	GO:0005088//Ras guanyl-nucleotide exchange factor activity;GO:0008047//enzyme activator activity	GO:0007266//Rho protein signal transduction	K19464//pleckstrin homology domain-containing family G member 5	gi|222080066|ref|NP_060643.2|//pleckstrin homology domain-containing family G member 6 isoform a [Homo sapiens];gi|222080070|ref|NP_001138329.1|//pleckstrin homology domain-containing family G member 6 isoform b [Homo sapiens]
BGI_novel_G000630	356	0.01	0.03	1.58496	0.993266	*	0.990668	NA	GO:0016020//membrane;GO:0005654//nucleoplasm;GO:0071818//BAT3 complex	GO:0043022//ribosome binding;GO:0051787//misfolded protein binding;GO:0031593//polyubiquitin binding;GO:0031625//ubiquitin protein ligase binding;GO:0070628//proteasome binding;GO:0030544//Hsp70 protein binding;GO:1990381//ubiquitin-specific protease binding	GO:0018393//internal peptidyl-lysine acetylation;GO:0030324//lung development;GO:1904378//maintenance of unfolded protein involved in ERAD pathway;GO:0001822//kidney development;GO:0042127//regulation of cell proliferation;GO:1904379//protein localization to cytosolic proteasome complex involved in ERAD pathway;GO:0007420//brain development;GO:0007283//spermatogenesis;GO:0002376//immune system pr…	NA	gi|694915571|ref|XP_009449195.1|//1
163227	4479	0.01	0.03	1.58496	0.705759	*	0.611068	ZNF100	NA	GO:0005488//binding	NA	K09228//KRAB domain-containing zinc finger protein	gi|194018565|ref|NP_775802.2|//zinc finger protein 100 [Homo sapiens]
9365	5012	0.02	0.06	1.58496	0.334535	*	0.214756	KL	GO:0044421//extracellular region part;GO:0016021//integral component of membrane	GO:0015926//glucosidase activity;GO:0070851//growth factor receptor binding;GO:0060089//molecular transducer activity;GO:0019838//growth factor binding;GO:0005496//steroid binding;GO:0043167//ion binding	GO:0030282//bone mineralization;GO:0044238//primary metabolic process;GO:0008543//fibroblast growth factor receptor signaling pathway;GO:0015980//energy derivation by oxidation of organic compounds;GO:0006954//inflammatory response	K14756//klotho [EC:3.2.1.31]	gi|24497614|ref|NP_004786.2|//klotho precursor [Homo sapiens]
494551	3061	0.01	0.03	1.58496	0.367223	*	0.243066	WEE2	GO:0031981//nuclear lumen;GO:0005815//microtubule organizing center	GO:0004713//protein tyrosine kinase activity;GO:0046872//metal ion binding;GO:0032559//adenyl ribonucleotide binding	GO:0006464//cellular protein modification process;GO:0000087//mitotic M phase	K06632//wee1-like protein kinase [EC:2.7.11.1]	gi|157738687|ref|NP_001099028.1|//wee1-like protein kinase 2 [Homo sapiens]
154865	3115	0.01	0.03	1.58496	0.70556	*	0.611068	IQUB	NA	NA	NA	NA	gi|471410079|ref|XP_004386610.1|//PREDICTED: IQ and ubiquitin-like domain-containing protein [Trichechus manatus latirostris];gi|223972685|ref|NP_849149.3|//IQ and ubiquitin-like domain-containing protein [Homo sapiens];gi|71051467|gb|AAH26173.1|//IQUB protein [Homo sapiens]
342618	2882	0.01	0.03	1.58496	0.367122	*	0.243066	SLFN14	NA	GO:0032559//adenyl ribonucleotide binding	NA	NA	gi|193788705|ref|NP_001123292.1|//schlafen family member 14 [Homo sapiens]
496	1509	0.01	0.03	1.58496	0.619684	*	0.490712	ATP4B	GO:0031224//intrinsic component of membrane	GO:0008556//potassium-transporting ATPase activity	GO:0009719//response to endogenous stimulus;GO:0009206//purine ribonucleoside triphosphate biosynthetic process;GO:0030001//metal ion transport;GO:0002237//response to molecule of bacterial origin;GO:0006818//hydrogen transport	K01543//H+/K+-exchanging ATPase beta polypeptide [EC:3.6.3.10]	gi|4557339|ref|NP_000696.1|//potassium-transporting ATPase subunit beta [Homo sapiens]
7306	2876	0.01	0.03	1.58496	0.367055	*	0.243066	TYRP1	GO:0031224//intrinsic component of membrane;GO:0030665//clathrin-coated vesicle membrane;GO:0048770//pigment granule	GO:0042802//identical protein binding;GO:0046914//transition metal ion binding;GO:0004497//monooxygenase activity;GO:0046983//protein dimerization activity	GO:0019605//butyrate metabolic process;GO:0006582//melanin metabolic process;GO:0048753//pigment granule organization;GO:0050931//pigment cell differentiation	K00506//tyrosinase-related protein 1 [EC:1.14.18.-]	gi|426361297|ref|XP_004047853.1|//PREDICTED: 5,6-dihydroxyindole-2-carboxylic acid oxidase [Gorilla gorilla gorilla]
257101	1684	0.01	0.03	1.58496	0.619541	*	0.490712	ZNF683	GO:0043231//intracellular membrane-bounded organelle	GO:0046914//transition metal ion binding;GO:0003676//nucleic acid binding	NA	K09228//KRAB domain-containing zinc finger protein	gi|767903625|ref|XP_011539498.1|//PREDICTED: zinc finger protein 683 isoform X2 [Homo sapiens];gi|332808102|ref|XP_513231.3|//PREDICTED: zinc finger protein 683 isoform X2 [Pan troglodytes];gi|694884232|ref|XP_009449542.1|//PREDICTED: zinc finger protein 683 isoform X1 [Pan troglodytes]
92104	4686	0.08	0.24	1.58496	0.00431116	*	0.00156064	TTC30A	GO:0042995//cell projection	NA	NA	K19683//tetratricopeptide repeat protein 30	gi|145309317|ref|NP_689488.3|//tetratricopeptide repeat protein 30A [Homo sapiens]
642987	3193	0.01	0.03	1.58496	0.705511	*	0.611068	TMEM232	GO:0031224//intrinsic component of membrane	NA	NA	NA	gi|291291005|ref|NP_001034852.3|//transmembrane protein 232 [Homo sapiens]
256646	4017	0.01	0.03	1.58496	0.207006	*	0.120399	NUTM1	GO:0043231//intracellular membrane-bounded organelle	NA	NA	NA	gi|546231763|ref|NP_001271222.1|//NUT family member 1 isoform 2 [Homo sapiens];gi|546231023|ref|NP_001271221.1|//NUT family member 1 isoform 1 [Homo sapiens]
145376	1446	0.01	0.03	1.58496	0.618307	*	0.490712	PPP1R36	NA	NA	NA	K17575//protein phosphatase 1 regulatory subunit 36	gi|27312029|ref|NP_758953.1|//protein phosphatase 1 regulatory subunit 36 [Homo sapiens]
153643	1563	0.01	0.03	1.58496	0.618212	*	0.490712	FAM81B	NA	NA	NA	K20283//golgin subfamily A member 4;K17785//mitofilin	gi|115430110|ref|NP_689761.2|//protein FAM81B [Homo sapiens]
56123	3503	0.03	0.09	1.58496	0.115737	*	0.0610434	PCDHB13	GO:0031224//intrinsic component of membrane	GO:0046872//metal ion binding	GO:0007399//nervous system development;GO:0016337//single organismal cell-cell adhesion;GO:0007267//cell-cell signaling	K16494//protocadherin beta	gi|11036654|ref|NP_061756.1|//protocadherin beta-13 precursor [Homo sapiens]
139212	1678	0.01	0.03	1.58496	0.617975	*	0.490712	PIH1D3	NA	NA	NA	K01064//wingless-type MMTV integration site family, member 9	gi|33859793|ref|NP_775765.1|//protein PIH1D3 [Homo sapiens]
9496	3251	0.01	0.03	1.58496	0.366583	*	0.243066	TBX4	GO:0043231//intracellular membrane-bounded organelle	GO:0001071//nucleic acid binding transcription factor activity;GO:0003676//nucleic acid binding	GO:0009887//animal organ morphogenesis;GO:0048729//tissue morphogenesis;GO:0006351//transcription, DNA-templated;GO:0048646//anatomical structure formation involved in morphogenesis;GO:0035108//limb morphogenesis;GO:0030323//respiratory tube development	K10178//T-box protein 4	gi|767996542|ref|XP_011523793.1|//PREDICTED: T-box transcription factor TBX4 isoform X2 [Homo sapiens];gi|767996540|ref|XP_011523792.1|//PREDICTED: T-box transcription factor TBX4 isoform X1 [Homo sapiens]
138240	1511	0.01	0.03	1.58496	0.617739	*	0.490712	C9orf57	GO:0031224//intrinsic component of membrane	NA	NA	NA	gi|190886439|ref|NP_001122090.1|//uncharacterized protein C9orf57 [Homo sapiens]
56899	3295	0.01	0.03	1.58496	0.366415	*	0.243066	ANKS1B	GO:0030425//dendrite;GO:0044459//plasma membrane part;GO:0044430//cytoskeletal part;GO:0030054//cell junction;GO:0014069//postsynaptic density;GO:0005737//cytoplasm;GO:0016604//nuclear body;GO:0043197//dendritic spine;GO:0015030//Cajal body;GO:0045211//postsynaptic membrane	GO:0046875//ephrin receptor binding	NA	K10380//ankyrin;K16513//carboxyl-terminal PDZ ligand of neuronal nitric oxide synthase protein;K11322//enhancer of polycomb-like protein;K15503//serine/threonine-protein phosphatase 6 regulatory ankyrin repeat subunit B;K12474//low density lipoprotein receptor adapter protein 1;K12475//disabled homolog 2;K06057//numb	gi|685574480|ref|XP_009179754.1|//PREDICTED: ankyrin repeat and sterile alpha motif domain-containing protein 1B isoform X4 [Papio anubis];gi|694951758|ref|XP_009424338.1|//1;gi|323276636|ref|NP_001190998.1|//ankyrin repeat and sterile alpha motif domain-containing protein 1B isoform h [Homo sapiens];gi|694951762|ref|XP_009424340.1|//1;gi|10047134|ref|NP_064525.1|//ankyrin repeat and sterile alph…
6402	2442	0.01	0.03	1.58496	0.366348	*	0.243066	SELL	GO:0016021//integral component of membrane	GO:0005539//glycosaminoglycan binding;GO:0046625//sphingolipid binding;GO:0019899//enzyme binding	GO:0002682//regulation of immune system process;GO:0009987//cellular process;GO:0007599//hemostasis	K06495//selectin, lymphocyte	gi|262206315|ref|NP_000646.2|//L-selectin precursor [Homo sapiens];gi|126178|sp|P14151.2|LYAM1_HUMAN//RecName: Full=L-selectin; AltName: Full=CD62 antigen-like family member L; AltName: Full=Leukocyte adhesion molecule 1; Short=LAM-1; AltName: Full=Leukocyte surface antigen Leu-8; AltName: Full=Leukocyte-endothelial cell adhesion molecule 1; Short=LECAM1; AltName: Full=Lymph node homing receptor;…
163782	3604	0.01	0.03	1.58496	0.750157	*	0.670086	KANK4	NA	NA	NA	K12581//CCR4-NOT transcription complex subunit 7/8;K17985//activating molecule in BECN1-regulated autophagy protein 1	gi|998074877|ref|NP_001307198.1|//KN motif and ankyrin repeat domain-containing protein 4 isoform 2 [Homo sapiens];gi|156104862|ref|NP_859063.3|//KN motif and ankyrin repeat domain-containing protein 4 isoform 1 [Homo sapiens]
29122	1363	0.01	0.03	1.58496	0.616889	*	0.490712	PRSS50	GO:0043231//intracellular membrane-bounded organelle	GO:0004175//endopeptidase activity	GO:0019538//protein metabolic process	K08664//prostasin [EC:3.4.21.-];K09640//transmembrane protease serine 9 [EC:3.4.21.-]	gi|675748226|ref|XP_008970047.1|//PREDICTED: LOW QUALITY PROTEIN: probable threonine protease PRSS50 [Pan paniscus]
433	1384	0.01	0.03	1.58496	0.616794	*	0.490712	ASGR2	GO:0031981//nuclear lumen;GO:0031224//intrinsic component of membrane;GO:0005924//cell-substrate adherens junction	GO:0030246//carbohydrate binding;GO:0004888//transmembrane signaling receptor activity	GO:0044260//cellular macromolecule metabolic process;GO:0007165//signal transduction;GO:0048878//chemical homeostasis;GO:0010608//posttranscriptional regulation of gene expression;GO:0001503//ossification;GO:0016192//vesicle-mediated transport	K10064//asialoglycoprotein receptor 2	gi|694965829|ref|XP_009429998.1|//PREDICTED: asialoglycoprotein receptor 2 isoform X2 [Pan troglodytes];gi|4502253|ref|NP_001172.1|//asialoglycoprotein receptor 2 isoform a [Homo sapiens];gi|319655553|ref|NP_001188281.1|//asialoglycoprotein receptor 2 isoform d [Homo sapiens];gi|18426877|ref|NP_550436.1|//asialoglycoprotein receptor 2 isoform c [Homo sapiens]
3109	1412	0.03	0.09	1.58496	0.501279	*	0.363444	HLA-DMB	GO:0031224//intrinsic component of membrane;GO:0005770//late endosome;GO:0005764//lysosome;GO:0042611//MHC protein complex	NA	GO:0019882//antigen processing and presentation;GO:0031294//lymphocyte costimulation;GO:0019221//cytokine-mediated signaling pathway;GO:0050851//antigen receptor-mediated signaling pathway	K06752//major histocompatibility complex, class II	gi|18654259|gb|AAL77571.1|L40560_1//major histocompatibility complex, partial [Gorilla gorilla]
BGI_novel_G000678	392	0.16	0.48	1.58496	0.501237	*	0.363444	NA	GO:0032300//mismatch repair complex;GO:0000795//synaptonemal complex	GO:0005515//protein binding;GO:0005524//ATP binding;GO:0003684//damaged DNA binding;GO:0030983//mismatched DNA binding	GO:0000710//meiotic mismatch repair;GO:0051026//chiasma assembly	K08741//DNA mismatch repair protein MSH5	gi|3108220|gb|AAC62533.1|//1
3135	1578	0.01	0.03	1.58496	0.616512	*	0.490712	HLA-G	GO:0031224//intrinsic component of membrane;GO:0042611//MHC protein complex	GO:0004888//transmembrane signaling receptor activity	GO:0002682//regulation of immune system process;GO:0006952//defense response;GO:0019221//cytokine-mediated signaling pathway;GO:0048002//antigen processing and presentation of peptide antigen	K06751//major histocompatibility complex, class I	gi|119623637|gb|EAX03232.1|//HLA-G histocompatibility antigen, class I, G, isoform CRA_b [Homo sapiens]
26085	1258	0.01	0.03	1.58496	0.616182	*	0.490712	KLK13	GO:0044421//extracellular region part;GO:0016023//null	GO:0004175//endopeptidase activity;GO:0005488//binding	GO:0051604//protein maturation	K09463//kallikrein 13 [EC:3.4.21.119]	gi|11496281|ref|NP_056411.1|//kallikrein-13 precursor [Homo sapiens]
57214	7128	0.01	0.03	1.58496	0.274955	*	0.170672	CEMIP	GO:0044424//intracellular part	NA	NA	K19031//cell migration-inducing and hyaluronan-binding protein [EC:3.2.1.35]	gi|426380059|ref|XP_004056701.1|//PREDICTED: protein KIAA1199 homolog isoform 1 [Gorilla gorilla gorilla];gi|426380061|ref|XP_004056702.1|//PREDICTED: protein KIAA1199 homolog isoform 2 [Gorilla gorilla gorilla]
25876	1597	0.01	0.03	1.58496	0.616041	*	0.490712	SPEF1	NA	NA	NA	K06540//disintegrin and metalloproteinase domain-containing protein 8 [EC:3.4.24.-]	gi|89363026|ref|NP_056232.2|//sperm flagellar protein 1 [Homo sapiens]
100287399	1687	0.01	0.03	1.58496	0.615759	*	0.490712	POTEB2	GO:0016020//membrane	NA	NA	K17299//POTE ankyrin domain family protein	gi|471838917|ref|NP_001264232.1|//POTE ankyrin domain family member B2 [Homo sapiens]
389610	4908	0.02	0.06	1.58496	0.181823	*	0.102965	XKR5	GO:0031224//intrinsic component of membrane	NA	NA	K12581//CCR4-NOT transcription complex subunit 7/8;K11447//histone demethylase [EC:1.14.11.-];K15696//RING finger protein 113B;K17985//activating molecule in BECN1-regulated autophagy protein 1	gi|282394051|ref|NP_997294.3|//XK-related protein 5 isoform a [Homo sapiens]
56163	5120	0.01	0.03	1.58496	0.113413	*	0.0596378	RNF17	GO:0043231//intracellular membrane-bounded organelle	GO:0016787//hydrolase activity;GO:0042802//identical protein binding;GO:0046914//transition metal ion binding	GO:0007281//germ cell development;GO:0048232//male gamete generation	K18405//tudor domain-containing protein 1/4/6/7	gi|297139728|ref|NP_001171922.1|//RING finger protein 17 isoform 2 [Homo sapiens];gi|94421471|ref|NP_112567.2|//RING finger protein 17 isoform 1 [Homo sapiens]
10880	1408	0.01	0.03	1.58496	0.614961	*	0.490712	ACTL7B	GO:0005856//cytoskeleton	GO:0005198//structural molecule activity	NA	K05692//actin beta/gamma 1	gi|5729722|ref|NP_006677.1|//actin-like protein 7B [Homo sapiens]
79742	4735	0.02	0.06	1.58496	0.274874	*	0.170672	CXorf36	NA	NA	NA	K12581//CCR4-NOT transcription complex subunit 7/8;K17985//activating molecule in BECN1-regulated autophagy protein 1;K15696//RING finger protein 113B;K01064//wingless-type MMTV integration site family, member 9	gi|193804856|ref|NP_078965.2|//deleted in autism-related protein 1 isoform 2 precursor [Homo sapiens];gi|193804854|ref|NP_789789.2|//deleted in autism-related protein 1 isoform 1 precursor [Homo sapiens]
151393	1458	0.01	0.03	1.58496	0.614867	*	0.490712	RMDN2	GO:0031224//intrinsic component of membrane;GO:0015630//microtubule cytoskeleton;GO:0005819//spindle	NA	NA	NA	gi|767913980|ref|XP_011530918.1|//PREDICTED: regulator of microtubule dynamics protein 2 isoform X3 [Homo sapiens];gi|613410212|ref|NP_653314.3|//regulator of microtubule dynamics protein 2 isoform 1 [Homo sapiens];gi|283046684|ref|NP_001164264.1|//regulator of microtubule dynamics protein 2 isoform 3 [Homo sapiens];gi|283046674|ref|NP_001164262.1|//regulator of microtubule dynamics protein 2 iso…
23627	4038	0.01	0.03	1.58496	0.206682	*	0.120399	PRND	GO:0031224//intrinsic component of membrane	NA	GO:0051259//protein oligomerization	K12581//CCR4-NOT transcription complex subunit 7/8;K17985//activating molecule in BECN1-regulated autophagy protein 1	gi|395752042|ref|XP_003779349.1|//PREDICTED: LOW QUALITY PROTEIN: prion-like protein doppel [Pongo abelii]
2862	1239	0.01	0.03	1.58496	0.614773	*	0.490712	MLNR	GO:0016021//integral component of membrane	GO:0004930//G-protein coupled receptor activity	GO:0032501//multicellular organismal process;GO:0007166//cell surface receptor signaling pathway	K05266//motilin receptor	gi|4504095|ref|NP_001498.1|//motilin receptor [Homo sapiens]
364	1252	0.01	0.03	1.58496	0.614446	*	0.490712	AQP7	GO:0032991//macromolecular complex;GO:0044424//intracellular part;GO:0005903//brush border;GO:0016021//integral component of membrane;GO:0030054//cell junction	GO:0015168//glycerol transmembrane transporter activity;GO:0005372//water transmembrane transporter activity;GO:0015204//urea transmembrane transporter activity	GO:0008643//carbohydrate transport;GO:0003097//renal water transport;GO:0042221//response to chemical;GO:0048232//male gamete generation;GO:0042886//amide transport;GO:0044237//cellular metabolic process	K08771//aquaporin-7	gi|221043830|dbj|BAH13592.1|//unnamed protein product [Homo sapiens];gi|4502187|ref|NP_001161.1|//aquaporin-7 isoform 1 [Homo sapiens];gi|970414605|ref|NP_001305087.1|//aquaporin-7 isoform 4 [Homo sapiens] ;gi|966992303|ref|XP_014973039.1|//PREDICTED: aquaporin-7 isoform X5 [Macaca mulatta];gi|635073097|ref|XP_007967189.1|//PREDICTED: aquaporin-7 isoform X2 [Chlorocebus sabaeus]
653641	5379	0.01	0.03	1.58496	0.500943	*	0.363444	GOLGA6C	NA	NA	NA	K20358//golgin subfamily A member 2	gi|256542288|ref|NP_001157876.1|//golgin subfamily A member 6C [Homo sapiens]
6372	1677	0.01	0.03	1.58496	0.614352	*	0.490712	CXCL6	GO:0005576//extracellular region	GO:0005488//binding	GO:0006952//defense response;GO:0007154//cell communication;GO:0023052//signaling	K05506//C-X-C motif chemokine 5/6	gi|119626095|gb|EAX05690.1|//chemokine (C-X-C motif) ligand 6 (granulocyte chemotactic protein 2) [Homo sapiens]
728637	1571	0.01	0.03	1.58496	0.614305	*	0.490712	MEIKIN	NA	NA	NA	NA	gi|746817159|ref|NP_001290551.1|//meiosis-specific kinetochore protein [Homo sapiens]
100462983	1383	0.01	0.03	1.58496	0.614259	*	0.490712	MTRNR2L3	NA	NA	NA	NA	gi|345543|pir||JC1348//hypothetical 18K protein - goldfish mitochondrion
2566	3933	0.01	0.03	1.58496	0.206617	*	0.120399	GABRG2	GO:0034702//ion channel complex;GO:0044459//plasma membrane part	GO:0015276//ligand-gated ion channel activity;GO:0005253//anion channel activity;GO:0016917//GABA receptor activity;GO:0030594//neurotransmitter receptor activity	GO:0007610//behavior;GO:0007186//G-protein coupled receptor signaling pathway;GO:0007275//multicellular organism development;GO:0007267//cell-cell signaling;GO:0006811//ion transport;GO:0015698//inorganic anion transport	K05186//gamma-aminobutyric acid receptor subunit gamma	gi|38788135|ref|NP_000807.2|//gamma-aminobutyric acid receptor subunit gamma-2 isoform 2 precursor [Homo sapiens];gi|38788155|ref|NP_944494.1|//gamma-aminobutyric acid receptor subunit gamma-2 isoform 1 precursor [Homo sapiens];gi|189083762|ref|NP_944493.2|//gamma-aminobutyric acid receptor subunit gamma-2 isoform 3 precursor [Homo sapiens]
283514	4005	0.01	0.03	1.58496	0.206596	*	0.120399	SIAH3	GO:0043231//intracellular membrane-bounded organelle	GO:0043169//cation binding	GO:0032501//multicellular organismal process;GO:0019941//modification-dependent protein catabolic process	K08742//E3 ubiquitin-protein ligase SIAH2 [EC:2.3.2.27];K04506//E3 ubiquitin-protein ligase SIAH1 [EC:2.3.2.27]	gi|119629152|gb|EAX08747.1|//hCG2039360, partial [Homo sapiens]
10562	2935	0.01	0.03	1.58496	0.365845	*	0.243066	OLFM4	GO:0044421//extracellular region part	NA	GO:0009987//cellular process	K04593//latrophilin 2;K04594//latrophilin 3	gi|32313593|ref|NP_006409.3|//olfactomedin-4 precursor [Homo sapiens]
342096	3176	0.01	0.03	1.58496	0.365812	*	0.243066	GOLGA6A	NA	NA	NA	K20358//golgin subfamily A member 2	gi|146133848|ref|NP_001033729.2|//golgin subfamily A member 6A [Homo sapiens]
246777	1436	0.01	0.03	1.58496	0.613418	*	0.490712	SPESP1	GO:0030141//secretory granule	NA	GO:0032501//multicellular organismal process	K19923//sperm equatorial segment protein 1	gi|21717832|ref|NP_663633.1|//sperm equatorial segment protein 1 precursor [Homo sapiens]
221472	3045	0.01	0.03	1.58496	0.365711	*	0.243066	FGD2	GO:0001726//ruffle;GO:0016020//membrane;GO:0043232//intracellular non-membrane-bounded organelle;GO:0005769//early endosome	GO:0005088//Ras guanyl-nucleotide exchange factor activity;GO:0051020//GTPase binding;GO:0046914//transition metal ion binding	GO:0030035//microspike assembly;GO:0007169//transmembrane receptor protein tyrosine kinase signaling pathway;GO:0065008//regulation of biological quality;GO:0007010//cytoskeleton organization	K05721//FYVE, RhoGEF and PH domain containing 2	gi|189217917|ref|NP_775829.2|//FYVE, RhoGEF and PH domain-containing protein 2 [Homo sapiens]
113763	2896	0.01	0.03	1.58496	0.365678	*	0.243066	ZBED6CL	NA	NA	NA	NA	gi|817265561|ref|XP_012298824.1|//PREDICTED: ZBED6 C-terminal-like protein isoform X1 [Aotus nancymaae]
6424	2974	0.01	0.03	1.58496	0.365611	*	0.243066	SFRP4	GO:0043231//intracellular membrane-bounded organelle;GO:0044421//extracellular region part	GO:0019904//protein domain specific binding;GO:0004888//transmembrane signaling receptor activity	GO:0048771//tissue remodeling;GO:0043271//negative regulation of ion transport;GO:0030178//negative regulation of Wnt signaling pathway;GO:0009888//tissue development;GO:0043627//response to estrogen;GO:0006357//regulation of transcription from RNA polymerase II promoter;GO:0072506//trivalent inorganic anion homeostasis;GO:0008283//cell proliferation;GO:0045597//positive regulation of cell differ…	K02185//secreted frizzled-related protein 4	gi|397487922|ref|XP_003815025.1|//PREDICTED: secreted frizzled-related protein 4 [Pan paniscus]
1143	2448	0.01	0.03	1.58496	0.365577	*	0.243066	CHRNB4	GO:0005887//integral component of plasma membrane	GO:0005231//excitatory extracellular ligand-gated ion channel activity;GO:0004888//transmembrane signaling receptor activity	GO:0006937//regulation of muscle contraction;GO:0006810//transport;GO:0030534//adult behavior;GO:0042391//regulation of membrane potential;GO:0050804//modulation of synaptic transmission;GO:0007274//neuromuscular synaptic transmission	K04815//nicotinic acetylcholine receptor beta-4	gi|675742223|ref|XP_008982479.1|//PREDICTED: neuronal acetylcholine receptor subunit beta-4 [Callithrix jacchus];gi|4502837|ref|NP_000741.1|//neuronal acetylcholine receptor subunit beta-4 isoform 1 precursor [Homo sapiens]
22873	7498	0.01	0.03	1.58496	0.0611952	*	0.0295406	DZIP1	GO:0032991//macromolecular complex;GO:0043231//intracellular membrane-bounded organelle	GO:0046914//transition metal ion binding	GO:0003006//developmental process involved in reproduction;GO:0048232//male gamete generation;GO:0048869//cellular developmental process	K16470//zinc finger protein DZIP1	gi|7662436|ref|NP_055749.1|//zinc finger protein DZIP1 isoform 1 [Homo sapiens];gi|39725957|ref|NP_945319.1|//zinc finger protein DZIP1 isoform 2 [Homo sapiens]
10332	1568	0.01	0.03	1.58496	0.613138	*	0.490712	CLEC4M	GO:0044424//intracellular part;GO:0016021//integral component of membrane	GO:0043169//cation binding;GO:0048029//monosaccharide binding;GO:0004888//transmembrane signaling receptor activity;GO:0003823//antigen binding	GO:0007165//signal transduction;GO:0016337//single organismal cell-cell adhesion;GO:0046794//transport of virus;GO:0019058//viral life cycle;GO:0016192//vesicle-mediated transport;GO:0002376//immune system process;GO:0006952//defense response;GO:0008037//cell recognition;GO:0015833//peptide transport	K06563//CD209 antigen	gi|223278335|ref|NP_001138376.1|//C-type lectin domain family 4 member M isoform 2 [Homo sapiens];gi|42542390|ref|NP_055072.3|//C-type lectin domain family 4 member M isoform 1 [Homo sapiens];gi|223278342|ref|NP_001138379.1|//C-type lectin domain family 4 member M isoform 11 [Homo sapiens];gi|15383608|gb|AAK91860.1|//mDC-SIGN2 type III isoform [Homo sapiens];gi|578832911|ref|XP_006722676.1|//PRED…
8647	4775	0.01	0.03	1.58496	0.206488	*	0.120399	ABCB11	GO:0012505//endomembrane system;GO:0005911//cell-cell junction;GO:0016021//integral component of membrane	GO:0015662//ATPase activity, coupled to transmembrane movement of ions, phosphorylative mechanism;GO:0032559//adenyl ribonucleotide binding;GO:0015125//bile acid transmembrane transporter activity	GO:0006694//steroid biosynthetic process;GO:0015721//bile acid and bile salt transport	K05664//ATP-binding cassette, subfamily B (MDR/TAP), member 11	gi|21536378|ref|NP_003733.2|//bile salt export pump [Homo sapiens]
8749	1462	0.01	0.03	1.58496	0.613045	*	0.490712	ADAM18	GO:0031224//intrinsic component of membrane	GO:0004175//endopeptidase activity;GO:0046914//transition metal ion binding	GO:0019538//protein metabolic process;GO:0048232//male gamete generation;GO:0048869//cellular developmental process	K16909//disintegrin and metalloproteinase domain-containing protein 18 [EC:3.4.24.-]	gi|7656861|ref|NP_055052.1|//disintegrin and metalloproteinase domain-containing protein 18 isoform 1 preproprotein [Homo sapiens];gi|946730792|ref|XP_005856576.2|//PREDICTED: disintegrin and metalloproteinase domain-containing protein 18-like [Myotis brandtii];gi|998429264|ref|NP_001307242.1|//disintegrin and metalloproteinase domain-containing protein 18 isoform 3 precursor [Homo sapiens];gi|30…
441925	1296	0.01	0.03	1.58496	0.612719	*	0.490712	BECN2	GO:0043231//intracellular membrane-bounded organelle;GO:0012505//endomembrane system	NA	GO:0044248//cellular catabolic process;GO:0051707//response to other organism	K08334//beclin	gi|595582373|ref|NP_001277622.1|//beclin-2 [Homo sapiens]
93650	1347	0.01	0.03	1.58496	0.612533	*	0.490712	ACPT	GO:0031224//intrinsic component of membrane	GO:0016791//phosphatase activity	NA	K19284//testicular acid phosphatase [EC:3.1.3.2]	gi|14861860|ref|NP_149059.1|//testicular acid phosphatase precursor [Homo sapiens]
11219	1255	0.07	0.21	1.58496	0.27509	*	0.170672	TREX2	GO:0043231//intracellular membrane-bounded organelle	GO:0008408//3'-5' exonuclease activity;GO:0016895//exodeoxyribonuclease activity, producing 5'-phosphomonoesters;GO:0005488//binding	GO:0006259//DNA metabolic process	K10791//three prime repair exonuclease 2 [EC:3.1.11.2]	gi|795273584|ref|XP_011857628.1|//PREDICTED: three prime repair exonuclease 2 [Mandrillus leucophaeus]
150082	2364	0.07	0.21	1.58496	0.0883274	*	0.0447976	LCA5L	NA	NA	NA	K17751//myosin heavy chain 6/7;K16770//centriolin;K10421//CAP-Gly domain-containing linker protein 1;K11499//centromere protein F;K16533//centrosomal protein CEP290	gi|7717367|emb|CAB90455.1|//C21orf13 [Homo sapiens]
257194	5669	0.05	0.15	1.58496	0.0170261	*	0.00701152	NEGR1	GO:0031224//intrinsic component of membrane;GO:0044297//cell body;GO:0043005//neuron projection	NA	GO:0009987//cellular process	K06775//neuronal growth regulator 1	gi|31874103|emb|CAD97961.1|//hypothetical protein [Homo sapiens]
1489	1678	0.1	0.3	1.58496	0.0883062	*	0.0447976	CTF1	NA	GO:0005126//cytokine receptor binding	GO:0008283//cell proliferation;GO:0048513//animal organ development;GO:0007154//cell communication	K05422//cardiotrophin 1	gi|216548056|ref|NP_001136016.1|//cardiotrophin-1 isoform 2 [Homo sapiens];gi|4503121|ref|NP_001321.1|//cardiotrophin-1 isoform 1 [Homo sapiens]
9853	5545	0.14	0.42	1.58496	3.9494e-05	Up	1.02879e-05	RUSC2	GO:0044444//cytoplasmic part	NA	NA	NA	gi|40674487|gb|AAH64843.1|//RUSC2 protein, partial [Homo sapiens];gi|55741719|ref|NP_055621.1|//iporin [Homo sapiens]
BGI_novel_G000057	544	5.93	17.58	1.56783	6.89857e-17	Up	6.98164e-18	NA	GO:0016020//membrane;GO:0005730//nucleolus;GO:0022625//cytosolic large ribosomal subunit	GO:0005515//protein binding;GO:0003735//structural constituent of ribosome	GO:0006614//SRP-dependent cotranslational protein targeting to membrane;GO:0006413//translational initiation;GO:0019083//viral transcription;GO:0000184//nuclear-transcribed mRNA catabolic process, nonsense-mediated decay;GO:0006364//rRNA processing	K02889//large subunit ribosomal protein L21e	gi|426359327|ref|XP_004046930.1|//1
55586	1437	0.21	0.62	1.56188	0.0170286	*	0.00701152	MIOX	GO:0044424//intracellular part	GO:0016616//oxidoreductase activity, acting on the CH-OH group of donors, NAD or NADP as acceptor;GO:0016701//oxidoreductase activity, acting on single donors with incorporation of molecular oxygen;GO:0000166//nucleotide binding;GO:0046914//transition metal ion binding	GO:0006020//inositol metabolic process	K00469//inositol oxygenase [EC:1.13.99.1]	gi|675641887|ref|XP_008978955.1|//PREDICTED: inositol oxygenase [Callithrix jacchus]
BGI_novel_G000365	315	0.19	0.56	1.55943	0.501616	*	0.363444	NA	NA	NA	NA	K03348//anaphase-promoting complex subunit 1	gi|982289458|ref|XP_015288875.1|//1
6283	466	0.52	1.53	1.55695	0.0505996	*	0.023838	S100A12	GO:0043231//intracellular membrane-bounded organelle;GO:0044444//cytoplasmic part	GO:0046914//transition metal ion binding;GO:0005102//receptor binding	GO:0007249//I-kappaB kinase/NF-kappaB signaling;GO:0006952//defense response;GO:0044237//cellular metabolic process;GO:0001906//cell killing	K10384//filaggrin;K17274//calpactin-1 light chain	gi|5032059|ref|NP_005612.1|//protein S100-A12 [Homo sapiens]
BGI_novel_G000273	3354	0.6	1.76	1.55254	2.08401e-11	Up	2.96846e-12	NA	NA	NA	NA	K11837//ubiquitin carboxyl-terminal hydrolase 6/32 [EC:3.4.19.12]	gi|767992657|ref|XP_011522359.1|//1
1991	1020	16.59	48.44	1.54588	4.73236e-86	Up	6.41842e-88	ELANE	GO:0016023//null	GO:0004175//endopeptidase activity;GO:0005515//protein binding;GO:0005539//glycosaminoglycan binding	GO:0044126//regulation of growth of symbiont in host;GO:0042036//negative regulation of cytokine biosynthetic process;GO:0070943//neutrophil mediated killing of symbiont cell;GO:0009620//response to fungus;GO:0009416//response to light stimulus;GO:0042108//positive regulation of cytokine biosynthetic process;GO:0002237//response to molecule of bacterial origin;GO:0043405//regulation of MAP kinase…	K01327//leukocyte elastase [EC:3.4.21.37]	gi|4503549|ref|NP_001963.1|//neutrophil elastase preproprotein [Homo sapiens]
BGI_novel_G000622	757	0.83	2.42	1.54382	0.000581373	Up	0.000178669	NA	GO:0005615//extracellular space;GO:0005887//integral component of plasma membrane;GO:0045121//membrane raft;GO:0009897//external side of plasma membrane;GO:0055037//recycling endosome;GO:0001891//phagocytic cup	GO:0005164//tumor necrosis factor receptor binding;GO:0002020//protease binding;GO:0005125//cytokine activity;GO:0042802//identical protein binding;GO:0044212//transcription regulatory region DNA binding	GO:0071316//cellular response to nicotine;GO:0051533//positive regulation of NFAT protein import into nucleus;GO:0032715//negative regulation of interleukin-6 production;GO:0043243//positive regulation of protein complex disassembly;GO:0050796//regulation of insulin secretion;GO:0000185//activation of MAPKKK activity;GO:0045668//negative regulation of osteoblast differentiation;GO:1901224//positi…	K03156//tumor necrosis factor superfamily, member 2	gi|544429170|ref|XP_005553619.1|//1
2643	2941	0.27	0.78	1.53051	5.89484e-05	Up	1.56962e-05	GCH1	GO:0032991//macromolecular complex;GO:0031981//nuclear lumen;GO:0005635//nuclear envelope;GO:0044444//cytoplasmic part;GO:0031982//vesicle	GO:0042802//identical protein binding;GO:0032561//guanyl ribonucleotide binding;GO:0046914//transition metal ion binding;GO:0003933//GTP cyclohydrolase activity;GO:0048037//cofactor binding	GO:0008217//regulation of blood pressure;GO:0012502//induction of programmed cell death;GO:0034097//response to cytokine;GO:0050880//regulation of blood vessel size;GO:0002237//response to molecule of bacterial origin;GO:0009396//folic acid-containing compound biosynthetic process;GO:0032770//positive regulation of monooxygenase activity;GO:0033555//multicellular organismal response to stress;GO:…	K01495//GTP cyclohydrolase I [EC:3.5.4.16]	gi|66932970|ref|NP_001019241.1|//GTP cyclohydrolase 1 isoform 2 [Homo sapiens];gi|66932972|ref|NP_001019242.1|//GTP cyclohydrolase 1 isoform 3 [Homo sapiens];gi|4503949|ref|NP_000152.1|//GTP cyclohydrolase 1 isoform 1 [Homo sapiens]
257236	2168	0.08	0.23	1.52356	0.0883168	*	0.0447976	CCDC96	NA	NA	NA	K10352//myosin heavy chain;K10388//plectin;K11499//centromere protein F	gi|85397916|gb|AAI05056.1|//Coiled-coil domain containing 96 [Homo sapiens]
60312	7786	0.15	0.43	1.51937	1.36451e-06	Up	2.95026e-07	AFAP1	GO:0005856//cytoskeleton;GO:0005924//cell-substrate adherens junction	GO:0008092//cytoskeletal protein binding	NA	K18616//actin filament associated protein 1	gi|578808220|ref|XP_006713972.1|//PREDICTED: actin filament-associated protein 1 isoform X4 [Homo sapiens];gi|578808218|ref|XP_006713971.1|//PREDICTED: actin filament-associated protein 1 isoform X2 [Homo sapiens]
165	4102	0.78	2.23	1.5155	1.73328e-16	Up	1.78894e-17	AEBP1	GO:0044421//extracellular region part	GO:0008238//exopeptidase activity;GO:0001071//nucleic acid binding transcription factor activity	GO:0010467//gene expression;GO:0048513//animal organ development;GO:0044238//primary metabolic process;GO:0009987//cellular process	K08639//carboxypeptidase X2	gi|53692189|ref|NP_001120.3|//adipocyte enhancer-binding protein 1 precursor [Homo sapiens]
5367	786	0.07	0.2	1.51457	0.50267	*	0.363444	PMCH	GO:0043231//intracellular membrane-bounded organelle;GO:0044421//extracellular region part	GO:0005179//hormone activity;GO:0031776//melanin-concentrating hormone receptor binding	GO:0008217//regulation of blood pressure;GO:0007186//G-protein coupled receptor signaling pathway;GO:0007589//body fluid secretion;GO:0006950//response to stress;GO:0048232//male gamete generation;GO:0048869//cellular developmental process;GO:0051480//regulation of cytosolic calcium ion concentration;GO:0042320//regulation of circadian sleep/wake cycle, REM sleep;GO:0033500//carbohydrate homeosta…	K05229//pro-melanin-concentrating hormone	gi|71361684|ref|NP_002665.2|//pro-MCH preproprotein [Homo sapiens]
116534	1296	0.07	0.2	1.51457	0.275036	*	0.170672	MRGPRE	GO:0016020//membrane	GO:0004871//signal transducer activity	NA	K08393//Mas-related G protein-coupled receptor member E	gi|426214096|ref|NP_001034254.2|//mas-related G-protein coupled receptor member E [Homo sapiens]
BGI_novel_G000426	2735	0.6	1.71	1.51096	8.44094e-09	Up	1.46723e-09	NA	NA	NA	NA	K15289//solute carrier family 35, member F5;K17985//activating molecule in BECN1-regulated autophagy protein 1;K15696//RING finger protein 113B;K06554//immunoglobulin lambda-like polypeptide 1	gi|931610471|ref|XP_008965153.2|//1
151	3371	0.23	0.65	1.49881	0.000129643	Up	3.60812e-05	ADRA2B	GO:0016021//integral component of membrane	GO:0043176//amine binding;GO:0004936//alpha-adrenergic receptor activity	GO:0008217//regulation of blood pressure;GO:0000187//activation of MAPK activity;GO:0045741//positive regulation of epidermal growth factor-activated receptor activity;GO:0032147//activation of protein kinase activity;GO:0014060//regulation of epinephrine secretion;GO:0045987//positive regulation of smooth muscle contraction;GO:0048646//anatomical structure formation involved in morphogenesis;GO:…	K04139//adrenergic receptor alpha-2B	gi|66268793|gb|AAY43127.1|//adrenergic, alpha-2B-, receptor isoform [Homo sapiens]
57161	5755	0.51	1.44	1.4975	4.99618e-15	Up	5.53342e-16	PELI2	GO:0032991//macromolecular complex;GO:0044444//cytoplasmic part	GO:0005488//binding	GO:0001932//regulation of protein phosphorylation;GO:0007249//I-kappaB kinase/NF-kappaB signaling;GO:0007166//cell surface receptor signaling pathway;GO:0002224//toll-like receptor signaling pathway	K11964//pellino [EC:2.3.2.27]	gi|10864063|ref|NP_067078.1|//E3 ubiquitin-protein ligase pellino homolog 2 [Homo sapiens]
6899	2103	1	2.81	1.49057	8.51993e-08	Up	1.63279e-08	TBX1	GO:0043231//intracellular membrane-bounded organelle	GO:0003677//DNA binding;GO:0042802//identical protein binding;GO:0001071//nucleic acid binding transcription factor activity	GO:0048732//gland development;GO:0006355//regulation of transcription, DNA-templated;GO:0048534//hematopoietic or lymphoid organ development;GO:0048598//embryonic morphogenesis	K10175//T-box protein 1	gi|18104950|ref|NP_542377.1|//T-box transcription factor TBX1 isoform A [Homo sapiens];gi|5174711|ref|NP_005983.1|//T-box transcription factor TBX1 isoform B [Homo sapiens];gi|768025652|ref|XP_011528653.1|//PREDICTED: T-box transcription factor TBX1 isoform X2 [Homo sapiens];gi|685568232|ref|XP_003905271.2|//1
574432	6023	1.93	5.42	1.48969	1.31893e-56	Up	3.25682e-58	IBA57-AS1	NA	NA	NA	K17985//activating molecule in BECN1-regulated autophagy protein 1	gi|119590267|gb|EAW69861.1|//hCG1984934 [Homo sapiens];gi|57108263|ref|XP_535508.1|//1
654433	2900	0.61	1.71	1.48712	3.70329e-09	Up	6.25248e-10	PAX8-AS1	NA	NA	NA	K12581//CCR4-NOT transcription complex subunit 7/8;K17985//activating molecule in BECN1-regulated autophagy protein 1;K15696//RING finger protein 113B;K01064//wingless-type MMTV integration site family, member 9	gi|119594046|gb|EAW73640.1|//hCG1733973, isoform CRA_a [Homo sapiens];gi|355779528|gb|EHH64004.1|//hypothetical protein EGM_17106, partial [Macaca fascicularis];gi|194382524|dbj|BAG64432.1|//unnamed protein product [Homo sapiens]
259293	960	0.05	0.14	1.48543	0.501573	*	0.363444	TAS2R30	GO:0031224//intrinsic component of membrane	GO:0004888//transmembrane signaling receptor activity	GO:0007166//cell surface receptor signaling pathway;GO:0007606//sensory perception of chemical stimulus	K08474//taste receptor type 2	gi|148235367|ref|NP_001091112.1|//taste receptor type 2 member 30 [Homo sapiens]
57530	5132	0.05	0.14	1.48543	0.0435546	*	0.0200952	CGN	GO:0015629//actin cytoskeleton;GO:0043296//apical junction complex	GO:0008092//cytoskeletal protein binding;GO:0017111//nucleoside-triphosphatase activity	NA	K06102//cingulin	gi|223462553|gb|AAI50605.1|//Cingulin [Homo sapiens]
100133220	1672	0.2	0.56	1.48543	0.0217061	*	0.00919626	GOLGA6L3	NA	NA	NA	K20358//golgin subfamily A member 2	gi|21757189|dbj|BAC05050.1|//unnamed protein product [Homo sapiens]
54625	7713	0.1	0.28	1.48543	6.7627e-05	Up	1.8151e-05	PARP14	GO:0043231//intracellular membrane-bounded organelle;GO:0016020//membrane	GO:0016763//transferase activity, transferring pentosyl groups	NA	K15261//poly [ADP-ribose] polymerase 10/14/15 [EC:2.4.2.30]	gi|154813199|ref|NP_060024.2|//poly [ADP-ribose] polymerase 14 [Homo sapiens]
BGI_novel_G000789	10699	1.34	3.75	1.48466	4.0536e-69	Up	7.8153e-71	NA	NA	NA	NA	K03099//son of sevenless	gi|119624987|gb|EAX04582.1|//1
84674	4097	0.47	1.31	1.47883	6.48769e-10	Up	1.0267e-10	CARD6	GO:0044464//cell part	NA	GO:0006915//apoptotic process	K12797//caspase recruitment domain-containing protein 6	gi|16554564|ref|NP_115976.2|//caspase recruitment domain-containing protein 6 [Homo sapiens]
26960	10673	0.23	0.64	1.47644	1.95253e-11	Up	2.78e-12	NBEA	GO:0016020//membrane;GO:0044431//Golgi apparatus part	GO:0005488//binding	NA	K18953//factor associated with neutral sphingomyelinase activation	gi|62422577|ref|NP_056493.3|//neurobeachin isoform 1 [Homo sapiens];gi|987429033|ref|XP_015400026.1|//PREDICTED: neurobeachin isoform X6 [Panthera tigris altaica]
10720	1863	0.09	0.25	1.47393	0.131094	*	0.0707932	UGT2B11	GO:0031224//intrinsic component of membrane;GO:0043231//intracellular membrane-bounded organelle;GO:0031090//organelle membrane	GO:0008194//UDP-glycosyltransferase activity	GO:0008202//steroid metabolic process;GO:0044237//cellular metabolic process	K00699//glucuronosyltransferase [EC:2.4.1.17]	gi|4507823|ref|NP_001064.1|//UDP-glucuronosyltransferase 2B11 precursor [Homo sapiens]
27124	2305	9.81	27.22	1.47234	2.68521e-104	Up	2.809e-106	INPP5J	GO:0030425//dendrite;GO:0031252//cell leading edge;GO:0016020//membrane;GO:0043198//dendritic shaft;GO:0001726//ruffle;GO:0030426//growth cone;GO:0044424//intracellular part;GO:0005829//cytosol;GO:0030427//site of polarized growth;GO:0005886//plasma membrane	GO:0004445//inositol-polyphosphate 5-phosphatase activity;GO:0034485//phosphatidylinositol-3,4,5-trisphosphate 5-phosphatase activity;GO:0046030//inositol trisphosphate phosphatase activity;GO:0052659//inositol-1,3,4,5-tetrakisphosphate 5-phosphatase activity;GO:0019904//protein domain specific binding;GO:0004439//phosphatidylinositol-4,5-bisphosphate 5-phosphatase activity;GO:0017124//SH3 domain…	GO:0033137//negative regulation of peptidyl-serine phosphorylation;GO:0031111//negative regulation of microtubule polymerization or depolymerization;GO:0006661//phosphatidylinositol biosynthetic process;GO:0043647//inositol phosphate metabolic process;GO:0010977//negative regulation of neuron projection development;GO:0001933//negative regulation of protein phosphorylation;GO:0046856//phosphatidy…	K01106//inositol-1,4,5-trisphosphate 5-phosphatase [EC:3.1.3.56]	gi|768024645|ref|XP_011528445.1|//PREDICTED: phosphatidylinositol 4,5-bisphosphate 5-phosphatase A isoform X1 [Homo sapiens];gi|50726960|ref|NP_001002837.1|//phosphatidylinositol 4,5-bisphosphate 5-phosphatase A isoform c [Homo sapiens];gi|546230990|ref|NP_001271214.1|//phosphatidylinositol 4,5-bisphosphate 5-phosphatase A isoform a [Homo sapiens]
317649	6195	0.44	1.22	1.47131	1.57221e-13	Up	1.90096e-14	EIF4E3	GO:0044424//intracellular part;GO:0034518//RNA cap binding complex	GO:0008135//translation factor activity, RNA binding	GO:0006412//translation	K04301//G protein-coupled receptor 27;K03259//translation initiation factor 4E	gi|752386845|ref|XP_011217276.1|//PREDICTED: eukaryotic translation initiation factor 4E type 3 [Ailuropoda melanoleuca];gi|197382708|ref|NP_001128123.1|//eukaryotic translation initiation factor 4E type 3 isoform a [Homo sapiens]
200728	1925	0.13	0.36	1.46949	0.0335956	*	0.0150079	TMEM17	GO:0031224//intrinsic component of membrane	NA	NA	K19384//transmembrane protein 17	gi|217416409|ref|NP_938017.2|//transmembrane protein 17 [Homo sapiens]
54332	3854	0.17	0.47	1.46713	0.000643498	Up	0.000199327	GDAP1	GO:0044424//intracellular part	NA	GO:0033189//response to vitamin A	NA	gi|586538512|ref|XP_006924100.1|//PREDICTED: ganglioside-induced differentiation-associated protein 1 isoform X2 [Pteropus alecto];gi|320461572|dbj|BAJ65577.1|//ganglioside differentiation associated protein 1 [Homo sapiens];gi|444732694|gb|ELW72970.1|//Ganglioside-induced differentiation-associated protein 1 [Tupaia chinensis]
340554	7273	0.21	0.58	1.46566	6.14655e-08	Up	1.15776e-08	ZC3H12B	NA	GO:0046914//transition metal ion binding;GO:0004518//nuclease activity	NA	K18668//ribonuclease ZC3H12 [EC:3.1.-.-]	gi|296010956|ref|NP_001010888.3|//probable ribonuclease ZC3H12B [Homo sapiens]
285755	4064	0.12	0.33	1.45943	0.00541818	*	0.00199993	PPIL6	NA	GO:0016859//cis-trans isomerase activity	GO:0044267//cellular protein metabolic process	K12739//peptidyl-prolyl cis-trans isomerase-like 6 [EC:5.2.1.8]	gi|795409825|ref|XP_011757207.1|//PREDICTED: peptidyl-prolyl cis-trans isomerase-like 6 isoform X2 [Macaca nemestrina];gi|767942702|ref|XP_011534067.1|//1;gi|795409820|ref|XP_011757206.1|//PREDICTED: peptidyl-prolyl cis-trans isomerase-like 6 isoform X1 [Macaca nemestrina]
1586	1895	0.04	0.11	1.45943	0.402031	*	0.276986	CYP17A1	GO:0043231//intracellular membrane-bounded organelle;GO:0044297//cell body;GO:0031090//organelle membrane;GO:0043005//neuron projection	GO:0008395//steroid hydroxylase activity;GO:0005506//iron ion binding	GO:0003006//developmental process involved in reproduction;GO:0006700//C21-steroid hormone biosynthetic process;GO:0010033//response to organic substance;GO:0033189//response to vitamin A	K00512//steroid 17alpha-monooxygenase / 17alpha-hydroxyprogesterone deacetylase [EC:1.14.14.19 1.14.14.32]	gi|4503195|ref|NP_000093.1|//steroid 17-alpha-hydroxylase/17,20 lyase precursor [Homo sapiens]
5132	1208	0.04	0.11	1.45943	0.502586	*	0.363444	PDC	GO:0043231//intracellular membrane-bounded organelle;GO:0005856//cytoskeleton;GO:0044444//cytoplasmic part;GO:0031513//null	GO:0055102//lipase inhibitor activity	GO:0050953//sensory perception of light stimulus;GO:0007166//cell surface receptor signaling pathway	K08327//phosducin	gi|5430701|gb|AAD43141.1|//PhLP1 [Homo sapiens]
57709	10133	0.04	0.11	1.45943	0.0108487	*	0.00426702	SLC7A14	GO:0031224//intrinsic component of membrane	GO:0005275//amine transmembrane transporter activity	NA	K13871//solute carrier family 7 (cationic amino acid transporter), member 14	gi|181337167|ref|NP_066000.2|//probable cationic amino acid transporter [Homo sapiens]
7035	2320	0.04	0.11	1.45943	0.461857	*	0.328654	TFPI	GO:0016020//membrane;GO:0044421//extracellular region part	GO:0004866//endopeptidase inhibitor activity	GO:0010466//negative regulation of peptidase activity;GO:0072376//protein activation cascade;GO:0007599//hemostasis	K03909//tissue factor pathway inhibitor	gi|5454114|ref|NP_006278.1|//tissue factor pathway inhibitor isoform a precursor [Homo sapiens];gi|73760409|ref|NP_001027452.1|//tissue factor pathway inhibitor isoform b precursor [Homo sapiens]
85016	2198	0.04	0.11	1.45943	0.401712	*	0.276986	C11orf70	NA	NA	NA	K12581//CCR4-NOT transcription complex subunit 7/8;K15289//solute carrier family 35, member F5	gi|303305001|ref|NP_116319.2|//uncharacterized protein C11orf70 isoform 1 [Homo sapiens];gi|674078824|ref|XP_008846903.1|//PREDICTED: uncharacterized protein C11orf70 homolog [Nannospalax galili]
342125	3303	0.04	0.11	1.45943	0.155261	*	0.0859496	TMC3	GO:0031224//intrinsic component of membrane	NA	NA	K10877//DNA repair and recombination protein RAD54B [EC:3.6.4.-]	gi|122937502|ref|NP_001074001.1|//transmembrane channel-like protein 3 [Homo sapiens]
9424	2671	0.08	0.22	1.45943	0.0752711	*	0.0374204	KCNK6	GO:0005887//integral component of plasma membrane	GO:0005249//voltage-gated potassium channel activity	GO:0030001//metal ion transport	K04917//potassium channel subfamily K member 6	gi|4758624|ref|NP_004814.1|//potassium channel subfamily K member 6 [Homo sapiens]
136242	1194	0.04	0.11	1.45943	0.500649	*	0.363444	PRSS37	NA	GO:0004175//endopeptidase activity	GO:0019538//protein metabolic process	K01312//trypsin [EC:3.4.21.4]	gi|285394227|ref|NP_001165422.1|//probable inactive serine protease 37 isoform 2 precursor [Homo sapiens];gi|285394164|ref|NP_001008271.2|//probable inactive serine protease 37 isoform 1 precursor [Homo sapiens]
145773	3468	0.04	0.11	1.45943	0.155193	*	0.0859496	FAM81A	NA	NA	NA	K10352//myosin heavy chain;K20283//golgin subfamily A member 4	gi|148613880|ref|NP_689663.2|//protein FAM81A [Homo sapiens]
BGI_novel_G000205	576	0.41	1.12	1.4498	0.0752896	*	0.0374204	NA	NA	NA	NA	NA	gi|119584862|gb|EAW64458.1|//hCG2038441, partial [Homo sapiens]
4901	1974	0.11	0.3	1.44746	0.075308	*	0.0374204	NRL	GO:0043231//intracellular membrane-bounded organelle	GO:0003677//DNA binding;GO:0001071//nucleic acid binding transcription factor activity	GO:0006357//regulation of transcription from RNA polymerase II promoter;GO:0050953//sensory perception of light stimulus;GO:0042462//eye photoreceptor cell development;GO:0007468//regulation of rhodopsin gene expression	K09038//neural retina-specific leucine zipper protein	gi|817259580|ref|XP_012322923.1|//PREDICTED: neural retina-specific leucine zipper protein isoform X2 [Aotus nancymaae]
170371	1673	0.39	1.06	1.44252	0.00136314	*	0.000448852	C10orf128	GO:0031224//intrinsic component of membrane	NA	NA	NA	gi|570700829|ref|NP_001275672.1|//putative uncharacterized protein C10orf128 isoform 5 precursor [Homo sapiens];gi|119613515|gb|EAW93109.1|//hCG1653562, isoform CRA_e [Homo sapiens];gi|966962208|ref|XP_015002501.1|//PREDICTED: putative uncharacterized protein C10orf128 homolog isoform X12 [Macaca mulatta];gi|767961848|ref|XP_011537685.1|//1;gi|119613514|gb|EAW93108.1|//hCG1653562, isoform CRA_d […
63971	5581	0.34	0.92	1.4361	3.42362e-06	Up	7.78342e-07	KIF13A	GO:0005815//microtubule organizing center;GO:0031090//organelle membrane;GO:0000139//Golgi membrane	GO:0032559//adenyl ribonucleotide binding;GO:0003774//motor activity	GO:0006886//intracellular protein transport;GO:0007041//lysosomal transport;GO:0048753//pigment granule organization;GO:0007017//microtubule-based process;GO:0015031//protein transport;GO:0047496//vesicle transport along microtubule;GO:0016192//vesicle-mediated transport	K17914//kinesin family member 13	gi|157738621|ref|NP_071396.4|//kinesin-like protein KIF13A isoform a [Homo sapiens];gi|157738629|ref|NP_001099038.1|//kinesin-like protein KIF13A isoform d [Homo sapiens];gi|157738625|ref|NP_001099036.1|//kinesin-like protein KIF13A isoform b [Homo sapiens];gi|343478159|ref|NP_001230352.1|//kinesin-like protein KIF13A isoform e [Homo sapiens];gi|157738627|ref|NP_001099037.1|//kinesin-like protein…
1572	1863	1.08	2.92	1.43494	1.76371e-09	Up	2.8984e-10	CYP2F1	GO:0043231//intracellular membrane-bounded organelle;GO:0031090//organelle membrane	GO:0005506//iron ion binding;GO:0016712//oxidoreductase activity, acting on paired donors, with incorporation or reduction of molecular oxygen, reduced flavin or flavoprotein as one donor, and incorporation of one atom of oxygen	GO:0042221//response to chemical;GO:0042537//benzene-containing compound metabolic process	K07416//cytochrome P450 family 2 subfamily F [EC:1.14.14.1]	gi|19743565|ref|NP_000765.2|//cytochrome P450 2F1 precursor [Homo sapiens]
BGI_novel_G000545	13235	0.84	2.27	1.43423	3.76658e-49	Up	1.12938e-50	NA	NA	NA	NA	K15696//RING finger protein 113B	gi|221041432|dbj|BAH12393.1|//unnamed protein product [Homo sapiens]
10184	4859	0.33	0.89	1.43134	1.21669e-07	Up	2.36278e-08	LHFPL2	GO:0031224//intrinsic component of membrane;GO:0016021//integral component of membrane	NA	NA	NA	gi|32698676|ref|NP_005770.1|//lipoma HMGIC fusion partner-like 2 protein [Homo sapiens]
26291	1333	0.06	0.16	1.41504	0.402102	*	0.276986	FGF21	NA	GO:0005102//receptor binding	GO:0008283//cell proliferation;GO:0043410//positive regulation of MAPK cascade;GO:0008543//fibroblast growth factor receptor signaling pathway;GO:0010828//positive regulation of glucose transport	K04358//fibroblast growth factor	gi|22450794|gb|AAH18404.1|//Fibroblast growth factor 21 [Homo sapiens]
389114	5524	0.03	0.08	1.41504	0.192881	*	0.110154	ZNF662	NA	NA	NA	K09228//KRAB domain-containing zinc finger protein	gi|694901267|ref|XP_009443572.1|//PREDICTED: zinc finger protein 662 isoform X2 [Pan troglodytes];gi|197384097|ref|NP_001128128.1|//zinc finger protein 662 isoform 2 [Homo sapiens]
1238	2978	0.03	0.08	1.41504	0.275117	*	0.170672	ACKR2	GO:0016021//integral component of membrane	GO:0004950//chemokine receptor activity	GO:0002376//immune system process;GO:0042221//response to chemical;GO:0007166//cell surface receptor signaling pathway;GO:0032501//multicellular organismal process	K04187//chemokine binding protein 2	gi|297671602|ref|XP_002813926.1|//PREDICTED: atypical chemokine receptor 2 [Pongo abelii]
653125	5188	0.03	0.08	1.41504	0.155295	*	0.0859496	GOLGA8K	NA	NA	NA	K10595//E3 ubiquitin-protein ligase HERC2 [EC:2.3.2.26];K20358//golgin subfamily A member 2	gi|542133052|ref|NP_001269422.1|//golgin subfamily A member 8K [Homo sapiens]
5207	1591	0.03	0.08	1.41504	0.502164	*	0.363444	PFKFB1	GO:0043234//protein complex;GO:0044444//cytoplasmic part	GO:0008443//phosphofructokinase activity;GO:0070061//fructose binding;GO:0019203//carbohydrate phosphatase activity;GO:0032559//adenyl ribonucleotide binding;GO:0019899//enzyme binding	GO:0033131//regulation of glucokinase activity;GO:0006007//glucose catabolic process;GO:0006000//fructose metabolic process;GO:0006950//response to stress;GO:0043434//response to peptide hormone;GO:0035556//intracellular signal transduction;GO:0015980//energy derivation by oxidation of organic compounds;GO:0031960//response to corticosteroid;GO:0009887//animal organ morphogenesis	K19028//6-phosphofructo-2-kinase / fructose-2,6-biphosphatase 1 [EC:2.7.1.105 3.1.3.46]	gi|119613613|gb|EAW93207.1|//6-phosphofructo-2-kinase/fructose-2,6-biphosphatase 1 [Homo sapiens];gi|424036676|ref|NP_001258734.1|//6-phosphofructo-2-kinase/fructose-2,6-bisphosphatase 1 isoform 3 [Homo sapiens] ;gi|725606682|ref|XP_003943753.2|//PREDICTED: 6-phosphofructo-2-kinase/fructose-2,6-bisphosphatase 1 isoform X2 [Saimiri boliviensis boliviensis]
51151	1085	0.03	0.08	1.41504	1.00232	*	0.982504	SLC45A2	GO:0031224//intrinsic component of membrane;GO:0030659//cytoplasmic vesicle membrane	NA	GO:0006810//transport;GO:0032502//developmental process;GO:0006582//melanin metabolic process;GO:0050953//sensory perception of light stimulus	K15378//solute carrier family 45, member 1/2/4	gi|694911578|ref|XP_526962.3|//PREDICTED: membrane-associated transporter protein isoform X1 [Pan troglodytes];gi|694911584|ref|XP_009447606.1|//PREDICTED: membrane-associated transporter protein isoform X4 [Pan troglodytes]
51062	2637	0.06	0.16	1.41504	0.192819	*	0.110154	ATL1	GO:0012505//endomembrane system;GO:0031224//intrinsic component of membrane;GO:0031090//organelle membrane;GO:0031985//Golgi cisterna;GO:0043005//neuron projection	GO:0005515//protein binding;GO:0032561//guanyl ribonucleotide binding;GO:0017111//nucleoside-triphosphatase activity	GO:0048667//cell morphogenesis involved in neuron differentiation;GO:0006996//organelle organization;GO:0009207//purine ribonucleoside triphosphate catabolic process;GO:0051259//protein oligomerization	K17339//atlastin [EC:3.6.5.-]	gi|119586113|gb|EAW65709.1|//spastic paraplegia 3A (autosomal dominant), isoform CRA_e [Homo sapiens];gi|50949542|emb|CAH10392.1|//hypothetical protein [Homo sapiens]
100130361	1851	0.03	0.08	1.41504	0.501784	*	0.363444	CXorf49	NA	NA	NA	NA	gi|223468690|ref|NP_001138611.1|//uncharacterized protein LOC100132994 [Homo sapiens]
54967	1901	0.06	0.16	1.41504	0.334567	*	0.214756	CT55	NA	NA	NA	K13983//putative helicase MOV10L1 [EC:3.6.4.13]	gi|72534700|ref|NP_001026875.1|//cancer/testis antigen 55 isoform 1 precursor [Homo sapiens];gi|8923493|ref|NP_060333.1|//cancer/testis antigen 55 isoform 2 precursor [Homo sapiens]
100132994	1851	0.03	0.08	1.41504	0.501658	*	0.363444	CXorf49B	NA	NA	NA	NA	gi|223468690|ref|NP_001138611.1|//uncharacterized protein LOC100132994 [Homo sapiens]
441459	3753	0.03	0.08	1.41504	0.181862	*	0.102965	ANKRD18B	NA	NA	NA	K17299//POTE ankyrin domain family protein	gi|347954819|ref|NP_001231681.1|//ankyrin repeat domain-containing protein 18B [Homo sapiens]
27075	1912	0.15	0.4	1.41504	0.0540767	*	0.025657	TSPAN13	GO:0016021//integral component of membrane	NA	NA	K17356//tetraspanin-13/31	gi|635114429|ref|XP_007980163.1|//PREDICTED: tetraspanin-13 [Chlorocebus sabaeus]
100507462	2712	0.03	0.08	1.41504	0.40157	*	0.276986	GVQW2	NA	NA	NA	K09228//KRAB domain-containing zinc finger protein;K12022//tripartite motif-containing protein 46;K15289//solute carrier family 35, member F5	gi|337298891|ref|NP_001229669.1|//protein GVQW2 [Homo sapiens]
84073	3207	0.03	0.08	1.41504	0.274982	*	0.170672	MYCBPAP	NA	NA	NA	NA	gi|203098334|ref|NP_115509.4|//MYCBP-associated protein [Homo sapiens]
4862	4004	0.03	0.08	1.41504	0.228388	*	0.137183	NPAS2	GO:0043231//intracellular membrane-bounded organelle;GO:0043234//protein complex	GO:0060089//molecular transducer activity;GO:0031072//heat shock protein binding;GO:0001071//nucleic acid binding transcription factor activity;GO:0003676//nucleic acid binding	GO:0007399//nervous system development;GO:0007626//locomotory behavior;GO:0006357//regulation of transcription from RNA polymerase II promoter;GO:0048512//circadian behavior	K09026//neuronal PAS domain-containing protein 2	gi|530368665|ref|XP_005264010.1|//PREDICTED: neuronal PAS domain-containing protein 2 isoform X1 [Homo sapiens]
56269	1619	0.03	0.08	1.41504	0.500817	*	0.363444	IRGC	GO:0044464//cell part	GO:0016787//hydrolase activity;GO:0032561//guanyl ribonucleotide binding	NA	K17072//interferon gamma inducible protein 47	gi|410054029|ref|XP_003953565.1|//PREDICTED: interferon-inducible GTPase 5 isoform X1 [Pan troglodytes]
5030	1639	0.03	0.08	1.41504	0.500691	*	0.363444	P2RY4	GO:0044459//plasma membrane part;GO:0016021//integral component of membrane	GO:0032559//adenyl ribonucleotide binding;GO:0015065//uridine nucleotide receptor activity	GO:0007186//G-protein coupled receptor signaling pathway;GO:0006821//chloride transport;GO:0051480//regulation of cytosolic calcium ion concentration	K04271//purinergic receptor P2Y, G protein-coupled, 4	gi|4505561|ref|NP_002556.1|//P2Y purinoceptor 4 [Homo sapiens]
114792	2599	0.09	0.24	1.41504	0.0244801	*	0.010507	KLHL32	NA	NA	NA	K10468//kelch-like protein 32	gi|694917468|ref|XP_009449960.1|//PREDICTED: kelch-like protein 32 isoform X3 [Pan troglodytes];gi|119568883|gb|EAW48498.1|//KIAA1900, isoform CRA_b [Homo sapiens];gi|555943695|ref|NP_001273181.1|//kelch-like protein 32 isoform d [Homo sapiens];gi|555943868|ref|NP_001273180.1|//kelch-like protein 32 isoform c [Homo sapiens] ;gi|817348619|ref|XP_012299691.1|//PREDICTED: kelch-like protein 32 isofo…
2342	2836	0.44	1.17	1.41093	3.68109e-06	Up	8.4113e-07	FNTB	GO:0015630//microtubule cytoskeleton	GO:0043169//cation binding;GO:0008318//protein prenyltransferase activity	GO:0018342//protein prenylation	K05954//protein farnesyltransferase subunit beta [EC:2.5.1.58]	gi|149051499|gb|EDM03672.1|//rCG62367, isoform CRA_b [Rattus norvegicus]
4600	3428	3.15	8.34	1.4047	1.43545e-49	Up	4.22552e-51	MX2	GO:0043231//intracellular membrane-bounded organelle;GO:0005643//nuclear pore	GO:0032561//guanyl ribonucleotide binding;GO:0017111//nucleoside-triphosphatase activity;GO:0005525//GTP binding;GO:0003924//GTPase activity	GO:0006950//response to stress;GO:0051607//defense response to virus;GO:0046822//regulation of nucleocytoplasmic transport;GO:0035455//response to interferon-alpha;GO:0051726//regulation of cell cycle;GO:0051707//response to other organism;GO:0019221//cytokine-mediated signaling pathway;GO:0009207//purine ribonucleoside triphosphate catabolic process	K14754//interferon-induced GTP-binding protein Mx1	gi|297707956|ref|XP_002830747.1|//1;gi|11342664|ref|NP_002454.1|//interferon-induced GTP-binding protein Mx2 [Homo sapiens]
727837	1347	0.31	0.82	1.40336	0.0126765	*	0.00506228	SSX2B	GO:0043231//intracellular membrane-bounded organelle	GO:0005488//binding	GO:0006351//transcription, DNA-templated	K15625//protein SSX2;K15624//protein SSX1	gi|27659724|ref|NP_003138.3|//protein SSX2 isoform a [Homo sapiens];gi|426395995|ref|XP_004064243.1|//PREDICTED: LOW QUALITY PROTEIN: protein SSX3-like [Gorilla gorilla gorilla]
84109	2347	0.78	2.06	1.4011	3.10915e-08	Up	5.69374e-09	QRFPR	GO:0031224//intrinsic component of membrane	GO:0008188//neuropeptide receptor activity	GO:0007166//cell surface receptor signaling pathway	K08378//G protein-coupled receptor 103	gi|157738685|ref|NP_937822.2|//pyroglutamylated RFamide peptide receptor [Homo sapiens]
5806	1955	0.66	1.74	1.39855	4.56539e-06	Up	1.05874e-06	PTX3	NA	GO:0030247//polysaccharide binding	GO:0009620//response to fungus;GO:0006952//defense response;GO:0031328//positive regulation of cellular biosynthetic process;GO:0002252//immune effector process;GO:0045807//positive regulation of endocytosis	K17495//CUB and sushi domain-containing protein;K01672//carbonic anhydrase [EC:4.2.1.1];K01115//phospholipase D1/2 [EC:3.1.4.4]	gi|795288388|ref|XP_011814421.1|//PREDICTED: pentraxin-related protein PTX3 [Colobus angolensis palliatus]
1690	2882	0.11	0.29	1.39855	0.0456082	*	0.0211564	COCH	GO:0031012//extracellular matrix	NA	GO:0050954//sensory perception of mechanical stimulus	K06238//collagen, type VI, alpha	gi|4758022|ref|NP_004077.1|//cochlin precursor [Homo sapiens]
57576	1711	2.43	6.4	1.39712	1.8753e-17	Up	1.83173e-18	KIF17	GO:0030992//intraciliary transport particle B;GO:0005874//microtubule;GO:0032391//photoreceptor connecting cilium;GO:1990075//periciliary membrane compartment;GO:0036064//ciliary basal body;GO:0005875//microtubule associated complex;GO:0005829//cytosol;GO:0005930//axoneme;GO:0005871//kinesin complex	GO:0005524//ATP binding;GO:0032559//adenyl ribonucleotide binding;GO:0003774//motor activity;GO:0008017//microtubule binding;GO:0008574//ATP-dependent microtubule motor activity, plus-end-directed	GO:0006810//transport;GO:0007018//microtubule-based movement;GO:0030030//cell projection organization;GO:0016192//vesicle-mediated transport;GO:0022008//neurogenesis;GO:0008104//protein localization;GO:0007017//microtubule-based process;GO:0015031//protein transport;GO:0031503//protein complex localization	K20198//kinesin family member 17	gi|564473366|ref|NP_001274141.1|//1;gi|170784809|ref|NP_001116291.1|//kinesin-like protein KIF17 isoform b [Homo sapiens];gi|170784807|ref|NP_065867.2|//kinesin-like protein KIF17 isoform a [Homo sapiens]
8800	2626	0.08	0.21	1.39232	0.110977	*	0.0579856	PEX11A	GO:0031231//intrinsic component of peroxisomal membrane	NA	GO:0007031//peroxisome organization;GO:0045444//fat cell differentiation;GO:0023052//signaling;GO:0006629//lipid metabolic process	K13351//peroxin-11A	gi|795166655|ref|XP_011841720.1|//PREDICTED: peroxisomal membrane protein 11A isoform X3 [Mandrillus leucophaeus];gi|966953387|ref|XP_001093381.2|//PREDICTED: peroxisomal membrane protein 11A isoform X1 [Macaca mulatta]
56155	4816	0.08	0.21	1.39232	0.0126746	*	0.00506228	TEX14	GO:0044424//intracellular part	GO:0032559//adenyl ribonucleotide binding;GO:0016301//kinase activity	GO:0006464//cellular protein modification process	K17540//inactive serine/threonine-protein kinase TEX14	gi|57863261|ref|NP_112562.3|//inactive serine/threonine-protein kinase TEX14 isoform b [Homo sapiens];gi|57863263|ref|NP_938207.2|//inactive serine/threonine-protein kinase TEX14 isoform a [Homo sapiens] ;gi|319803120|ref|NP_001188386.1|//inactive serine/threonine-protein kinase TEX14 isoform c [Homo sapiens]
101059915	1831	0.21	0.55	1.38904	0.0185447	*	0.0077125	LOC101059915	NA	NA	NA	K19719//collagen, type II, alpha	gi|768038466|ref|XP_011529385.1|//PREDICTED: uncharacterized protein CXorf49-like isoform X2 [Homo sapiens]
79366	2126	6.25	16.35	1.38736	5.10941e-53	Up	1.36732e-54	HMGN5	GO:0031981//nuclear lumen;GO:0044427//chromosomal part	GO:0003676//nucleic acid binding	GO:0006325//chromatin organization;GO:0006355//regulation of transcription, DNA-templated	K17045//high-mobility group nucleosome-binding domain-containing protein 5	gi|189055153|dbj|BAG38137.1|//unnamed protein product [Homo sapiens]
60675	1571	6.93	18.05	1.38107	1.05401e-42	Up	3.69242e-44	PROK2	NA	GO:0005102//receptor binding	GO:0007186//G-protein coupled receptor signaling pathway;GO:0000165//MAPK cascade;GO:0007600//sensory perception;GO:0042221//response to chemical;GO:0006939//smooth muscle contraction;GO:0048232//male gamete generation;GO:0043066//negative regulation of apoptotic process;GO:0048511//rhythmic process;GO:0051480//regulation of cytosolic calcium ion concentration;GO:0006952//defense response;GO:0048…	NA	gi|187167261|ref|NP_001119600.1|//prokineticin-2 isoform a precursor [Homo sapiens];gi|17530787|ref|NP_068754.1|//prokineticin-2 isoform b precursor [Homo sapiens]
92162	673	0.05	0.13	1.37851	0.708296	*	0.611068	TMEM88	NA	NA	NA	K11448//lysine-specific demethylase 6B [EC:1.14.11.-]	gi|44662813|ref|NP_981956.1|//transmembrane protein 88 isoform 1 [Homo sapiens];gi|821027888|ref|XP_012357029.1|//PREDICTED: transmembrane protein 88 isoform X1 [Nomascus leucogenys]
54033	2005	0.5	1.3	1.37851	8.77297e-05	Up	2.38506e-05	RBM11	NA	GO:0003676//nucleic acid binding	NA	K13188//RNA-binding protein 7	gi|169234630|ref|NP_658983.3|//splicing regulator RBM11 [Homo sapiens];gi|21693571|gb|AAM75350.1|AF519623_1//RNA binding motif protein 11 [Homo sapiens];gi|675751873|ref|XP_008970789.1|//PREDICTED: splicing regulator RBM11 isoform X1 [Pan paniscus]
50937	8051	0.05	0.13	1.37851	0.0226794	*	0.00965688	CDON	GO:0031224//intrinsic component of membrane	GO:0005488//binding	GO:0045597//positive regulation of cell differentiation	K20033//cell adhesion molecule-related/down-regulated by oncogenes	gi|343790941|ref|NP_001230526.1|//cell adhesion molecule-related/down-regulated by oncogenes isoform 1 precursor [Homo sapiens];gi|142976733|ref|NP_058648.4|//cell adhesion molecule-related/down-regulated by oncogenes isoform 2 precursor [Homo sapiens]
100130733	2290	0.05	0.13	1.37851	0.334377	*	0.214756	LRRC70	GO:0031224//intrinsic component of membrane	GO:0022892//substrate-specific transporter activity	GO:0006606//protein import into nucleus	K08129//nyctalopin;K13023//carboxypeptidase N regulatory subunit;K06850//slit 3	gi|198041768|ref|NP_852607.3|//leucine-rich repeat-containing protein 70 precursor [Homo sapiens]
4636	661	0.42	1.09	1.37587	0.092784	*	0.0473852	MYL5	GO:0016460//myosin II complex	GO:0046872//metal ion binding;GO:0017111//nucleoside-triphosphatase activity;GO:0005198//structural molecule activity	GO:0006936//muscle contraction	K12753//myosin regulatory light chain 5	gi|578808160|ref|XP_006713949.1|//PREDICTED: myosin light chain 5 isoform X1 [Homo sapiens]
27036	1769	0.34	0.88	1.37197	0.00270952	*	0.000944592	SIGLEC7	GO:0016021//integral component of membrane	GO:0030246//carbohydrate binding;GO:0004871//signal transducer activity	GO:0023052//signaling;GO:0009987//cellular process	K06739//sialic acid binding Ig-like lectin 7	gi|7657570|ref|NP_055200.1|//sialic acid-binding Ig-like lectin 7 isoform 1 precursor [Homo sapiens];gi|469469047|ref|NP_001264130.1|//sialic acid-binding Ig-like lectin 7 isoform 3 precursor [Homo sapiens];gi|118197279|ref|NP_057627.2|//sialic acid-binding Ig-like lectin 7 isoform 2 precursor [Homo sapiens];gi|5541874|emb|CAB51128.1|//QA79 membrane protein, splice product airm-3 [Homo sapiens]
1958	3136	7.81	20.21	1.37167	2.75185e-95	Up	3.12976e-97	EGR1	GO:0043231//intracellular membrane-bounded organelle	GO:0003677//DNA binding;GO:0046872//metal ion binding;GO:0001071//nucleic acid binding transcription factor activity	GO:0016925//protein sumoylation;GO:0072126//positive regulation of glomerular mesangial cell proliferation;GO:0019221//cytokine-mediated signaling pathway;GO:0071398//cellular response to fatty acid	K09203//early growth response protein 1	gi|635123918|ref|XP_008012755.1|//PREDICTED: early growth response protein 1 [Chlorocebus sabaeus]
147040	3081	0.12	0.31	1.36923	0.0268724	*	0.0116466	KCTD11	GO:0005887//integral component of plasma membrane	GO:0005267//potassium channel activity	GO:0008283//cell proliferation;GO:0050789//regulation of biological process;GO:0030001//metal ion transport;GO:0048731//system development;GO:0048869//cellular developmental process	K03849//alpha-1,3-glucosyltransferase [EC:2.4.1.265];K00849//galactokinase [EC:2.7.1.6];K20131//Rab5 GDP/GTP exchange factor	gi|958767506|ref|XP_014717001.1|//PREDICTED: BTB/POZ domain-containing protein KCTD11 [Equus asinus]
9840	3862	0.24	0.62	1.36923	0.000214156	Up	6.14256e-05	TESPA1	NA	NA	NA	NA	gi|119617203|gb|EAW96797.1|//hCG21937, isoform CRA_b [Homo sapiens]
158880	4410	0.19	0.49	1.36678	0.000608549	Up	0.000187687	USP51	NA	GO:0070011//peptidase activity, acting on L-amino acid peptides;GO:0016790//thiolester hydrolase activity;GO:0046914//transition metal ion binding	GO:0019941//modification-dependent protein catabolic process	K11366//ubiquitin carboxyl-terminal hydrolase 22/27/51 [EC:3.4.19.12]	gi|41152235|ref|NP_958443.1|//ubiquitin carboxyl-terminal hydrolase 51 [Homo sapiens]
79783	1650	0.54	1.39	1.36405	0.000516166	Up	0.000157123	SUGCT	GO:0005739//mitochondrion	GO:0047369//succinate-hydroxymethylglutarate CoA-transferase activity;GO:0003824//catalytic activity	NA	K18703//succinate---hydroxymethylglutarate CoA-transferase [EC:2.8.3.13]	gi|300863124|ref|NP_001180240.1|//succinate--hydroxymethylglutarate CoA-transferase isoform 1 [Homo sapiens];gi|300863128|ref|NP_001180242.1|//succinate--hydroxymethylglutarate CoA-transferase isoform 3 [Homo sapiens];gi|13376042|ref|NP_079004.1|//succinate--hydroxymethylglutarate CoA-transferase isoform 4 [Homo sapiens];gi|300863126|ref|NP_001180241.1|//succinate--hydroxymethylglutarate CoA-tran…
2619	2844	0.16	0.41	1.35755	0.0133818	*	0.00537484	GAS1	GO:0031225//anchored component of membrane	NA	GO:0008589//regulation of smoothened signaling pathway;GO:0001654//eye development;GO:0048869//cellular developmental process;GO:0042471//ear morphogenesis;GO:0012501//programmed cell death;GO:0048706//embryonic skeletal system development;GO:0008285//negative regulation of cell proliferation;GO:0008284//positive regulation of cell proliferation	K06232//growth arrest-specific 1	gi|829908143|ref|XP_012592147.1|//PREDICTED: growth arrest-specific protein 1 [Microcebus murinus]
4301	7175	1.03	2.63	1.35242	1.53569e-27	Up	9.29332e-29	AFDN	GO:0031981//nuclear lumen;GO:0044444//cytoplasmic part;GO:0070161//anchoring junction	GO:0005515//protein binding	GO:0045216//cell-cell junction organization;GO:0007154//cell communication;GO:0023052//signaling	K05702//afadin	gi|767942883|ref|XP_011534144.1|//PREDICTED: afadin isoform X6 [Homo sapiens];gi|795252113|ref|XP_011854999.1|//PREDICTED: afadin isoform X1 [Mandrillus leucophaeus];gi|530383733|ref|XP_005267054.1|//1;gi|333108224|ref|NP_001193937.1|//afadin isoform 1 [Homo sapiens]
387597	8127	0.38	0.97	1.35199	2.8922e-12	Up	3.84524e-13	ILDR2	GO:0031224//intrinsic component of membrane	NA	GO:0030072//peptide hormone secretion;GO:0048513//animal organ development;GO:0009746//response to hexose;GO:0048869//cellular developmental process;GO:0001894//tissue homeostasis	NA	gi|40786420|ref|NP_955383.1|//immunoglobulin-like domain-containing receptor 2 precursor [Homo sapiens]
3594	2242	0.2	0.51	1.3505	0.010847	*	0.00426702	IL12RB1	GO:0005887//integral component of plasma membrane;GO:0009897//external side of plasma membrane;GO:0042022//interleukin-12 receptor complex;GO:0072536//interleukin-23 receptor complex	GO:0042020//interleukin-23 receptor activity;GO:0004896//cytokine receptor activity;GO:0016517//interleukin-12 receptor activity;GO:0042019//interleukin-23 binding;GO:0005126//cytokine receptor binding;GO:0005143//interleukin-12 receptor binding	GO:0042102//positive regulation of T cell proliferation;GO:0007166//cell surface receptor signaling pathway;GO:0001819//positive regulation of cytokine production;GO:0002824//positive regulation of adaptive immune response based on somatic recombination of immune receptors built from immunoglobulin superfamily domains;GO:0002699//positive regulation of immune effector process;GO:2000330//positive…	K05063//interleukin 12 receptor beta-1	gi|586946418|ref|NP_001276953.1|//interleukin-12 receptor subunit beta-1 isoform 4 [Homo sapiens];gi|768002240|ref|XP_011526277.1|//PREDICTED: interleukin-12 receptor subunit beta-1 isoform X11 [Homo sapiens];gi|768002246|ref|XP_011526279.1|//PREDICTED: interleukin-12 receptor subunit beta-1 isoform X13 [Homo sapiens]
100526832	4206	0.35	0.89	1.34645	2.08189e-06	Up	4.59758e-07	PHOSPHO2-KLHL23	NA	NA	NA	K10460//kelch-like protein 23	gi|40255071|ref|NP_653312.2|//kelch-like protein 23 [Homo sapiens]
400720	5311	0.23	0.58	1.33442	1.3077e-05	Up	3.21e-06	ZNF772	GO:0043231//intracellular membrane-bounded organelle	GO:0046914//transition metal ion binding;GO:0003676//nucleic acid binding	GO:0006351//transcription, DNA-templated	K09228//KRAB domain-containing zinc finger protein	gi|685610706|ref|XP_009193720.1|//PREDICTED: zinc finger protein 772 isoform X2 [Papio anubis];gi|221136788|ref|NP_001137540.1|//zinc finger protein 772 isoform 2 [Homo sapiens] ;gi|66841380|ref|NP_001019767.1|//zinc finger protein 772 isoform 1 [Homo sapiens]
BGI_novel_G000819	486	0.5	1.26	1.33342	0.110989	*	0.0579856	NA	NA	NA	NA	K12581//CCR4-NOT transcription complex subunit 7/8;K07560//D-tyrosyl-tRNA(Tyr) deacylase [EC:3.1.-.-];K04264//thromboxane A2 receptor;K15289//solute carrier family 35, member F5;K12025//tripartite motif-containing protein 52	gi|355563701|gb|EHH20263.1|//hypothetical protein EGK_03078, partial [Macaca mulatta]
BGI_novel_G000528	740	2.5	6.3	1.33342	3.13196e-07	Up	6.34506e-08	NA	NA	NA	NA	K12741//heterogeneous nuclear ribonucleoprotein A1/A3	gi|635098175|ref|XP_008012025.1|//1
55897	1184	0.29	0.73	1.33184	0.0456142	*	0.0211564	MESP1	GO:0043231//intracellular membrane-bounded organelle	GO:0043565//sequence-specific DNA binding;GO:0001071//nucleic acid binding transcription factor activity	GO:0008593//regulation of Notch signaling pathway;GO:0007399//nervous system development;GO:0001709//cell fate determination;GO:0060920//cardiac pacemaker cell differentiation;GO:0001714//endodermal cell fate specification;GO:0003129//heart induction;GO:0003143//embryonic heart tube morphogenesis;GO:0003260//cardioblast migration;GO:0003207//cardiac chamber formation;GO:0007501//mesodermal cell f…	K09076//mesoderm posterior	gi|14149724|ref|NP_061140.1|//mesoderm posterior protein 1 [Homo sapiens]
3718	5190	0.88	2.21	1.32847	1.58222e-16	Up	1.62822e-17	JAK3	GO:0012505//endomembrane system;GO:0005856//cytoskeleton;GO:0043232//intracellular non-membrane-bounded organelle;GO:0031234//extrinsic component of cytoplasmic side of plasma membrane;GO:0005829//cytosol;GO:0044444//cytoplasmic part	GO:0004713//protein tyrosine kinase activity;GO:0004715//non-membrane spanning protein tyrosine kinase activity;GO:0005524//ATP binding;GO:0005088//Ras guanyl-nucleotide exchange factor activity;GO:0032559//adenyl ribonucleotide binding;GO:0019903//protein phosphatase binding;GO:0005102//receptor binding	GO:0007262//STAT protein import into nucleus;GO:0016477//cell migration;GO:0038083//peptidyl-tyrosine autophosphorylation;GO:0032693//negative regulation of interleukin-10 production;GO:0032695//negative regulation of interleukin-12 production;GO:0007166//cell surface receptor signaling pathway;GO:0035556//intracellular signal transduction;GO:0043547//positive regulation of GTPase activity;GO:007…	K11218//Janus kinase 3 [EC:2.7.10.2]	gi|795279782|ref|XP_011748050.1|//1;gi|530414824|ref|XP_005259953.1|//PREDICTED: tyrosine-protein kinase JAK3 isoform X2 [Homo sapiens]
50487	2717	1.35	3.39	1.32833	6.8699e-14	Up	8.13508e-15	PLA2G3	GO:0016020//membrane;GO:0044421//extracellular region part;GO:0005813//centrosome	GO:0046872//metal ion binding;GO:0004623//phospholipase A2 activity	GO:0019637//organophosphate metabolic process;GO:0048858//cell projection morphogenesis;GO:0006629//lipid metabolic process	K01047//secretory phospholipase A2 [EC:3.1.1.4]	gi|768024969|ref|XP_011528505.1|//PREDICTED: group 3 secretory phospholipase A2 isoform X1 [Homo sapiens]
1159	1992	0.63	1.58	1.3265	2.309e-05	Up	5.835e-06	CKMT1B	GO:0043231//intracellular membrane-bounded organelle;GO:0070062//extracellular exosome;GO:0043209//myelin sheath;GO:0005743//mitochondrial inner membrane;GO:0019866//organelle inner membrane	GO:0005524//ATP binding;GO:0032559//adenyl ribonucleotide binding;GO:0016301//kinase activity;GO:0004111//creatine kinase activity	GO:0016310//phosphorylation;GO:0006600//creatine metabolic process;GO:0032091//negative regulation of protein binding;GO:0006599//phosphagen metabolic process;GO:0043066//negative regulation of apoptotic process;GO:0006796//phosphate-containing compound metabolic process	K00933//creatine kinase [EC:2.7.3.2]	gi|966951360|ref|XP_014997561.1|//PREDICTED: creatine kinase U-type, mitochondrial [Macaca mulatta];gi|874489957|ref|XP_012960481.1|//PREDICTED: LOW QUALITY PROTEIN: creatine kinase U-type, mitochondrial [Anas platyrhynchos];gi|194376526|dbj|BAG57409.1|//unnamed protein product [Homo sapiens];gi|194375944|dbj|BAG57316.1|//unnamed protein product [Homo sapiens];gi|685550185|ref|XP_009208304.1|//PR…
56104	2433	0.02	0.05	1.32193	0.502713	*	0.363444	PCDHGB1	GO:0031224//intrinsic component of membrane	GO:0046872//metal ion binding	GO:0016337//single organismal cell-cell adhesion	K16496//protocadherin gamma subfamily B	gi|14270490|ref|NP_115266.1|//protocadherin gamma-B1 isoform 2 precursor [Homo sapiens];gi|11128037|ref|NP_061745.1|//protocadherin gamma-B1 isoform 1 precursor [Homo sapiens]
148	2168	0.04	0.1	1.32193	0.402137	*	0.276986	ADRA1A	GO:0016021//integral component of membrane	GO:0004936//alpha-adrenergic receptor activity	GO:0032502//developmental process;GO:0019229//regulation of vasoconstriction;GO:0007166//cell surface receptor signaling pathway;GO:0001983//baroreceptor response to increased systemic arterial blood pressure;GO:0008283//cell proliferation;GO:0045989//positive regulation of striated muscle contraction;GO:0032228//regulation of synaptic transmission, GABAergic;GO:0007186//G-protein coupled recepto…	K04135//adrenergic receptor alpha-1A	gi|40362751|gb|AAR84644.1|//alpha 1A adrenoceptor isoform 2b [Homo sapiens];gi|167882777|gb|ACA05902.1|//adrenergic, alpha-1A-, receptor variant 4 [Homo sapiens];gi|694926174|ref|XP_009453344.1|//PREDICTED: alpha-1A adrenergic receptor isoform X6 [Pan troglodytes];gi|111118992|ref|NP_000671.2|//alpha-1A adrenergic receptor isoform 1 [Homo sapiens];gi|40362757|gb|AAR84647.1|//alpha 1A adrenoceptor…
90485	2774	0.04	0.1	1.32193	0.275171	*	0.170672	ZNF835	GO:0043231//intracellular membrane-bounded organelle	GO:0046914//transition metal ion binding;GO:0003676//nucleic acid binding	NA	K09228//KRAB domain-containing zinc finger protein	gi|4567181|gb|AAD23609.1|AC007228_4//BC37295_3 [Homo sapiens]
79814	3154	0.04	0.1	1.32193	0.334694	*	0.214756	AGMAT	GO:0043231//intracellular membrane-bounded organelle	GO:0043169//cation binding;GO:0016813//hydrolase activity, acting on carbon-nitrogen (but not peptide) bonds, in linear amidines	GO:0006596//polyamine biosynthetic process	K01480//agmatinase [EC:3.5.3.11]	gi|37537722|ref|NP_079034.3|//agmatinase, mitochondrial precursor [Homo sapiens]
57509	3667	0.08	0.2	1.32193	0.0540836	*	0.025657	MTUS1	GO:0043231//intracellular membrane-bounded organelle;GO:0016020//membrane;GO:0015630//microtubule cytoskeleton	NA	GO:0009987//cellular process	K10352//myosin heavy chain;K16462//centrosomal protein CEP164;K10421//CAP-Gly domain-containing linker protein 1;K20283//golgin subfamily A member 4;K16456//centrosomal protein CEP55	gi|52546040|emb|CAH56128.1|//hypothetical protein [Homo sapiens];gi|50348611|ref|NP_001001924.1|//microtubule-associated tumor suppressor 1 isoform 1 [Homo sapiens];gi|17865632|ref|NP_065800.1|//microtubule-associated tumor suppressor 1 isoform 5 [Homo sapiens];gi|50348626|ref|NP_001001931.1|//microtubule-associated tumor suppressor 1 isoform 4 [Homo sapiens] ;gi|50348617|ref|NP_001001925.1|//mic…
222223	6855	0.02	0.05	1.32193	0.377047	*	0.252458	KIAA1324L	GO:0031224//intrinsic component of membrane	NA	NA	K17495//CUB and sushi domain-containing protein	gi|218505750|ref|NP_001136221.1|//UPF0577 protein KIAA1324-like isoform 1 precursor [Homo sapiens];gi|262205168|ref|NP_689961.3|//UPF0577 protein KIAA1324-like isoform 2 [Homo sapiens] ;gi|635172821|ref|NP_001278920.1|//UPF0577 protein KIAA1324-like isoform 4 [Homo sapiens]
26290	2135	0.04	0.1	1.32193	0.401853	*	0.276986	GALNT8	GO:0043231//intracellular membrane-bounded organelle;GO:0031224//intrinsic component of membrane;GO:0012505//endomembrane system	GO:0030246//carbohydrate binding;GO:0008376//acetylgalactosaminyltransferase activity	NA	K00710//polypeptide N-acetylgalactosaminyltransferase [EC:2.4.1.41]	gi|8393412|ref|NP_059113.1|//probable polypeptide N-acetylgalactosaminyltransferase 8 [Homo sapiens]
150209	2354	0.02	0.05	1.32193	0.502417	*	0.363444	AIFM3	GO:0043231//intracellular membrane-bounded organelle;GO:0044444//cytoplasmic part;GO:0019866//organelle inner membrane	GO:0043169//cation binding;GO:0003824//catalytic activity;GO:0016505//peptidase activator activity involved in apoptotic process;GO:0051536//iron-sulfur cluster binding;GO:0050662//coenzyme binding	GO:0012502//induction of programmed cell death;GO:0006091//generation of precursor metabolites and energy;GO:0006919//activation of cysteine-type endopeptidase activity involved in apoptotic process;GO:0051881//regulation of mitochondrial membrane potential;GO:0051234//establishment of localization	K04727//programmed cell death 8 (apoptosis-inducing factor) [EC:1.-.-.-]	gi|226437568|ref|NP_001139760.1|//apoptosis-inducing factor 3 isoform 3 [Homo sapiens];gi|635100632|ref|XP_007973134.1|//PREDICTED: apoptosis-inducing factor 3 isoform X3 [Chlorocebus sabaeus];gi|820993414|ref|XP_012363554.1|//PREDICTED: apoptosis-inducing factor 3 isoform X1 [Nomascus leucogenys];gi|65787454|ref|NP_001018070.1|//apoptosis-inducing factor 3 isoform 2 [Homo sapiens]
56112	2490	0.02	0.05	1.32193	0.502375	*	0.363444	PCDHGA3	GO:0031224//intrinsic component of membrane	GO:0046872//metal ion binding	GO:0016337//single organismal cell-cell adhesion	K16495//protocadherin gamma subfamily A	gi|14589880|ref|NP_061739.2|//protocadherin gamma-A3 isoform 1 precursor [Homo sapiens];gi|14196465|ref|NP_114400.1|//protocadherin gamma-A3 isoform 2 precursor [Homo sapiens]
440087	2104	0.04	0.1	1.32193	0.401818	*	0.276986	SMCO3	GO:0031224//intrinsic component of membrane	NA	NA	NA	gi|795590225|ref|XP_011913868.1|//PREDICTED: single-pass membrane and coiled-coil domain-containing protein 3 isoform X1 [Cercocebus atys]
10324	2472	0.02	0.05	1.32193	0.502206	*	0.363444	KLHL41	GO:0031981//nuclear lumen;GO:0016020//membrane;GO:0031252//cell leading edge;GO:0042995//cell projection;GO:0005815//microtubule organizing center	NA	GO:0006936//muscle contraction;GO:0031271//lateral pseudopodium assembly	K10473//kelch repeat and BTB domain-containing protein 5/10	gi|725554075|ref|XP_010329391.1|//PREDICTED: LOW QUALITY PROTEIN: kelch-like protein 41 [Saimiri boliviensis boliviensis]
55138	2516	0.02	0.05	1.32193	0.502037	*	0.363444	FAM90A1	NA	GO:0046914//transition metal ion binding	NA	K09228//KRAB domain-containing zinc finger protein;K11845//ubiquitin carboxyl-terminal hydrolase 17 [EC:3.4.19.12]	gi|144953905|ref|NP_060558.3|//protein FAM90A1 [Homo sapiens]
57053	2024	0.04	0.1	1.32193	0.401782	*	0.276986	CHRNA10	GO:0005887//integral component of plasma membrane	GO:0005515//protein binding;GO:0005231//excitatory extracellular ligand-gated ion channel activity;GO:0004871//signal transducer activity;GO:0005261//cation channel activity	GO:0042471//ear morphogenesis;GO:0006810//transport;GO:0008283//cell proliferation;GO:0007268//chemical synaptic transmission	K04811//nicotinic acetylcholine receptor alpha-10	gi|229597171|gb|AAI36251.1|//CHRNA10 protein, partial [Homo sapiens];gi|11138123|ref|NP_065135.2|//neuronal acetylcholine receptor subunit alpha-10 isoform a precursor [Homo sapiens]
54753	3578	0.02	0.05	1.32193	0.578618	*	0.437958	ZNF853	GO:0005622//intracellular	GO:0046872//metal ion binding	NA	K09228//KRAB domain-containing zinc finger protein	gi|25482499|pir||T51884//hypothetical protein DKFZp547K054.1 - human (fragment)
84439	7406	0.02	0.05	1.32193	0.272218	*	0.168427	HHIPL1	GO:0044464//cell part	GO:0016614//oxidoreductase activity, acting on CH-OH group of donors;GO:0004888//transmembrane signaling receptor activity;GO:0048037//cofactor binding	GO:0044238//primary metabolic process	K06231//hedgehog interacting protein;K15212//TATA box-binding protein-associated factor RNA polymerase I subunit A	gi|187936955|ref|NP_001120730.1|//HHIP-like protein 1 isoform a precursor [Homo sapiens];gi|187936953|ref|NP_115801.3|//HHIP-like protein 1 isoform b precursor [Homo sapiens]
100527950	5212	0.04	0.1	1.32193	0.110964	*	0.0579856	GJA9-MYCBP	GO:0043231//intracellular membrane-bounded organelle;GO:0031224//intrinsic component of membrane;GO:0005921//gap junction;GO:0005922//connexin complex;GO:0016021//integral component of membrane	GO:0005243//gap junction channel activity;GO:0003712//transcription cofactor activity;GO:0005488//binding	GO:0055085//transmembrane transport;GO:0001508//action potential;GO:0048232//male gamete generation;GO:0007268//chemical synaptic transmission;GO:0009987//cellular process;GO:0007601//visual perception	K07618//gap junction alpha-9 protein;K00934//arginine kinase [EC:2.7.3.3]	gi|31542845|ref|NP_110399.2|//gap junction alpha-9 protein precursor [Homo sapiens];gi|947296080|ref|XP_014447113.1|//PREDICTED: C-Myc-binding protein [Tupaia chinensis];gi|193784711|dbj|BAG53864.1|//unnamed protein product [Homo sapiens]
8642	10765	0.02	0.05	1.32193	0.1595	*	0.0885778	DCHS1	GO:0031224//intrinsic component of membrane	GO:0046872//metal ion binding	GO:0016337//single organismal cell-cell adhesion	K16507//protocadherin-16/23	gi|16933557|ref|NP_003728.1|//protocadherin-16 precursor [Homo sapiens]
85316	1840	0.02	0.05	1.32193	0.706056	*	0.611068	BAGE5	NA	NA	NA	K09188//histone-lysine N-methyltransferase MLL3 [EC:2.1.1.43]	gi|694925112|ref|XP_009452907.1|//PREDICTED: histone-lysine N-methyltransferase 2C isoform X10 [Pan troglodytes]
286204	4665	0.02	0.05	1.32193	0.275009	*	0.170672	CRB2	GO:0031224//intrinsic component of membrane;GO:0070062//extracellular exosome;GO:0045121//membrane raft;GO:0043234//protein complex;GO:0016021//integral component of membrane;GO:0005886//plasma membrane	GO:0046872//metal ion binding;GO:0005509//calcium ion binding;GO:0019828//aspartic-type endopeptidase inhibitor activity;GO:0019899//enzyme binding	GO:0010951//negative regulation of endopeptidase activity;GO:0010718//positive regulation of epithelial to mesenchymal transition;GO:0060042//retina morphogenesis in camera-type eye;GO:0030513//positive regulation of BMP signaling pathway;GO:0014028//notochord formation;GO:0001707//mesoderm formation;GO:0072358//cardiovascular system development;GO:0001756//somitogenesis;GO:0045199//maintenance o…	K16681//protein crumbs	gi|530391003|ref|XP_005251991.1|//PREDICTED: protein crumbs homolog 2 isoform X3 [Homo sapiens];gi|119607973|gb|EAW87567.1|//1;gi|119607974|gb|EAW87568.1|//1;gi|112420992|ref|NP_775960.4|//protein crumbs homolog 2 precursor [Homo sapiens]
285	5114	0.02	0.05	1.32193	0.461739	*	0.328654	ANGPT2	GO:0044421//extracellular region part	GO:0043169//cation binding;GO:0005102//receptor binding	GO:0001525//angiogenesis;GO:0007162//negative regulation of cell adhesion;GO:0010596//negative regulation of endothelial cell migration;GO:0050922//negative regulation of chemotaxis;GO:0048869//cellular developmental process;GO:0007169//transmembrane receptor protein tyrosine kinase signaling pathway;GO:0002376//immune system process;GO:0048646//anatomical structure formation involved in morphoge…	K05466//angiopoietin 2	gi|724913367|ref|XP_010379684.1|//PREDICTED: angiopoietin-2 isoform X3 [Rhinopithecus roxellana];gi|724913361|ref|XP_010379682.1|//PREDICTED: angiopoietin-2 isoform X1 [Rhinopithecus roxellana];gi|724913364|ref|XP_010379683.1|//PREDICTED: angiopoietin-2 isoform X2 [Rhinopithecus roxellana]
7857	2586	0.02	0.05	1.32193	0.501531	*	0.363444	SCG2	GO:0044421//extracellular region part;GO:0016023//null	GO:0005102//receptor binding	GO:0050927//positive regulation of positive chemotaxis;GO:0006952//defense response;GO:0030595//leukocyte chemotaxis;GO:0048646//anatomical structure formation involved in morphogenesis;GO:0015031//protein transport;GO:0001935//endothelial cell proliferation;GO:0006915//apoptotic process	K12567//titin [EC:2.7.11.1]	gi|795610663|ref|XP_011918103.1|//PREDICTED: secretogranin-2 [Cercocebus atys]
135250	850	0.02	0.05	1.32193	0.995386	*	0.986002	RAET1E	GO:0031224//intrinsic component of membrane;GO:0005576//extracellular region;GO:0016021//integral component of membrane;GO:0042611//MHC protein complex;GO:0005886//plasma membrane	GO:0046703//natural killer cell lectin-like receptor binding;GO:0005488//binding;GO:0003823//antigen binding	GO:0001913//T cell mediated cytotoxicity;GO:0019882//antigen processing and presentation;GO:0002682//regulation of immune system process;GO:0042267//natural killer cell mediated cytotoxicity;GO:0050776//regulation of immune response	K07987//retinoic acid early transcript 1	gi|397480597|ref|XP_003811565.1|//PREDICTED: NKG2D ligand 4 isoform X4 [Pan paniscus];gi|686723676|ref|XP_009240638.1|//PREDICTED: NKG2D ligand 4 isoform X2 [Pongo abelii];gi|675713438|ref|XP_008962155.1|//PREDICTED: NKG2D ligand 4 isoform X1 [Pan paniscus];gi|675713445|ref|XP_008962157.1|//PREDICTED: NKG2D ligand 4 isoform X3 [Pan paniscus];gi|343183385|ref|NP_001230256.1|//1
4225	2324	0.02	0.05	1.32193	0.501447	*	0.363444	MEP1B	GO:0044421//extracellular region part;GO:0016021//integral component of membrane	GO:0004175//endopeptidase activity;GO:0046914//transition metal ion binding	GO:0019538//protein metabolic process;GO:0032501//multicellular organismal process	K08606//meprin B [EC:3.4.24.63]	gi|153070264|ref|NP_005916.2|//meprin A subunit beta isoform 1 precursor [Homo sapiens];gi|815890920|ref|NP_001295100.1|//meprin A subunit beta isoform 2 precursor [Homo sapiens]
375519	2298	0.02	0.05	1.32193	0.501405	*	0.363444	GJB7	GO:0031224//intrinsic component of membrane;GO:0005921//gap junction	NA	GO:0009987//cellular process	K07626//gap junction protein, beta 7	gi|795164402|ref|XP_011797339.1|//PREDICTED: gap junction beta-7 protein [Colobus angolensis palliatus]
257169	2091	0.04	0.1	1.32193	0.401428	*	0.276986	C9orf43	NA	NA	NA	K07524//regulator of G-protein signalling 3	gi|520262506|ref|NP_001265559.1|//uncharacterized protein C9orf43 isoform 2 [Homo sapiens]
10924	1773	0.02	0.05	1.32193	0.704769	*	0.611068	SMPDL3A	GO:0044421//extracellular region part	GO:0004620//phospholipase activity;GO:0005488//binding	GO:0006684//sphingomyelin metabolic process	K01128//sphingomyelin phosphodiesterase acid-like 3 [EC:3.1.4.-]	gi|530383315|ref|XP_005266854.1|//PREDICTED: acid sphingomyelinase-like phosphodiesterase 3a isoform X1 [Homo sapiens];gi|24307911|ref|NP_006705.1|//acid sphingomyelinase-like phosphodiesterase 3a isoform a precursor [Homo sapiens]
6645	9771	0.18	0.45	1.32193	5.61127e-07	Up	1.16648e-07	SNTB2	GO:0044459//plasma membrane part;GO:0015630//microtubule cytoskeleton;GO:0030133//transport vesicle;GO:0043234//protein complex	GO:0008092//cytoskeletal protein binding	NA	K17985//activating molecule in BECN1-regulated autophagy protein 1;K12196//vacuolar protein-sorting-associated protein 4	gi|426382678|ref|XP_004057930.1|//PREDICTED: beta-2-syntrophin [Gorilla gorilla gorilla]
220963	3512	0.02	0.05	1.32193	0.577829	*	0.437958	SLC16A9	GO:0031224//intrinsic component of membrane	GO:0015291//secondary active transmembrane transporter activity	GO:0006810//transport;GO:0006082//organic acid metabolic process	K08186//MFS transporter, MCP family, solute carrier family 16 (monocarboxylic acid transporters), member 9	gi|34916028|ref|NP_919274.1|//monocarboxylate transporter 9 [Homo sapiens]
11309	4057	0.02	0.05	1.32193	0.401358	*	0.276986	SLCO2B1	GO:0031224//intrinsic component of membrane;GO:0044459//plasma membrane part	GO:0015291//secondary active transmembrane transporter activity;GO:0008509//anion transmembrane transporter activity	GO:0015711//organic anion transport	K14352//solute carrier organic anion transporter family, member 2B	gi|6005820|ref|NP_009187.1|//solute carrier organic anion transporter family member 2B1 isoform 1 [Homo sapiens];gi|223634014|ref|NP_001138684.1|//solute carrier organic anion transporter family member 2B1 isoform 3 [Homo sapiens]
56147	2726	0.02	0.05	1.32193	0.500607	*	0.363444	PCDHA1	GO:0016021//integral component of membrane	GO:0046872//metal ion binding	GO:0016337//single organismal cell-cell adhesion;GO:0048731//system development	K16493//protocadherin alpha	gi|14165402|ref|NP_113599.1|//protocadherin alpha-1 isoform 3 precursor [Homo sapiens];gi|9256582|ref|NP_061723.1|//protocadherin alpha-1 isoform 1 precursor [Homo sapiens];gi|14165400|ref|NP_113598.1|//protocadherin alpha-1 isoform 2 precursor [Homo sapiens]
6414	2164	0.02	0.05	1.32193	0.704126	*	0.611068	SEPP1	GO:0044421//extracellular region part	GO:0005488//binding	GO:0007610//behavior;GO:0000003//reproduction;GO:0006950//response to stress;GO:0044237//cellular metabolic process;GO:0007417//central nervous system development	NA	gi|148277022|ref|NP_001087195.1|//selenoprotein P isoform 2 [Homo sapiens]
BGI_novel_G000112	688	36.41	91.02	1.32185	3.79428e-85	Up	5.28458e-87	NA	NA	NA	NA	K13784//prothymosin alpha;K19607//X-linked retinitis pigmentosa GTPase regulator	gi|444725947|gb|ELW66496.1|//1
101059953	1163	1.62	4.03	1.31479	0.000415555	Up	0.000124702	NPIPA8	GO:0031965//nuclear membrane;GO:0005643//nuclear pore;GO:0005635//nuclear envelope;GO:0016021//integral component of membrane	GO:0005515//protein binding	GO:0050658//RNA transport;GO:0015031//protein transport;GO:0051028//mRNA transport	K04985//polycystin 1	gi|194380326|dbj|BAG63930.1|//1;gi|542133080|ref|NP_001269436.1|//nuclear pore complex-interacting protein family member A7 [Homo sapiens]
57124	2576	0.35	0.87	1.31366	0.000516063	Up	0.000157123	CD248	GO:0031012//extracellular matrix;GO:0031224//intrinsic component of membrane;GO:0044424//intracellular part	GO:0030246//carbohydrate binding;GO:0046872//metal ion binding	NA	K06706//CD248 antigen, endosialin	gi|9966885|ref|NP_065137.1|//endosialin precursor [Homo sapiens]
55286	3648	0.33	0.82	1.31316	5.56198e-05	Up	1.47456e-05	C4orf19	NA	NA	NA	K09228//KRAB domain-containing zinc finger protein;K12581//CCR4-NOT transcription complex subunit 7/8;K12642//plakophilin 2	gi|157388979|ref|NP_001098099.1|//uncharacterized protein C4orf19 [Homo sapiens]
11144	2082	0.15	0.37	1.30256	0.0540906	*	0.025657	DMC1	GO:0000228//nuclear chromosome	GO:0032559//adenyl ribonucleotide binding;GO:0042623//ATPase activity, coupled;GO:0003676//nucleic acid binding	GO:0022602//ovulation cycle process;GO:0007281//germ cell development;GO:0048232//male gamete generation;GO:0006310//DNA recombination;GO:0007128//meiotic prophase I	K10872//meiotic recombination protein DMC1	gi|506324319|ref|NP_001265137.1|//meiotic recombination protein DMC1/LIM15 homolog isoform 2 [Homo sapiens] ;gi|49259489|pdb|1V5W|A//Chain A, Crystal Structure Of The Human Dmc1 Protein
7691	3048	0.15	0.37	1.30256	0.0191344	*	0.00799614	ZNF132	GO:0043231//intracellular membrane-bounded organelle	GO:0046914//transition metal ion binding;GO:0001071//nucleic acid binding transcription factor activity;GO:0003676//nucleic acid binding	GO:0006351//transcription, DNA-templated	K09228//KRAB domain-containing zinc finger protein	gi|154800449|ref|NP_003424.3|//zinc finger protein 132 [Homo sapiens]
653268	2173	2.55	6.29	1.30256	1.15789e-19	Up	1.00634e-20	AGAP7P	NA	GO:0046914//transition metal ion binding	GO:0032012//regulation of ARF protein signal transduction	K12491//Arf-GAP with GTPase, ANK repeat and PH domain-containing protein 1/3	gi|74756856|sp|Q5VUJ5.1|AGAP7_HUMAN//1;gi|119607064|gb|EAW86658.1|//centaurin, gamma-like family, member 1, isoform CRA_b [Homo sapiens]
399888	1437	0.71	1.75	1.30146	0.000259841	Up	7.54776e-05	FAM180B	NA	NA	NA	NA	gi|205716727|sp|Q6P0A1.2|F180B_HUMAN//RecName: Full=Protein FAM180B
147949	2590	0.8	1.97	1.30012	7.20972e-08	Up	1.37249e-08	ZNF583	GO:0043231//intracellular membrane-bounded organelle	GO:0046914//transition metal ion binding;GO:0003676//nucleic acid binding	GO:0006351//transcription, DNA-templated	K09228//KRAB domain-containing zinc finger protein	gi|229577247|ref|NP_689691.2|//zinc finger protein 583 [Homo sapiens]
91624	3213	0.13	0.32	1.29956	0.0226762	*	0.00965688	NEXN	GO:0030054//cell junction;GO:0030017//sarcomere	GO:0003779//actin binding;GO:0005198//structural molecule activity	GO:0016477//cell migration;GO:0033043//regulation of organelle organization	K00907//myosin-light-chain kinase [EC:2.7.11.18]	gi|725552554|ref|XP_010345662.1|//PREDICTED: nexilin isoform X8 [Saimiri boliviensis boliviensis];gi|725552544|ref|XP_010345642.1|//PREDICTED: nexilin isoform X3 [Saimiri boliviensis boliviensis]
200810	833	0.11	0.27	1.29546	0.402066	*	0.276986	ALG1L	GO:0043231//intracellular membrane-bounded organelle;GO:0031090//organelle membrane;GO:0044425//membrane part	GO:0019187//beta-1,4-mannosyltransferase activity	GO:0006487//protein N-linked glycosylation;GO:0008610//lipid biosynthetic process	K03842//beta-1,4-mannosyltransferase [EC:2.4.1.142]	gi|767925984|ref|XP_011510831.1|//PREDICTED: putative glycosyltransferase ALG1-like isoform X1 [Homo sapiens]
2688	815	0.11	0.27	1.29546	0.401534	*	0.276986	GH1	GO:0044421//extracellular region part	GO:0043169//cation binding;GO:0005126//cytokine receptor binding	GO:0042503//tyrosine phosphorylation of Stat3 protein;GO:0043405//regulation of MAP kinase activity;GO:0008645//hexose transport;GO:0043627//response to estrogen;GO:0035264//multicellular organism growth;GO:0007169//transmembrane receptor protein tyrosine kinase signaling pathway;GO:0042506//tyrosine phosphorylation of Stat5 protein;GO:0001934//positive regulation of protein phosphorylation;GO:00…	K05438//growth hormone	gi|119614650|gb|EAW94244.1|//hCG1749481, isoform CRA_l [Homo sapiens]
10089	1379	0.09	0.22	1.28951	0.33463	*	0.214756	KCNK7	GO:0016020//membrane	GO:0005216//ion channel activity	GO:0034220//ion transmembrane transport;GO:0030001//metal ion transport	K04918//potassium channel subfamily K member 7	gi|133777182|gb|AAI03812.2|//KCNK7 protein, partial [Homo sapiens];gi|16118231|ref|NP_203133.1|//potassium channel subfamily K member 7 isoform A precursor [Homo sapiens];gi|686735595|ref|XP_009244411.1|//PREDICTED: potassium channel subfamily K member 7 isoform X2 [Pongo abelii]
285704	4601	0.09	0.22	1.28951	0.0226729	*	0.00965688	RGMB	NA	NA	NA	K06847//RGM domain family	gi|641707516|ref|XP_008142739.1|//PREDICTED: RGM domain family member B [Eptesicus fuscus]
8338	437	0.23	0.56	1.28379	0.401995	*	0.276986	HIST2H2AC	GO:0043231//intracellular membrane-bounded organelle;GO:0000785//chromatin	GO:0003676//nucleic acid binding	GO:0034728//nucleosome organization	K11251//histone H2A	gi|989991111|ref|XP_015450994.1|//PREDICTED: histone H2A type 2-C-like isoform X3 [Pteropus alecto]
777	15037	0.46	1.12	1.28379	3.15561e-24	Up	2.16298e-25	CACNA1E	GO:0034704//calcium channel complex	GO:0005515//protein binding;GO:0005262//calcium channel activity	GO:0033500//carbohydrate homeostasis;GO:0032412//regulation of ion transmembrane transporter activity;GO:0030073//insulin secretion;GO:0042391//regulation of membrane potential;GO:0015980//energy derivation by oxidation of organic compounds	K04852//voltage-dependent calcium channel R type alpha-1E	gi|329663504|ref|NP_001192222.1|//voltage-dependent R-type calcium channel subunit alpha-1E isoform 1 [Homo sapiens];gi|53832005|ref|NP_000712.2|//voltage-dependent R-type calcium channel subunit alpha-1E isoform 3 [Homo sapiens] ;gi|329663531|ref|NP_001192223.1|//voltage-dependent R-type calcium channel subunit alpha-1E isoform 2 [Homo sapiens]
124923	3779	0.21	0.51	1.28011	0.00170981	*	0.000574442	SGK494	NA	NA	NA	K17529//uncharacterized serine/threonine-protein kinase SgK494 [EC:2.7.11.1]	gi|675719335|ref|XP_008963348.1|//PREDICTED: uncharacterized serine/threonine-protein kinase SgK494 isoform X1 [Pan paniscus]
91373	3401	0.14	0.34	1.28011	0.022768	*	0.0097029	UAP1L1	NA	GO:0016772//transferase activity, transferring phosphorus-containing groups	NA	K00972//UDP-N-acetylglucosamine/UDP-N-acetylgalactosamine diphosphorylase [EC:2.7.7.23 2.7.7.83]	gi|187936958|ref|NP_997192.2|//UDP-N-acetylhexosamine pyrophosphorylase-like protein 1 [Homo sapiens]
219972	4527	0.07	0.17	1.28011	0.0650356	*	0.0315922	MPEG1	GO:0031224//intrinsic component of membrane	NA	NA	NA	gi|133505169|ref|NP_001034485.1|//macrophage-expressed gene 1 protein precursor [Homo sapiens]
3013	510	0.07	0.17	1.28011	0.622649	*	0.490712	HIST1H2AD	GO:0043231//intracellular membrane-bounded organelle;GO:0000785//chromatin	GO:0003676//nucleic acid binding	GO:0034728//nucleosome organization	K11251//histone H2A	gi|927153979|ref|XP_013832966.1|//PREDICTED: histone H2A type 1-like isoform X2 [Sus scrofa]
4113	1628	0.75	1.82	1.27898	7.90657e-05	Up	2.13942e-05	MAGEB2	NA	GO:0005488//binding	NA	K12464//melanoma-associated antigen D1	gi|222418639|ref|NP_002355.2|//melanoma-associated antigen B2 [Homo sapiens]
9050	3054	6.52	15.8	1.27698	3.24305e-65	Up	6.78512e-67	PSTPIP2	GO:0044424//intracellular part	NA	NA	K20124//proline-serine-threonine phosphatase interacting protein 2	gi|165905601|ref|NP_077748.3|//proline-serine-threonine phosphatase-interacting protein 2 [Homo sapiens]
4291	2235	1.86	4.5	1.27462	3.23873e-14	Up	3.75048e-15	MLF1	GO:0043231//intracellular membrane-bounded organelle;GO:0005634//nucleus;GO:0005737//cytoplasm	GO:0003677//DNA binding;GO:0005515//protein binding;GO:0019904//protein domain specific binding;GO:0003676//nucleic acid binding	GO:0002244//hematopoietic progenitor cell differentiation;GO:0030154//cell differentiation;GO:0022402//cell cycle process;GO:0007275//multicellular organism development;GO:0002318//myeloid progenitor cell differentiation;GO:0006351//transcription, DNA-templated;GO:0007050//cell cycle arrest	K15622//myeloid leukemia factor 1	gi|119599093|gb|EAW78687.1|//myeloid leukemia factor 1, isoform CRA_c [Homo sapiens];gi|306482665|ref|NP_001182361.1|//myeloid leukemia factor 1 isoform 3 [Homo sapiens];gi|11967975|ref|NP_071888.1|//myeloid leukemia factor 1 isoform 1 [Homo sapiens];gi|306482667|ref|NP_001182362.1|//1
2260	5917	0.12	0.29	1.27302	0.00136289	*	0.000448852	FGFR1	GO:0016021//integral component of membrane	GO:0042802//identical protein binding;GO:0032559//adenyl ribonucleotide binding;GO:0005539//glycosaminoglycan binding;GO:0004714//transmembrane receptor protein tyrosine kinase activity	GO:0035295//tube development;GO:0021700//developmental maturation;GO:0060638//mesenchymal-epithelial cell signaling;GO:0060485//mesenchyme development;GO:0051931//regulation of sensory perception;GO:0003156//regulation of animal organ formation;GO:0043009//chordate embryonic development;GO:0007420//brain development;GO:0008543//fibroblast growth factor receptor signaling pathway;GO:0006935//chemo…	K04362//fibroblast growth factor receptor 1 [EC:2.7.10.1]	gi|62087418|dbj|BAD92156.1|//fibroblast growth factor receptor 1 isoform 1 precursor variant [Homo sapiens];gi|291327497|ref|NP_001167538.1|//fibroblast growth factor receptor 1 isoform 14 precursor [Homo sapiens];gi|674077166|ref|XP_008845991.1|//PREDICTED: fibroblast growth factor receptor 1 isoform X1 [Nannospalax galili];gi|767950684|ref|XP_011542752.1|//PREDICTED: fibroblast growth factor re…
414328	1202	0.12	0.29	1.27302	0.228342	*	0.137183	IDNK	GO:0044424//intracellular part	GO:0032559//adenyl ribonucleotide binding;GO:0016301//kinase activity	GO:0044238//primary metabolic process	K00851//gluconokinase [EC:2.7.1.12]	gi|148744483|gb|AAI42992.1|//C9orf103 protein [Homo sapiens];gi|578817474|ref|XP_006717174.1|//PREDICTED: probable gluconokinase isoform X2 [Homo sapiens];gi|299758445|ref|NP_001001551.2|//probable gluconokinase isoform 1 [Homo sapiens]
84541	4684	0.99	2.39	1.27151	7.57842e-16	Up	8.10294e-17	KBTBD8	NA	NA	NA	K10475//kelch repeat and BTB domain-containing protein 8	gi|227497736|ref|NP_115894.2|//kelch repeat and BTB domain-containing protein 8 [Homo sapiens]
4025	2993	0.27	0.65	1.26748	0.00120307	*	0.000392706	LPO	GO:0016323//basolateral plasma membrane;GO:0070062//extracellular exosome;GO:0044421//extracellular region part;GO:0005615//extracellular space;GO:0005737//cytoplasm	GO:0016209//antioxidant activity;GO:0036393//thiocyanate peroxidase activity;GO:0020037//heme binding;GO:0046872//metal ion binding;GO:0005506//iron ion binding;GO:0003824//catalytic activity	GO:0042743//hydrogen peroxide metabolic process;GO:0006950//response to stress;GO:0042742//defense response to bacterium;GO:0055114//oxidation-reduction process;GO:0006979//response to oxidative stress;GO:0018969//thiocyanate metabolic process;GO:0098869//cellular oxidant detoxification;GO:0042744//hydrogen peroxide catabolic process;GO:0001580//detection of chemical stimulus involved in sensory …	K12550//lactoperoxidase [EC:1.11.1.7]	gi|795132015|ref|XP_011834600.1|//PREDICTED: lactoperoxidase isoform X1 [Mandrillus leucophaeus];gi|231569458|ref|NP_001153574.1|//lactoperoxidase isoform 3 preproprotein [Homo sapiens];gi|635089730|ref|XP_008009519.1|//PREDICTED: lactoperoxidase [Chlorocebus sabaeus]
BGI_novel_G000585	885	6.06	14.58	1.2666	2.02894e-17	Up	1.99044e-18	NA	NA	NA	NA	K12009//tripartite motif-containing protein 27 [EC:2.3.2.27]	gi|44890750|gb|AAH66924.1|//1
100506076	14532	4.55	10.94	1.26567	3.32923e-213	Up	1.49838e-215	LOC100506076	NA	NA	NA	NA	gi|106322|pir||B34087//hypothetical protein (L1H 3' region) - human;gi|426336499|ref|XP_004031507.1|//PREDICTED: LIM and SH3 domain protein 1-like, partial [Gorilla gorilla gorilla]
286207	1722	0.05	0.12	1.26303	0.402173	*	0.276986	CFAP157	NA	NA	NA	K10352//myosin heavy chain;K12875//apoptotic chromatin condensation inducer in the nucleus;K10866//DNA repair protein RAD50 [EC:3.6.-.-];K20478//golgin subfamily B member 1;K16476//ninein	gi|119608090|gb|EAW87684.1|//chromosome 9 open reading frame 117, isoform CRA_b [Homo sapiens]
728269	1814	0.05	0.12	1.26303	0.40196	*	0.276986	MAGEA9B	NA	NA	NA	K12464//melanoma-associated antigen D1	gi|4885473|ref|NP_005356.1|//melanoma-associated antigen 9 [Homo sapiens]
54961	2894	0.3	0.72	1.26303	0.00121991	*	0.000398648	SSH3	GO:0043231//intracellular membrane-bounded organelle;GO:0043232//intracellular non-membrane-bounded organelle	GO:0004721//phosphoprotein phosphatase activity;GO:0008092//cytoskeletal protein binding	GO:0030032//lamellipodium assembly;GO:0006464//cellular protein modification process;GO:0010769//regulation of cell morphogenesis involved in differentiation;GO:0030832//regulation of actin filament length	K05766//protein phosphatase slingshot [EC:3.1.3.16 3.1.3.48]	gi|239582767|ref|NP_060327.3|//protein phosphatase Slingshot homolog 3 [Homo sapiens]
2901	3551	0.3	0.72	1.26303	0.000263341	Up	7.66542e-05	GRIK5	GO:0008328//ionotropic glutamate receptor complex;GO:0033267//axon part;GO:0043025//neuronal cell body	GO:0019904//protein domain specific binding;GO:0005231//excitatory extracellular ligand-gated ion channel activity;GO:0004970//ionotropic glutamate receptor activity	GO:0043523//regulation of neuron apoptotic process;GO:0001678//cellular glucose homeostasis;GO:0031338//regulation of vesicle fusion;GO:0051899//membrane depolarization;GO:0035437//maintenance of protein localization in endoplasmic reticulum;GO:0007270//neuron-neuron synaptic transmission;GO:0007172//signal complex assembly	K05205//glutamate receptor, ionotropic kainate 5	gi|666335645|ref|NP_001287959.1|//glutamate receptor ionotropic, kainate 5 isoform 1 precursor [Homo sapiens];gi|830015749|ref|XP_012613935.1|//PREDICTED: glutamate receptor ionotropic, kainate 5 isoform X2 [Microcebus murinus]
79054	5621	0.05	0.12	1.26303	0.110428	*	0.0576388	TRPM8	GO:0031224//intrinsic component of membrane;GO:0009986//cell surface	GO:0042802//identical protein binding;GO:0005261//cation channel activity	GO:0006810//transport;GO:0006875//cellular metal ion homeostasis;GO:0050951//sensory perception of temperature stimulus;GO:0006950//response to stress;GO:0051260//protein homooligomerization	K04983//transient receptor potential cation channel subfamily M member 8	gi|767919680|ref|XP_011510112.1|//PREDICTED: transient receptor potential cation channel subfamily M member 8 isoform X1 [Homo sapiens]
10388	5595	0.23	0.55	1.2578	6.71122e-05	Up	1.80087e-05	SYCP2	GO:0000795//synaptonemal complex	GO:0046983//protein dimerization activity;GO:0003676//nucleic acid binding	GO:0007129//synapsis;GO:0019953//sexual reproduction;GO:0012501//programmed cell death;GO:0035112//genitalia morphogenesis	K19529//synaptonemal complex protein 2	gi|38373673|ref|NP_055073.2|//synaptonemal complex protein 2 [Homo sapiens]
[truncated: 15,520 more rows]
