# Supplementary material for: Epigenetic Silencing of PTEN and Epi-Transcriptional Silencing of MDM2 Underlied Progression to Secondary Acute Myeloid Leukemia in Myelodysplastic Syndrome Treated with Hypomethylating Agents
Source: Int J Mol Sci. 2022 May 18;23(10):5670. doi: 10.3390/ijms23105670 (PMC9144309; doi:10.3390/ijms23105670)
Supplement: Supplementary file 1 [file ijms-23-05670-s001.zip › Table S6.xlsx]

## Sheet: Supplmentary Table 5
Table S6. Differential expression profile of decitabine-resistant P39 cell line (P39-DEC-R)
GeneID	Length	P39-Dec-S-Expression	P39-Dec-R-Expression	log2FoldChange(P39-Dec-R/P39-Dec-S)	FDR	Up/Down-Regulation(P39-Dec-R/P39-Dec-S)	Pvalue	Symbol	Cellular Component	Molecular Function	Biological Process	Kegg Orthology	Nr Description
645073	564	0.01	12.02	10.2312	1.20429e-47	Up	6.28148e-49	GAGE12G	NA	GO:0005488//binding	GO:0006952//defense response	NA	gi|4503889|ref|NP_001468.1|//G antigen 12I [Homo sapiens]
9615	5221	0.01	7.54	9.55842	0	Up	0	GDA	GO:0070062//extracellular exosome;GO:0005829//cytosol;GO:0005743//mitochondrial inner membrane;GO:0016021//integral component of membrane;GO:0044444//cytoplasmic part	GO:0008892//guanine deaminase activity;GO:0016814//hydrolase activity, acting on carbon-nitrogen (but not peptide) bonds, in cyclic amidines;GO:0046914//transition metal ion binding;GO:0008270//zinc ion binding;GO:0003735//structural constituent of ribosome;GO:0015297//antiporter activity	GO:0007399//nervous system development;GO:0006147//guanine catabolic process;GO:0055085//transmembrane transport;GO:0006195//purine nucleotide catabolic process;GO:0048731//system development;GO:0009112//nucleobase metabolic process;GO:0009108//coenzyme biosynthetic process;GO:0006412//translation;GO:0006163//purine nucleotide metabolic process	K01487//guanine deaminase [EC:3.5.4.3]	gi|335335014|ref|NP_001229434.1|//guanine deaminase isoform a [Homo sapiens];gi|441593513|ref|XP_004087083.1|//PREDICTED: guanine deaminase isoform X1 [Nomascus leucogenys];gi|767958788|ref|XP_011517522.1|//1;gi|149243942|pdb|2UZ9|A//Chain A, Human Guanine Deaminase (Guad) In Complex With Zinc And Its Product Xanthine.
729447	553	0.01	5.79	9.17742	2.28629e-22	Up	2.29318e-23	GAGE2A	NA	GO:0005488//binding	GO:0006952//defense response	NA	gi|187761326|ref|NP_001120684.1|//G antigen 2A/2B [Homo sapiens]
10942	1158	0.01	5.55	9.11634	5.68303e-48	Up	2.95352e-49	PRSS21	GO:0031224//intrinsic component of membrane;GO:0044424//intracellular part	GO:0004175//endopeptidase activity	GO:0019538//protein metabolic process	K09625//testisin [EC:3.4.21.-]	gi|21614533|ref|NP_659206.1|//testisin isoform 3 preproprotein [Homo sapiens];gi|21614531|ref|NP_659205.1|//testisin isoform 2 preproprotein [Homo sapiens];gi|5803197|ref|NP_006790.1|//testisin isoform 1 preproprotein [Homo sapiens]
BGI_novel_G000797	6630	0.01	5.09	8.99152	1.10017e-266	Up	7.87216e-269	NA	NA	NA	NA	K10624//E3 ubiquitin-protein ligase RBBP6 [EC:2.3.2.27]	gi|918297370|gb|KOF73003.1|//1
7373	7000	0.04	19.16	8.90388	0	Up	0	COL14A1	GO:0005593//FACIT collagen trimer	GO:0005515//protein binding;GO:0005198//structural molecule activity	GO:0007155//cell adhesion;GO:0030198//extracellular matrix organization	K08133//collagen, type XIV, alpha	gi|817302790|ref|XP_012321854.1|//1;gi|817302800|ref|XP_012321859.1|//1;gi|55743096|ref|NP_066933.1|//collagen alpha-1(XIV) chain precursor [Homo sapiens]
BGI_novel_G000313	13471	0.01	3.27	8.35315	0	Up	0	NA	NA	NA	NA	K17985//activating molecule in BECN1-regulated autophagy protein 1	gi|426393434|ref|XP_004063026.1|//PREDICTED: histone demethylase UTY-like [Gorilla gorilla gorilla]
BGI_novel_G000050	6912	0.07	22.84	8.34999	0	Up	0	NA	NA	NA	NA	K12581//CCR4-NOT transcription complex subunit 7/8;K11447//histone demethylase [EC:1.14.11.-];K01064//wingless-type MMTV integration site family, member 9	gi|355559561|gb|EHH16289.1|//1
729396	571	0.01	2.74	8.09803	3.88953e-11	Up	6.77226e-12	GAGE12J	NA	GO:0005488//binding	GO:0006952//defense response	NA	gi|614458201|ref|NP_001091876.2|//G antigen 12J [Homo sapiens]
90737	572	0.01	2.72	8.08746	3.89094e-11	Up	6.77226e-12	PAGE5	NA	NA	NA	NA	gi|77415389|gb|AAI00064.2|//Tnfaip1 protein, partial [Rattus norvegicus];gi|19743940|ref|NP_569734.2|//P antigen family member 5 isoform 1 [Homo sapiens]
BGI_novel_G000410	6342	0.01	2.58	8.01123	8.52116e-129	Up	1.5671e-130	NA	NA	NA	NA	K15696//RING finger protein 113B;K17985//activating molecule in BECN1-regulated autophagy protein 1;K19721//collagen, type V/XI/XXIV/XXVII, alpha	gi|7768773|dbj|BAA95555.1|//1
645051	543	0.01	2.37	7.88874	6.50399e-09	Up	1.33289e-09	GAGE13	NA	GO:0005488//binding	GO:0006952//defense response	NA	gi|612407794|ref|NP_001091882.2|//G antigen 13 [Homo sapiens]
6283	466	0.01	2.33	7.86419	1.1913e-07	Up	2.727e-08	S100A12	GO:0043231//intracellular membrane-bounded organelle;GO:0044444//cytoplasmic part	GO:0046914//transition metal ion binding;GO:0005102//receptor binding	GO:0007249//I-kappaB kinase/NF-kappaB signaling;GO:0006952//defense response;GO:0044237//cellular metabolic process;GO:0001906//cell killing	K10384//filaggrin;K17274//calpactin-1 light chain	gi|5032059|ref|NP_005612.1|//protein S100-A12 [Homo sapiens]
387882	1383	0.01	2.2	7.78136	5.21446e-23	Up	5.0698e-24	C12orf75	NA	NA	NA	K02953//small subunit ribosomal protein S13e	gi|112180576|gb|AAH61920.1|//Chromosome 12 open reading frame 75 [Homo sapiens]
84814	2095	0.01	1.87	7.54689	3.99481e-30	Up	3.12674e-31	PLPP7	GO:0043231//intracellular membrane-bounded organelle;GO:0031224//intrinsic component of membrane;GO:0012505//endomembrane system;GO:0031090//organelle membrane	GO:0003824//catalytic activity	NA	K17981//mitochondrial fission process protein 1	gi|795499612|ref|XP_011709973.1|//PREDICTED: probable lipid phosphate phosphatase PPAPDC3 isoform X1 [Macaca nemestrina]
BGI_novel_G000845	467	0.01	1.84	7.52356	4.44919e-06	Up	1.18658e-06	NA	NA	NA	NA	NA	gi|9885325|gb|AAG01401.1|//XAGE-1 [Homo sapiens]
246100	748	0.01	1.77	7.46761	1.51202e-09	Up	2.94678e-10	CTAG1A	GO:0005815//microtubule organizing center	GO:0005488//binding	NA	K15902//EKC/KEOPS complex subunit PCC1/LAGE3	gi|685618762|ref|XP_009196814.1|//PREDICTED: cancer/testis antigen 1-like isoform X1 [Papio anubis]
BGI_novel_G000140	621	0.01	1.67	7.3837	2.46864e-07	Up	5.79972e-08	NA	NA	NA	NA	K02998//small subunit ribosomal protein SAe	gi|119573588|gb|EAW53203.1|//1
BGI_novel_G000744	308	0.01	1.64	7.35755	0.00266206	*	0.00105634	NA	NA	NA	NA	NA
654433	2900	0.01	1.64	7.35755	3.70211e-35	Up	2.5398e-36	PAX8-AS1	NA	NA	NA	K12581//CCR4-NOT transcription complex subunit 7/8;K17985//activating molecule in BECN1-regulated autophagy protein 1;K15696//RING finger protein 113B;K01064//wingless-type MMTV integration site family, member 9	gi|119594046|gb|EAW73640.1|//hCG1733973, isoform CRA_a [Homo sapiens];gi|355779528|gb|EHH64004.1|//hypothetical protein EGM_17106, partial [Macaca fascicularis];gi|194382524|dbj|BAG64432.1|//unnamed protein product [Homo sapiens]
100316904	841	0.01	1.6	7.32193	7.25664e-10	Up	1.38556e-10	SAP25	GO:0043231//intracellular membrane-bounded organelle	GO:0005488//binding	NA	K19193//histone deacetylase complex subunit SAP25	gi|578813843|ref|XP_006715885.1|//PREDICTED: histone deacetylase complex subunit SAP25 isoform X2 [Homo sapiens]
BGI_novel_G000024	313	0.01	1.46	7.18982	0.00266628	*	0.00105634	NA	GO:0005737//cytoplasm	NA	NA	K16549//myomegalin	gi|282721102|ref|NP_775909.2|//neuroblastoma breakpoint family member 15 [Homo sapiens]
1178	649	0.01	1.46	7.18982	5.08715e-07	Up	1.23347e-07	CLC	NA	GO:0030246//carbohydrate binding	GO:0032501//multicellular organismal process;GO:0006629//lipid metabolic process	K13334//eosinophil lysophospholipase (galectin-10) [EC:3.1.1.5]	gi|20357559|ref|NP_001819.2|//galectin-10 [Homo sapiens]
150763	3048	0.01	1.43	7.15987	2.83935e-32	Up	2.08692e-33	GPAT2	GO:0031224//intrinsic component of membrane;GO:0016021//integral component of membrane;GO:0031966//mitochondrial membrane;GO:0005741//mitochondrial outer membrane	GO:0004366//glycerol-3-phosphate O-acyltransferase activity;GO:0008374//O-acyltransferase activity	GO:0006071//glycerol metabolic process;GO:0006072//glycerol-3-phosphate metabolic process;GO:0006641//triglyceride metabolic process;GO:0006644//phospholipid metabolic process;GO:0019432//triglyceride biosynthetic process;GO:0016024//CDP-diacylglycerol biosynthetic process;GO:0006654//phosphatidic acid biosynthetic process	K00629//glycerol-3-phosphate O-acyltransferase 1/2 [EC:2.3.1.15]	gi|578803782|ref|XP_006712374.1|//PREDICTED: glycerol-3-phosphate acyltransferase 2, mitochondrial isoform X8 [Homo sapiens];gi|116812614|ref|NP_997211.2|//glycerol-3-phosphate acyltransferase 2, mitochondrial [Homo sapiens];gi|194389790|dbj|BAG60411.1|//1;gi|578803778|ref|XP_006712372.1|//PREDICTED: glycerol-3-phosphate acyltransferase 2, mitochondrial isoform X7 [Homo sapiens] ;gi|119591797|gb|…
6536	3236	0.01	1.39	7.11894	5.49204e-35	Up	3.79534e-36	SLC6A9	GO:0005887//integral component of plasma membrane;GO:0016021//integral component of membrane;GO:0098793//presynapse	GO:0005326//neurotransmitter transporter activity;GO:0005283//sodium:amino acid symporter activity;GO:0015175//neutral amino acid transmembrane transporter activity;GO:0015375//glycine:sodium symporter activity;GO:0005328//neurotransmitter:sodium symporter activity	GO:0061537//glycine secretion, neurotransmission;GO:0035725//sodium ion transmembrane transport;GO:0015816//glycine transport;GO:0036233//glycine import;GO:0015804//neutral amino acid transport;GO:0003333//amino acid transmembrane transport;GO:0015837//amine transport	K05038//solute carrier family 6 (neurotransmitter transporter, amino acid) member 5/7/9/14	gi|67782315|ref|NP_964012.2|//sodium- and chloride-dependent glycine transporter 1 isoform 2 [Homo sapiens];gi|795439411|ref|XP_011762194.1|//1;gi|221045254|dbj|BAH14304.1|//1;gi|67782317|ref|NP_001020016.1|//sodium- and chloride-dependent glycine transporter 1 isoform 3 [Homo sapiens] ;gi|67782313|ref|NP_008865.2|//sodium- and chloride-dependent glycine transporter 1 isoform 1 [Homo sapiens];gi|…
145814	1483	0.01	1.36	7.08746	1.29613e-15	Up	1.7483e-16	PGPEP1L	NA	GO:0070011//peptidase activity, acting on L-amino acid peptides;GO:0008234//cysteine-type peptidase activity	GO:0006508//proteolysis;GO:0019538//protein metabolic process	K01304//pyroglutamyl-peptidase [EC:3.4.19.3]	gi|767983365|ref|XP_011519556.1|//PREDICTED: pyroglutamyl-peptidase 1-like protein isoform X2 [Homo sapiens];gi|268834279|ref|NP_001096082.2|//1
810	1417	0.01	1.33	7.05528	2.48094e-14	Up	3.5769e-15	CALML3	NA	GO:0046872//metal ion binding	NA	K02183//calmodulin	gi|4885111|ref|NP_005176.1|//calmodulin-like protein 3 [Homo sapiens]
285429	4772	0.08	10.3	7.00843	0	Up	0	DCAF4L1	NA	NA	NA	K11799//WD repeat-containing protein 21A	gi|694907045|ref|XP_526564.3|//PREDICTED: DDB1- and CUL4-associated factor 4-like protein 1 [Pan troglodytes]
BGI_novel_G000545	13235	0.01	1.26	6.97728	4.76057e-132	Up	8.27692e-134	NA	NA	NA	NA	K15696//RING finger protein 113B	gi|221041432|dbj|BAH12393.1|//unnamed protein product [Homo sapiens]
7314	1241	0.01	1.26	6.97728	7.25903e-10	Up	1.38556e-10	UBB	GO:0031981//nuclear lumen;GO:0043231//intracellular membrane-bounded organelle;GO:0030139//endocytic vesicle;GO:0031090//organelle membrane	GO:0005488//binding	GO:0030330//DNA damage response, signal transduction by p53 class mediator;GO:0000165//MAPK cascade;GO:0051320//S phase;GO:0043066//negative regulation of apoptotic process;GO:0002224//toll-like receptor signaling pathway;GO:0007050//cell cycle arrest;GO:0006259//DNA metabolic process;GO:0016192//vesicle-mediated transport;GO:0007249//I-kappaB kinase/NF-kappaB signaling;GO:0043161//proteasome-med…	K08770//ubiquitin C;K04551//ubiquitin B	gi|696974155|ref|XP_009556774.1|//PREDICTED: LOW QUALITY PROTEIN: polyubiquitin-B [Cuculus canorus];gi|958738972|ref|XP_014708690.1|//PREDICTED: polyubiquitin-B isoform X1 [Equus asinus];gi|670986342|ref|XP_008684233.1|//PREDICTED: LOW QUALITY PROTEIN: polyubiquitin-B [Ursus maritimus]
6638	1575	0.15	18.39	6.93782	2.16702e-209	Up	1.99945e-211	SNRPN	GO:0030532//small nuclear ribonucleoprotein complex	GO:0005515//protein binding	GO:0006396//RNA processing;GO:0009719//response to endogenous stimulus	K11100//small nuclear ribonucleoprotein N	gi|675690021|ref|XP_009004277.1|//PREDICTED: small nuclear ribonucleoprotein-associated protein N isoform X2 [Callithrix jacchus]
7755	2083	0.01	1.19	6.89482	3.77786e-19	Up	4.34174e-20	ZNF205	GO:0043231//intracellular membrane-bounded organelle	GO:0046914//transition metal ion binding;GO:0003676//nucleic acid binding	GO:0006351//transcription, DNA-templated	K09228//KRAB domain-containing zinc finger protein	gi|109452593|ref|NP_003447.2|//zinc finger protein 205 [Homo sapiens]
1308	1610	0.01	1.15	6.84549	5.20614e-14	Up	7.60726e-15	COL17A1	GO:0005788//endoplasmic reticulum lumen;GO:0030054//cell junction;GO:0005887//integral component of plasma membrane;GO:0030056//hemidesmosome;GO:0005911//cell-cell junction;GO:0016021//integral component of membrane;GO:0005581//collagen trimer;GO:0005604//basement membrane	GO:0005515//protein binding	GO:0007160//cell-matrix adhesion;GO:0007044//cell-substrate junction assembly;GO:0008544//epidermis development;GO:0009888//tissue development;GO:0031589//cell-substrate adhesion;GO:0031581//hemidesmosome assembly;GO:0050776//regulation of immune response	K07603//collagen, type XVII, alpha	gi|179517|gb|AAA35605.1|//autoantigen, partial [Homo sapiens]
BGI_novel_G000045	337	0.01	1.14	6.83289	0.0106795	*	0.00477802	NA	NA	NA	NA	K20225//capicua transcriptional repressor	gi|823412853|ref|XP_012414661.1|//1
BGI_novel_G000108	356	0.01	1.11	6.79442	0.0053526	*	0.0022466	NA	NA	NA	NA	K03910//alpha-2-macroglobulin	gi|767972726|ref|XP_011519206.1|//1
100130894	5600	0.12	13.27	6.78899	0	Up	0	VAC14-AS1	GO:0044421//extracellular region part	GO:0032934//sterol binding	GO:0002455//humoral immune response mediated by circulating immunoglobulin	K12581//CCR4-NOT transcription complex subunit 7/8;K07560//D-tyrosyl-tRNA(Tyr) deacylase [EC:3.1.-.-];K17776//metaxin;K11447//histone demethylase [EC:1.14.11.-];K02927//large subunit ribosomal protein L40e;K15696//RING finger protein 113B;K17985//activating molecule in BECN1-regulated autophagy protein 1	gi|119572181|gb|EAW51796.1|//hCG1998535 [Homo sapiens]
1066	2020	0.04	4.42	6.7879	5.33819e-65	Up	2.04052e-66	CES1	GO:0044432//endoplasmic reticulum part	NA	GO:0042221//response to chemical	K01044//carboxylesterase 1 [EC:3.1.1.1]	gi|68508965|ref|NP_001020365.1|//liver carboxylesterase 1 isoform b precursor [Homo sapiens];gi|68508957|ref|NP_001257.4|//liver carboxylesterase 1 isoform c precursor [Homo sapiens];gi|530423536|ref|XP_005255831.1|//1;gi|68508967|ref|NP_001020366.1|//liver carboxylesterase 1 isoform a precursor [Homo sapiens]
26526	1141	0.01	1.09	6.76818	3.13693e-09	Up	6.26716e-10	TSPAN16	GO:0016020//membrane;GO:0031224//intrinsic component of membrane;GO:0005887//integral component of plasma membrane	NA	GO:0007166//cell surface receptor signaling pathway	K17357//tetraspanin-16	gi|542133096|ref|NP_001269438.1|//tetraspanin-16 isoform 2 [Homo sapiens];gi|6912726|ref|NP_036598.1|//tetraspanin-16 isoform 1 [Homo sapiens];gi|542133098|ref|NP_001269439.1|//tetraspanin-16 isoform 3 [Homo sapiens]
BGI_novel_G000827	234	0.01	1.09	6.76818	0.0825493	*	0.0459638	NA	NA	GO:0005524//ATP binding	NA	NA	gi|158258607|dbj|BAF85274.1|//1
165	4102	0.02	2.17	6.76155	5.78074e-66	Up	2.18066e-67	AEBP1	GO:0044421//extracellular region part	GO:0008238//exopeptidase activity;GO:0001071//nucleic acid binding transcription factor activity	GO:0010467//gene expression;GO:0048513//animal organ development;GO:0044238//primary metabolic process;GO:0009987//cellular process	K08639//carboxypeptidase X2	gi|53692189|ref|NP_001120.3|//adipocyte enhancer-binding protein 1 precursor [Homo sapiens]
30848	853	0.01	1.04	6.70044	5.08979e-07	Up	1.23347e-07	CTAG2	GO:0005815//microtubule organizing center	NA	NA	NA	gi|543583752|ref|NP_066274.2|//cancer/testis antigen 2 isoform LAGE-1b [Homo sapiens];gi|982324093|ref|XP_015299819.1|//PREDICTED: uncharacterized protein LOC102119988 isoform X1 [Macaca fascicularis]
366	2975	0.01	1.03	6.6865	2.65498e-24	Up	2.478e-25	AQP9	GO:0044459//plasma membrane part;GO:0043227//membrane-bounded organelle;GO:0016021//integral component of membrane	GO:0005342//organic acid transmembrane transporter activity;GO:0015205//nucleobase transmembrane transporter activity;GO:0022804//active transmembrane transporter activity;GO:0015168//glycerol transmembrane transporter activity;GO:0022829//wide pore channel activity;GO:0005372//water transmembrane transporter activity	GO:0015850//organic hydroxy compound transport;GO:0003008//system process;GO:0006950//response to stress;GO:0051591//response to cAMP;GO:0015851//nucleobase transport;GO:0015721//bile acid and bile salt transport;GO:0008643//carbohydrate transport;GO:0002376//immune system process;GO:0010038//response to metal ion;GO:0048878//chemical homeostasis;GO:0042044//fluid transport	K09877//aquaporin-9	gi|119597940|gb|EAW77534.1|//aquaporin 9, isoform CRA_b [Homo sapiens];gi|157266307|ref|NP_066190.2|//aquaporin-9 [Homo sapiens]
112714	1554	0.01	1.03	6.6865	4.3557e-12	Up	7.03988e-13	TUBA3E	GO:0042995//cell projection;GO:0005815//microtubule organizing center	GO:0032561//guanyl ribonucleotide binding;GO:0017111//nucleoside-triphosphatase activity	GO:0006458//'de novo' protein folding;GO:0007017//microtubule-based process;GO:0043623//cellular protein complex assembly	K07374//tubulin alpha	gi|795466258|ref|XP_011890057.1|//PREDICTED: LOW QUALITY PROTEIN: tubulin alpha-3E chain [Cercocebus atys]
84944	1942	0.01	1	6.64386	5.64211e-15	Up	7.90788e-16	MAEL	GO:0030849//autosome;GO:0005634//nucleus;GO:0001739//sex chromatin;GO:0000785//chromatin;GO:0001741//XY body;GO:0048471//perinuclear region of cytoplasm;GO:0030529//intracellular ribonucleoprotein complex;GO:0071547//piP-body;GO:0033391//chromatoid body;GO:0043234//protein complex;GO:0043186//P granule	GO:0043565//sequence-specific DNA binding;GO:0003676//nucleic acid binding	GO:0046620//regulation of organ growth;GO:0033554//cellular response to stress;GO:0040008//regulation of growth;GO:0048232//male gamete generation;GO:0007283//spermatogenesis;GO:0034587//piRNA metabolic process;GO:0000122//negative regulation of transcription from RNA polymerase II promoter;GO:0006357//regulation of transcription from RNA polymerase II promoter;GO:0032989//cellular component morp…	K18411//protein maelstrom	gi|556503424|ref|NP_001273306.1|//1;gi|14249590|ref|NP_116247.1|//protein maelstrom homolog isoform 1 [Homo sapiens];gi|795418381|ref|XP_011946507.1|//PREDICTED: protein maelstrom homolog isoform X1 [Cercocebus atys]
22918	6701	0.14	13.77	6.61996	0	Up	0	CD93	GO:0031224//intrinsic component of membrane;GO:0031410//cytoplasmic vesicle	GO:0030246//carbohydrate binding;GO:0046872//metal ion binding;GO:0001846//opsonin binding;GO:0004871//signal transducer activity	GO:0007155//cell adhesion;GO:0006897//endocytosis;GO:0051704//multi-organism process;GO:0002274//myeloid leukocyte activation	K06702//CDW93 antigen	gi|62089376|dbj|BAD93132.1|//complement component 1, q subcomponent, receptor 1 variant [Homo sapiens]
BGI_novel_G000668	826	0.01	0.98	6.61471	4.45339e-06	Up	1.18658e-06	NA	GO:0005634//nucleus	GO:0005515//protein binding;GO:0008270//zinc ion binding;GO:0003700//transcription factor activity, sequence-specific DNA binding	GO:0006357//regulation of transcription from RNA polymerase II promoter;GO:0008283//cell proliferation	K11446//histone demethylase JARID1 [EC:1.14.11.-]	gi|12803349|gb|AAH02493.1|//1
BGI_novel_G000494	8629	0.01	0.95	6.56986	1.48109e-64	Up	5.70794e-66	NA	NA	NA	NA	K20027//palmitoyltransferase ZDHHC1/11 [EC:2.3.1.225]	gi|767934769|ref|XP_011512470.1|//1
1378	8921	0.03	2.72	6.5025	1.06868e-178	Up	1.19398e-180	CR1	NA	NA	NA	K04011//complement component (3b/4b) receptor 1	gi|86793036|ref|NP_000564.2|//complement receptor type 1 isoform F precursor [Homo sapiens];gi|767908441|ref|XP_011507507.1|//PREDICTED: complement receptor type 1 isoform X1 [Homo sapiens]
23440	2557	0.06	5.42	6.49719	5.34403e-100	Up	1.30481e-101	OTP	GO:0005634//nucleus	GO:0003677//DNA binding;GO:0043565//sequence-specific DNA binding	GO:0021979//hypothalamus cell differentiation;GO:0021879//forebrain neuron differentiation;GO:0021985//neurohypophysis development;GO:0006355//regulation of transcription, DNA-templated;GO:0006351//transcription, DNA-templated;GO:0021854//hypothalamus development;GO:0007405//neuroblast proliferation;GO:0021872//forebrain generation of neurons;GO:0021983//pituitary gland development;GO:0002052//po…	K09330//paired mesoderm homeobox protein 2;K09452//homeobox protein aristaless-related	gi|6754958|ref|NP_035151.1|//homeobox protein orthopedia [Mus musculus];gi|426384329|ref|XP_004058722.1|//1
1991	1020	0.38	34.07	6.48636	9.07859e-241	Up	7.40784e-243	ELANE	GO:0016023//null	GO:0004175//endopeptidase activity;GO:0005515//protein binding;GO:0005539//glycosaminoglycan binding	GO:0044126//regulation of growth of symbiont in host;GO:0042036//negative regulation of cytokine biosynthetic process;GO:0070943//neutrophil mediated killing of symbiont cell;GO:0009620//response to fungus;GO:0009416//response to light stimulus;GO:0042108//positive regulation of cytokine biosynthetic process;GO:0002237//response to molecule of bacterial origin;GO:0043405//regulation of MAP kinase…	K01327//leukocyte elastase [EC:3.4.21.37]	gi|4503549|ref|NP_001963.1|//neutrophil elastase preproprotein [Homo sapiens]
3772	2987	0.01	0.89	6.47573	1.96e-20	Up	2.12214e-21	KCNJ15	GO:0016021//integral component of membrane	GO:0005249//voltage-gated potassium channel activity	GO:0007267//cell-cell signaling;GO:0030001//metal ion transport	K05008//potassium inwardly-rectifying channel subfamily J member 15	gi|686763243|ref|XP_009232242.1|//PREDICTED: LOW QUALITY PROTEIN: ATP-sensitive inward rectifier potassium channel 15 [Pongo abelii]
1396	480	0.01	0.88	6.45943	0.00266543	*	0.00105634	CRIP1	GO:0044424//intracellular part	GO:0046914//transition metal ion binding	NA	K09851//Ras association domain-containing protein 2/4	gi|149044009|gb|EDL97391.1|//rCG27793, isoform CRA_c [Rattus norvegicus]
8807	2672	0.01	0.88	6.45943	3.48394e-18	Up	4.1767e-19	IL18RAP	NA	NA	NA	K05174//interleukin 18 receptor accessory protein	gi|4504657|ref|NP_003844.1|//interleukin-18 receptor accessory protein precursor [Homo sapiens]
8528	1688	0.02	1.73	6.43463	3.50851e-20	Up	3.8406e-21	DDO	GO:0042579//microbody	GO:0015922//aspartate oxidase activity	GO:0007610//behavior;GO:0007620//copulation;GO:0006531//aspartate metabolic process	K00272//D-aspartate oxidase [EC:1.4.3.1]	gi|40217827|ref|NP_004023.2|//D-aspartate oxidase isoform b [Homo sapiens];gi|40217815|ref|NP_003640.2|//D-aspartate oxidase isoform a [Homo sapiens]
BGI_novel_G000696	384	0.01	0.84	6.39232	0.0213783	*	0.0101618	NA	GO:0009986//cell surface;GO:0016021//integral component of membrane;GO:0005886//plasma membrane	GO:0046703//natural killer cell lectin-like receptor binding;GO:0003823//antigen binding	GO:0050689//negative regulation of defense response to virus by host;GO:0046629//gamma-delta T cell activation;GO:0019882//antigen processing and presentation;GO:0001913//T cell mediated cytotoxicity;GO:0042267//natural killer cell mediated cytotoxicity;GO:0019835//cytolysis;GO:0002429//immune response-activating cell surface receptor signaling pathway;GO:0032526//response to retinoic acid;GO:000…	K07985//MHC class I-related protein	gi|3299904|gb|AAC39849.1|//1
60385	1812	0.01	0.84	6.39232	9.01506e-12	Up	1.49723e-12	TSKS	NA	GO:0005488//binding	NA	K16492//testis-specific serine kinase substrate	gi|11119430|ref|NP_068379.1|//testis-specific serine kinase substrate [Homo sapiens]
50487	2717	0.03	2.51	6.38658	2.75702e-49	Up	1.39305e-50	PLA2G3	GO:0016020//membrane;GO:0044421//extracellular region part;GO:0005813//centrosome	GO:0046872//metal ion binding;GO:0004623//phospholipase A2 activity	GO:0019637//organophosphate metabolic process;GO:0048858//cell projection morphogenesis;GO:0006629//lipid metabolic process	K01047//secretory phospholipase A2 [EC:3.1.1.4]	gi|768024969|ref|XP_011528505.1|//PREDICTED: group 3 secretory phospholipase A2 isoform X1 [Homo sapiens]
79974	4781	0.01	0.78	6.2854	7.38283e-28	Up	6.1539e-29	CPED1	GO:0043231//intracellular membrane-bounded organelle	NA	NA	NA	gi|157671947|ref|NP_001099003.1|//cadherin-like and PC-esterase domain-containing protein 1 isoform 2 precursor [Homo sapiens];gi|157671945|ref|NP_079189.4|//cadherin-like and PC-esterase domain-containing protein 1 isoform 1 precursor [Homo sapiens]
BGI_novel_G000085	21230	0.01	0.77	6.26679	1.99927e-130	Up	3.6015e-132	NA	NA	NA	NA	K01528//dynamin GTPase [EC:3.6.5.5];K09100//single-minded	gi|632953368|ref|XP_007892380.1|//1
84779	1549	0.01	0.74	6.20945	6.502e-09	Up	1.33289e-09	NAA11	GO:0043231//intracellular membrane-bounded organelle	GO:0034212//peptide N-acetyltransferase activity;GO:0005488//binding	NA	K00670//N-alpha-acetyltransferase 30 [EC:2.3.1.256]	gi|33871453|gb|AAH04552.2|//ARD1B protein, partial [Homo sapiens]
219731	2952	0.01	0.71	6.14975	2.95774e-16	Up	3.86518e-17	PROSER2-AS1	NA	NA	NA	K15289//solute carrier family 35, member F5;K04006//decay accelerating factor;K04460//serine/threonine-protein phosphatase 5 [EC:3.1.3.16]	gi|426364009|ref|XP_004049116.1|//1;gi|119606740|gb|EAW86334.1|//hCG2017698, isoform CRA_a [Homo sapiens]
7001	1052	0.01	0.7	6.12928	9.09432e-06	Up	2.5236e-06	PRDX2	GO:0044424//intracellular part	GO:0016705//oxidoreductase activity, acting on paired donors, with incorporation or reduction of molecular oxygen;GO:0004601//peroxidase activity	GO:0006801//superoxide metabolic process;GO:0006979//response to oxidative stress;GO:0019725//cellular homeostasis;GO:0042743//hydrogen peroxide metabolic process;GO:0043066//negative regulation of apoptotic process	K03386//peroxiredoxin (alkyl hydroperoxide reductase subunit C) [EC:1.11.1.15]	gi|32189392|ref|NP_005800.3|//peroxiredoxin-2 [Homo sapiens]
112476	2985	0.01	0.68	6.08746	6.7231e-17	Up	8.54524e-18	PRRT2	GO:0031224//intrinsic component of membrane	NA	GO:0050896//response to stimulus	NA	gi|820975864|ref|XP_012360791.1|//PREDICTED: proline-rich transmembrane protein 2 isoform X1 [Nomascus leucogenys];gi|15030270|gb|AAH11405.1|//Proline-rich transmembrane protein 2 [Homo sapiens]
54923	1337	0.01	0.68	6.08746	5.08847e-07	Up	1.23347e-07	LIME1	GO:0031224//intrinsic component of membrane	NA	NA	NA	gi|931609868|ref|XP_014198607.1|//PREDICTED: lck-interacting transmembrane adapter 1 isoform X1 [Pan paniscus];gi|694980108|ref|XP_009435916.1|//PREDICTED: lck-interacting transmembrane adapter 1 isoform X2 [Pan troglodytes]
2214	2204	0.01	0.67	6.06609	1.87688e-11	Up	3.18428e-12	FCGR3A	GO:0031224//intrinsic component of membrane;GO:0070062//extracellular exosome;GO:0009897//external side of plasma membrane	GO:0019865//immunoglobulin binding;GO:0004871//signal transducer activity	GO:0002682//regulation of immune system process;GO:0038096//Fc-gamma receptor signaling pathway involved in phagocytosis	K06463//low affinity immunoglobulin gamma Fc receptor III	gi|957949380|gb|ALQ33519.1|//Fc fragment of IgG low affinity IIIa receptor isoform 2, partial [Homo sapiens];gi|50726979|ref|NP_000560.5|//low affinity immunoglobulin gamma Fc region receptor III-A isoform a precursor [Homo sapiens];gi|189083836|ref|NP_001121064.1|//low affinity immunoglobulin gamma Fc region receptor III-A isoform b precursor [Homo sapiens];gi|194378676|dbj|BAG63503.1|//unnamed …
64849	7336	0.01	0.66	6.04439	4.04715e-36	Up	2.70792e-37	SLC13A3	GO:0031224//intrinsic component of membrane	GO:0017153//sodium:dicarboxylate symporter activity	GO:0030001//metal ion transport	K14445//solute carrier family 13 (sodium-dependent dicarboxylate transporter), member 2/3/5	gi|31377715|ref|NP_073740.2|//solute carrier family 13 member 3 isoform a precursor [Homo sapiens];gi|301069346|ref|NP_001180268.1|//solute carrier family 13 member 3 isoform c precursor [Homo sapiens] ;gi|795273397|ref|XP_011921295.1|//PREDICTED: solute carrier family 13 member 3 isoform X2 [Cercocebus atys];gi|23243410|gb|AAH35966.1|//1
3005	2336	0.01	0.66	6.04439	4.35401e-12	Up	7.03988e-13	H1F0	GO:0031981//nuclear lumen;GO:0005856//cytoskeleton;GO:0000785//chromatin	GO:0003676//nucleic acid binding	GO:0034728//nucleosome organization;GO:0000737//DNA catabolic process, endonucleolytic;GO:0006915//apoptotic process	K11275//histone H1/5	gi|820991611|ref|XP_012363123.1|//PREDICTED: histone H1.0 isoform X1 [Nomascus leucogenys]
27180	1737	0.01	0.63	5.97728	1.34495e-08	Up	2.83476e-09	SIGLEC9	GO:0016021//integral component of membrane	GO:0030246//carbohydrate binding	GO:0007165//signal transduction	K06740//sialic acid binding Ig-like lectin 9	gi|310616725|ref|NP_001185487.1|//sialic acid-binding Ig-like lectin 9 isoform 1 precursor [Homo sapiens] ;gi|23943856|ref|NP_055256.1|//sialic acid-binding Ig-like lectin 9 isoform 2 precursor [Homo sapiens]
BGI_novel_G000086	20793	0.02	1.22	5.93074	5.53654e-177	Up	6.35944e-179	NA	NA	NA	NA	K10384//filaggrin;K09100//single-minded	gi|632953368|ref|XP_007892380.1|//1
8875	2133	0.01	0.61	5.93074	3.49005e-10	Up	6.51482e-11	VNN2	GO:0031224//intrinsic component of membrane;GO:0031225//anchored component of membrane;GO:0005886//plasma membrane	GO:0016811//hydrolase activity, acting on carbon-nitrogen (but not peptide) bonds, in linear amides;GO:0017159//pantetheine hydrolase activity	GO:0006807//nitrogen compound metabolic process;GO:0006928//movement of cell or subcellular component;GO:0006768//biotin metabolic process;GO:0006575//cellular modified amino acid metabolic process;GO:0015939//pantothenate metabolic process;GO:0007417//central nervous system development	K08069//pantetheine hydrolase [EC:3.5.1.92]	gi|17865814|ref|NP_004656.2|//vascular non-inflammatory molecule 2 isoform 1 precursor [Homo sapiens];gi|578813045|ref|XP_006715656.1|//1;gi|4128049|emb|CAA10569.1|//VNN2 protein [Homo sapiens];gi|186659479|dbj|BAG30937.1|//GPI-80 variant protein 4 [Homo sapiens];gi|953865737|ref|XP_014590916.1|//PREDICTED: pantetheinase [Equus caballus];gi|334278906|ref|NP_001229279.1|//vascular non-inflammatory…
341947	531	0.01	0.61	5.93074	0.0106645	*	0.00477802	COX8C	GO:0031224//intrinsic component of membrane;GO:0043231//intracellular membrane-bounded organelle;GO:0019866//organelle inner membrane	GO:0015002//heme-copper terminal oxidase activity	NA	K02273//cytochrome c oxidase subunit 8	gi|33667032|ref|NP_892016.1|//cytochrome c oxidase subunit 8C, mitochondrial [Homo sapiens]
54937	2031	0.01	0.61	5.93074	1.51056e-09	Up	2.94678e-10	SOHLH2	GO:0043231//intracellular membrane-bounded organelle	GO:0003676//nucleic acid binding	GO:0048232//male gamete generation;GO:0007292//female gamete generation;GO:0048869//cellular developmental process	NA	gi|531034779|ref|NP_001269076.1|//spermatogenesis- and oogenesis-specific basic helix-loop-helix-containing protein 2 isoform 2 [Homo sapiens];gi|119628961|gb|EAX08556.1|//hypothetical protein FLJ20449, isoform CRA_e [Homo sapiens]
10161	2512	0.01	0.6	5.90689	8.33998e-11	Up	1.48771e-11	LPAR6	GO:0031224//intrinsic component of membrane;GO:0016021//integral component of membrane;GO:0005886//plasma membrane	GO:0001608//G-protein coupled nucleotide receptor activity;GO:0004930//G-protein coupled receptor activity	GO:0007186//G-protein coupled receptor signaling pathway;GO:0007166//cell surface receptor signaling pathway	K04273//lysophosphatidic acid receptor 6	gi|33695113|ref|NP_005758.2|//lysophosphatidic acid receptor 6 [Homo sapiens]
255022	3056	0.02	1.2	5.90689	1.77825e-25	Up	1.59498e-26	CALHM1	GO:0031224//intrinsic component of membrane;GO:0043231//intracellular membrane-bounded organelle;GO:0031090//organelle membrane	GO:0005515//protein binding;GO:0005261//cation channel activity	GO:0006810//transport	K19738//calcium homeostasis modulator protein 1	gi|194440685|ref|NP_001001412.3|//calcium homeostasis modulator protein 1 [Homo sapiens]
BGI_novel_G000179	2830	0.01	0.58	5.85798	9.9865e-13	Up	1.55639e-13	NA	NA	NA	NA	K12581//CCR4-NOT transcription complex subunit 7/8;K07560//D-tyrosyl-tRNA(Tyr) deacylase [EC:3.1.-.-];K15289//solute carrier family 35, member F5	gi|119568399|gb|EAW48014.1|//hCG2030582 [Homo sapiens]
BGI_novel_G000053	21971	0.03	1.66	5.79008	2.57914e-259	Up	1.94261e-261	NA	NA	NA	NA	K15696//RING finger protein 113B	gi|635127927|ref|XP_007985368.1|//PREDICTED: uncharacterized protein LOC103229289 [Chlorocebus sabaeus]
BGI_novel_G000184	580	0.01	0.55	5.78136	0.010663	*	0.00477802	NA	GO:0005794//Golgi apparatus	NA	NA	K20358//golgin subfamily A member 2	gi|767984950|ref|XP_011520188.1|//1
9750	4671	0.01	0.55	5.78136	3.19748e-17	Up	4.01792e-18	FAM65B	GO:0043231//intracellular membrane-bounded organelle;GO:0042995//cell projection;GO:0043232//intracellular non-membrane-bounded organelle	NA	GO:0048513//animal organ development;GO:0048869//cellular developmental process	K12581//CCR4-NOT transcription complex subunit 7/8;K15696//RING finger protein 113B;K17985//activating molecule in BECN1-regulated autophagy protein 1;K04006//decay accelerating factor;K04460//serine/threonine-protein phosphatase 5 [EC:3.1.3.16]	gi|119575872|gb|EAW55468.1|//chromosome 6 open reading frame 32, isoform CRA_b [Homo sapiens];gi|578812134|ref|XP_006715338.1|//PREDICTED: protein FAM65B isoform X2 [Homo sapiens];gi|556695488|ref|NP_001273374.1|//protein FAM65B isoform 3 [Homo sapiens] ;gi|556695423|ref|NP_001273375.1|//protein FAM65B isoform 4 [Homo sapiens] ;gi|426351777|ref|XP_004043403.1|//1;gi|578812146|ref|XP_006715344.1|/…
81693	1574	0.01	0.54	5.75489	1.05197e-06	Up	2.62332e-07	AMN	GO:0031224//intrinsic component of membrane	NA	GO:0044260//cellular macromolecule metabolic process;GO:0003008//system process;GO:0033036//macromolecule localization;GO:0044238//primary metabolic process	K18259//protein amnionless	gi|110611172|ref|NP_112205.2|//protein amnionless precursor [Homo sapiens]
368	1975	0.01	0.54	5.75489	0.00262095	*	0.00103492	ABCC6	GO:0031224//intrinsic component of membrane;GO:0044459//plasma membrane part	GO:0015405//P-P-bond-hydrolysis-driven transmembrane transporter activity;GO:0032559//adenyl ribonucleotide binding;GO:0017111//nucleoside-triphosphatase activity	GO:0006810//transport;GO:0042221//response to chemical;GO:0050953//sensory perception of light stimulus	K05669//ATP-binding cassette, subfamily C (CFTR/MRP), member 6	gi|190343023|ref|NP_001162.4|//multidrug resistance-associated protein 6 isoform 1 [Homo sapiens];gi|118582251|ref|NP_001072996.1|//URG7 protein isoform 2 [Homo sapiens]
6785	3085	0.01	0.53	5.72792	2.02983e-11	Up	3.45398e-12	ELOVL4	GO:0031227//intrinsic component of endoplasmic reticulum membrane	GO:0016746//transferase activity, transferring acyl groups;GO:0005488//binding;GO:0004930//G-protein coupled receptor activity	GO:0030497//fatty acid elongation;GO:0000038//very long-chain fatty acid metabolic process;GO:0035336//long-chain fatty-acyl-CoA metabolic process;GO:0009583//detection of light stimulus;GO:0050953//sensory perception of light stimulus;GO:0006641//triglyceride metabolic process	K10249//elongation of very long chain fatty acids protein 4 [EC:2.3.1.199]	gi|12232379|ref|NP_073563.1|//elongation of very long chain fatty acids protein 4 [Homo sapiens]
BGI_novel_G000210	4589	0.01	0.52	5.70044	7.93501e-19	Up	9.23394e-20	NA	NA	NA	NA	K18461//WAS protein family homolog 1	gi|767954372|ref|XP_011515969.1|//1
BGI_novel_G000394	545	0.01	0.52	5.70044	0.0213445	*	0.0101618	NA	GO:0005783//endoplasmic reticulum;GO:0005829//cytosol;GO:0031307//integral component of mitochondrial outer membrane;GO:0046930//pore complex	GO:0044325//ion channel binding;GO:0046872//metal ion binding;GO:0031072//heat shock protein binding;GO:0046982//protein heterodimerization activity;GO:0051400//BH domain binding;GO:0051087//chaperone binding;GO:0042803//protein homodimerization activity	GO:0031100//animal organ regeneration;GO:0071260//cellular response to mechanical stimulus;GO:0019835//cytolysis;GO:0002352//B cell negative selection;GO:0007420//brain development;GO:0002262//myeloid cell homeostasis;GO:0045471//response to ethanol;GO:0010332//response to gamma radiation;GO:0034644//cellular response to UV;GO:0044346//fibroblast apoptotic process;GO:0008285//negative regulation …	K14021//Bcl-2 homologous antagonist/killer	gi|595926|gb|AAA74467.1|//1
154197	1910	0.08	4.03	5.65464	1.56019e-51	Up	7.5992e-53	PNLDC1	GO:0043231//intracellular membrane-bounded organelle;GO:0031224//intrinsic component of membrane	GO:0005488//binding	NA	K01148//poly(A)-specific ribonuclease [EC:3.1.13.4]	gi|472235267|ref|NP_001258791.1|//poly(A)-specific ribonuclease PARN-like domain-containing protein 1 isoform 1 [Homo sapiens]
283461	1964	0.01	0.49	5.61471	1.34535e-08	Up	2.83476e-09	C12orf40	NA	GO:0005515//protein binding	NA	K02993//small subunit ribosomal protein S7e;K08150//MFS transporter, SP family, solute carrier family 2 (myo-inositol transporter), member 13	gi|984880692|ref|NP_001306176.1|//uncharacterized protein C12orf40 isoform 2 [Homo sapiens];gi|119578213|gb|EAW57809.1|//chromosome 12 open reading frame 40, isoform CRA_b, partial [Homo sapiens];gi|87299626|ref|NP_001026918.2|//uncharacterized protein C12orf40 isoform 1 [Homo sapiens]
6940	2542	0.01	0.49	5.61471	7.26142e-10	Up	1.38556e-10	ZNF354A	GO:0031981//nuclear lumen	GO:0046914//transition metal ion binding;GO:0001071//nucleic acid binding transcription factor activity;GO:0003676//nucleic acid binding	GO:0006357//regulation of transcription from RNA polymerase II promoter;GO:0007000//nucleolus organization;GO:0048513//animal organ development;GO:0001101//response to acid chemical;GO:0006950//response to stress;GO:0050954//sensory perception of mechanical stimulus	K09228//KRAB domain-containing zinc finger protein	gi|675680565|ref|XP_008968887.1|//PREDICTED: zinc finger protein 354A [Pan paniscus]
BGI_novel_G000047	399	0.01	0.49	5.61471	0.0825587	*	0.0459638	NA	NA	NA	NA	K20225//capicua transcriptional repressor	gi|725605491|ref|XP_003943248.2|//1
650293	651	0.01	0.49	5.61471	0.0106347	*	0.00477802	LOC650293	NA	NA	NA	K04257//olfactory receptor	gi|91206428|ref|NP_001035160.1|//seven transmembrane helix receptor precursor [Homo sapiens]
5570	1993	0.06	2.93	5.60979	3.13946e-40	Up	1.90157e-41	PKIB	NA	GO:0030291//protein serine/threonine kinase inhibitor activity	GO:0033673//negative regulation of kinase activity	K09228//KRAB domain-containing zinc finger protein;K09513//DnaJ homolog subfamily B member 7	gi|119568555|gb|EAW48170.1|//protein kinase (cAMP-dependent, catalytic) inhibitor beta, isoform CRA_c, partial [Homo sapiens];gi|635076754|ref|XP_008005378.1|//PREDICTED: cAMP-dependent protein kinase inhibitor beta isoform X3 [Chlorocebus sabaeus];gi|635076750|ref|XP_008005376.1|//PREDICTED: cAMP-dependent protein kinase inhibitor beta isoform X1 [Chlorocebus sabaeus]
3718	5190	0.05	2.44	5.60881	2.3547e-89	Up	6.57696e-91	JAK3	GO:0012505//endomembrane system;GO:0005856//cytoskeleton;GO:0043232//intracellular non-membrane-bounded organelle;GO:0031234//extrinsic component of cytoplasmic side of plasma membrane;GO:0005829//cytosol;GO:0044444//cytoplasmic part	GO:0004713//protein tyrosine kinase activity;GO:0004715//non-membrane spanning protein tyrosine kinase activity;GO:0005524//ATP binding;GO:0005088//Ras guanyl-nucleotide exchange factor activity;GO:0032559//adenyl ribonucleotide binding;GO:0019903//protein phosphatase binding;GO:0005102//receptor binding	GO:0007262//STAT protein import into nucleus;GO:0016477//cell migration;GO:0038083//peptidyl-tyrosine autophosphorylation;GO:0032693//negative regulation of interleukin-10 production;GO:0032695//negative regulation of interleukin-12 production;GO:0007166//cell surface receptor signaling pathway;GO:0035556//intracellular signal transduction;GO:0043547//positive regulation of GTPase activity;GO:007…	K11218//Janus kinase 3 [EC:2.7.10.2]	gi|795279782|ref|XP_011748050.1|//1;gi|530414824|ref|XP_005259953.1|//PREDICTED: tyrosine-protein kinase JAK3 isoform X2 [Homo sapiens]
2593	1179	0.01	0.48	5.58496	0.000158251	Up	5.16312e-05	GAMT	GO:0044444//cytoplasmic part	GO:0008757//S-adenosylmethionine-dependent methyltransferase activity	GO:0003012//muscle system process;GO:0006600//creatine metabolic process;GO:0006730//one-carbon metabolic process	K00542//guanidinoacetate N-methyltransferase [EC:2.1.1.2]	gi|20336212|ref|NP_620279.1|//guanidinoacetate N-methyltransferase isoform b [Homo sapiens];gi|4503909|ref|NP_000147.1|//guanidinoacetate N-methyltransferase isoform a [Homo sapiens]
140606	739	0.01	0.48	5.58496	0.00533346	*	0.0022466	SELM	GO:0031981//nuclear lumen;GO:0044444//cytoplasmic part	NA	NA	NA	gi|17975597|ref|NP_536355.1|//selenoprotein M precursor [Homo sapiens]
727837	1347	0.01	0.47	5.55459	7.79003e-05	Up	2.42766e-05	SSX2B	GO:0043231//intracellular membrane-bounded organelle	GO:0005488//binding	GO:0006351//transcription, DNA-templated	K15625//protein SSX2;K15624//protein SSX1	gi|27659724|ref|NP_003138.3|//protein SSX2 isoform a [Homo sapiens];gi|426395995|ref|XP_004064243.1|//PREDICTED: LOW QUALITY PROTEIN: protein SSX3-like [Gorilla gorilla gorilla]
BGI_novel_G000051	4538	0.11	5.15	5.549	3.04596e-161	Up	4.09136e-163	NA	NA	NA	NA	K12581//CCR4-NOT transcription complex subunit 7/8;K11447//histone demethylase [EC:1.14.11.-];K01064//wingless-type MMTV integration site family, member 9	gi|355559561|gb|EHH16289.1|//1
8291	6862	0.03	1.4	5.54432	3.28409e-68	Up	1.20587e-69	DYSF	GO:0070062//extracellular exosome;GO:0030315//T-tubule;GO:0005770//late endosome;GO:0030027//lamellipodium;GO:0031224//intrinsic component of membrane;GO:0012506//vesicle membrane;GO:0030139//endocytic vesicle;GO:0016021//integral component of membrane;GO:0005886//plasma membrane;GO:0005769//early endosome;GO:0030659//cytoplasmic vesicle membrane	GO:0005544//calcium-dependent phospholipid binding;GO:0005515//protein binding;GO:0005509//calcium ion binding;GO:0005543//phospholipid binding	GO:0006906//vesicle fusion;GO:0006936//muscle contraction;GO:0001778//plasma membrane repair	K18261//dysferlin	gi|195976756|ref|NP_001124449.1|//dysferlin isoform 10 [Homo sapiens];gi|195976766|ref|NP_001124454.1|//dysferlin isoform 7 [Homo sapiens];gi|195976821|ref|NP_001123927.1|//dysferlin isoform 2 [Homo sapiens];gi|195976775|ref|NP_001124457.1|//dysferlin isoform 4 [Homo sapiens];gi|195976760|ref|NP_001124451.1|//dysferlin isoform 12 [Homo sapiens];gi|195976773|ref|NP_001124456.1|//dysferlin isoform …
54742	1840	0.01	0.46	5.52356	1.05223e-06	Up	2.62332e-07	LY6K	GO:0031981//nuclear lumen;GO:0031224//intrinsic component of membrane	NA	NA	NA	gi|635050483|ref|XP_007999883.1|//PREDICTED: lymphocyte antigen 6K isoform X3 [Chlorocebus sabaeus];gi|109658472|gb|AAI17143.1|//Lymphocyte antigen 6 complex, locus K [Homo sapiens]
9050	3054	0.29	13.1	5.49737	6.85409e-272	Up	4.7323e-274	PSTPIP2	GO:0044424//intracellular part	NA	NA	K20124//proline-serine-threonine phosphatase interacting protein 2	gi|165905601|ref|NP_077748.3|//proline-serine-threonine phosphatase-interacting protein 2 [Homo sapiens]
BGI_novel_G000679	483	0.01	0.45	5.49185	0.0826239	*	0.0459638	NA	GO:0005634//nucleus	GO:0004674//protein serine/threonine kinase activity;GO:0005524//ATP binding;GO:0005515//protein binding	GO:0006468//protein phosphorylation	K08880//serine/threonine kinase 19 [EC:2.7.11.1]	gi|799143|gb|AAA99716.1|//1
100288798	454	0.01	0.44	5.45943	0.0422845	*	0.021612	LOC100288798	NA	NA	NA	NA	gi|119578312|gb|EAW57908.1|//hCG1804572, isoform CRA_e [Homo sapiens];gi|119578313|gb|EAW57909.1|//hCG1804572, isoform CRA_f [Homo sapiens];gi|119578310|gb|EAW57906.1|//hCG1804572, isoform CRA_c [Homo sapiens];gi|119578319|gb|EAW57915.1|//1
170680	1185	0.01	0.44	5.45943	0.000323375	Up	0.000109808	PSORS1C2	NA	NA	NA	K16760//coiled-coil alpha-helical rod protein 1	gi|544429231|ref|XP_005553644.1|//PREDICTED: psoriasis susceptibility 1 candidate gene 2 protein [Macaca fascicularis]
BGI_novel_G000219	1431	0.01	0.44	5.45943	7.78846e-05	Up	2.42766e-05	NA	NA	NA	NA	K04985//polycystin 1	gi|675674363|ref|XP_003804194.2|//1
5055	1922	0.01	0.44	5.45943	1.05144e-06	Up	2.62332e-07	SERPINB2	GO:0016020//membrane;GO:0043231//intracellular membrane-bounded organelle;GO:0044421//extracellular region part	GO:0004866//endopeptidase inhibitor activity	GO:0010466//negative regulation of peptidase activity;GO:0030195//negative regulation of blood coagulation;GO:0006508//proteolysis;GO:0043066//negative regulation of apoptotic process	K19821//plasminogen activator inhibitor 2	gi|4505595|ref|NP_002566.1|//plasminogen activator inhibitor 2 [Homo sapiens]
4102	1753	0.01	0.43	5.42626	9.09021e-06	Up	2.5236e-06	MAGEA3	NA	GO:0005488//binding	NA	K12464//melanoma-associated antigen D1	gi|4885467|ref|NP_005353.1|//melanoma-associated antigen 3 [Homo sapiens]
3315	914	0.01	0.43	5.42626	0.00266459	*	0.00105634	HSPB1	GO:0016020//membrane;GO:0043231//intracellular membrane-bounded organelle;GO:0015630//microtubule cytoskeleton;GO:0043234//protein complex;GO:0031674//I band	GO:0032182//ubiquitin-like protein binding	GO:0016070//RNA metabolic process;GO:0006413//translational initiation;GO:0006950//response to stress;GO:0043066//negative regulation of apoptotic process;GO:0051707//response to other organism	K04455//heat shock protein beta-1	gi|4504517|ref|NP_001531.1|//heat shock protein beta-1 [Homo sapiens]
BGI_novel_G000077	444	0.01	0.43	5.42626	0.158824	*	0.097755	NA	NA	NA	NA	K02870//large subunit ribosomal protein L12e	gi|686731585|ref|XP_009243147.1|//PREDICTED: 60S ribosomal protein L12 [Pongo abelii]
BGI_novel_G000650	253	0.01	0.43	5.42626	0.298354	*	0.207904	NA	NA	NA	NA	K06752//major histocompatibility complex, class II	gi|119624064|gb|EAX03659.1|//1
BGI_novel_G000052	2551	0.03	1.27	5.40372	4.89052e-22	Up	4.96972e-23	NA	NA	NA	NA	K17985//activating molecule in BECN1-regulated autophagy protein 1;K15696//RING finger protein 113B	gi|34531772|dbj|BAC86222.1|//unnamed protein product [Homo sapiens]
140690	3368	0.01	0.42	5.39232	9.01165e-12	Up	1.49723e-12	CTCFL	GO:0043231//intracellular membrane-bounded organelle;GO:0005634//nucleus;GO:0005737//cytoplasm	GO:0042393//histone binding;GO:0046872//metal ion binding;GO:0000978//RNA polymerase II core promoter proximal region sequence-specific DNA binding;GO:0005515//protein binding;GO:0043565//sequence-specific DNA binding;GO:0046914//transition metal ion binding;GO:0001077//transcriptional activator activity, RNA polymerase II core promoter proximal region sequence-specific binding	GO:0031060//regulation of histone methylation;GO:0006349//regulation of gene expression by genetic imprinting;GO:0045944//positive regulation of transcription from RNA polymerase II promoter;GO:0043046//DNA methylation involved in gamete generation;GO:0051569//regulation of histone H3-K4 methylation;GO:0006306//DNA methylation	K09228//KRAB domain-containing zinc finger protein	gi|544466645|ref|XP_005569484.1|//1;gi|957840007|ref|XP_014670292.1|//1;gi|392933937|ref|NP_001255977.1|//transcriptional repressor CTCFL isoform 8 [Homo sapiens];gi|686762484|ref|XP_009232010.1|//1;gi|392933927|ref|NP_001255972.1|//transcriptional repressor CTCFL isoform 3 [Homo sapiens];gi|392933933|ref|NP_001255975.1|//transcriptional repressor CTCFL isoform 6 [Homo sapiens];gi|392933943|ref|N…
728358	499	2.07	86.58	5.38633	3.78299e-261	Up	2.80186e-263	DEFA1B	GO:0044421//extracellular region part	NA	GO:0002376//immune system process;GO:0042221//response to chemical;GO:0006952//defense response;GO:0051707//response to other organism;GO:0001906//cell killing	K05230//defensin, alpha	gi|695271700|ref|NP_001289194.1|//neutrophil defensin 1 isoform 1 preproprotein [Homo sapiens]
728927	9049	0.01	0.41	5.35755	3.7264e-29	Up	3.00788e-30	ZNF736	GO:0043231//intracellular membrane-bounded organelle	GO:0046914//transition metal ion binding;GO:0003676//nucleic acid binding	GO:0006351//transcription, DNA-templated	K09228//KRAB domain-containing zinc finger protein	gi|283135246|ref|NP_001164376.1|//zinc finger protein 736 isoform 1 [Homo sapiens];gi|685619280|ref|XP_009196996.1|//PREDICTED: zinc finger protein 479-like [Papio anubis]
26609	976	0.01	0.41	5.35755	0.00266122	*	0.00105634	VCX	NA	NA	NA	NA	gi|119612023|gb|EAW91617.1|//hCG1988454, isoform CRA_c, partial [Homo sapiens]
146822	567	0.01	0.4	5.32193	0.0420623	*	0.021612	CDRT15	NA	NA	NA	NA	gi|56090618|ref|NP_001007531.1|//CMT1A duplicated region transcript 15 protein [Homo sapiens]
9900	4327	0.02	0.79	5.30378	1.4326e-25	Up	1.28136e-26	SV2A	GO:0031224//intrinsic component of membrane;GO:0044459//plasma membrane part;GO:0008021//synaptic vesicle	NA	GO:0006810//transport;GO:0006875//cellular metal ion homeostasis	K06258//MFS transporter, VNT family, synaptic vesicle glycoprotein 2	gi|523498712|ref|NP_001265648.1|//synaptic vesicle glycoprotein 2A isoform 2 [Homo sapiens] ;gi|216548223|ref|NP_055664.3|//synaptic vesicle glycoprotein 2A isoform 1 [Homo sapiens]
101059915	1831	0.01	0.39	5.2854	9.09226e-06	Up	2.5236e-06	LOC101059915	NA	NA	NA	K19719//collagen, type II, alpha	gi|768038466|ref|XP_011529385.1|//PREDICTED: uncharacterized protein CXorf49-like isoform X2 [Homo sapiens]
100137049	2752	0.01	0.39	5.2854	2.78817e-08	Up	6.0289e-09	PLA2G4B	GO:0005740//mitochondrial envelope;GO:0005769//early endosome	GO:0046872//metal ion binding;GO:0004623//phospholipase A2 activity;GO:0005543//phospholipid binding	GO:0006650//glycerophospholipid metabolic process;GO:0000038//very long-chain fatty acid metabolic process;GO:0019932//second-messenger-mediated signaling;GO:0006952//defense response;GO:0022414//reproductive process	K16342//cytosolic phospholipase A2 [EC:3.1.1.4]	gi|167860120|ref|NP_001108105.1|//cytosolic phospholipase A2 beta [Homo sapiens]
101060211	820	0.01	0.39	5.2854	0.0106586	*	0.00477802	CT45A7	NA	NA	NA	K13180//ATP-dependent RNA helicase DDX26B [EC:3.6.4.-]	gi|614458141|ref|NP_001017438.2|//cancer/testis antigen family 45 member A6 [Homo sapiens]
1191	2877	0.01	0.39	5.2854	9.343e-08	Up	2.11056e-08	CLU	GO:0031091//platelet alpha granule;GO:0034364//high-density lipoprotein particle	GO:0005515//protein binding	GO:0008637//apoptotic mitochondrial changes;GO:0032460//negative regulation of protein oligomerization;GO:0030301//cholesterol transport;GO:0001775//cell activation;GO:0006952//defense response;GO:0044238//primary metabolic process;GO:0051707//response to other organism;GO:0007599//hemostasis;GO:0002455//humoral immune response mediated by circulating immunoglobulin;GO:0006887//exocytosis	K17252//clusterin	gi|724897745|ref|XP_010376420.1|//PREDICTED: clusterin isoform X1 [Rhinopithecus roxellana];gi|578815184|ref|XP_006716347.1|//PREDICTED: clusterin isoform X1 [Homo sapiens]
378108	1341	0.01	0.39	5.2854	0.000323196	Up	0.000109808	TRIM74	GO:0044424//intracellular part;GO:0043227//membrane-bounded organelle	GO:0046914//transition metal ion binding;GO:0003824//catalytic activity	NA	K12024//tripartite motif-containing protein 50/73/74	gi|38524612|ref|NP_942150.1|//tripartite motif-containing protein 74 [Homo sapiens]
2268	2482	0.16	6.22	5.28077	4.82731e-102	Up	1.15138e-103	FGR	GO:0044444//cytoplasmic part	GO:0004713//protein tyrosine kinase activity;GO:0032559//adenyl ribonucleotide binding	GO:0001775//cell activation;GO:0006464//cellular protein modification process;GO:0042742//defense response to bacterium;GO:0007599//hemostasis	K08891//tyrosine-protein kinase Fgr [EC:2.7.10.2]	gi|4885235|ref|NP_005239.1|//tyrosine-protein kinase Fgr [Homo sapiens]
BGI_novel_G000304	3232	0.01	0.38	5.24793	1.51104e-09	Up	2.94678e-10	NA	NA	NA	NA	K13749//solute carrier family 24 (sodium/potassium/calcium exchanger), member 1	gi|678118799|gb|KFU93926.1|//1
BGI_novel_G000103	276	0.01	0.38	5.24793	0.298488	*	0.207904	NA	NA	NA	NA	K04374//cyclic AMP-dependent transcription factor ATF-4	gi|50050|emb|CAA43723.1|//1
1668	501	3.17	117.56	5.21277	0	Up	0	DEFA3	GO:0044421//extracellular region part	NA	GO:0002376//immune system process;GO:0042221//response to chemical;GO:0006952//defense response;GO:0051707//response to other organism;GO:0001906//cell killing	K05230//defensin, alpha	gi|767950128|ref|XP_011533043.1|//PREDICTED: neutrophil defensin 3 isoform X1 [Homo sapiens]
BGI_novel_G000722	734	0.01	0.37	5.20945	0.0213868	*	0.0101618	NA	NA	NA	NA	K09228//KRAB domain-containing zinc finger protein;K04257//olfactory receptor	gi|767887085|ref|XP_011547398.1|//1
9143	2076	0.01	0.36	5.16993	4.45129e-06	Up	1.18658e-06	SYNGR3	GO:0044459//plasma membrane part;GO:0030136//clathrin-coated vesicle;GO:0016021//integral component of membrane;GO:0045202//synapse	GO:0019904//protein domain specific binding	GO:0032409//regulation of transporter activity	K04403//TAK1-binding protein 1;K17783//mitochondrial FAD-linked sulfhydryl oxidase [EC:1.8.3.2]	gi|511853438|ref|XP_004750792.1|//PREDICTED: synaptogyrin-3 [Mustela putorius furo]
929	1648	0.01	0.36	5.16993	0.00015819	Up	5.16312e-05	CD14	GO:0031224//intrinsic component of membrane;GO:0044421//extracellular region part;GO:0043235//receptor complex	GO:0001846//opsonin binding;GO:0008329//signaling pattern recognition receptor activity	GO:0006952//defense response;GO:0012501//programmed cell death;GO:0006897//endocytosis;GO:0007166//cell surface receptor signaling pathway;GO:0032496//response to lipopolysaccharide;GO:0001819//positive regulation of cytokine production;GO:0070391//response to lipoteichoic acid	K04391//monocyte differentiation antigen CD14	gi|4557417|ref|NP_000582.1|//monocyte differentiation antigen CD14 precursor [Homo sapiens]
3552	2947	0.01	0.35	5.12928	2.78898e-08	Up	6.0289e-09	IL1A	NA	NA	NA	K04383//interleukin 1 alpha	gi|27894330|ref|NP_000566.3|//interleukin-1 alpha precursor [Homo sapiens]
144501	3869	0.02	0.7	5.12928	2.58715e-18	Up	3.08048e-19	KRT80	GO:0005882//intermediate filament	NA	NA	K07605//type II keratin, basic	gi|125628636|ref|NP_872313.2|//keratin, type II cytoskeletal 80 isoform K80 [Homo sapiens]
23643	591	0.01	0.35	5.12928	0.0420469	*	0.021612	LY96	GO:0016020//membrane;GO:0044421//extracellular region part;GO:0043235//receptor complex	GO:0001530//lipopolysaccharide binding;GO:0004872//receptor activity	GO:0032490//detection of molecule of bacterial origin;GO:0007166//cell surface receptor signaling pathway;GO:0002224//toll-like receptor signaling pathway	K05400//lymphocyte antigen 96	gi|307775409|ref|NP_001182726.1|//lymphocyte antigen 96 isoform 2 precursor [Homo sapiens] ;gi|194440768|ref|NP_001123946.1|//lymphocyte antigen 96 precursor [Pan troglodytes]
6373	1610	0.01	0.34	5.08746	0.000158281	Up	5.16312e-05	CXCL11	GO:0044421//extracellular region part	GO:0005125//cytokine activity	GO:0002376//immune system process;GO:0042221//response to chemical;GO:0006952//defense response;GO:0007154//cell communication;GO:0023052//signaling	K12672//C-X-C motif chemokine 11	gi|4885589|ref|NP_005400.1|//C-X-C motif chemokine 11 isoform 1 precursor [Homo sapiens];gi|693074655|ref|NP_001289052.1|//C-X-C motif chemokine 11 isoform 2 precursor [Homo sapiens]
10148	1149	0.01	0.34	5.08746	0.00266501	*	0.00105634	EBI3	GO:0016020//membrane;GO:0044421//extracellular region part	GO:0004888//transmembrane signaling receptor activity;GO:0005126//cytokine receptor binding	GO:0002460//adaptive immune response based on somatic recombination of immune receptors built from immunoglobulin superfamily domains;GO:0042102//positive regulation of T cell proliferation;GO:0042108//positive regulation of cytokine biosynthetic process;GO:0007166//cell surface receptor signaling pathway	K05059//ciliary neurotrophic factor receptor	gi|14577917|ref|NP_005746.2|//interleukin-27 subunit beta precursor [Homo sapiens]
140711	2012	0.01	0.34	5.08746	1.86173e-05	Up	5.36714e-06	TLDC2	NA	NA	NA	K12587//exosome complex component MTR3	gi|755571548|ref|NP_001291712.1|//TLD domain-containing protein 2 isoform 2 [Homo sapiens] ;gi|62909985|ref|NP_542195.1|//TLD domain-containing protein 2 isoform 1 [Homo sapiens]
6665	1394	0.01	0.34	5.08746	0.000654482	Up	0.000233538	SOX15	GO:0043231//intracellular membrane-bounded organelle	GO:0001071//nucleic acid binding transcription factor activity;GO:0003676//nucleic acid binding	GO:0008406//gonad development;GO:0006357//regulation of transcription from RNA polymerase II promoter;GO:0016202//regulation of striated muscle tissue development;GO:0051276//chromosome organization;GO:0042246//tissue regeneration;GO:0048468//cell development	K09271//transcription factor SOX15/30	gi|5902106|ref|NP_008873.1|//protein SOX-15 [Homo sapiens]
4035	14905	0.04	1.33	5.05528	3.83952e-133	Up	6.60324e-135	LRP1	GO:0012505//endomembrane system;GO:0044297//cell body;GO:0016021//integral component of membrane;GO:0030135//coated vesicle;GO:0043005//neuron projection	GO:0046872//metal ion binding;GO:0008565//protein transporter activity;GO:0034185//apolipoprotein binding;GO:0005102//receptor binding;GO:0004871//signal transducer activity;GO:0019899//enzyme binding	GO:0032502//developmental process;GO:0010874//regulation of cholesterol efflux;GO:0007186//G-protein coupled receptor signaling pathway;GO:0044260//cellular macromolecule metabolic process;GO:0010517//regulation of phospholipase activity;GO:0016055//Wnt signaling pathway;GO:0032501//multicellular organismal process;GO:0015031//protein transport;GO:0006909//phagocytosis	K04550//low-density lipoprotein receptor-related protein 1 (alpha-2-macroglobulin receptor)	gi|126012562|ref|NP_002323.2|//prolow-density lipoprotein receptor-related protein 1 preproprotein [Homo sapiens]
91227	985	0.01	0.33	5.04439	0.0106705	*	0.00477802	GGTLC2	NA	GO:0016755//transferase activity, transferring amino-acyl groups	GO:0006749//glutathione metabolic process	K18592//gamma-glutamyltranspeptidase / glutathione hydrolase / leukotriene-C4 hydrolase [EC:2.3.2.2 3.4.19.13 3.4.19.14]	gi|530420537|ref|XP_005261875.1|//PREDICTED: gamma-glutamyltransferase light chain 2 isoform X3 [Homo sapiens];gi|578837505|ref|XP_005261872.2|//PREDICTED: gamma-glutamyltransferase light chain 2 isoform X2 [Homo sapiens]
302	1563	0.01	0.33	5.04439	0.000323256	Up	0.000109808	ANXA2	GO:0005768//endosome;GO:0032991//macromolecular complex;GO:0005886//plasma membrane;GO:0048770//pigment granule;GO:0005578//proteinaceous extracellular matrix	GO:0046872//metal ion binding;GO:0005515//protein binding;GO:0055102//lipase inhibitor activity;GO:0035091//phosphatidylinositol binding	GO:0030195//negative regulation of blood coagulation;GO:0006906//vesicle fusion;GO:0030198//extracellular matrix organization;GO:0048646//anatomical structure formation involved in morphogenesis;GO:0048731//system development;GO:0046903//secretion	K17092//annexin A2	gi|73909156|gb|AAH66955.2|//Annexin A2, partial [Homo sapiens];gi|50845388|ref|NP_001002858.1|//annexin A2 isoform 1 [Homo sapiens]
440567	538	0.01	0.33	5.04439	0.158051	*	0.097755	UQCRHL	GO:0005746//mitochondrial respiratory chain	GO:0005515//protein binding;GO:0015078//hydrogen ion transmembrane transporter activity	GO:0022904//respiratory electron transport chain;GO:0051234//establishment of localization;GO:0051259//protein oligomerization	K00416//ubiquinol-cytochrome c reductase subunit 6	gi|148229491|ref|NP_001083060.1|//cytochrome b-c1 complex subunit 6-like, mitochondrial [Homo sapiens]
9720	5830	0.01	0.33	5.04439	1.71655e-12	Up	2.70864e-13	CCDC144A	NA	NA	NA	K11837//ubiquitin carboxyl-terminal hydrolase 6/32 [EC:3.4.19.12];K17299//POTE ankyrin domain family protein	gi|219841756|gb|AAI44225.1|//CCDC144A protein [Homo sapiens];gi|149363642|ref|NP_055510.1|//coiled-coil domain-containing protein 144A [Homo sapiens]
64180	1756	0.02	0.65	5.02237	9.34559e-08	Up	2.11056e-08	DPEP3	GO:0031224//intrinsic component of membrane	GO:0043169//cation binding;GO:0008237//metallopeptidase activity;GO:0008238//exopeptidase activity	GO:0022403//cell cycle phase;GO:0019538//protein metabolic process	K01273//membrane dipeptidase [EC:3.4.13.19]	gi|426382617|ref|XP_004057900.1|//PREDICTED: dipeptidase 3 [Gorilla gorilla gorilla]
BGI_novel_G000515	16693	0.02	0.65	5.02237	2.70126e-70	Up	9.47782e-72	NA	NA	NA	NA	K06804//cadherin 12, type 2, N-cadherin 2	gi|731464052|ref|XP_010586385.1|//1
2215	2321	0.08	2.58	5.01123	1.8002e-37	Up	1.1593e-38	FCGR3B	GO:0031224//intrinsic component of membrane	GO:0019865//immunoglobulin binding;GO:0004871//signal transducer activity	GO:0002682//regulation of immune system process	K06463//low affinity immunoglobulin gamma Fc receptor III	gi|957949380|gb|ALQ33519.1|//Fc fragment of IgG low affinity IIIa receptor isoform 2, partial [Homo sapiens];gi|17389688|gb|AAH17865.1|//FCGR3A protein [Homo sapiens] ;gi|22477184|gb|AAH36723.1|//Fc fragment of IgG, low affinity IIIa, receptor (CD16a) [Homo sapiens] ;gi|194378676|dbj|BAG63503.1|//unnamed protein product [Homo sapiens]
7535	2450	0.01	0.32	5	3.81097e-05	Up	1.14147e-05	ZAP70	GO:0016020//membrane;GO:0044444//cytoplasmic part;GO:0043235//receptor complex	GO:0004713//protein tyrosine kinase activity;GO:0032559//adenyl ribonucleotide binding	GO:0006464//cellular protein modification process;GO:0045580//regulation of T cell differentiation;GO:0035556//intracellular signal transduction;GO:0043368//positive T cell selection;GO:0050851//antigen receptor-mediated signaling pathway	K07360//tyrosine-protein kinase ZAP-70 [EC:2.7.10.2]	gi|119622324|gb|EAX01919.1|//zeta-chain (TCR) associated protein kinase 70kDa, isoform CRA_b [Homo sapiens];gi|24657846|gb|AAH39039.1|//ZAP70 protein [Homo sapiens]
BGI_novel_G000431	345	0.01	0.32	5	0.303605	*	0.207904	NA	NA	NA	NA	K02997//small subunit ribosomal protein S9e	gi|119580810|gb|EAW60406.1|//1
7568	3068	0.01	0.32	5	5.77886e-08	Up	1.28222e-08	ZNF20	GO:0043231//intracellular membrane-bounded organelle	GO:0046914//transition metal ion binding;GO:0003676//nucleic acid binding	GO:0006351//transcription, DNA-templated	K09228//KRAB domain-containing zinc finger protein	gi|931604910|ref|XP_014197995.1|//PREDICTED: zinc finger protein 20 isoform X2 [Pan paniscus];gi|931604912|ref|XP_014197996.1|//PREDICTED: zinc finger protein 20 isoform X3 [Pan paniscus]
8843	2152	0.02	0.63	4.97728	2.84562e-09	Up	5.66194e-10	HCAR3	GO:0016021//integral component of membrane	GO:0001608//G-protein coupled nucleotide receptor activity	GO:0046887//positive regulation of hormone secretion;GO:0009895//negative regulation of catabolic process;GO:0001781//neutrophil apoptotic process;GO:0007166//cell surface receptor signaling pathway	K08402//G protein-coupled receptor 109	gi|157738694|ref|NP_006009.2|//hydroxycarboxylic acid receptor 3 [Homo sapiens]
145946	862	0.01	0.31	4.9542	0.010672	*	0.00477802	SPATA8	NA	NA	NA	NA	gi|685552527|ref|XP_009209230.1|//PREDICTED: LOW QUALITY PROTEIN: spermatogenesis-associated protein 8 [Papio anubis];gi|119622609|gb|EAX02204.1|//spermatogenesis associated 8, isoform CRA_a [Homo sapiens];gi|724812927|ref|XP_010359629.1|//PREDICTED: uncharacterized protein LOC104660844 isoform X1 [Rhinopithecus roxellana]
56925	1132	0.01	0.31	4.9542	0.00534062	*	0.0022466	LXN	GO:0044424//intracellular part	GO:0004866//endopeptidase inhibitor activity;GO:0005488//binding	GO:0050961//detection of temperature stimulus involved in sensory perception	NA	gi|194473714|ref|NP_064554.3|//latexin [Homo sapiens]
128312	452	0.01	0.31	4.9542	0.158695	*	0.097755	HIST3H2BB	GO:0005694//chromosome	NA	NA	K11252//histone H2B	gi|829834650|ref|XP_012634026.1|//PREDICTED: histone H2B type 3-B-like [Microcebus murinus]
100129924	983	0.01	0.31	4.9542	0.0106511	*	0.00477802	LOC100129924	NA	NA	NA	NA	gi|337299049|ref|NP_001229679.1|//uncharacterized protein LOC100129924 [Homo sapiens]
6346	594	0.01	0.31	4.9542	0.0822619	*	0.0459638	CCL1	GO:0044421//extracellular region part	GO:0005125//cytokine activity	GO:0006875//cellular metal ion homeostasis;GO:0002376//immune system process;GO:0042221//response to chemical;GO:0023052//signaling	K05514//C-C motif chemokine 1	gi|4506833|ref|NP_002972.1|//C-C motif chemokine 1 precursor [Homo sapiens]
2357	1334	0.14	4.26	4.92735	6.27421e-36	Up	4.22166e-37	FPR1	GO:0043231//intracellular membrane-bounded organelle;GO:0031224//intrinsic component of membrane	GO:0008528//G-protein coupled peptide receptor activity	GO:0000165//MAPK cascade;GO:0042221//response to chemical;GO:0007187//G-protein coupled receptor signaling pathway, coupled to cyclic nucleotide second messenger	K04172//formyl peptide receptor 1	gi|4503779|ref|NP_002020.1|//fMet-Leu-Phe receptor [Homo sapiens]
BGI_novel_G000763	590	0.39	11.84	4.92405	8.18072e-42	Up	4.77534e-43	NA	GO:0031012//extracellular matrix;GO:0070062//extracellular exosome;GO:0005615//extracellular space;GO:0035578//azurophil granule lumen;GO:0005796//Golgi lumen	NA	GO:0050832//defense response to fungus;GO:0030520//intracellular estrogen receptor signaling pathway;GO:0051607//defense response to virus;GO:0031640//killing of cells of other organism;GO:0006935//chemotaxis;GO:0050830//defense response to Gram-positive bacterium;GO:0019731//antibacterial humoral response;GO:0002227//innate immune response in mucosa	K05230//defensin, alpha	gi|695271700|ref|NP_001289194.1|//neutrophil defensin 1 isoform 1 preproprotein [Homo sapiens]
388951	3095	0.01	0.3	4.90689	2.46798e-07	Up	5.79972e-08	TSPYL6	GO:0043231//intracellular membrane-bounded organelle	NA	GO:0034728//nucleosome organization	K11289//TSPY-like 6	gi|146198777|ref|NP_001003937.2|//testis-specific Y-encoded-like protein 6 [Homo sapiens]
11187	2879	0.01	0.3	4.90689	5.08584e-07	Up	1.23347e-07	PKP3	GO:0043231//intracellular membrane-bounded organelle;GO:0005913//cell-cell adherens junction	NA	GO:0009987//cellular process	K12642//plakophilin 2	gi|732663005|ref|NP_001289958.1|//plakophilin-3 isoform PKP3b [Homo sapiens];gi|6005830|ref|NP_009114.1|//plakophilin-3 isoform PKP3a [Homo sapiens]
729587	655	0.01	0.3	4.90689	0.0823174	*	0.0459638	FAM231C	NA	NA	NA	NA	gi|795347164|ref|XP_011930861.1|//PREDICTED: protein FAM231A/C-like [Cercocebus atys]
151	3371	0.01	0.3	4.90689	5.77722e-08	Up	1.28222e-08	ADRA2B	GO:0016021//integral component of membrane	GO:0043176//amine binding;GO:0004936//alpha-adrenergic receptor activity	GO:0008217//regulation of blood pressure;GO:0000187//activation of MAPK activity;GO:0045741//positive regulation of epidermal growth factor-activated receptor activity;GO:0032147//activation of protein kinase activity;GO:0014060//regulation of epinephrine secretion;GO:0045987//positive regulation of smooth muscle contraction;GO:0048646//anatomical structure formation involved in morphogenesis;GO:…	K04139//adrenergic receptor alpha-2B	gi|66268793|gb|AAY43127.1|//adrenergic, alpha-2B-, receptor isoform [Homo sapiens]
1232	1717	0.01	0.3	4.90689	0.000323137	Up	0.000109808	CCR3	GO:0044424//intracellular part;GO:0016021//integral component of membrane	GO:0004950//chemokine receptor activity	GO:0045765//regulation of angiogenesis;GO:0042221//response to chemical;GO:0006952//defense response;GO:0051704//multi-organism process;GO:0051480//regulation of cytosolic calcium ion concentration;GO:0007187//G-protein coupled receptor signaling pathway, coupled to cyclic nucleotide second messenger;GO:0001935//endothelial cell proliferation	K04178//C-C chemokine receptor type 3	gi|257743046|ref|NP_847898.1|//C-C chemokine receptor type 3 isoform 2 [Homo sapiens] ;gi|257743048|ref|NP_001158152.1|//C-C chemokine receptor type 3 isoform 3 [Homo sapiens]
6280	586	4.89	143.05	4.87054	0	Up	0	S100A9	GO:0031981//nuclear lumen;GO:0016020//membrane;GO:0043232//intracellular non-membrane-bounded organelle	GO:0046872//metal ion binding;GO:0060089//molecular transducer activity	GO:0042221//response to chemical;GO:0006952//defense response;GO:0007154//cell communication;GO:0023052//signaling	K10384//filaggrin;K17274//calpactin-1 light chain	gi|4506773|ref|NP_002956.1|//protein S100-A9 [Homo sapiens]
440498	766	0.01	0.29	4.85798	0.0422689	*	0.021612	HSBP1L1	GO:0044423//virion part	GO:0005102//receptor binding	NA	K19765//heat shock factor-binding protein 1	gi|209969760|ref|NP_001129652.1|//heat shock factor-binding protein 1-like protein 1 [Homo sapiens]
6450	1017	0.01	0.29	4.85798	0.021367	*	0.0101618	SH3BGR	GO:0044444//cytoplasmic part	GO:0019904//protein domain specific binding;GO:0030674//protein binding, bridging	GO:0065003//macromolecular complex assembly	K13912//deleted in malignant brain tumors 1 protein;K03877//beta-1,3-galactosyltransferase 5 [EC:2.4.1.-]	gi|823427743|ref|XP_012421694.1|//PREDICTED: SH3 domain-binding glutamic acid-rich protein [Odobenus rosmarus divergens];gi|966931329|ref|XP_014988357.1|//PREDICTED: SH3 domain-binding glutamic acid-rich protein isoform X2 [Macaca mulatta];gi|332262518|ref|XP_003280309.1|//PREDICTED: SH3 domain-binding glutamic acid-rich protein [Nomascus leucogenys];gi|960268187|ref|NP_001304673.1|//WRB-SH3BGR r…
1618	3054	0.01	0.29	4.85798	5.08452e-07	Up	1.23347e-07	DAZL	GO:0043231//intracellular membrane-bounded organelle	GO:0090079//translation regulator activity, nucleic acid binding	GO:0006446//regulation of translational initiation;GO:0003006//developmental process involved in reproduction;GO:0048232//male gamete generation;GO:0048869//cellular developmental process	K13126//polyadenylate-binding protein;K14411//RNA-binding protein Musashi	gi|25121978|ref|NP_001342.2|//deleted in azoospermia-like isoform 2 [Homo sapiens];gi|299829262|ref|NP_001177740.1|//deleted in azoospermia-like isoform 1 [Homo sapiens]
221981	10607	0.01	0.29	4.85798	1.26193e-24	Up	1.16514e-25	THSD7A	GO:0031224//intrinsic component of membrane	NA	NA	K08624//a disintegrin and metalloproteinase with thrombospondin motifs 9 [EC:3.4.24.-]	gi|150170672|ref|NP_056019.1|//thrombospondin type-1 domain-containing protein 7A precursor [Homo sapiens]
100996634	1969	0.01	0.28	4.80735	0.000158312	Up	5.16312e-05	LOC100996634	GO:0031224//intrinsic component of membrane	NA	NA	NA	gi|472824991|ref|NP_001264268.1|//transmembrane protein FLJ37396 [Homo sapiens]
100130015	1302	0.01	0.28	4.80735	0.00534142	*	0.0022466	URAHP	NA	NA	NA	K07127//5-hydroxyisourate hydrolase [EC:3.5.2.17];K19942//growth arrest-specific protein 8	gi|221044894|dbj|BAH14124.1|//unnamed protein product [Homo sapiens]
4105	1810	0.01	0.28	4.80735	0.000654021	Up	0.000233538	MAGEA6	NA	GO:0005488//binding	NA	K12464//melanoma-associated antigen D1	gi|4885469|ref|NP_005354.1|//melanoma-associated antigen 6 [Homo sapiens]
54625	7713	0.01	0.28	4.80735	1.40967e-16	Up	1.81738e-17	PARP14	GO:0043231//intracellular membrane-bounded organelle;GO:0016020//membrane	GO:0016763//transferase activity, transferring pentosyl groups	NA	K15261//poly [ADP-ribose] polymerase 10/14/15 [EC:2.4.2.30]	gi|154813199|ref|NP_060024.2|//poly [ADP-ribose] polymerase 14 [Homo sapiens]
8277	2652	0.54	14.67	4.76377	9.07085e-246	Up	7.17378e-248	TKTL1	GO:0043231//intracellular membrane-bounded organelle	GO:0043169//cation binding;GO:0016744//transferase activity, transferring aldehyde or ketonic groups	GO:0006006//glucose metabolic process;GO:0042723//thiamine-containing compound metabolic process	K00615//transketolase [EC:2.2.1.1]	gi|225637461|ref|NP_001139405.1|//transketolase-like protein 1 isoform b [Homo sapiens] ;gi|225637459|ref|NP_036385.3|//transketolase-like protein 1 isoform a [Homo sapiens]
3601	1657	0.01	0.27	4.75489	0.00131864	*	0.000496684	IL15RA	GO:0031224//intrinsic component of membrane;GO:0012506//vesicle membrane;GO:0044421//extracellular region part;GO:0005635//nuclear envelope	GO:0004888//transmembrane signaling receptor activity;GO:0005488//binding	GO:0001779//natural killer cell differentiation;GO:0007166//cell surface receptor signaling pathway	K05074//interleukin 15 receptor alpha	gi|377520151|ref|NP_001243694.1|//interleukin-15 receptor subunit alpha isoform 4 [Homo sapiens];gi|767960031|ref|XP_011517767.1|//PREDICTED: interleukin-15 receptor subunit alpha isoform X5 [Homo sapiens];gi|332833543|ref|XP_003312489.1|//PREDICTED: interleukin-15 receptor subunit alpha isoform X4 [Pan troglodytes];gi|795394343|ref|XP_011941143.1|//PREDICTED: interleukin-15 receptor subunit alph…
154790	1288	0.01	0.27	4.75489	0.0053518	*	0.0022466	CLEC2L	GO:0031224//intrinsic component of membrane	GO:0030246//carbohydrate binding	NA	K06502//CD69 antigen;K10072//C-type lectin domain family 2 member D	gi|795573706|ref|XP_011721995.1|//PREDICTED: LOW QUALITY PROTEIN: C-type lectin domain family 2 member L [Macaca nemestrina]
BGI_novel_G000009	545	0.01	0.27	4.75489	0.158533	*	0.097755	NA	NA	NA	NA	K02978//small subunit ribosomal protein S27e	gi|395824794|ref|XP_003785639.1|//1
122402	4782	0.02	0.54	4.75489	2.17333e-17	Up	2.70916e-18	TDRD9	GO:0043231//intracellular membrane-bounded organelle;GO:0043186//P granule	GO:0032559//adenyl ribonucleotide binding;GO:0042623//ATPase activity, coupled	GO:0016458//gene silencing;GO:0007126//meiotic nuclear division;GO:0048232//male gamete generation;GO:0034660//ncRNA metabolic process;GO:0006306//DNA methylation;GO:0048869//cellular developmental process	K18408//ATP-dependent RNA helicase TDRD9 [EC:3.6.4.13]	gi|166851804|ref|NP_694591.2|//putative ATP-dependent RNA helicase TDRD9 [Homo sapiens]
284	3792	0.01	0.27	4.75489	2.92593e-06	Up	7.64724e-07	ANGPT1	GO:0044421//extracellular region part;GO:0042995//cell projection;GO:0044425//membrane part	GO:0005102//receptor binding	GO:0016567//protein ubiquitination;GO:0010595//positive regulation of endothelial cell migration;GO:0006024//glycosaminoglycan biosynthetic process;GO:0043114//regulation of vascular permeability;GO:0048869//cellular developmental process;GO:0007169//transmembrane receptor protein tyrosine kinase signaling pathway;GO:0002376//immune system process;GO:0001934//positive regulation of protein phosph…	K05465//angiopoietin 1	gi|50510321|dbj|BAD32146.1|//mKIAA0003 protein [Mus musculus];gi|20532340|ref|NP_001137.2|//angiopoietin-1 isoform 1 precursor [Homo sapiens]
127665	20210	0.05	1.33	4.73335	3.53857e-150	Up	5.26388e-152	ZNF648	GO:0043231//intracellular membrane-bounded organelle	GO:0046914//transition metal ion binding;GO:0003676//nucleic acid binding	NA	K09228//KRAB domain-containing zinc finger protein	gi|530594507|ref|XP_005290837.1|//1;gi|58000461|ref|NP_001009992.1|//zinc finger protein 648 [Homo sapiens]
27306	1615	0.02	0.53	4.72792	1.1353e-05	Up	3.18102e-06	HPGDS	GO:0031981//nuclear lumen	GO:0016765//transferase activity, transferring alkyl or aryl (other than methyl) groups;GO:0046872//metal ion binding;GO:0016860//intramolecular oxidoreductase activity;GO:0042802//identical protein binding	GO:0007610//behavior;GO:0006693//prostaglandin metabolic process;GO:0023052//signaling	K04097//prostaglandin-H2 D-isomerase / glutathione transferase [EC:5.3.99.2 2.5.1.18]	gi|694908233|ref|XP_009446316.1|//PREDICTED: hematopoietic prostaglandin D synthase isoform X1 [Pan troglodytes]
114824	3203	0.04	1.05	4.71425	4.02211e-22	Up	4.062e-23	PNMA5	NA	NA	GO:0012501//programmed cell death	K17561//coiled-coil domain-containing protein 8;K02183//calmodulin	gi|24308384|ref|NP_443158.1|//paraneoplastic antigen-like protein 5 [Homo sapiens]
2260	5917	0.01	0.26	4.70044	8.43412e-10	Up	1.61303e-10	FGFR1	GO:0016021//integral component of membrane	GO:0042802//identical protein binding;GO:0032559//adenyl ribonucleotide binding;GO:0005539//glycosaminoglycan binding;GO:0004714//transmembrane receptor protein tyrosine kinase activity	GO:0035295//tube development;GO:0021700//developmental maturation;GO:0060638//mesenchymal-epithelial cell signaling;GO:0060485//mesenchyme development;GO:0051931//regulation of sensory perception;GO:0003156//regulation of animal organ formation;GO:0043009//chordate embryonic development;GO:0007420//brain development;GO:0008543//fibroblast growth factor receptor signaling pathway;GO:0006935//chemo…	K04362//fibroblast growth factor receptor 1 [EC:2.7.10.1]	gi|62087418|dbj|BAD92156.1|//fibroblast growth factor receptor 1 isoform 1 precursor variant [Homo sapiens];gi|291327497|ref|NP_001167538.1|//fibroblast growth factor receptor 1 isoform 14 precursor [Homo sapiens];gi|674077166|ref|XP_008845991.1|//PREDICTED: fibroblast growth factor receptor 1 isoform X1 [Nannospalax galili];gi|767950684|ref|XP_011542752.1|//PREDICTED: fibroblast growth factor re…
165186	3564	0.01	0.26	4.70044	5.75575e-06	Up	1.56105e-06	FAM179A	NA	NA	NA	NA	gi|194384718|dbj|BAG59519.1|//unnamed protein product [Homo sapiens];gi|831221863|ref|XP_003787612.2|//PREDICTED: protein FAM179A [Otolemur garnettii];gi|145587088|ref|NP_954974.2|//protein FAM179A [Homo sapiens]
1832	8853	0.01	0.26	4.70044	1.80191e-19	Up	2.04146e-20	DSP	GO:0005856//cytoskeleton;GO:0005913//cell-cell adherens junction	GO:0005515//protein binding;GO:0005198//structural molecule activity	GO:0009611//response to wounding;GO:0009913//epidermal cell differentiation;GO:0006464//cellular protein modification process;GO:0006915//apoptotic process	K10381//desmoplakin	gi|58530842|ref|NP_001008844.1|//desmoplakin isoform II [Homo sapiens];gi|975830145|ref|NP_001305963.1|//desmoplakin isoform Ia [Homo sapiens];gi|58530840|ref|NP_004406.2|//desmoplakin isoform I [Homo sapiens]
83871	1494	0.04	1.02	4.67243	1.40879e-09	Up	2.73852e-10	RAB34	GO:0031252//cell leading edge;GO:0005768//endosome	GO:0032561//guanyl ribonucleotide binding;GO:0017111//nucleoside-triphosphatase activity	GO:0035556//intracellular signal transduction;GO:0016192//vesicle-mediated transport	K07921//Ras-related protein Rab-34	gi|640816171|ref|XP_008064882.1|//PREDICTED: ras-related protein Rab-34 isoform X1 [Tarsius syrichta];gi|222144315|ref|NP_001136097.2|//ras-related protein Rab-34 isoform 3 [Homo sapiens] ;gi|222144313|ref|NP_001136096.2|//ras-related protein Rab-34 isoform 2 [Homo sapiens] ;gi|675719390|ref|XP_008963360.1|//PREDICTED: ras-related protein Rab-34 isoform X7 [Pan paniscus];gi|694967819|ref|XP_00943…
11172	711	0.01	0.25	4.64386	0.0824564	*	0.0459638	INSL6	NA	GO:0005102//receptor binding	GO:0008406//gonad development;GO:0007281//germ cell development;GO:0012501//programmed cell death;GO:0048870//cell motility;GO:0048232//male gamete generation;GO:0040007//growth;GO:0007128//meiotic prophase I	K05255//relaxin	gi|38569396|ref|NP_009110.2|//insulin-like peptide INSL6 precursor [Homo sapiens]
10882	1517	0.01	0.25	4.64386	0.00266417	*	0.00105634	C1QL1	GO:0044424//intracellular part	NA	GO:0007610//behavior	K18744//caprin-2	gi|5729785|ref|NP_006679.1|//C1q-related factor precursor [Homo sapiens]
131408	2448	0.03	0.74	4.62449	1.36563e-11	Up	2.2989e-12	FAM131A	NA	NA	NA	K03260//translation initiation factor 4G	gi|664733938|ref|XP_008524181.1|//PREDICTED: protein FAM131A isoform X1 [Equus przewalskii];gi|283806630|ref|NP_653236.3|//protein FAM131A isoform 1 [Homo sapiens]
83758	1632	0.02	0.49	4.61471	2.22146e-05	Up	6.46974e-06	RBP5	GO:0070062//extracellular exosome;GO:0044424//intracellular part;GO:0005829//cytosol	GO:0005515//protein binding;GO:0016918//retinal binding;GO:0001972//retinoic acid binding;GO:0005501//retinoid binding;GO:0005215//transporter activity;GO:0019841//retinol binding	GO:0006810//transport;GO:0007165//signal transduction;GO:0034653//retinoic acid catabolic process;GO:0007275//multicellular organism development;GO:0051234//establishment of localization	K06210//nicotinamide mononucleotide adenylyltransferase [EC:2.7.7.1 2.7.7.18];K14622//retinol binding protein 2	gi|119609087|gb|EAW88681.1|//retinol binding protein 5, cellular, isoform CRA_a [Homo sapiens];gi|13899352|ref|NP_113679.1|//retinol-binding protein 5 [Homo sapiens]
BGI_novel_G000408	4594	0.13	3.14	4.59418	4.16515e-90	Up	1.1503e-91	NA	NA	NA	NA	K18625//protein Shroom;K19721//collagen, type V/XI/XXIV/XXVII, alpha	gi|820844959|ref|XP_012340565.1|//1
85479	1398	0.01	0.24	4.58496	0.005355	*	0.0022466	DNAJC5B	GO:0044464//cell part	GO:0005515//protein binding	GO:0044267//cellular protein metabolic process	K09525//DnaJ homolog subfamily C member 5	gi|29126218|ref|NP_149096.2|//dnaJ homolog subfamily C member 5B [Homo sapiens]
342035	5084	0.01	0.24	4.58496	1.51153e-09	Up	2.94678e-10	GLDN	GO:0031224//intrinsic component of membrane	NA	GO:0048731//system development;GO:0048869//cellular developmental process	K16364//GLDN; gliomedin	gi|98986321|ref|NP_861454.2|//gliomedin [Homo sapiens]
10720	1863	0.02	0.48	4.58496	5.75709e-06	Up	1.56105e-06	UGT2B11	GO:0031224//intrinsic component of membrane;GO:0043231//intracellular membrane-bounded organelle;GO:0031090//organelle membrane	GO:0008194//UDP-glycosyltransferase activity	GO:0008202//steroid metabolic process;GO:0044237//cellular metabolic process	K00699//glucuronosyltransferase [EC:2.4.1.17]	gi|4507823|ref|NP_001064.1|//UDP-glucuronosyltransferase 2B11 precursor [Homo sapiens]
7045	2805	0.01	0.24	4.58496	1.86133e-05	Up	5.36714e-06	TGFBI	GO:0031012//extracellular matrix	GO:0005102//receptor binding	GO:0007155//cell adhesion;GO:0050953//sensory perception of light stimulus;GO:0043062//extracellular structure organization	K19519//transforming growth factor-beta-induced protein	gi|4507467|ref|NP_000349.1|//transforming growth factor-beta-induced protein ig-h3 precursor [Homo sapiens]
22979	7500	0.01	0.24	4.58496	6.87507e-12	Up	1.12801e-12	EFR3B	NA	NA	NA	K17776//metaxin;K11447//histone demethylase [EC:1.14.11.-];K01064//wingless-type MMTV integration site family, member 9	gi|190684710|ref|NP_055786.1|//protein EFR3 homolog B isoform 1 [Homo sapiens];gi|795106706|ref|XP_011806467.1|//PREDICTED: protein EFR3 homolog B [Colobus angolensis palliatus]
2837	1310	0.01	0.23	4.52356	0.0106885	*	0.00477802	UTS2R	GO:0005768//endosome;GO:0016020//membrane	GO:0004930//G-protein coupled receptor activity	GO:0008217//regulation of blood pressure;GO:0050878//regulation of body fluid levels;GO:0050801//ion homeostasis;GO:0042749//regulation of circadian sleep/wake cycle;GO:0007166//cell surface receptor signaling pathway;GO:0003014//renal system process;GO:0048522//positive regulation of cellular process;GO:0090066//regulation of anatomical structure size;GO:0044062//regulation of excretion;GO:00328…	K04241//urotensin 2 receptor	gi|9506745|ref|NP_061822.1|//urotensin-2 receptor [Homo sapiens]
383	1475	0.03	0.69	4.52356	7.43115e-07	Up	1.82654e-07	ARG1	GO:0044444//cytoplasmic part	GO:0043169//cation binding;GO:0016813//hydrolase activity, acting on carbon-nitrogen (but not peptide) bonds, in linear amidines	GO:0006525//arginine metabolic process;GO:0019627//urea metabolic process	K01476//arginase [EC:3.5.3.1]	gi|10947139|ref|NP_000036.2|//arginase-1 isoform 2 [Homo sapiens];gi|346986435|ref|NP_001231367.1|//arginase-1 isoform 1 [Homo sapiens]
56917	1930	0.02	0.46	4.52356	2.22194e-05	Up	6.46974e-06	MEIS3	GO:0043231//intracellular membrane-bounded organelle;GO:0005634//nucleus	GO:0003677//DNA binding;GO:0003682//chromatin binding;GO:0043565//sequence-specific DNA binding;GO:0001077//transcriptional activator activity, RNA polymerase II core promoter proximal region sequence-specific binding;GO:0001071//nucleic acid binding transcription factor activity	GO:0051897//positive regulation of protein kinase B signaling;GO:0045944//positive regulation of transcription from RNA polymerase II promoter;GO:0006351//transcription, DNA-templated;GO:2001234//negative regulation of apoptotic signaling pathway	K16671//homeobox protein Meis3	gi|57863281|ref|NP_064545.1|//homeobox protein Meis3 isoform 1 [Homo sapiens];gi|768010130|ref|XP_011525441.1|//PREDICTED: homeobox protein Meis3 isoform X4 [Homo sapiens];gi|666637942|ref|NP_001287988.1|//homeobox protein Meis3 isoform 2 [Homo sapiens];gi|57863279|ref|NP_001009813.1|//homeobox protein Meis3 isoform 2 [Homo sapiens]
BGI_novel_G000792	4823	0.01	0.23	4.52356	1.34455e-08	Up	2.83476e-09	NA	NA	NA	NA	K06236//collagen, type I, alpha;K19720//collagen, type III, alpha	gi|296439329|sp|Q8NDA8.3|MROH1_HUMAN//1
6586	8966	0.05	1.15	4.52356	1.35839e-63	Up	5.32884e-65	SLIT3	GO:0043231//intracellular membrane-bounded organelle;GO:0044421//extracellular region part;GO:0005615//extracellular space;GO:0005739//mitochondrion;GO:0005578//proteinaceous extracellular matrix	GO:0046872//metal ion binding;GO:0005509//calcium ion binding;GO:0008201//heparin binding;GO:0005102//receptor binding;GO:0048495//Roundabout binding	GO:0048675//axon extension;GO:0070100//negative regulation of chemokine-mediated signaling pathway;GO:0010629//negative regulation of gene expression;GO:0006935//chemotaxis;GO:0051384//response to glucocorticoid;GO:0050770//regulation of axonogenesis;GO:0001960//negative regulation of cytokine-mediated signaling pathway;GO:0008285//negative regulation of cell proliferation;GO:0030308//negative re…	K06850//slit 3	gi|311033528|sp|O75094.3|SLIT3_HUMAN//1;gi|58801252|dbj|BAA32466.2|//MEGF5 [Homo sapiens]
56884	4133	0.1	2.26	4.49825	1.00355e-57	Up	4.3526e-59	FSTL5	NA	GO:0046872//metal ion binding	NA	K06826//nidogen (entactin);K17341//hemicentin	gi|190358524|ref|NP_001121900.1|//follistatin-related protein 5 isoform c precursor [Homo sapiens];gi|190358520|ref|NP_064501.2|//follistatin-related protein 5 isoform a precursor [Homo sapiens];gi|767932349|ref|XP_011530428.1|//1;gi|190358522|ref|NP_001121899.1|//follistatin-related protein 5 isoform b precursor [Homo sapiens]
978	985	0.47	10.53	4.4857	1.16808e-60	Up	4.83158e-62	CDA	GO:0044444//cytoplasmic part	GO:0016814//hydrolase activity, acting on carbon-nitrogen (but not peptide) bonds, in cyclic amidines;GO:0042802//identical protein binding;GO:0046914//transition metal ion binding	GO:0007165//signal transduction;GO:0006216//cytidine catabolic process;GO:0008655//pyrimidine-containing compound salvage;GO:0006206//pyrimidine nucleobase metabolic process;GO:0051260//protein homooligomerization;GO:0006140//regulation of nucleotide metabolic process;GO:0016049//cell growth	K01489//cytidine deaminase [EC:3.5.4.5]	gi|11386157|ref|NP_001776.1|//cytidine deaminase [Homo sapiens]
139135	3250	0.01	0.22	4.45943	8.45573e-05	Up	2.659e-05	PASD1	GO:0043231//intracellular membrane-bounded organelle	GO:0060089//molecular transducer activity	NA	K09026//neuronal PAS domain-containing protein 2	gi|768039735|ref|XP_011529404.1|//PREDICTED: PAS domain-containing protein 1 isoform X1 [Homo sapiens]
419	1563	0.02	0.44	4.45943	0.000164046	Up	5.37074e-05	ART3	GO:0016021//integral component of membrane	GO:0016763//transferase activity, transferring pentosyl groups	GO:0006464//cellular protein modification process	K00775//ADP-ribosyltransferase 3 [EC:2.4.2.31]	gi|194097382|ref|NP_001123489.1|//ecto-ADP-ribosyltransferase 3 isoform c precursor [Homo sapiens];gi|194097380|ref|NP_001123488.1|//ecto-ADP-ribosyltransferase 3 isoform a precursor [Homo sapiens];gi|21361167|ref|NP_001170.2|//ecto-ADP-ribosyltransferase 3 isoform b precursor [Homo sapiens]
5367	786	0.01	0.22	4.45943	0.159688	*	0.097755	PMCH	GO:0043231//intracellular membrane-bounded organelle;GO:0044421//extracellular region part	GO:0005179//hormone activity;GO:0031776//melanin-concentrating hormone receptor binding	GO:0008217//regulation of blood pressure;GO:0007186//G-protein coupled receptor signaling pathway;GO:0007589//body fluid secretion;GO:0006950//response to stress;GO:0048232//male gamete generation;GO:0048869//cellular developmental process;GO:0051480//regulation of cytosolic calcium ion concentration;GO:0042320//regulation of circadian sleep/wake cycle, REM sleep;GO:0033500//carbohydrate homeosta…	K05229//pro-melanin-concentrating hormone	gi|71361684|ref|NP_002665.2|//pro-MCH preproprotein [Homo sapiens]
7278	1564	0.01	0.22	4.45943	0.0053486	*	0.0022466	TUBA3C	GO:0042995//cell projection;GO:0005815//microtubule organizing center	GO:0032561//guanyl ribonucleotide binding;GO:0017111//nucleoside-triphosphatase activity	GO:0006458//'de novo' protein folding;GO:0007017//microtubule-based process;GO:0043623//cellular protein complex assembly	K07374//tubulin alpha	gi|795466258|ref|XP_011890057.1|//PREDICTED: LOW QUALITY PROTEIN: tubulin alpha-3E chain [Cercocebus atys]
10232	2127	0.01	0.22	4.45943	0.000654136	Up	0.000233538	MSLN	GO:0043231//intracellular membrane-bounded organelle;GO:0031224//intrinsic component of membrane	NA	GO:0009987//cellular process	K01069//hydroxyacylglutathione hydrolase [EC:3.1.2.6]	gi|53988378|ref|NP_005814.2|//mesothelin isoform 1 preproprotein [Homo sapiens];gi|53988380|ref|NP_037536.2|//mesothelin isoform 2 preproprotein [Homo sapiens]
51481	1004	0.01	0.22	4.45943	0.0420726	*	0.021612	VCX3A	NA	NA	NA	NA	gi|119612023|gb|EAW91617.1|//hCG1988454, isoform CRA_c, partial [Homo sapiens]
BGI_novel_G000290	357	0.01	0.22	4.45943	0.538824	*	0.442166	NA	NA	NA	NA	K13161//heterogeneous nuclear ribonucleoprotein R;K13160//heterogeneous nuclear ribonucleoprotein Q;K11972//E3 ubiquitin-protein ligase RNF19A [EC:2.3.2.27]	gi|724942614|ref|XP_010386471.1|//1
101928611	961	0.08	1.73	4.43463	4.23661e-10	Up	7.96426e-11	LINC01413	NA	NA	NA	NA	gi|426379210|ref|XP_004056295.1|//PREDICTED: uncharacterized protein LOC101135618 [Gorilla gorilla gorilla]
23569	2265	0.36	7.69	4.41691	2.41297e-104	Up	5.60382e-106	PADI4	GO:0043231//intracellular membrane-bounded organelle	GO:0046872//metal ion binding;GO:0016813//hydrolase activity, acting on carbon-nitrogen (but not peptide) bonds, in linear amidines	GO:0006325//chromatin organization;GO:0018195//peptidyl-arginine modification	K01481//protein-arginine deiminase [EC:3.5.3.15]	gi|320089743|pdb|3APM|A//Chain A, Crystal Structure Of The Human Snp Pad4 Protein
3684	4742	0.09	1.91	4.4075	6.7356e-56	Up	3.02282e-57	ITGAM	GO:0043231//intracellular membrane-bounded organelle;GO:0009986//cell surface;GO:0005887//integral component of plasma membrane	GO:0005539//glycosaminoglycan binding;GO:0004871//signal transducer activity;GO:0043394//proteoglycan binding	GO:0042098//T cell proliferation;GO:0016337//single organismal cell-cell adhesion;GO:0030595//leukocyte chemotaxis;GO:0007166//cell surface receptor signaling pathway;GO:0007599//hemostasis	K06461//integrin alpha M	gi|88501734|ref|NP_000623.2|//integrin alpha-M isoform 2 precursor [Homo sapiens];gi|224831239|ref|NP_001139280.1|//integrin alpha-M isoform 1 precursor [Homo sapiens]
2543	3014	0.01	0.21	4.39232	7.7916e-05	Up	2.42766e-05	GAGE1	NA	GO:0005488//binding	GO:0006952//defense response	K11447//histone demethylase [EC:1.14.11.-];K15696//RING finger protein 113B;K17985//activating molecule in BECN1-regulated autophagy protein 1	gi|98985822|ref|NP_001035753.1|//G antigen 1 [Homo sapiens];gi|332278184|sp|Q13065.2|GAGE1_HUMAN//RecName: Full=G antigen 1; Short=GAGE-1; AltName: Full=Antigen MZ2-F; AltName: Full=Cancer/testis antigen 4.1; Short=CT4.1
101929726	829	0.01	0.21	4.39232	0.0827078	*	0.0459638	LOC101929726	NA	NA	NA	NA	gi|937219042|ref|NP_001302423.1|//uncharacterized LOC101929726 precursor [Homo sapiens]
3134	1591	0.01	0.21	4.39232	0.010684	*	0.00477802	HLA-F	GO:0031224//intrinsic component of membrane;GO:0042611//MHC protein complex	GO:0004888//transmembrane signaling receptor activity	GO:0002682//regulation of immune system process;GO:0019221//cytokine-mediated signaling pathway;GO:0048002//antigen processing and presentation of peptide antigen	K06751//major histocompatibility complex, class I	gi|39644656|gb|AAH09260.2|//HLA-F protein, partial [Homo sapiens];gi|149158700|ref|NP_001091948.1|//HLA class I histocompatibility antigen, alpha chain F isoform 3 precursor [Homo sapiens]
8340	453	0.01	0.21	4.39232	0.303271	*	0.207904	HIST1H2BL	GO:0043231//intracellular membrane-bounded organelle;GO:0000785//chromatin	GO:0003676//nucleic acid binding	GO:0034728//nucleosome organization	K11252//histone H2B	gi|344238174|gb|EGV94277.1|//Histone H2B type 1 [Cricetulus griseus]
3958	1017	0.01	0.21	4.39232	0.0421757	*	0.021612	LGALS3	GO:0043231//intracellular membrane-bounded organelle;GO:0031012//extracellular matrix;GO:0019866//organelle inner membrane	GO:0030246//carbohydrate binding;GO:0019865//immunoglobulin binding	GO:0006952//defense response;GO:0048731//system development;GO:0043062//extracellular structure organization;GO:0048869//cellular developmental process	K06831//galectin-3	gi|134104936|pdb|2NMN|A//Chain A, Crystal Structure Of Human Galectin-3 Carbohydrate- Recognising Domain At 2.45 Angstrom Resolution;gi|12005991|gb|AAG44702.1|AF266280_2//mitogaligin [Homo sapiens]
440956	460	0.01	0.21	4.39232	0.301669	*	0.207904	IQCF6	NA	NA	NA	NA	gi|530372526|ref|XP_005265225.1|//PREDICTED: IQ domain-containing protein F6 isoform X2 [Homo sapiens]
160622	1902	0.02	0.42	4.39232	4.35117e-05	Up	1.31311e-05	GRASP	GO:0016020//membrane;GO:0044424//intracellular part;GO:0005635//nuclear envelope;GO:0005886//plasma membrane;GO:0005737//cytoplasm	GO:0031267//small GTPase binding;GO:0019904//protein domain specific binding	GO:0023052//signaling;GO:0008104//protein localization;GO:0015031//protein transport	K04465//nuclear receptor subfamily 4 group A member 1;K08789//microtubule-associated serine/threonine kinase [EC:2.7.11.1];K13358//Na(+)/H(+) exchange regulatory cofactor NHE-RF2	gi|32171221|ref|NP_859062.1|//general receptor for phosphoinositides 1-associated scaffold protein isoform 1 [Homo sapiens]
283869	1033	0.01	0.21	4.39232	0.0421241	*	0.021612	NPW	NA	GO:0005488//binding	GO:0007610//behavior;GO:0007166//cell surface receptor signaling pathway	NA	gi|119605973|gb|EAW85567.1|//hCG1817523, isoform CRA_a, partial [Homo sapiens]
55076	1586	0.01	0.21	4.39232	0.00533505	*	0.0022466	TMEM45A	GO:0031224//intrinsic component of membrane	NA	NA	NA	gi|119600225|gb|EAW79819.1|//transmembrane protein 45A, isoform CRA_a [Homo sapiens]
7130	1439	0.01	0.21	4.39232	0.0106407	*	0.00477802	TNFAIP6	NA	GO:0005539//glycosaminoglycan binding	GO:0006952//defense response;GO:0023052//signaling;GO:0007154//cell communication	K19018//tumor necrosis factor-inducible gene 6 protein	gi|821110750|ref|XP_004457170.2|//PREDICTED: tumor necrosis factor-inducible gene 6 protein [Dasypus novemcinctus]
64714	1726	0.02	0.42	4.39232	8.45404e-05	Up	2.659e-05	PDIA2	GO:0044432//endoplasmic reticulum part	GO:0015036//disulfide oxidoreductase activity;GO:0008289//lipid binding;GO:0016862//intramolecular oxidoreductase activity, interconverting keto- and enol-groups	GO:0044267//cellular protein metabolic process;GO:0018904//ether metabolic process;GO:0019725//cellular homeostasis;GO:0012501//programmed cell death;GO:0006950//response to stress;GO:0035437//maintenance of protein localization in endoplasmic reticulum	K09581//protein disulfide isomerase family A, member 2 [EC:5.3.4.1]	gi|133923361|gb|ABO43034.1|//protein disulfide isomerase family A, member 2 variant [Homo sapiens]
64231	1562	0.01	0.21	4.39232	0.00533266	*	0.0022466	MS4A6A	GO:0031224//intrinsic component of membrane	GO:0004871//signal transducer activity	NA	K08090//membrane-spanning 4-domains, subfamily A, member 2	gi|351721142|ref|NP_001234928.1|//membrane-spanning 4-domains subfamily A member 6A isoform 4 [Homo sapiens] ;gi|530397150|ref|XP_005274234.1|//PREDICTED: membrane-spanning 4-domains subfamily A member 6A isoform X3 [Homo sapiens]
64943	1832	0.01	0.21	4.39232	0.00131776	*	0.000496684	NT5DC2	NA	GO:0043169//cation binding;GO:0003824//catalytic activity	NA	K01081//5'-nucleotidase [EC:3.1.3.5]	gi|197116386|ref|NP_001127703.1|//5'-nucleotidase domain-containing protein 2 isoform 1 [Homo sapiens];gi|355691468|gb|EHH26653.1|//hypothetical protein EGK_16677 [Macaca mulatta]
4113	1628	0.07	1.46	4.38247	1.55756e-14	Up	2.22606e-15	MAGEB2	NA	GO:0005488//binding	NA	K12464//melanoma-associated antigen D1	gi|222418639|ref|NP_002355.2|//melanoma-associated antigen B2 [Homo sapiens]
254528	1731	0.01	0.2	4.32193	0.0053462	*	0.0022466	MEIOB	GO:0044424//intracellular part;GO:0005634//nucleus;GO:0005694//chromosome;GO:0005737//cytoplasm	GO:0043169//cation binding;GO:0003697//single-stranded DNA binding;GO:0008310//single-stranded DNA 3'-5' exodeoxyribonuclease activity;GO:0003682//chromatin binding	GO:0022403//cell cycle phase;GO:0007129//synapsis;GO:0009566//fertilization;GO:0000712//resolution of meiotic recombination intermediates;GO:0007144//female meiosis I;GO:0007140//male meiosis;GO:0090305//nucleic acid phosphodiester bond hydrolysis;GO:0000724//double-strand break repair via homologous recombination	NA	gi|195972894|ref|NP_689977.2|//meiosis-specific with OB domain-containing protein isoform 2 [Homo sapiens];gi|254675138|ref|NP_001157032.1|//meiosis-specific with OB domain-containing protein isoform 1 [Homo sapiens]
8358	472	0.01	0.2	4.32193	0.302164	*	0.207904	HIST1H3B	NA	NA	NA	K11253//histone H3	gi|852803759|ref|XP_012890639.1|//PREDICTED: LOW QUALITY PROTEIN: uncharacterized protein LOC106000001 [Dipodomys ordii]
8712	680	0.01	0.2	4.32193	0.158679	*	0.097755	PAGE1	NA	NA	GO:0006952//defense response	NA	gi|58761528|ref|NP_003776.2|//P antigen family member 1 [Homo sapiens]
6695	4841	0.02	0.4	4.32193	7.38526e-12	Up	1.21635e-12	SPOCK1	GO:0031012//extracellular matrix	GO:0046872//metal ion binding	GO:0023052//signaling;GO:0009987//cellular process;GO:0048731//system development	K08136//sparc/osteonectin, cwcv and kazal-like domains proteoglycan (testican)	gi|635123883|ref|XP_008012736.1|//PREDICTED: testican-1 isoform X2 [Chlorocebus sabaeus]
2623	1501	0.01	0.2	4.32193	0.0106466	*	0.00477802	GATA1	GO:0031981//nuclear lumen;GO:0005635//nuclear envelope	GO:0003677//DNA binding;GO:0046872//metal ion binding	GO:0032502//developmental process;GO:0010033//response to organic substance;GO:0006355//regulation of transcription, DNA-templated;GO:0007599//hemostasis	K09182//GATA-binding protein 1	gi|4503925|ref|NP_002040.1|//erythroid transcription factor [Homo sapiens]
6441	1299	0.01	0.2	4.32193	0.0213388	*	0.0101618	SFTPD	GO:0044421//extracellular region part;GO:0016023//null;GO:0000323//lytic vacuole	GO:0030246//carbohydrate binding	GO:0042036//negative regulation of cytokine biosynthetic process;GO:0030595//leukocyte chemotaxis;GO:0048875//chemical homeostasis within a tissue;GO:0034330//cell junction organization;GO:0045807//positive regulation of endocytosis;GO:0042098//T cell proliferation;GO:0006952//defense response;GO:0048856//anatomical structure development	K10068//pulmonary surfactant-associated protein D	gi|292507|gb|AAB59450.1|//surfactant protein D [Homo sapiens]
4103	1712	0.01	0.2	4.32193	0.00533107	*	0.0022466	MAGEA4	NA	GO:0005488//binding	NA	K12464//melanoma-associated antigen D1	gi|530422789|ref|XP_005274734.1|//PREDICTED: melanoma-associated antigen 4 isoform X2 [Homo sapiens]
50840	954	0.04	0.78	4.2854	0.000163984	Up	5.37074e-05	TAS2R14	GO:0031224//intrinsic component of membrane	GO:0008527//taste receptor activity	GO:0007166//cell surface receptor signaling pathway;GO:0050912//detection of chemical stimulus involved in sensory perception of taste	K08474//taste receptor type 2	gi|12965182|ref|NP_076411.1|//taste receptor type 2 member 14 [Homo sapiens]
10261	1062	0.04	0.78	4.2854	2.22242e-05	Up	6.46974e-06	IGSF6	GO:0016021//integral component of membrane	GO:0004872//receptor activity	GO:0002376//immune system process;GO:0007165//signal transduction	NA	gi|93004094|ref|NP_005840.2|//immunoglobulin superfamily member 6 precursor [Homo sapiens]
26212	942	0.01	0.19	4.24793	0.0826892	*	0.0459638	OR2B6	GO:0031224//intrinsic component of membrane	GO:0004930//G-protein coupled receptor activity	GO:0007606//sensory perception of chemical stimulus	K04257//olfactory receptor	gi|45504386|ref|NP_036499.1|//olfactory receptor 2B6 [Homo sapiens]
1672	484	0.01	0.19	4.24793	0.30475	*	0.207904	DEFB1	NA	NA	GO:0002376//immune system process;GO:0042221//response to chemical;GO:0006952//defense response;GO:0051707//response to other organism;GO:0007166//cell surface receptor signaling pathway	NA	gi|4885181|ref|NP_005209.1|//beta-defensin 1 preproprotein [Homo sapiens]
BGI_novel_G000125	1731	0.01	0.19	4.24793	0.010675	*	0.00477802	NA	GO:0070062//extracellular exosome;GO:0016020//membrane;GO:0005829//cytosol;GO:0043209//myelin sheath	GO:0004083//bisphosphoglycerate 2-phosphatase activity;GO:0004082//bisphosphoglycerate mutase activity;GO:0046538//2,3-bisphosphoglycerate-dependent phosphoglycerate mutase activity;GO:0019901//protein kinase binding	GO:0061621//canonical glycolysis;GO:0006094//gluconeogenesis;GO:0016311//dephosphorylation;GO:0006110//regulation of glycolytic process;GO:0043456//regulation of pentose-phosphate shunt;GO:0045730//respiratory burst	K01834//2,3-bisphosphoglycerate-dependent phosphoglycerate mutase [EC:5.4.2.11]	gi|403259801|ref|XP_003922386.1|//1
55510	2707	0.01	0.19	4.24793	0.00222168	*	0.000866108	DDX43	GO:0044464//cell part	GO:0003724//RNA helicase activity;GO:0032559//adenyl ribonucleotide binding;GO:0003676//nucleic acid binding	NA	K17043//ATP-dependent RNA helicase DDX43 [EC:3.6.4.13]	gi|222352149|ref|NP_061135.2|//probable ATP-dependent RNA helicase DDX43 [Homo sapiens]
51252	2691	0.01	0.19	4.24793	0.000323316	Up	0.000109808	FAM178B	NA	NA	NA	NA	gi|817330349|ref|XP_012292204.1|//PREDICTED: protein FAM178B [Aotus nancymaae];gi|685582901|ref|XP_009182960.1|//PREDICTED: protein FAM178B isoform X3 [Papio anubis];gi|289547671|ref|NP_001116118.2|//protein FAM178B isoform A [Homo sapiens]
100506736	1767	0.01	0.19	4.24793	0.0053454	*	0.0022466	SLFN12L	GO:0031224//intrinsic component of membrane	GO:0032559//adenyl ribonucleotide binding	NA	NA	gi|307746919|ref|NP_001182719.1|//schlafen family member 12-like [Homo sapiens]
284451	1607	0.01	0.19	4.24793	0.0106615	*	0.00477802	ODF3L2	NA	NA	NA	K17602//YLP motif-containing protein 1;K19475//WAS/WASL-interacting protein	gi|32698984|ref|NP_872383.1|//outer dense fiber protein 3-like protein 2 [Homo sapiens]
56911	2031	0.01	0.19	4.24793	0.00533982	*	0.0022466	MAP3K7CL	GO:0043231//intracellular membrane-bounded organelle;GO:0044444//cytoplasmic part	GO:0005488//binding	NA	K04427//mitogen-activated protein kinase kinase kinase 7 [EC:2.7.11.25]	gi|8926227|gb|AAF81752.1|AF269162_1//c21orf7 form B [Homo sapiens];gi|9910146|ref|NP_064537.1|//MAP3K7 C-terminal-like protein isoform 1 [Homo sapiens];gi|7717312|emb|CAB90434.1|//TGF-beta-activated kinase like [Homo sapiens]
100529251	794	0.01	0.19	4.24793	0.158131	*	0.097755	CKLF-CMTM1	GO:0031224//intrinsic component of membrane;GO:0044421//extracellular region part	GO:0005102//receptor binding	GO:0042221//response to chemical	NA	gi|426382437|ref|XP_004057811.1|//PREDICTED: CKLF-like MARVEL transmembrane domain-containing protein 1-like isoform 8 [Gorilla gorilla gorilla];gi|321267532|ref|NP_001189438.1|//CKLF-CMTM1 protein isoform 3 [Homo sapiens] ;gi|323363008|ref|NP_001191028.1|//CKLF-CMTM1 protein isoform 1 [Homo sapiens]
671	1901	1.34	25.02	4.22278	1.27771e-274	Up	8.74158e-277	BPI	GO:0044424//intracellular part;GO:0016021//integral component of membrane	NA	GO:0006952//defense response;GO:0002695//negative regulation of leukocyte activation;GO:0001818//negative regulation of cytokine production	K05399//lipopolysaccharide-binding protein	gi|157276599|ref|NP_001716.2|//bactericidal permeability-increasing protein precursor [Homo sapiens]
120892	9239	0.03	0.56	4.22239	9.10725e-31	Up	6.9682e-32	LRRK2	NA	NA	NA	K08844//leucine-rich repeat kinase 2 [EC:2.7.11.1]	gi|171846278|ref|NP_940980.3|//leucine-rich repeat serine/threonine-protein kinase 2 [Homo sapiens]
942	2742	0.14	2.58	4.20387	9.25177e-42	Up	5.42958e-43	CD86	GO:0031224//intrinsic component of membrane	GO:0004872//receptor activity;GO:0005488//binding	GO:0045624//positive regulation of T-helper cell differentiation;GO:0008283//cell proliferation;GO:0031294//lymphocyte costimulation;GO:0007154//cell communication;GO:0042108//positive regulation of cytokine biosynthetic process;GO:0051704//multi-organism process	K05413//CD86 antigen	gi|795297316|ref|XP_011923904.1|//PREDICTED: T-lymphocyte activation antigen CD86 isoform X2 [Cercocebus atys];gi|795297305|ref|XP_011923903.1|//PREDICTED: T-lymphocyte activation antigen CD86 isoform X1 [Cercocebus atys];gi|332634934|ref|NP_787058.4|//T-lymphocyte activation antigen CD86 isoform 1 precursor [Homo sapiens];gi|332634950|ref|NP_001193853.1|//T-lymphocyte activation antigen CD86 iso…
10085	4747	0.05	0.92	4.20163	9.85433e-26	Up	8.77686e-27	EDIL3	NA	GO:0046872//metal ion binding;GO:0005102//receptor binding	GO:0010810//regulation of cell-substrate adhesion;GO:0032501//multicellular organismal process	K17253//lactadherin	gi|31317224|ref|NP_005702.3|//EGF-like repeat and discoidin I-like domain-containing protein 3 isoform 1 precursor [Homo sapiens];gi|522023554|ref|NP_001265571.1|//EGF-like repeat and discoidin I-like domain-containing protein 3 isoform 2 precursor [Homo sapiens]
200772	5714	0.04	0.73	4.18982	3.67353e-25	Up	3.33182e-26	LOC200772	NA	NA	NA	K06236//collagen, type I, alpha;K16469//rootletin	gi|119591630|gb|EAW71224.1|//hCG1820519, isoform CRA_b [Homo sapiens]
1237	1487	0.08	1.46	4.18982	4.8801e-13	Up	7.4586e-14	CCR8	GO:0016021//integral component of membrane	GO:0004950//chemokine receptor activity	GO:0002376//immune system process;GO:0042221//response to chemical;GO:0007166//cell surface receptor signaling pathway;GO:0051480//regulation of cytosolic calcium ion concentration	K04183//C-C chemokine receptor type 8	gi|4885121|ref|NP_005192.1|//C-C chemokine receptor type 8 [Homo sapiens]
338442	2082	0.03	0.54	4.16993	1.86562e-07	Up	4.33852e-08	HCAR2	GO:0016021//integral component of membrane	GO:0001608//G-protein coupled nucleotide receptor activity	GO:0046887//positive regulation of hormone secretion;GO:0009895//negative regulation of catabolic process;GO:0001781//neutrophil apoptotic process;GO:0007166//cell surface receptor signaling pathway	K08402//G protein-coupled receptor 109	gi|724850481|ref|XP_010366667.1|//PREDICTED: LOW QUALITY PROTEIN: hydroxycarboxylic acid receptor 2-like [Rhinopithecus roxellana]
112770	1489	0.01	0.18	4.16993	0.0423	*	0.021612	GLMP	GO:0031224//intrinsic component of membrane;GO:0005764//lysosome	NA	NA	NA	gi|24307871|ref|NP_653181.1|//glycosylated lysosomal membrane protein isoform 1 precursor [Homo sapiens];gi|15079485|gb|AAH11575.1|//C1orf85 protein, partial [Homo sapiens];gi|375298689|ref|NP_001243533.1|//1;gi|635104198|ref|XP_007974957.1|//PREDICTED: lysosomal protein NCU-G1 isoform X4 [Chlorocebus sabaeus];gi|375298691|ref|NP_001243534.1|//glycosylated lysosomal membrane protein isoform 3 [Ho…
114900	1436	0.01	0.18	4.16993	0.0213981	*	0.0101618	C1QTNF4	NA	NA	NA	K19470//complement C1q tumor necrosis factor-related protein 6;K18744//caprin-2	gi|767965333|ref|XP_011518176.1|//PREDICTED: complement C1q tumor necrosis factor-related protein 4 isoform X1 [Homo sapiens]
3004	958	0.01	0.18	4.16993	0.082568	*	0.0459638	GZMM	NA	GO:0004175//endopeptidase activity	GO:0019538//protein metabolic process;GO:0012501//programmed cell death;GO:0006952//defense response	K08649//granzyme M [EC:3.4.21.-]	gi|4885369|ref|NP_005308.1|//granzyme M isoform 1 preproprotein [Homo sapiens]
2867	2069	0.05	0.9	4.16993	5.53972e-11	Up	9.75328e-12	FFAR2	GO:0016021//integral component of membrane	GO:0004888//transmembrane signaling receptor activity;GO:0005488//binding	GO:0007166//cell surface receptor signaling pathway	K04328//free fatty acid receptor 2	gi|4885333|ref|NP_005297.1|//free fatty acid receptor 2 [Homo sapiens]
BGI_novel_G000270	682	0.01	0.18	4.16993	0.301724	*	0.207904	NA	NA	NA	NA	K07604//type I keratin, acidic	gi|194382264|dbj|BAG58887.1|//1
441631	5562	0.01	0.18	4.16993	5.0282e-06	Up	1.35236e-06	TSPAN11	GO:0031224//intrinsic component of membrane	NA	NA	K17352//tetraspanin-11	gi|122937466|ref|NP_001073978.1|//tetraspanin-11 [Homo sapiens]
4051	2988	0.01	0.18	4.16993	0.00015816	Up	5.16312e-05	CYP4F3	GO:0043231//intracellular membrane-bounded organelle;GO:0031224//intrinsic component of membrane;GO:0031090//organelle membrane	GO:0016709//oxidoreductase activity, acting on paired donors, with incorporation or reduction of molecular oxygen, NAD(P)H as one donor, and incorporation of one atom of oxygen;GO:0005506//iron ion binding	GO:0006690//icosanoid metabolic process	K17726//leukotriene-B4 20-monooxygenase / phylloquinone omega-hydroxylase [EC:1.14.13.30 1.14.13.194]	gi|119220562|ref|NP_000887.2|//docosahexaenoic acid omega-hydroxylase CYP4F3 isoform a [Homo sapiens];gi|312836833|ref|NP_001186137.1|//docosahexaenoic acid omega-hydroxylase CYP4F3 isoform b [Homo sapiens]
389208	2077	0.01	0.18	4.16993	0.0026608	*	0.00105634	TMPRSS11F	GO:0016021//integral component of membrane	GO:0004175//endopeptidase activity	GO:0019538//protein metabolic process	K09752//transmembrane protease serine 11F [EC:3.4.21.-]	gi|194018492|ref|NP_997290.2|//transmembrane protease serine 11F [Homo sapiens]
7262	937	0.08	1.4	4.12928	9.59749e-08	Up	2.17046e-08	PHLDA2	GO:0044424//intracellular part	NA	GO:0009653//anatomical structure morphogenesis;GO:0012501//programmed cell death	NA	gi|795499891|ref|XP_011896617.1|//PREDICTED: pleckstrin homology-like domain family A member 2 isoform X2 [Cercocebus atys]
3753	4052	0.19	3.28	4.10962	6.65017e-81	Up	2.03696e-82	KCNE1	GO:0005887//integral component of plasma membrane;GO:0000323//lytic vacuole	GO:0005249//voltage-gated potassium channel activity;GO:0016247//channel regulator activity	GO:0044057//regulation of system process;GO:0002064//epithelial cell development;GO:0003012//muscle system process;GO:0003013//circulatory system process;GO:0030001//metal ion transport;GO:0042391//regulation of membrane potential;GO:0050954//sensory perception of mechanical stimulus	K04894//potassium voltage-gated channel Isk-related subfamily E member 1	gi|441672383|ref|XP_004092360.1|//PREDICTED: potassium voltage-gated channel subfamily E member 1 isoform X1 [Nomascus leucogenys];gi|578836392|ref|XP_006724009.1|//PREDICTED: potassium voltage-gated channel subfamily E member 1 isoform X1 [Homo sapiens];gi|795587202|ref|XP_011724448.1|//PREDICTED: potassium voltage-gated channel subfamily E member 1 isoform X1 [Macaca nemestrina]
6345	4339	0.03	0.51	4.08746	3.10588e-14	Up	4.5013e-15	SRL	NA	NA	NA	K12483//EH domain-containing protein 1;K12469//EH domain-containing protein 2	gi|85540609|sp|Q86TD4.2|SRCA_HUMAN//RecName: Full=Sarcalumenin; Flags: Precursor;gi|149363672|ref|NP_001092284.1|//sarcalumenin precursor [Homo sapiens]
55507	1038	0.01	0.17	4.08746	0.0827172	*	0.0459638	GPRC5D	GO:0031224//intrinsic component of membrane	GO:0004888//transmembrane signaling receptor activity	NA	K04621//G protein-coupled receptor family C group 5 member D	gi|8923705|ref|NP_061124.1|//G-protein coupled receptor family C group 5 member D [Homo sapiens]
493861	1486	0.01	0.17	4.08746	0.0214066	*	0.0101618	EID3	GO:0043231//intracellular membrane-bounded organelle	NA	NA	NA	gi|635067746|ref|XP_008002676.1|//PREDICTED: thioredoxin reductase 1, cytoplasmic isoform X8 [Chlorocebus sabaeus]
441519	1008	0.01	0.17	4.08746	0.0826798	*	0.0459638	CT45A3	NA	NA	NA	K13180//ATP-dependent RNA helicase DDX26B [EC:3.6.4.-]	gi|62945406|ref|NP_001017435.1|//cancer/testis antigen family 45 member A3 [Homo sapiens]
55039	2232	0.01	0.17	4.08746	0.00266712	*	0.00105634	TRMT12	NA	GO:0016741//transferase activity, transferring one-carbon groups	GO:0006399//tRNA metabolic process	K07055//tRNA wybutosine-synthesizing protein 2 [EC:2.5.1.114]	gi|157388919|ref|NP_060426.2|//tRNA wybutosine-synthesizing protein 2 homolog [Homo sapiens]
10663	1953	0.01	0.17	4.08746	0.005351	*	0.0022466	CXCR6	GO:0016021//integral component of membrane	GO:0004950//chemokine receptor activity	GO:0007166//cell surface receptor signaling pathway;GO:0019058//viral life cycle	K04191//C-X-C chemokine receptor type 6	gi|5730106|ref|NP_006555.1|//C-X-C chemokine receptor type 6 [Homo sapiens]
149699	842	0.01	0.17	4.08746	0.159475	*	0.097755	GTSF1L	NA	GO:0043169//cation binding	NA	K02728//20S proteasome subunit alpha 3 [EC:3.4.25.1]	gi|57165364|ref|NP_001008901.1|//gametocyte-specific factor 1-like isoform 2 [Homo sapiens];gi|31088934|ref|NP_789761.1|//gametocyte-specific factor 1-like isoform 1 [Homo sapiens]
BGI_novel_G000055	309	0.01	0.17	4.08746	0.553951	*	0.442166	NA	NA	NA	NA	K02918//large subunit ribosomal protein L35e	gi|426334307|ref|XP_004028698.1|//1
118471	780	0.01	0.17	4.08746	0.159117	*	0.097755	PRAP1	NA	NA	NA	K17776//metaxin;K17985//activating molecule in BECN1-regulated autophagy protein 1;K01064//wingless-type MMTV integration site family, member 9;K20164//DENN domain-containing protein 5	gi|223633959|ref|NP_660203.3|//proline-rich acidic protein 1 isoform 1 precursor [Homo sapiens];gi|223633957|ref|NP_001138673.1|//proline-rich acidic protein 1 isoform 2 precursor [Homo sapiens]
BGI_novel_G000153	597	0.01	0.17	4.08746	0.30123	*	0.207904	NA	NA	NA	NA	K15464//BCL2/adenovirus E1B 19 kDa protein-interacting protein 3	gi|725554159|ref|XP_010329961.1|//1
84969	2428	0.01	0.17	4.08746	0.0013182	*	0.000496684	TOX2	NA	NA	NA	K18808//toll-like receptor 13	gi|578836221|ref|XP_006723947.1|//PREDICTED: TOX high mobility group box family member 2 isoform X1 [Homo sapiens];gi|149408146|ref|NP_001092268.1|//TOX high mobility group box family member 2 isoform b [Homo sapiens];gi|149408144|ref|NP_001092267.1|//TOX high mobility group box family member 2 isoform a [Homo sapiens]
7096	2867	0.03	0.51	4.08746	3.29225e-09	Up	6.59194e-10	TLR1	GO:0030666//endocytic vesicle membrane;GO:0043234//protein complex;GO:0016021//integral component of membrane	GO:0004872//receptor activity;GO:0046983//protein dimerization activity	GO:0071221//cellular response to bacterial lipopeptide;GO:0006952//defense response;GO:0023052//signaling;GO:0042108//positive regulation of cytokine biosynthetic process;GO:0070340//detection of bacterial lipopeptide;GO:0002274//myeloid leukocyte activation	K05398//toll-like receptor 1	gi|41350337|ref|NP_003254.2|//toll-like receptor 1 precursor [Homo sapiens]
90488	3365	0.01	0.17	4.08746	0.000612591	Up	0.000217206	TMEM263	GO:0031224//intrinsic component of membrane;GO:0016020//membrane	NA	NA	K09228//KRAB domain-containing zinc finger protein;K16550//protein fantom;K18674//N-acetylgalactosamine kinase [EC:2.7.1.157];K06588//integrin beta 5;K18047//serine/threonine/tyrosine-interacting-like protein 1;K12581//CCR4-NOT transcription complex subunit 7/8;K13403//methylenetetrahydrofolate dehydrogenase(NAD+) / 5,10-methenyltetrahydrofolate cyclohydrolase [EC:1.5.1.15 3.5.4.9];K07560//D-tyro…	gi|297692833|ref|XP_002823735.1|//PREDICTED: transmembrane protein 263 isoform X1 [Pongo abelii];gi|332241702|ref|XP_003270019.1|//PREDICTED: transmembrane protein 263 isoform X1 [Nomascus leucogenys];gi|119618197|gb|EAW97791.1|//chromosome 12 open reading frame 23, isoform CRA_b, partial [Homo sapiens]
84072	1898	0.02	0.34	4.08746	0.000318924	Up	0.000108176	HORMAD1	GO:0043231//intracellular membrane-bounded organelle	NA	GO:0000087//mitotic M phase	K15620//golgi phosphoprotein 3	gi|315434267|ref|NP_001186758.1|//HORMA domain-containing protein 1 isoform 2 [Homo sapiens];gi|31542507|ref|NP_115508.2|//HORMA domain-containing protein 1 isoform 1 [Homo sapiens]
27074	3341	0.01	0.17	4.08746	0.000612266	Up	0.000217206	LAMP3	GO:0031224//intrinsic component of membrane;GO:0005764//lysosome	NA	NA	K06562//lysosomal-associated membrane protein 3	gi|38455385|ref|NP_055213.2|//lysosome-associated membrane glycoprotein 3 precursor [Homo sapiens]
158800	780	0.01	0.17	4.08746	0.157779	*	0.097755	RHOXF1	GO:0043231//intracellular membrane-bounded organelle	GO:0003677//DNA binding;GO:0001071//nucleic acid binding transcription factor activity	GO:0030522//intracellular receptor signaling pathway;GO:0019953//sexual reproduction;GO:0032501//multicellular organismal process;GO:0006351//transcription, DNA-templated	K18491//homeobox protein ESX1	gi|768038900|ref|XP_011529583.1|//PREDICTED: rhox homeobox family member 1 isoform X1 [Homo sapiens]
23601	3464	0.2	3.37	4.07468	1.08855e-68	Up	3.9355e-70	CLEC5A	GO:0009986//cell surface;GO:0005887//integral component of plasma membrane;GO:0016021//integral component of membrane	GO:0030246//carbohydrate binding;GO:0001618//virus receptor activity	GO:0007165//signal transduction;GO:0030099//myeloid cell differentiation;GO:0006968//cellular defense response;GO:0006952//defense response;GO:0023052//signaling;GO:0033033//negative regulation of myeloid cell apoptotic process;GO:0050715//positive regulation of cytokine secretion;GO:0045087//innate immune response;GO:0046718//viral entry into host cell;GO:0002076//osteoblast development	K10073//C-type lectin domain family 5 member A	gi|667667737|ref|NP_001288096.1|//C-type lectin domain family 5 member A isoform 2 [Homo sapiens];gi|10281669|ref|NP_037384.1|//C-type lectin domain family 5 member A isoform 1 [Homo sapiens]
1436	3911	0.02	0.33	4.04439	4.90932e-08	Up	1.0825e-08	CSF1R	GO:0009986//cell surface;GO:0005887//integral component of plasma membrane;GO:0043234//protein complex;GO:0016021//integral component of membrane;GO:0005622//intracellular;GO:1990682//CSF1-CSF1R complex	GO:0005019//platelet-derived growth factor beta-receptor activity;GO:0019955//cytokine binding;GO:0005524//ATP binding;GO:0005011//macrophage colony-stimulating factor receptor activity;GO:0042802//identical protein binding;GO:0019903//protein phosphatase binding;GO:0042803//protein homodimerization activity;GO:0032559//adenyl ribonucleotide binding;GO:0004714//transmembrane receptor protein tyro…	GO:0030335//positive regulation of cell migration;GO:0090197//positive regulation of chemokine secretion;GO:0045217//cell-cell junction maintenance;GO:0045672//positive regulation of osteoclast differentiation;GO:0021772//olfactory bulb development;GO:0071902//positive regulation of protein serine/threonine kinase activity;GO:0045124//regulation of bone resorption;GO:0030225//macrophage different…	K05090//macrophage colony-stimulating factor 1 receptor [EC:2.7.10.1]	gi|355750324|gb|EHH54662.1|//hypothetical protein EGM_15545 [Macaca fascicularis];gi|62087218|dbj|BAD92056.1|//colony stimulating factor 1 receptor precursor variant [Homo sapiens]
3101	3080	0.1	1.65	4.04439	1.40489e-29	Up	1.11548e-30	HK3	GO:0032991//macromolecular complex;GO:0043231//intracellular membrane-bounded organelle;GO:0044444//cytoplasmic part	GO:0005515//protein binding;GO:0032559//adenyl ribonucleotide binding;GO:0004396//hexokinase activity	GO:0006007//glucose catabolic process;GO:0008645//hexose transport	K00844//hexokinase [EC:2.7.1.1]	gi|675688454|ref|XP_008956368.1|//PREDICTED: hexokinase-3 isoform X3 [Pan paniscus]
BGI_novel_G000469	3872	0.12	1.94	4.01495	1.36513e-42	Up	7.86584e-44	NA	NA	NA	NA	K15289//solute carrier family 35, member F5;K11504//centromere protein L;K04460//serine/threonine-protein phosphatase 5 [EC:3.1.3.16]	gi|119618519|gb|EAW98113.1|//1
63923	5008	0.01	0.16	4	2.2229e-05	Up	6.46974e-06	TNN	GO:0031012//extracellular matrix;GO:0044464//cell part	GO:0005102//receptor binding	GO:0048870//cell motility;GO:0023052//signaling;GO:0048667//cell morphogenesis involved in neuron differentiation;GO:0040007//growth;GO:0031589//cell-substrate adhesion	K06252//tenascin	gi|62988324|ref|NP_071376.1|//tenascin-N precursor [Homo sapiens]
3060	577	0.01	0.16	4	0.304666	*	0.207904	HCRT	GO:0030136//clathrin-coated vesicle	GO:0005102//receptor binding	GO:0051969//regulation of transmission of nerve impulse;GO:0007186//G-protein coupled receptor signaling pathway;GO:0008152//metabolic process;GO:0065008//regulation of biological quality;GO:0048519//negative regulation of biological process;GO:0007268//chemical synaptic transmission;GO:0051049//regulation of transport	K05246//hypocretin (orexin) neuropeptide	gi|444714081|gb|ELW54969.1|//Orexin [Tupaia chinensis]
54967	1901	0.01	0.16	4	0.010681	*	0.00477802	CT55	NA	NA	NA	K13983//putative helicase MOV10L1 [EC:3.6.4.13]	gi|72534700|ref|NP_001026875.1|//cancer/testis antigen 55 isoform 1 precursor [Homo sapiens];gi|8923493|ref|NP_060333.1|//cancer/testis antigen 55 isoform 2 precursor [Homo sapiens]
102723631	1166	0.01	0.16	4	0.0826518	*	0.0459638	CT45A10	NA	NA	NA	K13180//ATP-dependent RNA helicase DDX26B [EC:3.6.4.-]	gi|614458159|ref|NP_001278457.1|//cancer/testis antigen family 45 member A10 [Homo sapiens]
93426	1334	0.01	0.16	4	0.0421809	*	0.021612	SYCE1	GO:0000795//synaptonemal complex	NA	GO:0007127//meiosis I	K19534//synaptonemal complex central element protein 1	gi|675681364|ref|XP_003805584.2|//PREDICTED: synaptonemal complex central element protein 1 isoform X2 [Pan paniscus];gi|675681361|ref|XP_008970668.1|//PREDICTED: synaptonemal complex central element protein 1 isoform X1 [Pan paniscus];gi|219555716|ref|NP_001137235.1|//synaptonemal complex central element protein 1 isoform 3 [Homo sapiens]
378884	2134	0.01	0.16	4	0.00534301	*	0.0022466	NHLRC1	GO:0043231//intracellular membrane-bounded organelle;GO:0044444//cytoplasmic part	GO:0019787//ubiquitin-like protein transferase activity;GO:0046914//transition metal ion binding	GO:0006511//ubiquitin-dependent protein catabolic process;GO:0016567//protein ubiquitination	K10602//E3 ubiquitin-protein ligase NHLRC1 [EC:2.3.2.27]	gi|40255283|ref|NP_940988.2|//E3 ubiquitin-protein ligase NHLRC1 [Homo sapiens]
1690	2882	0.01	0.16	4	0.00131842	*	0.000496684	COCH	GO:0031012//extracellular matrix	NA	GO:0050954//sensory perception of mechanical stimulus	K06238//collagen, type VI, alpha	gi|4758022|ref|NP_004077.1|//cochlin precursor [Homo sapiens]
255877	3544	0.01	0.16	4	7.78376e-05	Up	2.42766e-05	BCL6B	GO:0043231//intracellular membrane-bounded organelle	GO:0046914//transition metal ion binding;GO:0003676//nucleic acid binding	NA	K15618//B-cell lymphoma 6 protein	gi|32469511|ref|NP_862827.1|//B-cell CLL/lymphoma 6 member B protein [Homo sapiens]
10912	1087	0.01	0.16	4	0.0824193	*	0.0459638	GADD45G	NA	GO:0005488//binding	GO:0000165//MAPK cascade;GO:0012501//programmed cell death;GO:0032501//multicellular organismal process;GO:0033673//negative regulation of kinase activity;GO:0007049//cell cycle;GO:0006259//DNA metabolic process;GO:0048869//cellular developmental process	K04402//growth arrest and DNA-damage-inducible protein	gi|533192200|ref|XP_005408930.1|//PREDICTED: growth arrest and DNA damage-inducible protein GADD45 gamma [Chinchilla lanigera]
56477	2388	0.01	0.16	4	0.0106571	*	0.00477802	CCL28	GO:0044421//extracellular region part	GO:0005125//cytokine activity	GO:0002376//immune system process;GO:0042221//response to chemical;GO:0051480//regulation of cytosolic calcium ion concentration	K05513//C-C motif chemokine 28	gi|22538811|ref|NP_683513.1|//C-C motif chemokine 28 isoform a precursor [Homo sapiens];gi|635028048|ref|XP_007959700.1|//PREDICTED: C-C motif chemokine 28 [Chlorocebus sabaeus]
79134	5938	0.01	0.16	4	1.19195e-07	Up	2.727e-08	TMEM185B	GO:0031224//intrinsic component of membrane	NA	NA	K17776//metaxin;K14404//cleavage and polyadenylation specificity factor subunit 4;K01064//wingless-type MMTV integration site family, member 9;K00547//homocysteine S-methyltransferase [EC:2.1.1.10]	gi|334085299|ref|NP_077026.2|//transmembrane protein 185B [Homo sapiens]
3266	826	0.01	0.16	4	0.158404	*	0.097755	ERAS	GO:0016020//membrane	GO:0032561//guanyl ribonucleotide binding;GO:0017111//nucleoside-triphosphatase activity	GO:0035556//intracellular signal transduction	K17196//GTPase Eras	gi|31559833|ref|NP_853510.1|//GTPase ERas precursor [Homo sapiens]
BGI_novel_G000243	799	0.01	0.16	4	0.299406	*	0.207904	NA	GO:0002133//polycystin complex;GO:0016323//basolateral plasma membrane;GO:0070062//extracellular exosome;GO:0060170//ciliary membrane;GO:0005634//nucleus;GO:0005938//cell cortex;GO:0005802//trans-Golgi network;GO:0030660//Golgi-associated vesicle membrane;GO:0000139//Golgi membrane;GO:0009986//cell surface;GO:0005887//integral component of plasma membrane;GO:0005911//cell-cell junction;GO:0005829…	GO:0005524//ATP binding;GO:0042802//identical protein binding;GO:0004697//protein kinase C activity;GO:0019901//protein kinase binding;GO:0044325//ion channel binding;GO:0046872//metal ion binding;GO:0030246//carbohydrate binding;GO:0019904//protein domain specific binding;GO:0005262//calcium channel activity	GO:0007259//JAK-STAT cascade;GO:0072218//metanephric ascending thin limb development;GO:0010837//regulation of keratinocyte proliferation;GO:0032092//positive regulation of protein binding;GO:0001892//embryonic placenta development;GO:0072205//metanephric collecting duct development;GO:0048193//Golgi vesicle transport;GO:0072287//metanephric distal tubule morphogenesis;GO:0089700//protein kinase …	K04985//polycystin 1	gi|903758|gb|AAC41765.1|//1
7070	2415	0.01	0.16	4	0.00533425	*	0.0022466	THY1	GO:0043231//intracellular membrane-bounded organelle;GO:0009986//cell surface;GO:0030427//site of polarized growth;GO:0016021//integral component of membrane;GO:0046658//anchored component of plasma membrane;GO:0044444//cytoplasmic part;GO:0043005//neuron projection	GO:0019900//kinase binding;GO:0005102//receptor binding;GO:0035091//phosphatidylinositol binding	GO:0050863//regulation of T cell activation;GO:0007044//cell-substrate junction assembly;GO:0016477//cell migration;GO:0006996//organelle organization;GO:0033673//negative regulation of kinase activity;GO:0031345//negative regulation of cell projection organization;GO:0050856//regulation of T cell receptor signaling pathway;GO:0043087//regulation of GTPase activity;GO:0007155//cell adhesion;GO:00…	K06514//Thy-1 cell surface antigen	gi|426370760|ref|XP_004052329.1|//PREDICTED: thy-1 membrane glycoprotein [Gorilla gorilla gorilla]
94031	2247	0.01	0.16	4	0.00266164	*	0.00105634	HTRA3	NA	GO:0004175//endopeptidase activity;GO:0019838//growth factor binding	GO:0019538//protein metabolic process;GO:0016049//cell growth	K08785//HtrA serine peptidase 3 [EC:3.4.21.-]	gi|767929481|ref|XP_011511898.1|//PREDICTED: serine protease HTRA3 isoform X1 [Homo sapiens];gi|22129776|ref|NP_444272.1|//serine protease HTRA3 isoform 1 precursor [Homo sapiens]
4023	3747	0.01	0.16	4	7.77906e-05	Up	2.42766e-05	LPL	GO:0031224//intrinsic component of membrane;GO:0034385//triglyceride-rich lipoprotein particle	GO:0008289//lipid binding;GO:0005515//protein binding;GO:0005539//glycosaminoglycan binding;GO:0016298//lipase activity	GO:0034370//triglyceride-rich lipoprotein particle remodeling;GO:0010878//cholesterol storage;GO:0042221//response to chemical;GO:0006641//triglyceride metabolic process;GO:0010884//positive regulation of lipid storage;GO:0044260//cellular macromolecule metabolic process;GO:0019637//organophosphate metabolic process;GO:0006631//fatty acid metabolic process;GO:0010742//macrophage derived foam cell…	K01059//lipoprotein lipase [EC:3.1.1.34]	gi|4557727|ref|NP_000228.1|//lipoprotein lipase precursor [Homo sapiens]
BGI_novel_G000427	329	0.01	0.16	4	0.537263	*	0.442166	NA	NA	NA	NA	K12392//AP-1 complex subunit beta-1	gi|465953334|gb|EMP25334.1|//1
89853	4753	0.11	1.75	3.99178	1.25454e-47	Up	6.55144e-49	MVB12B	GO:0005770//late endosome	NA	GO:0006810//transport	K12186//ESCRT-I complex subunit MVB12	gi|47847382|dbj|BAD21363.1|//mFLJ00022 protein [Mus musculus]
353514	1223	0.04	0.63	3.97728	1.13581e-05	Up	3.18102e-06	LILRA5	GO:0031224//intrinsic component of membrane	GO:0004871//signal transducer activity	GO:0006952//defense response	K06512//leukocyte immunoglobulin-like receptor	gi|32490553|ref|NP_067073.1|//leukocyte immunoglobulin-like receptor subfamily A member 5 isoform 1 precursor [Homo sapiens];gi|32895365|ref|NP_871715.1|//leukocyte immunoglobulin-like receptor subfamily A member 5 isoform 4 [Homo sapiens];gi|32895363|ref|NP_871714.1|//leukocyte immunoglobulin-like receptor subfamily A member 5 isoform 2 [Homo sapiens];gi|32895361|ref|NP_870994.1|//leukocyte immu…
3553	1498	0.48	7.42	3.95031	6.02502e-61	Up	2.4808e-62	IL1B	GO:0044421//extracellular region part;GO:0016023//null	GO:0005126//cytokine receptor binding	GO:0032872//regulation of stress-activated MAPK cascade;GO:0009968//negative regulation of signal transduction;GO:0007166//cell surface receptor signaling pathway;GO:0042108//positive regulation of cytokine biosynthetic process;GO:0043627//response to estrogen;GO:0007292//female gamete generation;GO:0030073//insulin secretion;GO:0031331//positive regulation of cellular catabolic process;GO:005148…	K04519//interleukin 1 beta	gi|119594013|gb|EAW73607.1|//interleukin 1, beta, isoform CRA_c [Homo sapiens]
338879	7872	0.16	2.45	3.93664	3.05719e-133	Up	5.2386e-135	RNASE10	NA	GO:0005488//binding;GO:0016892//endoribonuclease activity, producing 3'-phosphomonoesters	NA	K01168//pancreatic ribonuclease [EC:3.1.27.5];K06236//collagen, type I, alpha;K01172//ribonuclease 6/7/8 [EC:3.1.27.-]	gi|194383976|dbj|BAG59346.1|//unnamed protein product [Homo sapiens];gi|694955101|ref|XP_528692.3|//1
255403	1454	3.23	49.41	3.9352	6.06183e-289	Up	3.84286e-291	ZNF718	GO:0043231//intracellular membrane-bounded organelle;GO:0005634//nucleus;GO:0005622//intracellular	GO:0003677//DNA binding;GO:0046872//metal ion binding;GO:0046914//transition metal ion binding;GO:0003700//transcription factor activity, sequence-specific DNA binding;GO:0003676//nucleic acid binding	GO:0032502//developmental process;GO:0006355//regulation of transcription, DNA-templated;GO:0006351//transcription, DNA-templated	K12581//CCR4-NOT transcription complex subunit 7/8;K09228//KRAB domain-containing zinc finger protein;K17985//activating molecule in BECN1-regulated autophagy protein 1;K04613//vomeronasal 2 receptor;K06632//wee1-like protein kinase [EC:2.7.11.1]	gi|221043854|dbj|BAH13604.1|//1;gi|597771002|ref|XP_007249290.1|//PREDICTED: wee1-like protein kinase [Astyanax mexicanus];gi|584277041|ref|NP_001034216.2|//zinc finger protein 718 isoform a [Homo sapiens];gi|55976737|sp|Q8IYB9.1|ZN595_HUMAN//1
100506115	1851	0.06	0.91	3.92283	8.04218e-10	Up	1.53656e-10	LINC01272	NA	NA	NA	K15289//solute carrier family 35, member F5;K02927//large subunit ribosomal protein L40e;K15696//RING finger protein 113B;K17985//activating molecule in BECN1-regulated autophagy protein 1;K08857//NIMA (never in mitosis gene a)-related kinase 1/4/5 [EC:2.7.11.1];K04460//serine/threonine-protein phosphatase 5 [EC:3.1.3.16]	gi|521258688|ref|NP_001265584.1|//uncharacterized protein LOC100506115 [Homo sapiens] ;gi|119596034|gb|EAW75628.1|//1
BGI_novel_G000537	904	0.01	0.15	3.90689	0.159786	*	0.097755	NA	GO:0016580//Sin3 complex;GO:0005737//cytoplasm	GO:0004407//histone deacetylase activity;GO:0042826//histone deacetylase binding	GO:0000122//negative regulation of transcription from RNA polymerase II promoter;GO:0021762//substantia nigra development;GO:0043065//positive regulation of apoptotic process;GO:0016575//histone deacetylation	K19201//Sin3 histone deacetylase corepressor complex component SDS3	gi|931615057|ref|XP_014199143.1|//1
2519	2548	0.01	0.15	3.90689	0.0026667	*	0.00105634	FUCA2	NA	GO:0015928//fucosidase activity;GO:0043167//ion binding	GO:0019318//hexose metabolic process	K01206//alpha-L-fucosidase [EC:3.2.1.51]	gi|795236379|ref|XP_011852552.1|//PREDICTED: plasma alpha-L-fucosidase [Mandrillus leucophaeus]
100127889	1176	0.01	0.15	3.90689	0.0826145	*	0.0459638	C10orf131	NA	NA	NA	K19352//coiled-coil and C2 domain-containing protein 2A	gi|201023311|ref|NP_001123918.2|//uncharacterized protein C10orf131 [Homo sapiens]
80070	5733	0.01	0.15	3.90689	5.09111e-07	Up	1.23347e-07	ADAMTS20	GO:0031012//extracellular matrix	GO:0016787//hydrolase activity;GO:0046914//transition metal ion binding	GO:0045634//regulation of melanocyte differentiation;GO:0007165//signal transduction;GO:0019538//protein metabolic process;GO:0043062//extracellular structure organization;GO:0006915//apoptotic process	K09609//a disintegrin and metalloproteinase with thrombospondin motifs 20 [EC:3.4.24.-]	gi|124430557|ref|NP_079279.3|//A disintegrin and metalloproteinase with thrombospondin motifs 20 preproprotein [Homo sapiens]
79168	1458	0.01	0.15	3.90689	0.0422274	*	0.021612	LILRA6	NA	NA	NA	K06512//leukocyte immunoglobulin-like receptor	gi|530788320|ref|NP_077294.3|//leukocyte immunoglobulin-like receptor subfamily A member 6 precursor [Homo sapiens];gi|556523098|gb|AGZ61994.1|//LILRA6 [Homo sapiens]
83538	2310	0.01	0.15	3.90689	0.0053494	*	0.0022466	TTC25	GO:0044424//intracellular part	GO:0005488//binding	NA	K15837//G-protein signaling modulator 2;K09553//stress-induced-phosphoprotein 1;K01121//2',3'-cyclic-nucleotide 3'-phosphodiesterase [EC:3.1.4.37]	gi|767996093|ref|XP_011523625.1|//PREDICTED: tetratricopeptide repeat protein 25 isoform X1 [Homo sapiens];gi|13899233|ref|NP_113609.1|//tetratricopeptide repeat protein 25 [Homo sapiens]
100132399	585	0.01	0.15	3.90689	0.55295	*	0.442166	GAGE12D	NA	GO:0005488//binding	GO:0006952//defense response	NA	gi|148491101|ref|NP_001091878.1|//G antigen 12B/C/D/E [Homo sapiens]
79983	3949	0.01	0.15	3.90689	0.000654366	Up	0.000233538	POF1B	NA	GO:0008092//cytoskeletal protein binding	NA	K18806//kinesin family member 7;K04514//Rho-associated protein kinase 1 [EC:2.7.11.1];K11499//centromere protein F;K16469//rootletin;K20478//golgin subfamily B member 1	gi|808154220|ref|NP_001294869.1|//protein POF1B isoform 2 [Homo sapiens];gi|193794853|ref|NP_079197.3|//protein POF1B isoform 1 [Homo sapiens]
387990	610	0.01	0.15	3.90689	0.301449	*	0.207904	TOMM20L	GO:0031224//intrinsic component of membrane;GO:0005741//mitochondrial outer membrane	NA	GO:0006886//intracellular protein transport	K17770//mitochondrial import receptor subunit TOM20	gi|635127197|ref|XP_007984996.1|//PREDICTED: TOMM20-like protein 1 [Chlorocebus sabaeus]
259291	900	0.01	0.15	3.90689	0.158744	*	0.097755	TAS2R45	GO:0031224//intrinsic component of membrane;GO:0031253//cell projection membrane	GO:0004888//transmembrane signaling receptor activity	GO:0007166//cell surface receptor signaling pathway;GO:0007606//sensory perception of chemical stimulus	K08474//taste receptor type 2	gi|392871562|ref|NP_795367.2|//taste receptor type 2 member 45 [Homo sapiens]
79925	5651	0.01	0.15	3.90689	1.13556e-05	Up	3.18102e-06	SPEF2	NA	GO:0005515//protein binding;GO:0032559//adenyl ribonucleotide binding;GO:0016301//kinase activity	GO:0034641//cellular nitrogen compound metabolic process	K00944//nucleoside-triphosphate--adenylate kinase [EC:2.7.4.10]	gi|21389509|ref|NP_653323.1|//sperm flagellar protein 2 isoform 2 [Homo sapiens];gi|145699133|ref|NP_079143.3|//sperm flagellar protein 2 isoform 1 [Homo sapiens]
1117	1456	0.01	0.15	3.90689	0.0420572	*	0.021612	CHI3L2	GO:0044421//extracellular region part	GO:0004553//hydrolase activity, hydrolyzing O-glycosyl compounds;GO:0043167//ion binding	GO:0006026//aminoglycan catabolic process	K17523//chitinase-3-like protein 1/2	gi|119576884|gb|EAW56480.1|//chitinase 3-like 2, isoform CRA_a [Homo sapiens];gi|1439568|gb|AAB04534.1|//chitinase, partial [Homo sapiens]
266740	2021	0.01	0.15	3.90689	0.0106481	*	0.00477802	MAGEA2B	NA	NA	NA	K12464//melanoma-associated antigen D1	gi|795627003|ref|XP_011732950.1|//PREDICTED: uncharacterized protein LOC105477836 [Macaca nemestrina];gi|4885465|ref|NP_005352.1|//melanoma-associated antigen 2 [Homo sapiens]
126306	1145	0.01	0.15	3.90689	0.0822711	*	0.0459638	JSRP1	NA	NA	NA	NA	gi|795332983|ref|XP_011928361.1|//PREDICTED: junctional sarcoplasmic reticulum protein 1 [Cercocebus atys]
9455	1976	0.01	0.15	3.90689	0.0106392	*	0.00477802	HOMER2	GO:0044459//plasma membrane part;GO:0044430//cytoskeletal part	GO:0001664//G-protein coupled receptor binding	GO:0007186//G-protein coupled receptor signaling pathway	K15010//homer	gi|46249349|ref|NP_004830.2|//homer protein homolog 2 isoform 1 [Homo sapiens];gi|46249351|ref|NP_955362.1|//homer protein homolog 2 isoform 2 [Homo sapiens]
260429	1694	0.01	0.15	3.90689	0.021336	*	0.0101618	PRSS33	GO:0044421//extracellular region part	GO:0004175//endopeptidase activity	GO:0019538//protein metabolic process	K09629//serine protease 33 [EC:3.4.21.-]	gi|795443347|ref|XP_011885560.1|//PREDICTED: LOW QUALITY PROTEIN: serine protease 33 [Cercocebus atys]
256435	3259	0.01	0.15	3.90689	0.0213304	*	0.0101618	ST6GALNAC3	GO:0031228//intrinsic component of Golgi membrane	GO:0016757//transferase activity, transferring glycosyl groups	GO:0006464//cellular protein modification process	K03373//N-acetylgalactosaminide alpha-2,6-sialyltransferase (sialyltransferase 7C) [EC:2.4.99.-]	gi|397472625|ref|XP_003807840.1|//PREDICTED: alpha-N-acetylgalactosaminide alpha-2,6-sialyltransferase 3 isoform X1 [Pan paniscus];gi|555962891|ref|XP_005893533.1|//PREDICTED: alpha-N-acetylgalactosaminide alpha-2,6-sialyltransferase 3 [Bos mutus]
3013	510	0.01	0.15	3.90689	0.537632	*	0.442166	HIST1H2AD	GO:0043231//intracellular membrane-bounded organelle;GO:0000785//chromatin	GO:0003676//nucleic acid binding	GO:0034728//nucleosome organization	K11251//histone H2A	gi|927153979|ref|XP_013832966.1|//PREDICTED: histone H2A type 1-like isoform X2 [Sus scrofa]
653505	785	0.01	0.15	3.90689	0.298569	*	0.207904	PPIAL4A	GO:0044424//intracellular part	GO:0016859//cis-trans isomerase activity	GO:0044267//cellular protein metabolic process	K12738//peptidylprolyl cis-trans isomerase A-like 4 [EC:5.2.1.8]	gi|694987139|ref|XP_009438230.1|//PREDICTED: peptidyl-prolyl cis-trans isomerase A-like 4A/B/C, partial [Pan troglodytes]
375611	1448	0.01	0.15	3.90689	0.0419752	*	0.021612	SLC26A5	GO:0031224//intrinsic component of membrane;GO:0016323//basolateral plasma membrane;GO:0005887//integral component of plasma membrane;GO:0016328//lateral plasma membrane;GO:0005737//cytoplasm	GO:0015291//secondary active transmembrane transporter activity;GO:0042803//protein homodimerization activity;GO:0015106//bicarbonate transmembrane transporter activity;GO:0015301//anion:anion antiporter activity;GO:0019531//oxalate transmembrane transporter activity;GO:0017111//nucleoside-triphosphatase activity;GO:0005254//chloride channel activity;GO:0008271//secondary active sulfate transmemb…	GO:0065008//regulation of biological quality;GO:2000147//positive regulation of cell motility;GO:1902358//sulfate transmembrane transport;GO:0019532//oxalate transport;GO:0042391//regulation of membrane potential;GO:1902476//chloride transmembrane transport;GO:0034766//negative regulation of ion transmembrane transport;GO:0002931//response to ischemia;GO:0042493//response to drug;GO:0010996//resp…	K14703//solute carrier family 26, member 5	gi|269784651|ref|NP_001161434.1|//prestin isoform e [Homo sapiens];gi|119603740|gb|EAW83334.1|//solute carrier family 26, member 5 (prestin), isoform CRA_a, partial [Homo sapiens];gi|45827802|ref|NP_996767.1|//prestin isoform c [Homo sapiens];gi|45827800|ref|NP_996766.1|//prestin isoform b [Homo sapiens];gi|71681592|gb|AAI00833.1|//1;gi|344240910|gb|EGV97013.1|//Prestin [Cricetulus griseus];gi|45…
643236	2901	0.06	0.88	3.87447	2.87397e-14	Up	4.15798e-15	TMEM72	GO:0031224//intrinsic component of membrane	NA	NA	NA	gi|817320621|ref|XP_012330991.1|//PREDICTED: transmembrane protein 72 isoform X1 [Aotus nancymaae];gi|544456950|ref|XP_005565155.1|//PREDICTED: transmembrane protein 72 [Macaca fascicularis]
79908	1612	0.02	0.29	3.85798	0.00418847	*	0.00171829	BTNL8	GO:0031224//intrinsic component of membrane;GO:0016021//integral component of membrane	GO:0005515//protein binding	GO:0044238//primary metabolic process;GO:0002250//adaptive immune response	K06712//butyrophilin	gi|767938630|ref|XP_011532954.1|//PREDICTED: butyrophilin-like protein 8 isoform X4 [Homo sapiens];gi|685620468|ref|XP_009197452.1|//PREDICTED: LOW QUALITY PROTEIN: butyrophilin-like protein 3, partial [Papio anubis];gi|94957742|ref|NP_001035552.1|//butyrophilin-like protein 8 isoform 2 precursor [Homo sapiens];gi|229577043|ref|NP_001153181.1|//butyrophilin-like protein 8 isoform 5 [Homo sapiens]
9355	2416	0.02	0.29	3.85798	8.45235e-05	Up	2.659e-05	LHX2	GO:0043231//intracellular membrane-bounded organelle	GO:0003677//DNA binding;GO:0046914//transition metal ion binding;GO:0001071//nucleic acid binding transcription factor activity	GO:0014020//primary neural tube formation;GO:0030154//cell differentiation;GO:0030900//forebrain development;GO:0003002//regionalization;GO:0006351//transcription, DNA-templated;GO:0006935//chemotaxis	K09373//LIM homeobox protein 2/9	gi|30795196|ref|NP_004780.3|//LIM/homeobox protein Lhx2 [Homo sapiens]
BGI_novel_G000789	10699	0.33	4.69	3.82905	2.34078e-278	Up	1.54269e-280	NA	NA	NA	NA	K03099//son of sevenless	gi|119624987|gb|EAX04582.1|//1
57447	2080	0.06	0.85	3.82443	1.08396e-10	Up	1.94721e-11	NDRG2	GO:0070062//extracellular exosome;GO:0005815//microtubule organizing center;GO:0005654//nucleoplasm;GO:0005813//centrosome;GO:0048471//perinuclear region of cytoplasm;GO:0031981//nuclear lumen;GO:0030426//growth cone;GO:0005794//Golgi apparatus;GO:0005829//cytosol;GO:0016021//integral component of membrane	GO:0005515//protein binding	GO:0048662//negative regulation of smooth muscle cell proliferation;GO:0021762//substantia nigra development;GO:0030154//cell differentiation;GO:0048731//system development;GO:0048869//cellular developmental process;GO:0070373//negative regulation of ERK1 and ERK2 cascade;GO:0016055//Wnt signaling pathway;GO:0001818//negative regulation of cytokine production;GO:0010574//regulation of vascular en…	K18266//protein NDRG1	gi|532524996|ref|NP_001269141.1|//protein NDRG2 isoform d [Homo sapiens] ;gi|42544211|ref|NP_963293.1|//protein NDRG2 isoform a [Homo sapiens];gi|532524992|ref|NP_001269140.1|//protein NDRG2 isoform c [Homo sapiens] ;gi|686744596|ref|XP_009247126.1|//1;gi|532525000|ref|NP_001269144.1|//protein NDRG2 isoform e [Homo sapiens]
2857	1938	0.06	0.85	3.82443	1.56091e-09	Up	3.0499e-10	GPR34	GO:0032991//macromolecular complex;GO:0044424//intracellular part;GO:0016021//integral component of membrane;GO:0043005//neuron projection	GO:0019904//protein domain specific binding;GO:0001608//G-protein coupled nucleotide receptor activity	GO:0015031//protein transport;GO:0035588//G-protein coupled purinergic receptor signaling pathway	K08383//G protein-coupled receptor 34	gi|4885319|ref|NP_005291.1|//probable G-protein coupled receptor 34 [Homo sapiens]
11010	3924	0.08	1.13	3.82018	3.74942e-25	Up	3.403e-26	GLIPR1	GO:0031224//intrinsic component of membrane	NA	GO:0006629//lipid metabolic process	K20412//peptidase inhibitor 16	gi|426373505|ref|XP_004053642.1|//PREDICTED: glioma pathogenesis-related protein 1 [Gorilla gorilla gorilla]
BGI_novel_G000008	1364	0.08	1.13	3.82018	1.12764e-08	Up	2.36116e-09	NA	NA	NA	NA	K12581//CCR4-NOT transcription complex subunit 7/8;K07560//D-tyrosyl-tRNA(Tyr) deacylase [EC:3.1.-.-];K17985//activating molecule in BECN1-regulated autophagy protein 1	gi|21758970|dbj|BAC05428.1|//unnamed protein product [Homo sapiens]
317701	1311	0.01	0.14	3.80735	0.0826612	*	0.0459638	VN1R2	GO:0031224//intrinsic component of membrane	GO:0004930//G-protein coupled receptor activity	GO:0010033//response to organic substance	K04614//vomeronasal1 receptor	gi|155029529|ref|NP_776255.2|//vomeronasal type-1 receptor 2 [Homo sapiens]
1990	952	0.01	0.14	3.80735	0.159737	*	0.097755	CELA1	NA	GO:0004175//endopeptidase activity;GO:0043169//cation binding	GO:0007166//cell surface receptor signaling pathway;GO:0031016//pancreas development;GO:0000122//negative regulation of transcription from RNA polymerase II promoter;GO:0009887//animal organ morphogenesis;GO:0008283//cell proliferation;GO:0006952//defense response;GO:0019538//protein metabolic process;GO:0040007//growth;GO:0050793//regulation of developmental process	K01326//pancreatic elastase I [EC:3.4.21.36]	gi|58331209|ref|NP_001962.3|//chymotrypsin-like elastase family member 1 [Homo sapiens]
729359	6353	0.01	0.14	3.80735	3.47188e-05	Up	1.03206e-05	PLIN4	NA	NA	NA	K20254//perilipin-4	gi|122937195|ref|NP_001073869.1|//perilipin-4 [Homo sapiens]
100653515	2167	0.01	0.14	3.80735	0.0106735	*	0.00477802	CEP295NL	NA	NA	NA	NA	gi|343780894|ref|NP_001230469.1|//protein DDC8 homolog isoform 2 [Homo sapiens]
721	5444	0.01	0.14	3.80735	4.45024e-06	Up	1.18658e-06	C4B	GO:0044421//extracellular region part	GO:0061135//endopeptidase regulator activity	GO:0006952//defense response;GO:0002455//humoral immune response mediated by circulating immunoglobulin	K03989//complement component 4	gi|178557739|ref|NP_001002029.3|//complement C4-B preproprotein [Homo sapiens]
1579	2456	0.01	0.14	3.80735	0.0053478	*	0.0022466	CYP4A11	GO:0043231//intracellular membrane-bounded organelle;GO:0031090//organelle membrane	GO:0016713//oxidoreductase activity, acting on paired donors, with incorporation or reduction of molecular oxygen, reduced iron-sulfur protein as one donor, and incorporation of one atom of oxygen;GO:0005506//iron ion binding	GO:0006631//fatty acid metabolic process	K07425//alkane 1-monooxygenase [EC:1.14.15.3];K17688//alkane 1-monooxygenase [EC:1.14.15.3];K17687//alkane 1-monooxygenase [EC:1.14.15.3]	gi|311259135|ref|XP_003127953.1|//PREDICTED: taurochenodeoxycholic 6 alpha-hydroxylase-like isoform X1 [Sus scrofa];gi|983173858|ref|NP_001306084.1|//cytochrome P450 4A11 isoform 2 [Homo sapiens];gi|158937242|ref|NP_000769.2|//cytochrome P450 4A11 isoform 1 [Homo sapiens];gi|767902702|ref|XP_011539129.1|//PREDICTED: cytochrome P450 4A11 isoform X2 [Homo sapiens]
645121	2594	0.01	0.14	3.80735	0.00534461	*	0.0022466	CCNI2	NA	NA	NA	K16939//septin 6/8/11	gi|564730514|ref|NP_001274182.1|//cyclin-I2 isoform 3 [Homo sapiens];gi|89886237|ref|NP_001034869.1|//cyclin-I2 isoform 2 [Homo sapiens];gi|564730488|ref|NP_001274181.1|//cyclin-I2 isoform 1 [Homo sapiens]
57509	3667	0.01	0.14	3.80735	0.00015822	Up	5.16312e-05	MTUS1	GO:0043231//intracellular membrane-bounded organelle;GO:0016020//membrane;GO:0015630//microtubule cytoskeleton	NA	GO:0009987//cellular process	K10352//myosin heavy chain;K16462//centrosomal protein CEP164;K10421//CAP-Gly domain-containing linker protein 1;K20283//golgin subfamily A member 4;K16456//centrosomal protein CEP55	gi|52546040|emb|CAH56128.1|//hypothetical protein [Homo sapiens];gi|50348611|ref|NP_001001924.1|//microtubule-associated tumor suppressor 1 isoform 1 [Homo sapiens];gi|17865632|ref|NP_065800.1|//microtubule-associated tumor suppressor 1 isoform 5 [Homo sapiens];gi|50348626|ref|NP_001001931.1|//microtubule-associated tumor suppressor 1 isoform 4 [Homo sapiens] ;gi|50348617|ref|NP_001001925.1|//mic…
5054	3207	0.01	0.14	3.80735	0.000654597	Up	0.000233538	SERPINE1	GO:0016020//membrane;GO:0044421//extracellular region part;GO:0031091//platelet alpha granule	GO:0004866//endopeptidase inhibitor activity;GO:0019899//enzyme binding	GO:0009888//tissue development;GO:0032496//response to lipopolysaccharide;GO:0014909//smooth muscle cell migration;GO:0042742//defense response to bacterium;GO:0001819//positive regulation of cytokine production;GO:0045807//positive regulation of endocytosis;GO:0009629//response to gravity;GO:0002540//leukotriene production involved in inflammatory response;GO:0008283//cell proliferation;GO:00025…	K03982//plasminogen activator inhibitor 1	gi|635139637|ref|XP_008016670.1|//PREDICTED: plasminogen activator inhibitor 1 isoform X2 [Chlorocebus sabaeus]
6010	2768	0.01	0.14	3.80735	0.0144603	*	0.00665288	RHO	GO:0043231//intracellular membrane-bounded organelle;GO:0016021//integral component of membrane;GO:0001750//photoreceptor outer segment	GO:0043169//cation binding;GO:0032561//guanyl ribonucleotide binding;GO:0004888//transmembrane signaling receptor activity	GO:0007186//G-protein coupled receptor signaling pathway;GO:0006464//cellular protein modification process;GO:0007603//phototransduction, visible light;GO:0050953//sensory perception of light stimulus	K04250//rhodopsin	gi|958687189|ref|XP_014693911.1|//PREDICTED: rhodopsin [Equus asinus]
100132463	663	0.01	0.14	3.80735	0.300792	*	0.207904	CLDN24	GO:0044425//membrane part;GO:0005886//plasma membrane	NA	NA	K06087//claudin	gi|297632383|ref|NP_001172078.1|//putative claudin-24 [Homo sapiens]
3039	627	0.01	0.14	3.80735	0.300193	*	0.207904	HBA1	GO:0043234//protein complex;GO:0015935//small ribosomal subunit	GO:0016209//antioxidant activity;GO:0022892//substrate-specific transporter activity;GO:0005515//protein binding;GO:0005506//iron ion binding	GO:0015669//gas transport;GO:0042743//hydrogen peroxide metabolic process;GO:0008219//cell death;GO:0000302//response to reactive oxygen species;GO:0051259//protein oligomerization	K13822//hemoglobin subunit alpha	gi|635029536|ref|XP_007978034.1|//PREDICTED: hemoglobin subunit alpha [Chlorocebus sabaeus]
284406	5974	0.01	0.14	3.80735	1.13505e-05	Up	3.18102e-06	ZFP82	GO:0043231//intracellular membrane-bounded organelle	GO:0046914//transition metal ion binding;GO:0003676//nucleic acid binding	GO:0006351//transcription, DNA-templated	K09228//KRAB domain-containing zinc finger protein	gi|694974804|ref|XP_009433737.1|//PREDICTED: zinc finger protein 82 homolog isoform X1 [Pan troglodytes];gi|28274686|ref|NP_597723.1|//zinc finger protein 82 homolog [Homo sapiens];gi|22760718|dbj|BAC11308.1|//unnamed protein product [Homo sapiens]
1444	931	0.01	0.14	3.80735	0.158372	*	0.097755	CSHL1	NA	GO:0043169//cation binding;GO:0005102//receptor binding	GO:0023052//signaling;GO:0022414//reproductive process	K05438//growth hormone	gi|12545376|ref|NP_072101.1|//chorionic somatomammotropin hormone-like 1 isoform 1 precursor [Homo sapiens];gi|12545378|ref|NP_072102.1|//chorionic somatomammotropin hormone-like 1 isoform 4 [Homo sapiens];gi|936911193|tpe|CDW51386.1|//TPA: growth hormone B4 [Homo sapiens];gi|12545381|ref|NP_072103.1|//chorionic somatomammotropin hormone-like 1 isoform 2 precursor [Homo sapiens]
51085	3288	0.01	0.14	3.80735	0.000653906	Up	0.000233538	MLXIPL	GO:0031981//nuclear lumen;GO:0043234//protein complex;GO:0044444//cytoplasmic part	GO:0042802//identical protein binding;GO:0046983//protein dimerization activity;GO:0001071//nucleic acid binding transcription factor activity	GO:0032502//developmental process;GO:0035556//intracellular signal transduction;GO:0007050//cell cycle arrest;GO:0006110//regulation of glycolytic process;GO:0015980//energy derivation by oxidation of organic compounds;GO:0033500//carbohydrate homeostasis;GO:0001933//negative regulation of protein phosphorylation;GO:0008283//cell proliferation;GO:0002082//regulation of oxidative phosphorylation;G…	K09113//MAX-like protein X	gi|470596016|ref|XP_004310861.1|//PREDICTED: carbohydrate-responsive element-binding protein [Tursiops truncatus];gi|14602439|ref|NP_116572.1|//carbohydrate-responsive element-binding protein isoform delta [Homo sapiens];gi|14602433|ref|NP_116569.1|//carbohydrate-responsive element-binding protein isoform alpha [Homo sapiens];gi|14602435|ref|NP_116570.1|//carbohydrate-responsive element-binding p…
401994	936	0.01	0.14	3.80735	0.158035	*	0.097755	OR14I1	GO:0031224//intrinsic component of membrane	GO:0004930//G-protein coupled receptor activity	GO:0007606//sensory perception of chemical stimulus	K04257//olfactory receptor	gi|767912434|ref|XP_011542492.1|//PREDICTED: olfactory receptor 14I1 isoform X3 [Homo sapiens]
27285	1536	0.01	0.14	3.80735	0.0420059	*	0.021612	TEKT2	GO:0031981//nuclear lumen;GO:0015630//microtubule cytoskeleton;GO:0005930//axoneme;GO:0005924//cell-substrate adherens junction	NA	GO:0048870//cell motility;GO:0007010//cytoskeleton organization	K18629//tektin-2	gi|16507950|ref|NP_055281.2|//tektin-2 [Homo sapiens]
BGI_novel_G000039	5095	0.01	0.14	3.80735	1.86092e-05	Up	5.36714e-06	NA	NA	NA	NA	K12581//CCR4-NOT transcription complex subunit 7/8;K12022//tripartite motif-containing protein 46	gi|119611738|gb|EAW91332.1|//1
124975	1966	0.02	0.28	3.80735	0.000612374	Up	0.000217206	GGT6	NA	GO:0016740//transferase activity	NA	K00681//gamma-glutamyltranspeptidase / glutathione hydrolase [EC:2.3.2.2 3.4.19.13]	gi|194390920|dbj|BAG60578.1|//unnamed protein product [Homo sapiens];gi|194383774|dbj|BAG59245.1|//unnamed protein product [Homo sapiens];gi|171543823|ref|NP_699169.2|//gamma-glutamyltransferase 6 isoform b [Homo sapiens];gi|38970000|gb|AAH63111.1|//GGT6 protein [Homo sapiens];gi|569026718|ref|NP_001275632.1|//gamma-glutamyltransferase 6 isoform d [Homo sapiens]
BGI_novel_G000715	1208	0.01	0.14	3.80735	0.0821604	*	0.0459638	NA	GO:0070062//extracellular exosome;GO:0042613//MHC class II protein complex;GO:0030670//phagocytic vesicle membrane;GO:0000139//Golgi membrane;GO:0031901//early endosome membrane;GO:0071556//integral component of lumenal side of endoplasmic reticulum membrane;GO:0009986//cell surface;GO:0042612//MHC class I protein complex;GO:0005887//integral component of plasma membrane;GO:0012507//ER to Golgi t…	GO:0046977//TAP binding;GO:0042605//peptide antigen binding;GO:0032395//MHC class II receptor activity	GO:0060333//interferon-gamma-mediated signaling pathway;GO:0060337//type I interferon signaling pathway;GO:0002486//antigen processing and presentation of endogenous peptide antigen via MHC class I via ER pathway, TAP-independent;GO:0002479//antigen processing and presentation of exogenous peptide antigen via MHC class I, TAP-dependent;GO:0002480//antigen processing and presentation of exogenous …	K06751//major histocompatibility complex, class I	gi|728797817|emb|CEG62398.1|//1
51351	8795	0.03	0.42	3.80735	4.95773e-21	Up	5.22472e-22	ZNF117	GO:0043231//intracellular membrane-bounded organelle	GO:0046914//transition metal ion binding;GO:0001071//nucleic acid binding transcription factor activity;GO:0003676//nucleic acid binding	GO:0006351//transcription, DNA-templated	K09228//KRAB domain-containing zinc finger protein	gi|931574048|ref|XP_014201160.1|//1;gi|795333028|ref|XP_011781099.1|//PREDICTED: LOW QUALITY PROTEIN: zinc finger protein 85-like [Colobus angolensis palliatus]
643201	4440	0.13	1.82	3.80735	3.88237e-44	Up	2.15904e-45	LOC643201	NA	NA	NA	K16725//centrosomal protein CEP192	gi|521026424|gb|EPQ08212.1|//Centrosomal protein of 192 kDa [Myotis brandtii];gi|826309703|ref|XP_012505417.1|//1
6279	533	2.73	38.08	3.80206	1.58523e-99	Up	3.9004e-101	S100A8	GO:0016020//membrane;GO:0044421//extracellular region part;GO:0043232//intracellular non-membrane-bounded organelle	GO:0046872//metal ion binding	GO:0010038//response to metal ion;GO:0002237//response to molecule of bacterial origin;GO:0006954//inflammatory response	K14734//S100 calcium binding protein G;K17274//calpactin-1 light chain	gi|984290542|ref|NP_001306127.1|//protein S100-A8 isoform c [Homo sapiens];gi|426331617|ref|XP_004026775.1|//PREDICTED: protein S100-A8 [Gorilla gorilla gorilla];gi|984290540|ref|NP_001306126.1|//protein S100-A8 isoform b [Homo sapiens]
4688	2400	0.69	9.62	3.80137	2.90444e-123	Up	5.52376e-125	NCF2	GO:0032010//phagolysosome;GO:0001669//acrosomal vesicle;GO:0031981//nuclear lumen;GO:0030141//secretory granule;GO:0005730//nucleolus;GO:0005887//integral component of plasma membrane;GO:0005829//cytosol;GO:0043020//NADPH oxidase complex	GO:0009055//electron carrier activity;GO:0017048//Rho GTPase binding;GO:0050664//oxidoreductase activity, acting on NAD(P)H, oxygen as acceptor;GO:0008022//protein C-terminus binding;GO:0048365//Rac GTPase binding;GO:0016175//superoxide-generating NADPH oxidase activity	GO:0032502//developmental process;GO:0008217//regulation of blood pressure;GO:0006801//superoxide metabolic process;GO:0009746//response to hexose;GO:0002237//response to molecule of bacterial origin;GO:0055114//oxidation-reduction process;GO:0045454//cell redox homeostasis;GO:0043065//positive regulation of apoptotic process;GO:0042554//superoxide anion generation;GO:0045087//innate immune respo…	K08010//neutrophil cytosolic factor 2	gi|795224435|ref|XP_011850731.1|//PREDICTED: neutrophil cytosol factor 2 isoform X1 [Mandrillus leucophaeus];gi|299829279|ref|NP_001177718.1|//neutrophil cytosol factor 2 isoform 3 [Homo sapiens];gi|299829294|ref|NP_001177723.1|//neutrophil cytosol factor 2 isoform 2 [Homo sapiens]
26034	6818	0.17	2.34	3.7829	5.75405e-88	Up	1.61801e-89	IPCEF1	GO:0016020//membrane;GO:0044424//intracellular part	GO:0016209//antioxidant activity;GO:0022892//substrate-specific transporter activity	GO:0015669//gas transport;GO:0006950//response to stress	K17536//connector enhancer of kinase suppressor of Ras 2	gi|327081702|gb|AEA29623.1|//CNK3/IPCEF1 fusion protein long isoform [Homo sapiens]
BGI_novel_G000549	8502	0.1	1.36	3.76553	4.18693e-63	Up	1.66352e-64	NA	NA	NA	NA	K17985//activating molecule in BECN1-regulated autophagy protein 1;K01064//wingless-type MMTV integration site family, member 9	gi|355709996|gb|EHH31460.1|//1
55930	6975	0.02	0.27	3.75489	1.44368e-11	Up	2.43754e-12	MYO5C	GO:0015629//actin cytoskeleton	GO:0032559//adenyl ribonucleotide binding;GO:0008092//cytoskeletal protein binding;GO:0017111//nucleoside-triphosphatase activity	NA	K10357//myosin V	gi|153945715|ref|NP_061198.2|//unconventional myosin-Vc [Homo sapiens]
57191	1566	0.02	0.27	3.75489	0.0077999	*	0.00339128	VN1R1	GO:0031224//intrinsic component of membrane	GO:0004930//G-protein coupled receptor activity	GO:0010033//response to organic substance	K04614//vomeronasal1 receptor	gi|675739128|ref|XP_008968008.1|//PREDICTED: LOW QUALITY PROTEIN: vomeronasal type-1 receptor 1 [Pan paniscus]
5199	1669	0.29	3.89	3.74565	2.12096e-34	Up	1.48435e-35	CFP	GO:0044421//extracellular region part	NA	GO:0006956//complement activation;GO:0006952//defense response	K15412//complement factor properdin	gi|4505737|ref|NP_002612.1|//properdin precursor [Homo sapiens]
80183	3877	0.05	0.67	3.74416	1.0714e-15	Up	1.43911e-16	RUBCNL	NA	NA	NA	K19330//run domain Beclin-1 interacting and cysteine-rich containing protein	gi|557948004|ref|NP_001273694.1|//uncharacterized protein KIAA0226-like isoform e [Homo sapiens];gi|557948020|ref|NP_001273691.1|//uncharacterized protein KIAA0226-like isoform b [Homo sapiens];gi|119629167|gb|EAX08762.1|//1;gi|557948081|ref|NP_001273692.1|//uncharacterized protein KIAA0226-like isoform c [Homo sapiens];gi|156151402|ref|NP_079389.2|//uncharacterized protein KIAA0226-like isoform …
5806	1955	0.15	2.01	3.74416	4.36411e-21	Up	4.5964e-22	PTX3	NA	GO:0030247//polysaccharide binding	GO:0009620//response to fungus;GO:0006952//defense response;GO:0031328//positive regulation of cellular biosynthetic process;GO:0002252//immune effector process;GO:0045807//positive regulation of endocytosis	K17495//CUB and sushi domain-containing protein;K01672//carbonic anhydrase [EC:4.2.1.1];K01115//phospholipase D1/2 [EC:3.1.4.4]	gi|795288388|ref|XP_011814421.1|//PREDICTED: pentraxin-related protein PTX3 [Colobus angolensis palliatus]
57413	1800	0.39	5.21	3.73974	4.33706e-46	Up	2.31662e-47	TMIGD3	GO:0016021//integral component of membrane	GO:0004872//receptor activity;GO:0004930//G-protein coupled receptor activity	GO:0044057//regulation of system process;GO:0006952//defense response;GO:0023052//signaling;GO:0045762//positive regulation of adenylate cyclase activity	K04268//adenosine A3 receptor;K13073//polymeric immunoglobulin receptor;K06719//CD300 antigen;K01064//wingless-type MMTV integration site family, member 9	gi|46559769|ref|NP_065734.5|//transmembrane and immunoglobulin domain containing 3 isoform 1 [Homo sapiens];gi|426330818|ref|XP_004026403.1|//PREDICTED: protein ADORA3, isoform 3-like [Gorilla gorilla gorilla];gi|704000377|ref|NP_001289609.1|//transmembrane and immunoglobulin domain containing 3 isoform 4 [Homo sapiens];gi|130978672|ref|NP_001075445.1|//1
7053	1692	0.71	9.33	3.71599	2.70965e-79	Up	8.5038e-81	TGM3	GO:0070062//extracellular exosome;GO:0044424//intracellular part;GO:0031234//extrinsic component of cytoplasmic side of plasma membrane;GO:0009898//cytoplasmic side of plasma membrane;GO:0005737//cytoplasm	GO:0046872//metal ion binding;GO:0032561//guanyl ribonucleotide binding;GO:0005509//calcium ion binding;GO:0017111//nucleoside-triphosphatase activity;GO:0016747//transferase activity, transferring acyl groups other than amino-acyl groups;GO:0003810//protein-glutamine gamma-glutamyltransferase activity;GO:0016755//transferase activity, transferring amino-acyl groups	GO:0043163//cell envelope organization;GO:0030216//keratinocyte differentiation;GO:0051262//protein tetramerization;GO:0031424//keratinization;GO:0018149//peptide cross-linking;GO:0006464//cellular protein modification process;GO:0031069//hair follicle morphogenesis;GO:0045229//external encapsulating structure organization;GO:0001942//hair follicle development;GO:0009207//purine ribonucleoside tr…	K05620//transglutaminase 3 [EC:2.3.2.13]	gi|189458821|ref|NP_003236.3|//protein-glutamine gamma-glutamyltransferase E [Homo sapiens]
3557	1794	0.08	1.05	3.71425	1.80301e-10	Up	3.29548e-11	IL1RN	GO:0016020//membrane;GO:0043231//intracellular membrane-bounded organelle;GO:0044421//extracellular region part;GO:0005815//microtubule organizing center	GO:0005126//cytokine receptor binding	GO:0031960//response to corticosteroid;GO:0001959//regulation of cytokine-mediated signaling pathway;GO:0002376//immune system process;GO:0006952//defense response	K05481//interleukin 1 receptor antagonist	gi|27894317|ref|NP_776213.1|//interleukin-1 receptor antagonist protein isoform 2 [Homo sapiens];gi|27894319|ref|NP_776214.1|//interleukin-1 receptor antagonist protein isoform 1 precursor [Homo sapiens];gi|10835147|ref|NP_000568.1|//interleukin-1 receptor antagonist protein isoform 3 [Homo sapiens]
9935	3395	0.01	0.13	3.70044	0.000655288	Up	0.000233538	MAFB	GO:0043231//intracellular membrane-bounded organelle	GO:0003677//DNA binding;GO:0005515//protein binding	GO:0007389//pattern specification process;GO:0006355//regulation of transcription, DNA-templated;GO:0007423//sensory organ development;GO:0045638//negative regulation of myeloid cell differentiation;GO:0021546//rhombomere development	K09036//transcription factor MAFB	gi|724879473|ref|XP_010372973.1|//PREDICTED: transcription factor MafB [Rhinopithecus roxellana]
26083	685	0.01	0.13	3.70044	0.305227	*	0.207904	TBC1D29	GO:0044464//cell part	NA	NA	K20134//TBC1 domain family member 3	gi|119571622|gb|EAW51237.1|//DKFZP434O047 protein, isoform CRA_a [Homo sapiens]
100128124	1016	0.01	0.13	3.70044	0.159835	*	0.097755	HGC6.3	NA	NA	NA	K11423//histone-lysine N-methyltransferase SETD2 [EC:2.1.1.43]	gi|193804858|ref|NP_001123367.1|//uncharacterized protein LOC100128124 [Homo sapiens]
3990	1614	0.01	0.13	3.70044	0.0422326	*	0.021612	LIPC	GO:0034358//plasma lipoprotein particle	GO:0005515//protein binding;GO:0071813//lipoprotein particle binding;GO:0005539//glycosaminoglycan binding;GO:0016298//lipase activity	GO:0055092//sterol homeostasis;GO:0046470//phosphatidylcholine metabolic process;GO:0034370//triglyceride-rich lipoprotein particle remodeling;GO:0006641//triglyceride metabolic process;GO:0006631//fatty acid metabolic process;GO:0016125//sterol metabolic process;GO:0030301//cholesterol transport;GO:0071830//triglyceride-rich lipoprotein particle clearance	K01046//triacylglycerol lipase [EC:3.1.1.3]	gi|194097335|ref|NP_000227.2|//hepatic triacylglycerol lipase precursor [Homo sapiens]
3932	2102	0.02	0.26	3.70044	0.00116683	*	0.000434594	LCK	GO:0005813//centrosome;GO:0044425//membrane part;GO:0016023//null	GO:0004713//protein tyrosine kinase activity;GO:0019904//protein domain specific binding;GO:0004721//phosphoprotein phosphatase activity;GO:0032559//adenyl ribonucleotide binding;GO:0019900//kinase binding;GO:0005102//receptor binding	GO:0012502//induction of programmed cell death;GO:0009605//response to external stimulus;GO:0050688//regulation of defense response to virus;GO:0006468//protein phosphorylation;GO:0045987//positive regulation of smooth muscle contraction;GO:0000302//response to reactive oxygen species;GO:0006915//apoptotic process;GO:0050856//regulation of T cell receptor signaling pathway;GO:0031294//lymphocyte …	K05856//lymphocyte cell-specific protein tyrosine kinase [EC:2.7.10.2]	gi|112789546|ref|NP_005347.3|//tyrosine-protein kinase Lck [Homo sapiens];gi|957949689|gb|ALQ33621.1|//lymphocyte-specific protein tyrosine kinase isoform 3, partial [Homo sapiens]
6445	1661	0.01	0.13	3.70044	0.0422119	*	0.021612	SGCG	GO:0031224//intrinsic component of membrane;GO:0016011//dystroglycan complex;GO:0043232//intracellular non-membrane-bounded organelle	NA	GO:0048513//animal organ development;GO:0006996//organelle organization	K12564//gamma-sarcoglycan	gi|578824992|ref|XP_006719924.1|//PREDICTED: gamma-sarcoglycan isoform X2 [Homo sapiens]
202151	3706	0.01	0.13	3.70044	0.00222132	*	0.000866108	RANBP3L	NA	NA	GO:0006810//transport	K15304//Ran-binding protein 3;K10485//BTB/POZ domain-containing protein 13 (germ cell-less protein-like 1)	gi|578809864|ref|XP_006714515.1|//PREDICTED: ran-binding protein 3-like isoform X1 [Homo sapiens];gi|28838316|gb|AAH47660.1|//RAN binding protein 3-like [Homo sapiens] ;gi|578809870|ref|XP_006714518.1|//PREDICTED: ran-binding protein 3-like isoform X4 [Homo sapiens];gi|578809868|ref|XP_006714517.1|//PREDICTED: ran-binding protein 3-like isoform X3 [Homo sapiens];gi|239582743|ref|NP_659437.3|//ran…
56108	2882	0.01	0.13	3.70044	7.78532e-05	Up	2.42766e-05	PCDHGA7	GO:0031224//intrinsic component of membrane	GO:0046872//metal ion binding	GO:0016337//single organismal cell-cell adhesion	K16495//protocadherin gamma subfamily A	gi|11056063|ref|NP_061743.1|//protocadherin gamma-A7 isoform 1 precursor [Homo sapiens];gi|14196477|ref|NP_114476.1|//protocadherin gamma-A7 isoform 2 precursor [Homo sapiens]
259296	1000	0.01	0.13	3.70044	0.159165	*	0.097755	TAS2R50	GO:0031224//intrinsic component of membrane	GO:0004888//transmembrane signaling receptor activity	GO:0007166//cell surface receptor signaling pathway;GO:0007606//sensory perception of chemical stimulus	K08474//taste receptor type 2	gi|154937357|ref|NP_795371.2|//taste receptor type 2 member 50 [Homo sapiens]
79690	2561	0.01	0.13	3.70044	0.0106675	*	0.00477802	GAL3ST4	GO:0031224//intrinsic component of membrane;GO:0000139//Golgi membrane	GO:0030554//adenyl nucleotide binding;GO:0050694//galactose 3-O-sulfotransferase activity	GO:0007154//cell communication;GO:0005975//carbohydrate metabolic process;GO:0006029//proteoglycan metabolic process	K09677//galactose-3-O-sulfotransferase 4 [EC:2.8.2.-]	gi|62087868|dbj|BAD92381.1|//galactose-3-O-sulfotransferase 4 variant [Homo sapiens]
BGI_novel_G000579	365	0.01	0.13	3.70044	0.550015	*	0.442166	NA	NA	NA	NA	K01527//nascent polypeptide-associated complex subunit beta	gi|724832635|ref|XP_010363376.1|//1
255324	2515	0.02	0.26	3.70044	0.000318983	Up	0.000108176	EPGN	GO:0016021//integral component of membrane	GO:0070851//growth factor receptor binding;GO:0004712//protein serine/threonine/tyrosine kinase activity	GO:0007176//regulation of epidermal growth factor-activated receptor activity;GO:0000165//MAPK cascade;GO:0048646//anatomical structure formation involved in morphogenesis;GO:0043405//regulation of MAP kinase activity;GO:0008284//positive regulation of cell proliferation;GO:0007088//regulation of mitotic nuclear division	K13403//methylenetetrahydrofolate dehydrogenase(NAD+) / 5,10-methenyltetrahydrofolate cyclohydrolase [EC:1.5.1.15 3.5.4.9];K12581//CCR4-NOT transcription complex subunit 7/8;K17985//activating molecule in BECN1-regulated autophagy protein 1;K04613//vomeronasal 2 receptor;K01064//wingless-type MMTV integration site family, member 9	gi|725577867|ref|XP_003932019.2|//PREDICTED: epigen isoform X1 [Saimiri boliviensis boliviensis];gi|725577871|ref|XP_003932020.2|//PREDICTED: epigen isoform X3 [Saimiri boliviensis boliviensis];gi|725577873|ref|XP_003932021.2|//PREDICTED: epigen isoform X4 [Saimiri boliviensis boliviensis];gi|725577875|ref|XP_010340899.1|//PREDICTED: epigen isoform X5 [Saimiri boliviensis boliviensis];gi|72557787…
10349	6348	0.01	0.13	3.70044	0.000122564	Up	3.9357e-05	ABCA10	GO:0031224//intrinsic component of membrane	GO:0032559//adenyl ribonucleotide binding;GO:0017111//nucleoside-triphosphatase activity	GO:0051234//establishment of localization	K05652//ATP-binding cassette, subfamily A (ABC1), member 10	gi|153792144|ref|NP_525021.3|//ATP-binding cassette sub-family A member 10 [Homo sapiens]
163183	1375	0.01	0.13	3.70044	0.0824471	*	0.0459638	SYNE4	GO:0031965//nuclear membrane;GO:0031301//integral component of organelle membrane	GO:0008092//cytoskeletal protein binding	GO:0030859//polarized epithelial cell differentiation	K19346//nesprin-2	gi|89886475|ref|NP_001034965.1|//nesprin-4 isoform 1 [Homo sapiens];gi|663071133|ref|NP_001284664.1|//nesprin-4 isoform 2 [Homo sapiens]
653220	485	0.01	0.13	3.70044	0.546219	*	0.442166	XAGE1B	NA	NA	NA	NA	gi|18157206|emb|CAC82986.1|//XAGE-1c protein [Homo sapiens];gi|9885325|gb|AAG01401.1|//XAGE-1 [Homo sapiens]
53822	713	0.01	0.13	3.70044	0.300738	*	0.207904	FXYD7	GO:0031224//intrinsic component of membrane	GO:0015075//ion transmembrane transporter activity;GO:0019899//enzyme binding	GO:0006811//ion transport	K13364//FXYD domain-containing ion transport regulator 7	gi|667293494|ref|XP_008578586.1|//PREDICTED: FXYD domain-containing ion transport regulator 7 isoform X1 [Galeopterus variegatus]
BGI_novel_G000155	402	0.01	0.13	3.70044	0.543942	*	0.442166	NA	NA	NA	NA	K20102//YTH domain-containing family protein	gi|537237351|gb|ERE85926.1|//1
3976	3941	0.02	0.26	3.70044	2.62928e-06	Up	6.83066e-07	LIF	GO:0044421//extracellular region part	GO:0005126//cytokine receptor binding	GO:0048771//tissue remodeling;GO:0003006//developmental process involved in reproduction;GO:0042503//tyrosine phosphorylation of Stat3 protein;GO:0002763//positive regulation of myeloid leukocyte differentiation;GO:0008283//cell proliferation;GO:0003337//mesenchymal to epithelial transition involved in metanephros morphogenesis;GO:0042508//tyrosine phosphorylation of Stat1 protein;GO:0045687//pos…	K05419//leukemia inhibitory factor	gi|187141|gb|AAA59517.1|//myeloid leukemia-inhibitory factor (AA at 10), partial [Homo sapiens]
55891	671	0.01	0.13	3.70044	0.300247	*	0.207904	LENEP	NA	GO:0003676//nucleic acid binding	GO:0032501//multicellular organismal process	NA	gi|8923830|ref|NP_061125.1|//lens epithelial cell protein LEP503 [Homo sapiens]
3067	2646	0.01	0.13	3.70044	0.00533903	*	0.0022466	HDC	GO:0044297//cell body;GO:0044444//cytoplasmic part;GO:0043005//neuron projection	GO:0016831//carboxy-lyase activity;GO:0031406//carboxylic acid binding;GO:0048037//cofactor binding	GO:0006584//catecholamine metabolic process	K01590//histidine decarboxylase [EC:4.1.1.22]	gi|92110055|ref|NP_002103.2|//histidine decarboxylase isoform 1 [Homo sapiens];gi|807066354|ref|NP_001293075.1|//histidine decarboxylase isoform 2 [Homo sapiens]
23224	14548	0.01	0.13	3.70044	0.000229604	Up	7.65106e-05	SYNE2	GO:0031965//nuclear membrane;GO:0034992//microtubule organizing center attachment site;GO:0030027//lamellipodium;GO:0030175//filopodium;GO:0031224//intrinsic component of membrane;GO:0031981//nuclear lumen;GO:0031674//I band;GO:0005789//endoplasmic reticulum membrane;GO:0005924//cell-substrate adherens junction	GO:0008092//cytoskeletal protein binding	GO:0016477//cell migration;GO:0007010//cytoskeleton organization;GO:0007097//nuclear migration	K19346//nesprin-2	gi|118918407|ref|NP_878918.2|//nesprin-2 isoform 5 [Homo sapiens];gi|118918403|ref|NP_055995.4|//nesprin-2 isoform 1 [Homo sapiens];gi|530403352|ref|XP_005267511.1|//PREDICTED: nesprin-2 isoform X3 [Homo sapiens];gi|530403356|ref|XP_005267513.1|//PREDICTED: nesprin-2 isoform X5 [Homo sapiens]
162517	1673	0.01	0.13	3.70044	0.0420829	*	0.021612	FBXO39	NA	NA	NA	K10314//F-box protein 39	gi|23397500|ref|NP_694962.1|//F-box only protein 39 [Homo sapiens]
729540	7640	0.01	0.13	3.70044	1.19162e-07	Up	2.727e-08	RGPD6	GO:0005635//nuclear envelope	GO:0017016//Ras GTPase binding	GO:0006810//transport	K12172//E3 SUMO-protein ligase RanBP2	gi|83267877|ref|NP_005045.2|//RANBP2-like and GRIP domain-containing protein 5/6 isoform 1 [Homo sapiens];gi|14149991|ref|NP_115636.1|//RANBP2-like and GRIP domain-containing protein 5/6 isoform 2 [Homo sapiens]
79843	2693	0.01	0.13	3.70044	0.00533743	*	0.0022466	FAM124B	NA	GO:0005488//binding	NA	NA	gi|31542741|ref|NP_079061.2|//protein FAM124B isoform b [Homo sapiens];gi|170671718|ref|NP_001116251.1|//protein FAM124B isoform a [Homo sapiens]
282808	1029	0.01	0.13	3.70044	0.158195	*	0.097755	RAB40AL	GO:0016020//membrane;GO:0043231//intracellular membrane-bounded organelle	GO:0032561//guanyl ribonucleotide binding	GO:0006810//transport;GO:0035556//intracellular signal transduction	K07928//Ras-related protein Rab-40	gi|73611940|ref|NP_001027004.1|//ras-related protein Rab-40A-like [Homo sapiens]
390205	2230	0.02	0.26	3.70044	0.000612482	Up	0.000217206	LRRC10B	NA	NA	NA	K16175//protein scribble	gi|223005922|ref|NP_001138549.1|//leucine-rich repeat-containing protein 10B [Homo sapiens]
8367	377	0.01	0.13	3.70044	0.53833	*	0.442166	HIST1H4E	GO:0043231//intracellular membrane-bounded organelle;GO:0000785//chromatin	NA	GO:0034728//nucleosome organization	K11253//histone H3;K11254//histone H4	gi|675675656|ref|XP_003804484.2|//PREDICTED: LOW QUALITY PROTEIN: uncharacterized protein LOC100980546 [Pan paniscus]
4082	4322	0.01	0.13	3.70044	7.77749e-05	Up	2.42766e-05	MARCKS	GO:0016020//membrane;GO:0005856//cytoskeleton;GO:0044444//cytoplasmic part	GO:0003779//actin binding	GO:0030073//insulin secretion;GO:0015980//energy derivation by oxidation of organic compounds	K12561//myristoylated alanine-rich C-kinase substrate	gi|90079019|dbj|BAE89189.1|//unnamed protein product [Macaca fascicularis]
653067	485	0.01	0.13	3.70044	0.535425	*	0.442166	XAGE1E	NA	NA	NA	NA	gi|18157206|emb|CAC82986.1|//XAGE-1c protein [Homo sapiens];gi|9885325|gb|AAG01401.1|//XAGE-1 [Homo sapiens]
223117	6276	0.01	0.13	3.70044	1.05118e-06	Up	2.62332e-07	SEMA3D	GO:0044464//cell part	GO:0004871//signal transducer activity	GO:0048731//system development;GO:0048869//cellular developmental process	K06840//semaphorin 3	gi|41406086|ref|NP_689967.2|//semaphorin-3D precursor [Homo sapiens]
8360	367	0.01	0.13	3.70044	0.535181	*	0.442166	HIST1H4D	GO:0043231//intracellular membrane-bounded organelle;GO:0000785//chromatin	GO:0003676//nucleic acid binding	GO:0034728//nucleosome organization	K11254//histone H4	gi|444523279|gb|ELV13502.1|//Histone H2B type 1-M [Tupaia chinensis]
2217	1750	0.3	3.85	3.68182	1.47252e-35	Up	9.96344e-37	FCGRT	GO:0031224//intrinsic component of membrane;GO:0042611//MHC protein complex	GO:0019865//immunoglobulin binding;GO:0004871//signal transducer activity	GO:0002376//immune system process;GO:0022414//reproductive process	K06751//major histocompatibility complex, class I	gi|4758346|ref|NP_004098.1|//IgG receptor FcRn large subunit p51 precursor [Homo sapiens]
2149	3820	0.14	1.78	3.66838	1.74304e-36	Up	1.1575e-37	F2R	GO:0043231//intracellular membrane-bounded organelle;GO:0044459//plasma membrane part;GO:0016021//integral component of membrane;GO:0045202//synapse	GO:0008528//G-protein coupled peptide receptor activity;GO:0005515//protein binding	GO:0007528//neuromuscular junction development;GO:0016477//cell migration;GO:0007596//blood coagulation;GO:0019229//regulation of vasoconstriction;GO:0006355//regulation of transcription, DNA-templated;GO:0051931//regulation of sensory perception;GO:0002237//response to molecule of bacterial origin;GO:0032611//interleukin-1 beta production;GO:0008283//cell proliferation;GO:0018108//peptidyl-tyros…	K03914//coagulation factor II (thrombin) receptor	gi|166362740|ref|NP_001983.2|//proteinase-activated receptor 1 isoform 1 precursor [Homo sapiens]
3248	2774	0.03	0.38	3.66297	7.04755e-07	Up	1.73004e-07	HPGD	GO:0031981//nuclear lumen;GO:0044444//cytoplasmic part	GO:0016616//oxidoreductase activity, acting on the CH-OH group of donors, NAD or NADP as acceptor;GO:0004955//prostaglandin receptor activity;GO:0042802//identical protein binding;GO:0051287//NAD binding	GO:0000038//very long-chain fatty acid metabolic process;GO:0007178//transmembrane receptor protein serine/threonine kinase signaling pathway;GO:0022414//reproductive process;GO:0051726//regulation of cell cycle;GO:0006692//prostanoid metabolic process	K00069//15-hydroxyprostaglandin dehydrogenase (NAD) [EC:1.1.1.141]	gi|197101813|ref|NP_001125858.1|//15-hydroxyprostaglandin dehydrogenase [NAD(+)] [Pongo abelii];gi|31542939|ref|NP_000851.2|//15-hydroxyprostaglandin dehydrogenase [NAD(+)] isoform 1 [Homo sapiens];gi|372626419|ref|NP_001243235.1|//15-hydroxyprostaglandin dehydrogenase [NAD(+)] isoform 5 [Homo sapiens] ;gi|795293431|ref|XP_011814982.1|//PREDICTED: 15-hydroxyprostaglandin dehydrogenase [NAD(+)] is…
115273	1099	0.05	0.63	3.65535	0.000164015	Up	5.37074e-05	RAB42	NA	NA	NA	K07929//Ras-related protein Rab-42	gi|302058305|ref|NP_001180461.1|//putative Ras-related protein Rab-42 isoform 1 [Homo sapiens]
9435	4154	0.02	0.25	3.64386	2.62992e-06	Up	6.83066e-07	CHST2	GO:0031224//intrinsic component of membrane;GO:0000139//Golgi membrane	GO:0008146//sulfotransferase activity	GO:0006041//glucosamine metabolic process;GO:0006952//defense response;GO:0032501//multicellular organismal process	K04745//carbohydrate 6-sulfotransferase 2 [EC:2.8.2.-]	gi|149018882|gb|EDL77523.1|//rCG25901 [Rattus norvegicus]
84441	7115	0.04	0.5	3.64386	7.14187e-20	Up	7.93442e-21	MAML2	GO:0016604//nuclear body	GO:0003712//transcription cofactor activity	GO:0006357//regulation of transcription from RNA polymerase II promoter;GO:0007166//cell surface receptor signaling pathway	K06061//mastermind	gi|25044787|gb|AAK93831.1|//nuclear transcription factor/notch receptor regulator [Homo sapiens]
158046	904	0.05	0.62	3.63227	0.00116663	*	0.000434594	NXNL2	NA	NA	NA	K17609//nucleoredoxin [EC:1.8.1.8]	gi|119583160|gb|EAW62756.1|//chromosome 9 open reading frame 121, partial [Homo sapiens]
148534	6921	0.01	0.12	3.58496	1.0525e-06	Up	2.62332e-07	TMEM56	GO:0031224//intrinsic component of membrane	NA	NA	K12581//CCR4-NOT transcription complex subunit 7/8;K17985//activating molecule in BECN1-regulated autophagy protein 1;K01064//wingless-type MMTV integration site family, member 9	gi|22749023|ref|NP_689700.1|//transmembrane protein 56 [Homo sapiens]
57514	8096	0.01	0.12	3.58496	5.78049e-08	Up	1.28222e-08	ARHGAP31	GO:0031252//cell leading edge;GO:0044444//cytoplasmic part;GO:0005924//cell-substrate adherens junction	GO:0019904//protein domain specific binding;GO:0008047//enzyme activator activity	GO:0009966//regulation of signal transduction;GO:0035556//intracellular signal transduction	K17933//Rho GTPase-activating protein 33	gi|186928844|ref|NP_065805.2|//rho GTPase-activating protein 31 [Homo sapiens]
7033	1054	0.01	0.12	3.58496	0.159851	*	0.097755	TFF3	NA	NA	NA	NA	gi|795246944|ref|XP_011809616.1|//PREDICTED: trefoil factor 3 [Colobus angolensis palliatus]
BGI_novel_G000277	401	0.01	0.12	3.58496	0.557766	*	0.442166	NA	NA	NA	NA	K00507//stearoyl-CoA desaturase (Delta-9 desaturase) [EC:1.14.19.1]	gi|62087544|dbj|BAD92219.1|//stearoyl-CoA desaturase variant [Homo sapiens]
7179	2489	0.01	0.12	3.58496	0.0053542	*	0.0022466	TPTE	GO:0043231//intracellular membrane-bounded organelle;GO:0031224//intrinsic component of membrane;GO:0031090//organelle membrane	GO:0004721//phosphoprotein phosphatase activity;GO:0015075//ion transmembrane transporter activity;GO:0034594//phosphatidylinositol trisphosphate phosphatase activity	GO:0006810//transport;GO:0006464//cellular protein modification process;GO:0023052//signaling	K18079//PTEN homologous phosphatase	gi|33321884|gb|AAQ06674.1|//BJ-HCC-5 [Homo sapiens];gi|109689707|ref|NP_954870.2|//putative tyrosine-protein phosphatase TPTE isoform alpha [Homo sapiens];gi|40549435|ref|NP_954869.1|//putative tyrosine-protein phosphatase TPTE isoform gamma [Homo sapiens]
8013	4056	0.01	0.12	3.58496	0.000784608	Up	0.000284206	NR4A3	GO:0031981//nuclear lumen	GO:0046872//metal ion binding;GO:0003677//DNA binding;GO:0046914//transition metal ion binding;GO:0004879//RNA polymerase II transcription factor activity, ligand-activated sequence-specific DNA binding;GO:0001071//nucleic acid binding transcription factor activity	GO:0007610//behavior;GO:0001704//formation of primary germ layer;GO:0035239//tube morphogenesis;GO:0060004//reflex;GO:0009887//animal organ morphogenesis;GO:0050905//neuromuscular process;GO:0009755//hormone-mediated signaling pathway;GO:0048598//embryonic morphogenesis	K08559//nuclear receptor subfamily 4 group A member 3	gi|1311505|gb|AAB36006.1|//steroid/thyroid orphan receptor homolog gene, partial [Homo sapiens]
166863	3699	0.01	0.12	3.58496	0.000654827	Up	0.000233538	RBM46	NA	GO:0003676//nucleic acid binding	NA	K13161//heterogeneous nuclear ribonucleoprotein R	gi|21450675|ref|NP_659416.1|//probable RNA-binding protein 46 isoform 1 [Homo sapiens];gi|461496489|ref|NP_001264100.1|//probable RNA-binding protein 46 isoform 2 [Homo sapiens] ;gi|461496493|ref|NP_001264102.1|//probable RNA-binding protein 46 isoform 3 [Homo sapiens]
10761	1054	0.01	0.12	3.58496	0.159344	*	0.097755	PLAC1	NA	NA	GO:0048513//animal organ development	NA	gi|11496283|ref|NP_068568.1|//placenta-specific protein 1 precursor [Homo sapiens]
6932	2883	0.01	0.12	3.58496	0.00534221	*	0.0022466	TCF7	GO:0043231//intracellular membrane-bounded organelle	GO:0043565//sequence-specific DNA binding	GO:0051716//cellular response to stimulus;GO:0002376//immune system process;GO:0006355//regulation of transcription, DNA-templated;GO:0007166//cell surface receptor signaling pathway;GO:0070670//response to interleukin-4	K02620//transcription factor 7	gi|635123644|ref|XP_008012620.1|//PREDICTED: transcription factor 7 isoform X8 [Chlorocebus sabaeus];gi|820973575|ref|XP_012360228.1|//PREDICTED: transcription factor 7 isoform X1 [Nomascus leucogenys];gi|795530421|ref|XP_011714887.1|//PREDICTED: LOW QUALITY PROTEIN: transcription factor 7 [Macaca nemestrina];gi|355750185|gb|EHH54523.1|//hypothetical protein EGM_15383, partial [Macaca fasciculari…
641700	913	0.01	0.12	3.58496	0.158889	*	0.097755	ECSCR	GO:0031224//intrinsic component of membrane	NA	GO:0042221//response to chemical;GO:0048646//anatomical structure formation involved in morphogenesis;GO:0032501//multicellular organismal process;GO:0048869//cellular developmental process	NA	gi|635124050|ref|XP_008012823.1|//PREDICTED: endothelial cell-specific chemotaxis regulator isoform X1 [Chlorocebus sabaeus];gi|686719598|ref|XP_009239381.1|//PREDICTED: endothelial cell-specific chemotaxis regulator, partial [Pongo abelii]
54762	3770	0.01	0.12	3.58496	0.00418655	*	0.00171829	GRAMD1C	GO:0031224//intrinsic component of membrane	NA	NA	K19951//TBC1 domain family member 8/9	gi|767927004|ref|XP_011511232.1|//PREDICTED: GRAM domain-containing protein 1C isoform X2 [Homo sapiens];gi|187936935|ref|NP_060047.3|//GRAM domain-containing protein 1C isoform 1 [Homo sapiens]
646627	1057	0.01	0.12	3.58496	0.158501	*	0.097755	LYPD8	GO:0031224//intrinsic component of membrane	NA	NA	K05302//N-lysine methyltransferase SETD6 [EC:2.1.1.-]	gi|146261165|ref|NP_001078943.1|//ly6/PLAUR domain-containing protein 8 preproprotein [Homo sapiens]
5731	1458	0.01	0.12	3.58496	0.0823637	*	0.0459638	PTGER1	GO:0016021//integral component of membrane	GO:0004871//signal transducer activity	GO:0007165//signal transduction	K04258//prostaglandin E receptor 1	gi|544509268|ref|XP_005588305.1|//PREDICTED: prostaglandin E2 receptor EP1 subtype isoform X1 [Macaca fascicularis]
91646	1617	0.02	0.24	3.58496	0.0144583	*	0.00665288	TDRD12	NA	NA	NA	K18409//ATP-dependent RNA helicase TDRD12 [EC:3.6.4.13]	gi|635037882|ref|XP_007994405.1|//PREDICTED: putative ATP-dependent RNA helicase TDRD12 isoform X1 [Chlorocebus sabaeus]
55803	2757	0.01	0.12	3.58496	0.00533664	*	0.0022466	ADAP2	GO:0016020//membrane;GO:0031967//organelle envelope	GO:0005515//protein binding;GO:0046914//transition metal ion binding;GO:0043178//alcohol binding;GO:0008047//enzyme activator activity;GO:0035091//phosphatidylinositol binding	GO:0048513//animal organ development;GO:0032012//regulation of ARF protein signal transduction	K12486//stromal membrane-associated protein	gi|21707306|gb|AAH33758.1|//ArfGAP with dual PH domains 2 [Homo sapiens];gi|578831135|ref|XP_006722036.1|//PREDICTED: arf-GAP with dual PH domain-containing protein 2 isoform X5 [Homo sapiens];gi|8923763|ref|NP_060874.1|//arf-GAP with dual PH domain-containing protein 2 [Homo sapiens];gi|82791243|gb|ABB90599.1|//centaurin alpha 2 [Homo sapiens]
222865	2723	0.01	0.12	3.58496	0.0478025	*	0.0250294	TMEM130	GO:0043231//intracellular membrane-bounded organelle;GO:0031224//intrinsic component of membrane;GO:0012505//endomembrane system	NA	NA	K12581//CCR4-NOT transcription complex subunit 7/8;K17985//activating molecule in BECN1-regulated autophagy protein 1;K01064//wingless-type MMTV integration site family, member 9	gi|197313779|ref|NP_001127922.1|//transmembrane protein 130 isoform a precursor [Homo sapiens];gi|23097274|ref|NP_690877.1|//transmembrane protein 130 isoform b precursor [Homo sapiens];gi|197313781|ref|NP_001127923.1|//transmembrane protein 130 isoform c precursor [Homo sapiens]
203562	732	0.01	0.12	3.58496	0.299108	*	0.207904	TMEM31	GO:0016020//membrane	NA	NA	NA	gi|694985725|ref|XP_009437697.1|//PREDICTED: transmembrane protein 31 isoform X1 [Pan troglodytes]
81029	2184	0.05	0.6	3.58496	2.90134e-07	Up	6.88004e-08	WNT5B	NA	NA	NA	K00444//wingless-type MMTV integration site family, member 5	gi|119609332|gb|EAW88926.1|//wingless-type MMTV integration site family, member 5B, isoform CRA_b [Homo sapiens]
2798	5715	0.01	0.12	3.58496	0.000427981	Up	0.000147719	GNRHR	GO:0016021//integral component of membrane	GO:0016500//protein-hormone receptor activity;GO:0005488//binding	GO:0008283//cell proliferation;GO:0007166//cell surface receptor signaling pathway;GO:0032501//multicellular organismal process	K04280//gonadotropin-releasing hormone receptor	gi|407039|gb|AAA41265.1|//gonadotropin-releasing hormone receptor [Rattus norvegicus];gi|4504059|ref|NP_000397.1|//gonadotropin-releasing hormone receptor isoform 1 [Homo sapiens]
25861	4076	0.16	1.89	3.56224	1.58897e-38	Up	9.97348e-40	WHRN	GO:0001917//photoreceptor inner segment;GO:0032391//photoreceptor connecting cilium;GO:0032426//stereocilium tip;GO:0005902//microvillus;GO:0005737//cytoplasm;GO:1990075//periciliary membrane compartment;GO:0036064//ciliary basal body;GO:0005884//actin filament;GO:0044424//intracellular part;GO:0030426//growth cone;GO:0002142//stereocilia ankle link complex;GO:0030427//site of polarized growth;GO…	GO:0046982//protein heterodimerization activity;GO:0005488//binding;GO:0042803//protein homodimerization activity	GO:0045184//establishment of protein localization;GO:0001895//retina homeostasis;GO:0030030//cell projection organization;GO:1990227//paranodal junction maintenance;GO:0021694//cerebellar Purkinje cell layer formation;GO:0010628//positive regulation of gene expression;GO:0001894//tissue homeostasis;GO:0060122//inner ear receptor stereocilium organization;GO:0050953//sensory perception of light st…	K16175//protein scribble;K08020//Rap guanine nucleotide exchange factor 6;K14437//chromodomain-helicase-DNA-binding protein 7 [EC:3.6.4.12];K06092//InaD-like protein;K11828//discs large protein 4	gi|119607826|gb|EAW87420.1|//deafness, autosomal recessive 31, isoform CRA_a [Homo sapiens];gi|290746380|ref|NP_001166896.1|//whirlin isoform 3 [Homo sapiens];gi|296453079|sp|Q9P202.3|WHRN_HUMAN//1;gi|290746376|ref|NP_056219.3|//whirlin isoform 1 [Homo sapiens]
259290	1021	0.04	0.47	3.55459	0.00419232	*	0.00171829	TAS2R31	GO:0031224//intrinsic component of membrane	GO:0004888//transmembrane signaling receptor activity	GO:0007166//cell surface receptor signaling pathway;GO:0007606//sensory perception of chemical stimulus	K08474//taste receptor type 2	gi|116235454|ref|NP_795366.2|//taste receptor type 2 member 31 [Homo sapiens]
10840	3161	0.15	1.75	3.54432	1.17154e-28	Up	9.58878e-30	ALDH1L1	GO:0043231//intracellular membrane-bounded organelle	GO:0016741//transferase activity, transferring one-carbon groups;GO:0022892//substrate-specific transporter activity;GO:0016646//oxidoreductase activity, acting on the CH-NH group of donors, NAD or NADP as acceptor;GO:0005488//binding	GO:0009256//10-formyltetrahydrofolate metabolic process;GO:0006730//one-carbon metabolic process	K00289//formyltetrahydrofolate dehydrogenase [EC:1.5.1.6]	gi|393195306|ref|NP_001257293.1|//cytosolic 10-formyltetrahydrofolate dehydrogenase isoform 1 [Homo sapiens] ;gi|507645040|ref|XP_004702529.1|//PREDICTED: cytosolic 10-formyltetrahydrofolate dehydrogenase [Echinops telfairi];gi|724908974|ref|XP_010378871.1|//1;gi|332252938|ref|XP_003275610.1|//PREDICTED: cytosolic 10-formyltetrahydrofolate dehydrogenase isoform X3 [Nomascus leucogenys];gi|6208817…
113457	1646	0.09	1.04	3.53051	4.62871e-09	Up	9.36376e-10	TUBA3D	GO:0042995//cell projection;GO:0005815//microtubule organizing center	GO:0032561//guanyl ribonucleotide binding;GO:0017111//nucleoside-triphosphatase activity	GO:0006458//'de novo' protein folding;GO:0007017//microtubule-based process;GO:0043623//cellular protein complex assembly	K07374//tubulin alpha	gi|795466258|ref|XP_011890057.1|//PREDICTED: LOW QUALITY PROTEIN: tubulin alpha-3E chain [Cercocebus atys]
340527	3678	0.04	0.46	3.52356	2.42701e-09	Up	4.81228e-10	NHSL2	NA	NA	NA	K07187//insulin receptor substrate 2	gi|254692833|ref|NP_001013649.2|//NHS-like protein 2 [Homo sapiens]
89927	2053	0.02	0.23	3.52356	0.00418719	*	0.00171829	C16orf45	NA	NA	NA	K19948//MICAL-like protein 1	gi|472379146|ref|XP_004408988.1|//PREDICTED: uncharacterized protein C16orf45 homolog [Odobenus rosmarus divergens];gi|397466486|ref|XP_003804986.1|//PREDICTED: uncharacterized protein C16orf45 homolog [Pan paniscus]
53826	1804	0.02	0.23	3.52356	0.00779652	*	0.00339128	FXYD6	GO:0031224//intrinsic component of membrane	GO:0015075//ion transmembrane transporter activity	GO:0006810//transport	K13363//FXYD domain-containing ion transport regulator 6	gi|931580153|ref|XP_014202520.1|//PREDICTED: FXYD domain-containing ion transport regulator 6 isoform X1 [Pan paniscus];gi|821014468|ref|XP_012351380.1|//PREDICTED: FXYD domain-containing ion transport regulator 6 isoform X1 [Nomascus leucogenys];gi|795339370|ref|XP_011782242.1|//PREDICTED: FXYD domain-containing ion transport regulator 6 isoform X2 [Colobus angolensis palliatus]
5724	4203	0.45	5.16	3.51937	3.04757e-111	Up	6.54198e-113	PTAFR	GO:0031981//nuclear lumen;GO:0016021//integral component of membrane	GO:0008289//lipid binding;GO:0001530//lipopolysaccharide binding;GO:0004930//G-protein coupled receptor activity	GO:0048017//inositol lipid-mediated signaling;GO:0002376//immune system process;GO:0006952//defense response;GO:0032957//inositol trisphosphate metabolic process;GO:0032501//multicellular organismal process;GO:0019221//cytokine-mediated signaling pathway;GO:0002237//response to molecule of bacterial origin	K04279//platelet-activating factor receptor	gi|4506241|ref|NP_000943.1|//platelet-activating factor receptor [Homo sapiens]
5420	5911	0.12	1.37	3.51307	1.30523e-42	Up	7.50434e-44	PODXL	GO:0031252//cell leading edge;GO:0031981//nuclear lumen;GO:0005815//microtubule organizing center;GO:0044459//plasma membrane part;GO:0016021//integral component of membrane;GO:0005902//microvillus	NA	GO:0016477//cell migration;GO:0002376//immune system process;GO:0007162//negative regulation of cell adhesion;GO:0022409//positive regulation of cell-cell adhesion;GO:0035148//tube formation;GO:0030033//microvillus assembly	K06817//podocalyxin-like	gi|66277202|ref|NP_001018121.1|//podocalyxin isoform 1 precursor [Homo sapiens];gi|33598950|ref|NP_005388.2|//podocalyxin isoform 2 precursor [Homo sapiens]
26	2446	0.11	1.24	3.49476	3.78184e-16	Up	4.97298e-17	AOC1	GO:0044421//extracellular region part;GO:0042579//microbody	GO:0016641//oxidoreductase activity, acting on the CH-NH2 group of donors, oxygen as acceptor;GO:0005539//glycosaminoglycan binding;GO:0046914//transition metal ion binding;GO:0048037//cofactor binding	GO:0006807//nitrogen compound metabolic process	K11182//diamine oxidase [EC:1.4.3.22]	gi|73486661|ref|NP_001082.2|//amiloride-sensitive amine oxidase [copper-containing] isoform 2 precursor [Homo sapiens];gi|440918691|ref|NP_001259001.1|//amiloride-sensitive amine oxidase [copper-containing] isoform 1 precursor [Homo sapiens]
84658	2176	0.04	0.45	3.49185	2.62865e-06	Up	6.83066e-07	ADGRE3	GO:0031224//intrinsic component of membrane;GO:0044421//extracellular region part	GO:0046872//metal ion binding;GO:0004888//transmembrane signaling receptor activity	GO:0007186//G-protein coupled receptor signaling pathway	K08444//egf-like module containing, mucin-like, hormone receptor-like 3	gi|133930786|ref|NP_115960.2|//adhesion G protein-coupled receptor E3 isoform 1 precursor [Homo sapiens];gi|574584845|ref|NP_001276088.1|//adhesion G protein-coupled receptor E3 isoform 3 precursor [Homo sapiens];gi|574584843|ref|NP_001276087.1|//adhesion G protein-coupled receptor E3 isoform 2 precursor [Homo sapiens]
449491	1115	0.39	4.34	3.47615	4.54596e-22	Up	4.60816e-23	DEFA8P	NA	NA	NA	K05230//defensin, alpha	gi|820981928|ref|XP_012366073.1|//PREDICTED: defensin-7-like [Nomascus leucogenys]
8537	3344	0.01	0.11	3.45943	0.0053566	*	0.0022466	BCAS1	GO:0044424//intracellular part	GO:0005488//binding	NA	K12581//CCR4-NOT transcription complex subunit 7/8;K11447//histone demethylase [EC:1.14.11.-];K17985//activating molecule in BECN1-regulated autophagy protein 1;K07436//vitamin D3 24-hydroxylase [EC:1.14.15.16]	gi|191251777|ref|NP_003648.2|//breast carcinoma-amplified sequence 1 isoform 1 [Homo sapiens];gi|939320325|ref|NP_001303290.1|//breast carcinoma-amplified sequence 1 isoform 2 [Homo sapiens]
147199	431	0.01	0.11	3.45943	0.55945	*	0.442166	SCGB1C1	NA	NA	NA	NA	gi|767965445|ref|XP_005252861.2|//PREDICTED: secretoglobin family 1C member 1 isoform X1 [Homo sapiens]
782	3742	0.02	0.22	3.45943	1.13607e-05	Up	3.18102e-06	CACNB1	GO:0005783//endoplasmic reticulum;GO:0042383//sarcolemma;GO:0034704//calcium channel complex;GO:0005886//plasma membrane	GO:0005245//voltage-gated calcium channel activity;GO:0005262//calcium channel activity;GO:0005488//binding	GO:0006605//protein targeting;GO:0032412//regulation of ion transmembrane transporter activity;GO:0006816//calcium ion transport;GO:0006935//chemotaxis	K04862//voltage-dependent calcium channel beta-1	gi|179802|gb|AAA35631.1|//voltage-dependent calcium channel beta-1 subunit [Homo sapiens];gi|40804468|ref|NP_000714.3|//voltage-dependent L-type calcium channel subunit beta-1 isoform 1 [Homo sapiens];gi|179804|gb|AAA35632.1|//voltage-dependent calcium channel beta-1 subunit [Homo sapiens]
56924	4228	0.01	0.11	3.45943	0.00131886	*	0.000496684	PAK6	NA	GO:0032559//adenyl ribonucleotide binding;GO:0004672//protein kinase activity	GO:0006464//cellular protein modification process	K05735//p21-activated kinase 6 [EC:2.7.11.1]	gi|456367261|ref|NP_001263647.1|//serine/threonine-protein kinase PAK 6 isoform 2 [Homo sapiens];gi|9910476|ref|NP_064553.1|//serine/threonine-protein kinase PAK 6 isoform 1 [Homo sapiens]
196792	758	0.01	0.11	3.45943	0.305143	*	0.207904	FAM24B	NA	NA	NA	NA	gi|21411179|gb|AAH31343.1|//Family with sequence similarity 24, member B [Homo sapiens] ;gi|795358342|ref|XP_011785621.1|//PREDICTED: protein FAM24B isoform X1 [Colobus angolensis palliatus]
285195	3647	0.01	0.11	3.45943	0.00780102	*	0.00339128	SLC9A9	GO:0031224//intrinsic component of membrane;GO:0005770//late endosome	GO:0005451//monovalent cation:proton antiporter activity	GO:0055067//monovalent inorganic cation homeostasis;GO:0030001//metal ion transport	K14725//solute carrier family 9 (sodium/hydrogen exchanger), member 9	gi|27734935|ref|NP_775924.1|//sodium/hydrogen exchanger 9 [Homo sapiens]
9481	2722	0.01	0.11	3.45943	0.0479059	*	0.0250294	SLC25A27	GO:0043231//intracellular membrane-bounded organelle;GO:0031224//intrinsic component of membrane;GO:0019866//organelle inner membrane	NA	GO:0044237//cellular metabolic process;GO:0051234//establishment of localization	K15112//solute carrier family 25 (mitochondrial uncoupling protein), member 27	gi|837817245|ref|XP_012783911.1|//PREDICTED: mitochondrial uncoupling protein 4 isoform X2 [Ochotona princeps];gi|108860679|ref|NP_004268.3|//mitochondrial uncoupling protein 4 isoform 1 [Homo sapiens];gi|990035120|ref|XP_015455846.1|//PREDICTED: mitochondrial uncoupling protein 4 isoform X1 [Pteropus alecto]
135927	774	0.01	0.11	3.45943	0.304526	*	0.207904	C7orf34	NA	NA	NA	NA	gi|694924551|ref|XP_003318901.2|//PREDICTED: uncharacterized protein C7orf34 homolog [Pan troglodytes]
762	1170	0.01	0.11	3.45943	0.159671	*	0.097755	CA4	GO:0005783//endoplasmic reticulum;GO:0030141//secretory granule;GO:0005903//brush border;GO:0030133//transport vesicle;GO:0046658//anchored component of plasma membrane;GO:0044431//Golgi apparatus part	GO:0016836//hydro-lyase activity;GO:0046914//transition metal ion binding	GO:0050953//sensory perception of light stimulus;GO:0009725//response to hormone;GO:0044237//cellular metabolic process;GO:0048856//anatomical structure development;GO:0015698//inorganic anion transport	K18246//carbonic anhydrase 4 [EC:4.2.1.1]	gi|2554743|pdb|1ZNC|A//Chain A, Human Carbonic Anhydrase Iv
101928841	9405	0.01	0.11	3.45943	2.37025e-05	Up	6.92984e-06	LOC101928841	NA	NA	NA	K12581//CCR4-NOT transcription complex subunit 7/8;K17985//activating molecule in BECN1-regulated autophagy protein 1;K19953//TBC1 domain family member 6	gi|767979160|ref|XP_011535761.1|//PREDICTED: uncharacterized protein LOC101928841 isoform X3 [Homo sapiens]
5872	1235	0.06	0.66	3.45943	0.000122588	Up	3.9357e-05	RAB13	GO:0012506//vesicle membrane;GO:0043231//intracellular membrane-bounded organelle;GO:0043296//apical junction complex	GO:0032561//guanyl ribonucleotide binding;GO:0017111//nucleoside-triphosphatase activity	GO:0006810//transport;GO:0035556//intracellular signal transduction;GO:0009207//purine ribonucleoside triphosphate catabolic process	K06109//Ras-related protein Rab-13	gi|63102287|gb|AAH94846.1|//RAB13 protein, partial [Homo sapiens];gi|40225607|gb|AAH09227.2|//RAB13 protein, partial [Homo sapiens];gi|725602092|ref|XP_010327924.1|//PREDICTED: ras-related protein Rab-13 isoform X1 [Saimiri boliviensis boliviensis]
283152	773	0.01	0.11	3.45943	0.303188	*	0.207904	CCDC153	NA	NA	NA	NA	gi|222446647|ref|NP_001138490.1|//coiled-coil domain-containing protein 153 [Homo sapiens]
89795	9774	0.01	0.11	3.45943	6.50599e-09	Up	1.33289e-09	NAV3	GO:0031965//nuclear membrane	GO:0032559//adenyl ribonucleotide binding;GO:0016462//pyrophosphatase activity	NA	K19483//neuron navigator 2 [EC:3.6.4.12]	gi|557636663|ref|NP_001019554.1|//neuron navigator 3 isoform 1 [Homo sapiens];gi|120953251|ref|NP_055718.4|//neuron navigator 3 isoform 2 [Homo sapiens]
8578	3502	0.02	0.22	3.45943	0.000428214	Up	0.000147719	SCARF1	GO:0031224//intrinsic component of membrane	GO:0071813//lipoprotein particle binding;GO:0004888//transmembrane signaling receptor activity	GO:0008203//cholesterol metabolic process;GO:0006897//endocytosis;GO:0042551//neuron maturation;GO:0010975//regulation of neuron projection development;GO:0032103//positive regulation of response to external stimulus	K02258//cytochrome c oxidase assembly protein subunit 11;K06709//jumonji domain-containing protein 2 [EC:1.14.11.-]	gi|33598931|ref|NP_663325.1|//scavenger receptor class F member 1 isoform 3 precursor [Homo sapiens];gi|33598929|ref|NP_003684.2|//scavenger receptor class F member 1 isoform 1 precursor [Homo sapiens]
441054	1204	0.01	0.11	3.45943	0.15923	*	0.097755	C4orf47	NA	NA	NA	NA	gi|167234417|ref|NP_001107829.1|//UPF0602 protein C4orf47 [Homo sapiens];gi|767932011|ref|XP_011530292.1|//PREDICTED: UPF0602 protein C4orf47 isoform X2 [Homo sapiens]
7056	4048	0.01	0.11	3.45943	0.000654712	Up	0.000233538	THBD	GO:0044421//extracellular region part;GO:0016021//integral component of membrane	GO:0046872//metal ion binding;GO:0004872//receptor activity	GO:0002376//immune system process;GO:0010212//response to ionizing radiation;GO:0007275//multicellular organism development;GO:0022414//reproductive process;GO:0002237//response to molecule of bacterial origin;GO:0030194//positive regulation of blood coagulation;GO:0010543//regulation of platelet activation	K03907//thrombomodulin	gi|119630577|gb|EAX10172.1|//thrombomodulin [Homo sapiens]
4914	2647	0.01	0.11	3.45943	0.0478714	*	0.0250294	NTRK1	GO:0043231//intracellular membrane-bounded organelle;GO:0016021//integral component of membrane	GO:0004713//protein tyrosine kinase activity;GO:0004674//protein serine/threonine kinase activity;GO:0004872//receptor activity;GO:0032559//adenyl ribonucleotide binding;GO:0019838//growth factor binding	GO:0048017//inositol lipid-mediated signaling;GO:0000165//MAPK cascade;GO:0048731//system development;GO:0048869//cellular developmental process;GO:0010863//positive regulation of phospholipase C activity;GO:0045762//positive regulation of adenylate cyclase activity;GO:0007169//transmembrane receptor protein tyrosine kinase signaling pathway;GO:0007264//small GTPase mediated signal transduction	K03176//neurotrophic tyrosine kinase receptor type 1 [EC:2.7.10.1]	gi|56118210|ref|NP_001007793.1|//high affinity nerve growth factor receptor isoform 3 [Homo sapiens];gi|119573287|gb|EAW52902.1|//neurotrophic tyrosine kinase, receptor, type 1, isoform CRA_c [Homo sapiens];gi|119573286|gb|EAW52901.1|//neurotrophic tyrosine kinase, receptor, type 1, isoform CRA_b [Homo sapiens]
11035	1940	0.01	0.11	3.45943	0.0421705	*	0.021612	RIPK3	GO:0044424//intracellular part	GO:0032559//adenyl ribonucleotide binding;GO:0004702//signal transducer, downstream of receptor, with serine/threonine kinase activity;GO:0003712//transcription cofactor activity	GO:0006464//cellular protein modification process	K08847//receptor-interacting serine/threonine-protein kinase 3 [EC:2.7.11.1]	gi|40254844|ref|NP_006862.2|//receptor-interacting serine/threonine-protein kinase 3 [Homo sapiens]
1238	2978	0.01	0.11	3.45943	0.00534381	*	0.0022466	ACKR2	GO:0016021//integral component of membrane	GO:0004950//chemokine receptor activity	GO:0002376//immune system process;GO:0042221//response to chemical;GO:0007166//cell surface receptor signaling pathway;GO:0032501//multicellular organismal process	K04187//chemokine binding protein 2	gi|297671602|ref|XP_002813926.1|//PREDICTED: atypical chemokine receptor 2 [Pongo abelii]
138240	1511	0.01	0.11	3.45943	0.0824843	*	0.0459638	C9orf57	GO:0031224//intrinsic component of membrane	NA	NA	NA	gi|190886439|ref|NP_001122090.1|//uncharacterized protein C9orf57 [Homo sapiens]
958	1589	0.05	0.55	3.45943	3.47042e-05	Up	1.03206e-05	CD40	GO:0009986//cell surface;GO:0005887//integral component of plasma membrane;GO:0043227//membrane-bounded organelle	GO:0005515//protein binding;GO:0004871//signal transducer activity	GO:0030888//regulation of B cell proliferation;GO:0009612//response to mechanical stimulus;GO:0006950//response to stress;GO:0050871//positive regulation of B cell activation;GO:0065003//macromolecular complex assembly;GO:0001819//positive regulation of cytokine production;GO:0045830//positive regulation of isotype switching;GO:0002637//regulation of immunoglobulin production;GO:0043065//positive…	K03160//tumor necrosis factor receptor superfamily member 5	gi|4507581|ref|NP_001241.1|//tumor necrosis factor receptor superfamily member 5 isoform 1 precursor [Homo sapiens];gi|957949092|gb|ALQ33425.1|//CD40 molecule TNF receptor superfamily member 5 isoform 3, partial [Homo sapiens];gi|675783690|ref|XP_008949633.1|//PREDICTED: tumor necrosis factor receptor superfamily member 5 isoform X1 [Pan paniscus]
57512	6663	0.01	0.11	3.45943	4.44815e-06	Up	1.18658e-06	GPR158	GO:0031224//intrinsic component of membrane	GO:0004888//transmembrane signaling receptor activity	NA	K08469//G protein-coupled receptor 158	gi|93204867|ref|NP_065803.2|//probable G-protein coupled receptor 158 precursor [Homo sapiens]
84069	2367	0.01	0.11	3.45943	0.0213557	*	0.0101618	PLEKHN1	NA	NA	NA	K13710//Rho guanine nucleotide exchange factor 7	gi|237820622|ref|NP_115505.2|//pleckstrin homology domain-containing family N member 1 isoform a [Homo sapiens];gi|237820624|ref|NP_001153656.1|//pleckstrin homology domain-containing family N member 1 isoform b [Homo sapiens]
100507027	432	0.01	0.11	3.45943	0.540934	*	0.442166	MRLN	NA	NA	NA	K12022//tripartite motif-containing protein 46;K08857//NIMA (never in mitosis gene a)-related kinase 1/4/5 [EC:2.7.11.1];K14416//elongation factor 1 alpha-like protein	gi|987969836|ref|XP_015427304.1|//PREDICTED: myoregulin [Myotis davidii]
8424	1901	0.01	0.11	3.45943	0.0420315	*	0.021612	BBOX1	GO:0043231//intracellular membrane-bounded organelle;GO:0005856//cytoskeleton;GO:0044444//cytoplasmic part	GO:0016701//oxidoreductase activity, acting on single donors with incorporation of molecular oxygen;GO:0016706//oxidoreductase activity, acting on paired donors, with incorporation or reduction of molecular oxygen, 2-oxoglutarate as one donor, and incorporation of one atom each of oxygen into both donors;GO:0046914//transition metal ion binding	GO:0006578//amino-acid betaine biosynthetic process	K00471//gamma-butyrobetaine dioxygenase [EC:1.14.11.1]	gi|301016018|pdb|3N6W|A//Chain A, Crystal Structure Of Human Gamma-Butyrobetaine Hydroxylase
10579	6352	0.01	0.11	3.45943	9.08815e-06	Up	2.5236e-06	TACC2	GO:0043231//intracellular membrane-bounded organelle;GO:0015630//microtubule cytoskeleton	GO:0051427//hormone receptor binding	NA	K14282//transforming acidic coiled-coil-containing protein 2	gi|11119414|ref|NP_008928.1|//transforming acidic coiled-coil-containing protein 2 isoform d [Homo sapiens];gi|630044895|ref|NP_001278807.1|//transforming acidic coiled-coil-containing protein 2 isoform g [Homo sapiens];gi|630044891|ref|NP_001278806.1|//transforming acidic coiled-coil-containing protein 2 isoform f [Homo sapiens];gi|45827753|ref|NP_996742.1|//transforming acidic coiled-coil-conta…
285598	2436	0.01	0.11	3.45943	0.0420213	*	0.021612	ARL10	NA	NA	NA	K07958//ADP-ribosylation factor-like protein 10	gi|962606960|ref|NP_001304877.1|//ADP-ribosylation factor-like protein 10 isoform 1 [Homo sapiens];gi|530381007|ref|XP_005265948.1|//PREDICTED: ADP-ribosylation factor-like protein 10 isoform X3 [Homo sapiens]
2848	1224	0.01	0.11	3.45943	0.158163	*	0.097755	GPR25	GO:0016021//integral component of membrane	GO:0004888//transmembrane signaling receptor activity	GO:0007166//cell surface receptor signaling pathway	K08405//G protein-coupled receptor 25	gi|55589110|ref|XP_525016.1|//PREDICTED: probable G-protein coupled receptor 25 isoform X1 [Pan troglodytes]
BGI_novel_G000326	410	0.01	0.11	3.45943	0.950832	*	0.940388	NA	GO:0016021//integral component of membrane;GO:0000139//Golgi membrane	NA	NA	NA	gi|674087316|ref|XP_008851515.1|//1
2206	3529	0.01	0.11	3.45943	0.0144563	*	0.00665288	MS4A2	GO:0043231//intracellular membrane-bounded organelle;GO:0009986//cell surface;GO:0044459//plasma membrane part;GO:0032997//Fc receptor complex;GO:0016021//integral component of membrane	GO:0019763//immunoglobulin receptor activity;GO:0019904//protein domain specific binding;GO:0005515//protein binding;GO:0004872//receptor activity;GO:0019900//kinase binding;GO:0005261//cation channel activity	GO:0007186//G-protein coupled receptor signaling pathway;GO:0033008//positive regulation of mast cell activation involved in immune response;GO:0006816//calcium ion transport;GO:0032940//secretion by cell;GO:0051049//regulation of transport;GO:0010863//positive regulation of phospholipase C activity;GO:0010522//regulation of calcium ion transport into cytosol;GO:0009306//protein secretion;GO:0006…	K08090//membrane-spanning 4-domains, subfamily A, member 2	gi|379642954|ref|NP_001243845.1|//high affinity immunoglobulin epsilon receptor subunit beta isoform 3 [Homo sapiens];gi|530396472|ref|XP_005273903.1|//PREDICTED: high affinity immunoglobulin epsilon receptor subunit beta isoform X2 [Homo sapiens]
339184	2821	0.01	0.11	3.45943	0.0106362	*	0.00477802	CCDC144NL	NA	NA	NA	K17299//POTE ankyrin domain family protein	gi|767992045|ref|XP_011522121.1|//PREDICTED: putative coiled-coil domain-containing protein 144 N-terminal-like isoform X2 [Homo sapiens]
105372280	423	0.01	0.11	3.45943	0.536976	*	0.442166	LOC105372280	NA	NA	NA	K04347//guanine nucleotide-binding protein G(I)/G(S)/G(O) subunit gamma-12	gi|940516954|ref|NP_001303621.1|//uncharacterized LOC105372280 [Homo sapiens]
29850	3946	0.01	0.11	3.45943	0.00131798	*	0.000496684	TRPM5	GO:0031224//intrinsic component of membrane	GO:0005216//ion channel activity;GO:0004871//signal transducer activity	GO:0006810//transport	K04980//transient receptor potential cation channel subfamily M member 5	gi|11225266|ref|NP_055370.1|//transient receptor potential cation channel subfamily M member 5 [Homo sapiens]
1016	3102	0.01	0.11	3.45943	0.00533187	*	0.0022466	CDH18	GO:0031224//intrinsic component of membrane	GO:0046872//metal ion binding	GO:0045216//cell-cell junction organization;GO:0016337//single organismal cell-cell adhesion	K06805//cadherin 18, type 2	gi|4826671|ref|NP_004925.1|//cadherin-18 isoform 1 preproprotein [Homo sapiens];gi|266454921|ref|NP_001161139.1|//cadherin-18 isoform 2 preproprotein [Homo sapiens] ;gi|634743272|ref|NP_001278886.1|//cadherin-18 isoform 3 preproprotein [Homo sapiens]
199699	1732	0.02	0.22	3.45943	0.0265068	*	0.0129589	DAND5	NA	NA	GO:0007179//transforming growth factor beta receptor signaling pathway;GO:0009855//determination of bilateral symmetry	K01064//wingless-type MMTV integration site family, member 9	gi|119604742|gb|EAW84336.1|//DAN domain family, member 5, isoform CRA_a [Homo sapiens]
6039	1065	0.15	1.63	3.44184	4.63015e-09	Up	9.36376e-10	RNASE6	NA	GO:0016892//endoribonuclease activity, producing 3'-phosphomonoesters;GO:0005488//binding	GO:0016070//RNA metabolic process;GO:0006950//response to stress	K01172//ribonuclease 6/7/8 [EC:3.1.27.-]	gi|5032045|ref|NP_005606.1|//ribonuclease K6 precursor [Homo sapiens]
124923	3779	0.05	0.54	3.43296	2.53382e-11	Up	4.33542e-12	SGK494	NA	NA	NA	K17529//uncharacterized serine/threonine-protein kinase SgK494 [EC:2.7.11.1]	gi|675719335|ref|XP_008963348.1|//PREDICTED: uncharacterized serine/threonine-protein kinase SgK494 isoform X1 [Pan paniscus]
51378	4654	0.06	0.64	3.41504	7.25974e-16	Up	9.67388e-17	ANGPT4	GO:0044421//extracellular region part	GO:0005102//receptor binding;GO:0030296//protein tyrosine kinase activator activity	GO:0050673//epithelial cell proliferation;GO:0010596//negative regulation of endothelial cell migration;GO:0043066//negative regulation of apoptotic process;GO:0010595//positive regulation of endothelial cell migration;GO:0001666//response to hypoxia;GO:0002376//immune system process;GO:0045765//regulation of angiogenesis;GO:0001934//positive regulation of protein phosphorylation;GO:0023052//sign…	K05467//angiopoietin 4	gi|7705276|ref|NP_057069.1|//angiopoietin-4 precursor [Homo sapiens]
79961	3783	0.38	4.03	3.40671	2.72906e-77	Up	8.75314e-79	DENND2D	GO:0005737//cytoplasm	GO:0005515//protein binding;GO:0017112//Rab guanyl-nucleotide exchange factor activity	GO:0043547//positive regulation of GTPase activity	K20161//DENN domain-containing protein 2	gi|586996331|ref|XP_003990503.2|//PREDICTED: DENN domain-containing protein 2D isoform X2 [Felis catus];gi|426214085|ref|NP_001258762.1|//DENN domain-containing protein 2D isoform b [Homo sapiens];gi|119576878|gb|EAW56474.1|//1
3914	4232	0.22	2.33	3.40475	1.26813e-48	Up	6.51098e-50	LAMB3	GO:0005610//laminin-5 complex;GO:0043256//laminin complex	GO:0005515//protein binding;GO:0005198//structural molecule activity;GO:0032403//protein complex binding	GO:0007044//cell-substrate junction assembly;GO:0009888//tissue development;GO:0035987//endodermal cell differentiation;GO:0031581//hemidesmosome assembly;GO:0022617//extracellular matrix disassembly;GO:0008544//epidermis development;GO:0007155//cell adhesion;GO:0045444//fat cell differentiation;GO:0050873//brown fat cell differentiation	K06244//laminin, beta 3	gi|62868215|ref|NP_000219.2|//laminin subunit beta-3 precursor [Homo sapiens];gi|119613854|gb|EAW93448.1|//1
10000	7091	0.02	0.21	3.39232	5.5103e-07	Up	1.34126e-07	AKT3	GO:0016020//membrane;GO:0031981//nuclear lumen;GO:0005654//nucleoplasm;GO:0005794//Golgi apparatus;GO:0005886//plasma membrane	GO:0005515//protein binding;GO:0005524//ATP binding;GO:0004674//protein serine/threonine kinase activity;GO:0032559//adenyl ribonucleotide binding;GO:0004672//protein kinase activity;GO:0019901//protein kinase binding	GO:0002028//regulation of sodium ion transport;GO:0032868//response to insulin;GO:0006468//protein phosphorylation;GO:0035556//intracellular signal transduction;GO:0018105//peptidyl-serine phosphorylation;GO:0006464//cellular protein modification process;GO:0000002//mitochondrial genome maintenance;GO:0023052//signaling	K04456//RAC serine/threonine-protein kinase [EC:2.7.11.1]	gi|4885549|ref|NP_005456.1|//RAC-gamma serine/threonine-protein kinase isoform 1 [Homo sapiens];gi|617554660|ref|XP_007534726.1|//PREDICTED: RAC-gamma serine/threonine-protein kinase isoform X2 [Erinaceus europaeus];gi|505789653|ref|XP_004605503.1|//1
57119	1998	0.02	0.21	3.39232	0.00779764	*	0.00339128	EPPIN	NA	GO:0004866//endopeptidase inhibitor activity	NA	K12864//beta-catenin-like protein 1;K15619//Kunitz-type protease inhibitor 1	gi|106322|pir||B34087//hypothetical protein (L1H 3' region) - human;gi|982277742|ref|XP_005569206.2|//PREDICTED: eppin isoform X2 [Macaca fascicularis]
84290	1040	0.04	0.42	3.39232	0.00779539	*	0.00339128	CAPNS2	GO:0016020//membrane;GO:0044424//intracellular part	GO:0046872//metal ion binding	NA	K08584//calpain, small subunit 2	gi|15667255|gb|AAL02241.1|//calpain small subunit 2 [Homo sapiens]
677	3212	0.06	0.63	3.39232	7.34953e-11	Up	1.30504e-11	ZFP36L1	GO:0043231//intracellular membrane-bounded organelle;GO:0005634//nucleus;GO:0005829//cytosol;GO:0044444//cytoplasmic part	GO:0003723//RNA binding;GO:0003729//mRNA binding;GO:0003677//DNA binding;GO:0046872//metal ion binding;GO:0017091//AU-rich element binding;GO:0005515//protein binding;GO:0046914//transition metal ion binding;GO:0003700//transcription factor activity, sequence-specific DNA binding;GO:0001071//nucleic acid binding transcription factor activity	GO:0030154//cell differentiation;GO:0006355//regulation of transcription, DNA-templated;GO:0007507//heart development;GO:0000288//nuclear-transcribed mRNA catabolic process, deadenylation-dependent decay;GO:0033077//T cell differentiation in thymus;GO:0006417//regulation of translation;GO:0035264//multicellular organism growth;GO:0006915//apoptotic process;GO:0060710//chorio-allantoic fusion;GO:0…	K18753//butyrate response factor 1	gi|347659013|ref|NP_001231630.1|//zinc finger protein 36, C3H1 type-like 1 isoform 2 [Homo sapiens];gi|555987896|ref|XP_005905794.1|//1
85449	6412	0.02	0.21	3.39232	1.52581e-07	Up	3.52052e-08	KIAA1755	NA	NA	NA	K08810//triple functional domain protein [EC:2.7.11.1];K05625//transglutaminase 2 [EC:2.3.2.13];K15048//kalirin [EC:2.7.11.1]	gi|426391684|ref|XP_004062198.1|//PREDICTED: uncharacterized protein KIAA1755 homolog [Gorilla gorilla gorilla]
346157	4062	0.1	1.05	3.39232	1.15712e-21	Up	1.19474e-22	ZNF391	GO:0043231//intracellular membrane-bounded organelle	GO:0046914//transition metal ion binding;GO:0003676//nucleic acid binding	NA	K09228//KRAB domain-containing zinc finger protein	gi|119623502|gb|EAX03097.1|//hCG1642085, isoform CRA_b [Homo sapiens]
6446	2419	0.69	7.19	3.38132	9.08743e-85	Up	2.6409e-86	SGK1	GO:0016020//membrane;GO:0043231//intracellular membrane-bounded organelle	GO:0032559//adenyl ribonucleotide binding;GO:0004672//protein kinase activity	GO:0006464//cellular protein modification process;GO:0012501//programmed cell death;GO:0050896//response to stimulus;GO:0030001//metal ion transport	K13302//serum/glucocorticoid-regulated kinase 1 [EC:2.7.11.1]	gi|219521876|ref|NP_001137148.1|//serine/threonine-protein kinase Sgk1 isoform 2 [Homo sapiens];gi|635172866|ref|NP_001278924.1|//serine/threonine-protein kinase Sgk1 isoform 5 [Homo sapiens] ;gi|219521878|ref|NP_001137149.1|//serine/threonine-protein kinase Sgk1 isoform 3 [Homo sapiens] ;gi|675654438|ref|XP_008993347.1|//PREDICTED: serine/threonine-protein kinase Sgk1 isoform X2 [Callithrix jacc…
84179	2146	0.03	0.31	3.36923	0.00262178	*	0.00103492	MFSD7	GO:0031224//intrinsic component of membrane	NA	GO:0006810//transport	K12306//MFS transporter, FLVCR family, MFS-domain-containing protein 7	gi|661567306|ref|NP_001281270.1|//major facilitator superfamily domain-containing protein 7 isoform 1 [Homo sapiens];gi|31542731|ref|NP_115595.2|//major facilitator superfamily domain-containing protein 7 isoform 2 [Homo sapiens];gi|661567312|ref|NP_001281271.1|//major facilitator superfamily domain-containing protein 7 isoform 3 [Homo sapiens]
54033	2005	0.11	1.13	3.36075	1.51379e-11	Up	2.55878e-12	RBM11	NA	GO:0003676//nucleic acid binding	NA	K13188//RNA-binding protein 7	gi|169234630|ref|NP_658983.3|//splicing regulator RBM11 [Homo sapiens];gi|21693571|gb|AAM75350.1|AF519623_1//RNA binding motif protein 11 [Homo sapiens];gi|675751873|ref|XP_008970789.1|//PREDICTED: splicing regulator RBM11 isoform X1 [Pan paniscus]
8870	1254	0.34	3.42	3.33039	1.51279e-20	Up	1.63224e-21	IER3	GO:0031224//intrinsic component of membrane	GO:0005488//binding	GO:0032502//developmental process;GO:0043066//negative regulation of apoptotic process	NA	gi|119964723|ref|NP_003888.2|//radiation-inducible immediate-early gene IEX-1 [Homo sapiens]
BGI_novel_G000466	543	0.01	0.1	3.32193	0.559316	*	0.442166	NA	NA	NA	NA	K01951//GMP synthase (glutamine-hydrolysing) [EC:6.3.5.2]	gi|685526757|ref|XP_009199749.1|//1
80739	2374	0.02	0.2	3.32193	0.00419104	*	0.00171829	C6orf25	GO:0043231//intracellular membrane-bounded organelle;GO:0031224//intrinsic component of membrane	GO:0005539//glycosaminoglycan binding;GO:0004871//signal transducer activity	NA	K07560//D-tyrosyl-tRNA(Tyr) deacylase [EC:3.1.-.-];K17985//activating molecule in BECN1-regulated autophagy protein 1;K01064//wingless-type MMTV integration site family, member 9	gi|19913381|ref|NP_612119.1|//protein G6b isoform G6b-E precursor [Homo sapiens];gi|219518025|gb|AAI43851.1|//C6orf25 protein [Homo sapiens];gi|19913375|ref|NP_612116.1|//protein G6b isoform G6b-B precursor [Homo sapiens];gi|19913377|ref|NP_612117.1|//protein G6b isoform G6b-C precursor [Homo sapiens]
5157	1923	0.02	0.2	3.32193	0.0144662	*	0.00665288	PDGFRL	NA	GO:0005017//platelet-derived growth factor-activated receptor activity;GO:0004930//G-protein coupled receptor activity	NA	K05096//FMS-like tyrosine kinase 1 [EC:2.7.10.1];K05098//kinase insert domain protein receptor [EC:2.7.10.1]	gi|635046726|ref|XP_007959939.1|//PREDICTED: platelet-derived growth factor receptor-like protein [Chlorocebus sabaeus]
2645	2442	0.01	0.1	3.32193	0.0213896	*	0.0101618	GCK	GO:0031981//nuclear lumen;GO:0044444//cytoplasmic part	GO:0048029//monosaccharide binding;GO:0032559//adenyl ribonucleotide binding;GO:0004396//hexokinase activity	GO:0032868//response to insulin;GO:0006096//glycolytic process;GO:0006111//regulation of gluconeogenesis;GO:0032870//cellular response to hormone stimulus;GO:0050796//regulation of insulin secretion;GO:0031016//pancreas development;GO:0033500//carbohydrate homeostasis;GO:0015758//glucose transport;GO:0005979//regulation of glycogen biosynthetic process;GO:0009732//detection of hexose stimulus	K12407//glucokinase [EC:2.7.1.2]	gi|15967161|ref|NP_277043.1|//glucokinase isoform 3 [Homo sapiens];gi|374977974|pdb|4DCH|A//Chain A, Insights Into Glucokinase Activation Mechanism: Observation Of Multiple Distinct Protein Conformations;gi|15967159|ref|NP_277042.1|//glucokinase isoform 2 [Homo sapiens]
138724	3208	0.01	0.1	3.32193	0.0053502	*	0.0022466	C9orf131	NA	NA	NA	NA	gi|565671687|ref|NP_001274320.1|//uncharacterized protein C9orf131 isoform E [Homo sapiens];gi|94536864|ref|NP_001035502.1|//uncharacterized protein C9orf131 isoform D [Homo sapiens];gi|94681096|ref|NP_976044.2|//uncharacterized protein C9orf131 isoform A [Homo sapiens];gi|94536862|ref|NP_001035501.1|//uncharacterized protein C9orf131 isoform C [Homo sapiens];gi|94536860|ref|NP_001035500.1|//unch…
653598	785	0.01	0.1	3.32193	0.55382	*	0.442166	PPIAL4C	GO:0044424//intracellular part	GO:0016859//cis-trans isomerase activity	GO:0044267//cellular protein metabolic process	K12738//peptidylprolyl cis-trans isomerase A-like 4 [EC:5.2.1.8]	gi|694987139|ref|XP_009438230.1|//PREDICTED: peptidyl-prolyl cis-trans isomerase A-like 4A/B/C, partial [Pan troglodytes]
219972	4527	0.01	0.1	3.32193	0.000654942	Up	0.000233538	MPEG1	GO:0031224//intrinsic component of membrane	NA	NA	NA	gi|133505169|ref|NP_001034485.1|//macrophage-expressed gene 1 protein precursor [Homo sapiens]
1442	934	0.01	0.1	3.32193	0.30341	*	0.207904	CSH1	NA	GO:0043169//cation binding;GO:0005102//receptor binding	GO:0023052//signaling;GO:0022414//reproductive process	K05438//growth hormone	gi|4503083|ref|NP_001308.1|//chorionic somatomammotropin hormone 1 precursor [Homo sapiens]
114827	5090	0.01	0.1	3.32193	0.00837784	*	0.00367096	FHAD1	NA	NA	NA	K20478//golgin subfamily B member 1	gi|190341068|ref|NP_443161.1|//forkhead-associated domain-containing protein 1 [Homo sapiens]
8785	2335	0.01	0.1	3.32193	0.0422222	*	0.021612	MATN4	NA	NA	NA	K06238//collagen, type VI, alpha;K19467//matrilin-3	gi|3927992|emb|CAA07569.1|//matrilin-4 [Homo sapiens];gi|146327011|gb|AAI41812.1|//Matrilin 4 [Homo sapiens] ;gi|13699836|ref|NP_085095.1|//matrilin-4 isoform 3 precursor [Homo sapiens]
4973	2470	0.01	0.1	3.32193	0.0213811	*	0.0101618	OLR1	GO:0016021//integral component of membrane	GO:0030246//carbohydrate binding;GO:0030169//low-density lipoprotein particle binding;GO:0004871//signal transducer activity	GO:0044260//cellular macromolecule metabolic process;GO:0002376//immune system process;GO:0016337//single organismal cell-cell adhesion;GO:0019538//protein metabolic process;GO:0006952//defense response;GO:0003013//circulatory system process;GO:0007599//hemostasis;GO:0000302//response to reactive oxygen species	K08763//oxidised low-density lipoprotein receptor 1	gi|4505501|ref|NP_002534.1|//oxidized low-density lipoprotein receptor 1 isoform 1 [Homo sapiens];gi|290654342|ref|NP_001166103.1|//oxidized low-density lipoprotein receptor 1 isoform 2 [Homo sapiens]
729288	5828	0.01	0.1	3.32193	7.78689e-05	Up	2.42766e-05	ZNF286B	GO:0043231//intracellular membrane-bounded organelle;GO:0016020//membrane;GO:0005654//nucleoplasm;GO:0005829//cytosol	GO:0001228//transcriptional activator activity, RNA polymerase II transcription regulatory region sequence-specific binding;GO:0046914//transition metal ion binding;GO:0031490//chromatin DNA binding;GO:0003676//nucleic acid binding;GO:0019901//protein kinase binding;GO:0001227//transcriptional repressor activity, RNA polymerase II transcription regulatory region sequence-specific binding;GO:00012…	GO:0097192//extrinsic apoptotic signaling pathway in absence of ligand;GO:0001547//antral ovarian follicle growth;GO:0042593//glucose homeostasis;GO:0000122//negative regulation of transcription from RNA polymerase II promoter;GO:0090090//negative regulation of canonical Wnt signaling pathway;GO:0001544//initiation of primordial ovarian follicle growth;GO:0033209//tumor necrosis factor-mediated s…	K09228//KRAB domain-containing zinc finger protein;K09408//forkhead box protein O3	gi|222831577|ref|NP_001138517.1|//putative zinc finger protein 286B [Homo sapiens];gi|4503739|ref|NP_001446.1|//forkhead box protein O3 [Homo sapiens]
7544	4769	0.01	0.1	3.32193	0.00418911	*	0.00171829	ZFY	GO:0043231//intracellular membrane-bounded organelle	GO:0046914//transition metal ion binding;GO:0003676//nucleic acid binding	NA	K09228//KRAB domain-containing zinc finger protein	gi|33239440|ref|NP_003402.2|//zinc finger Y-chromosomal protein isoform 1 [Homo sapiens];gi|223717973|ref|NP_001138748.1|//zinc finger Y-chromosomal protein isoform 3 [Homo sapiens] ;gi|768040682|ref|XP_011529777.1|//PREDICTED: zinc finger Y-chromosomal protein isoform X3 [Homo sapiens]
314	2600	0.01	0.1	3.32193	0.0213726	*	0.0101618	AOC2	GO:0016020//membrane;GO:0044424//intracellular part	GO:0016641//oxidoreductase activity, acting on the CH-NH2 group of donors, oxygen as acceptor;GO:0046914//transition metal ion binding;GO:0048037//cofactor binding	GO:0050953//sensory perception of light stimulus;GO:0006576//cellular biogenic amine metabolic process	K00276//primary-amine oxidase [EC:1.4.3.21]	gi|60498984|ref|NP_033720.2|//retina-specific copper amine oxidase isoform b precursor [Homo sapiens];gi|60498982|ref|NP_001149.2|//retina-specific copper amine oxidase isoform a precursor [Homo sapiens]
1670	468	0.01	0.1	3.32193	0.549671	*	0.442166	DEFA5	GO:0044421//extracellular region part	NA	GO:0006952//defense response;GO:0001906//cell killing	K05230//defensin, alpha	gi|10337585|ref|NP_066290.1|//defensin-5 preproprotein [Homo sapiens]
440955	480	0.01	0.1	3.32193	0.5495	*	0.442166	TMEM89	GO:0031224//intrinsic component of membrane	NA	NA	K10447//kelch-like protein 9/13	gi|56847630|ref|NP_001008270.1|//transmembrane protein 89 precursor [Homo sapiens]
10850	475	0.01	0.1	3.32193	0.548516	*	0.442166	CCL27	GO:0044421//extracellular region part	GO:0005125//cytokine activity	GO:0002376//immune system process;GO:0042221//response to chemical;GO:0007154//cell communication	K16598//C-C motif chemokine 27	gi|675793324|ref|XP_003829860.2|//PREDICTED: C-C motif chemokine 27 isoform X2 [Pan paniscus]
27198	2977	0.01	0.1	3.32193	0.01066	*	0.00477802	HCAR1	GO:0031224//intrinsic component of membrane	GO:0004888//transmembrane signaling receptor activity	GO:0007166//cell surface receptor signaling pathway;GO:0043627//response to estrogen	K08401//G protein-coupled receptor 81	gi|14211851|ref|NP_115943.1|//hydroxycarboxylic acid receptor 1 [Homo sapiens]
343521	1278	0.01	0.1	3.32193	0.158873	*	0.097755	TCTEX1D4	NA	NA	NA	K06085//synovial sarcoma, X breakpoint 2 interacting protein	gi|578799042|ref|XP_006710677.1|//PREDICTED: tctex1 domain-containing protein 4 isoform X2 [Homo sapiens]
158798	855	0.01	0.1	3.32193	0.547535	*	0.442166	AKAP14	GO:0044424//intracellular part	NA	NA	K16530//A-kinase anchor protein 14	gi|56682938|ref|NP_001008534.1|//A-kinase anchor protein 14 isoform b [Homo sapiens] ;gi|30520346|ref|NP_848928.1|//A-kinase anchor protein 14 isoform a [Homo sapiens]
64168	5140	0.01	0.1	3.32193	0.00222096	*	0.000866108	NECAB1	GO:0044424//intracellular part	GO:0046872//metal ion binding;GO:0003824//catalytic activity	GO:0016999//antibiotic metabolic process	NA	gi|397500999|ref|XP_003821189.1|//PREDICTED: N-terminal EF-hand calcium-binding protein 1 [Pan paniscus]
1769	14639	0.01	0.1	3.32193	9.01846e-12	Up	1.49723e-12	DNAH8	NA	NA	NA	K10408//dynein heavy chain, axonemal	gi|332688227|ref|NP_001193856.1|//dynein heavy chain 8, axonemal [Homo sapiens]
590	2468	0.01	0.1	3.32193	0.0213529	*	0.0101618	BCHE	GO:0044421//extracellular region part;GO:0005635//nuclear envelope;GO:0044432//endoplasmic reticulum part	GO:0043169//cation binding;GO:0005515//protein binding	GO:0031960//response to corticosteroid;GO:0001101//response to acid chemical;GO:0031667//response to nutrient levels;GO:0017144//drug metabolic process;GO:0042439//ethanolamine-containing compound metabolic process;GO:0007611//learning or memory;GO:0050804//modulation of synaptic transmission	K01050//cholinesterase [EC:3.1.1.8]	gi|119598998|gb|EAW78592.1|//butyrylcholinesterase, isoform CRA_b [Homo sapiens];gi|632795270|gb|AHZ34327.1|//butyrylcholinesterase p.Val204Asp splice variant [Homo sapiens]
80321	2430	0.01	0.1	3.32193	0.0420675	*	0.021612	CEP70	GO:0015630//microtubule cytoskeleton;GO:0044444//cytoplasmic part	GO:0005488//binding	GO:0022402//cell cycle process	K16802//centrosomal protein CEP70	gi|530375337|ref|XP_005247862.1|//PREDICTED: centrosomal protein of 70 kDa isoform X2 [Homo sapiens] ;gi|572873203|ref|NP_001275894.1|//centrosomal protein of 70 kDa isoform 3 [Homo sapiens];gi|572876400|ref|NP_001275895.1|//centrosomal protein of 70 kDa isoform 4 [Homo sapiens];gi|572880477|ref|NP_001275896.1|//centrosomal protein of 70 kDa isoform 5 [Homo sapiens] ;gi|50658082|ref|NP_077817.2|/…
643	2896	0.01	0.1	3.32193	0.0478254	*	0.0250294	CXCR5	GO:0016021//integral component of membrane	GO:0004950//chemokine receptor activity	GO:0046649//lymphocyte activation;GO:0007166//cell surface receptor signaling pathway;GO:0048534//hematopoietic or lymphoid organ development	K04190//C-X-C chemokine receptor type 5	gi|4502415|ref|NP_001707.1|//C-X-C chemokine receptor type 5 isoform 1 [Homo sapiens]
6528	3594	0.01	0.1	3.32193	0.00533823	*	0.0022466	SLC5A5	GO:0031224//intrinsic component of membrane	GO:0015373//monovalent anion:sodium symporter activity;GO:0015103//inorganic anion transmembrane transporter activity	GO:0006807//nitrogen compound metabolic process;GO:0009058//biosynthetic process;GO:0030001//metal ion transport;GO:0015698//inorganic anion transport	K14385//solute carrier family 5 (sodium/iodide cotransporter), member 5	gi|4507035|ref|NP_000444.1|//sodium/iodide cotransporter [Homo sapiens]
306	1634	0.01	0.1	3.32193	0.0823081	*	0.0459638	ANXA3	GO:0030141//secretory granule;GO:0044297//cell body;GO:0030666//endocytic vesicle membrane;GO:0043005//neuron projection	GO:0004859//phospholipase inhibitor activity;GO:0046872//metal ion binding;GO:0005543//phospholipid binding	GO:0021543//pallium development;GO:0002283//neutrophil activation involved in immune response;GO:0031960//response to corticosteroid;GO:0010604//positive regulation of macromolecule metabolic process;GO:0009887//animal organ morphogenesis;GO:0045765//regulation of angiogenesis;GO:0006952//defense response;GO:0006897//endocytosis;GO:0010594//regulation of endothelial cell migration;GO:0043388//pos…	K17089//annexin A3	gi|119626228|gb|EAX05823.1|//annexin A3, isoform CRA_b [Homo sapiens]
4131	12019	0.01	0.1	3.32193	1.51007e-09	Up	2.94678e-10	MAP1B	GO:0016020//membrane;GO:0015630//microtubule cytoskeleton;GO:0030427//site of polarized growth;GO:0044430//cytoskeletal part;GO:0044444//cytoplasmic part;GO:0043025//neuronal cell body;GO:0043005//neuron projection	GO:0015631//tubulin binding;GO:0008289//lipid binding	GO:0031103//axon regeneration;GO:0007019//microtubule depolymerization;GO:0030307//positive regulation of cell growth;GO:0043627//response to estrogen;GO:0009636//response to toxic substance;GO:0031112//positive regulation of microtubule polymerization or depolymerization;GO:0051914//positive regulation of synaptic plasticity by chemical substance;GO:0045597//positive regulation of cell different…	K10429//microtubule-associated protein 1	gi|153945728|ref|NP_005900.2|//microtubule-associated protein 1B [Homo sapiens]
80736	2643	0.01	0.1	3.32193	0.14943	*	0.0903126	SLC44A4	GO:0031224//intrinsic component of membrane	GO:0005275//amine transmembrane transporter activity	GO:0015697//quaternary ammonium group transport	K15377//solute carrier family 44 (choline transporter-like protein), member 2/4/5	gi|148612887|ref|NP_079533.2|//choline transporter-like protein 4 isoform 1 [Homo sapiens];gi|295849282|ref|NP_001171515.1|//choline transporter-like protein 4 isoform 2 [Homo sapiens]
2565	6769	0.03	0.3	3.32193	1.8826e-10	Up	3.44804e-11	GABRG1	GO:0034702//ion channel complex;GO:0044459//plasma membrane part	GO:0005253//anion channel activity;GO:0015276//ligand-gated ion channel activity;GO:0016917//GABA receptor activity	GO:0007186//G-protein coupled receptor signaling pathway;GO:0006810//transport;GO:0007267//cell-cell signaling	K05186//gamma-aminobutyric acid receptor subunit gamma	gi|31742490|ref|NP_775807.2|//gamma-aminobutyric acid receptor subunit gamma-1 precursor [Homo sapiens]
284129	2730	0.01	0.1	3.32193	0.0106451	*	0.00477802	SLC26A11	GO:0031224//intrinsic component of membrane;GO:0005764//lysosome	GO:0015291//secondary active transmembrane transporter activity;GO:0008509//anion transmembrane transporter activity	GO:0015698//inorganic anion transport	K14708//solute carrier family 26 (sodium-independent sulfate anion transporter), member 11	gi|397522257|ref|XP_003831193.1|//PREDICTED: sodium-independent sulfate anion transporter isoform X1 [Pan paniscus];gi|694970113|ref|XP_009431755.1|//PREDICTED: sodium-independent sulfate anion transporter [Pan troglodytes]
284485	473	0.01	0.1	3.32193	0.539402	*	0.442166	RIIAD1	NA	GO:0019887//protein kinase regulator activity	GO:0023052//signaling	NA	gi|222352147|ref|NP_001138428.1|//RIIa domain-containing protein 1 [Homo sapiens]
54466	1351	0.01	0.1	3.32193	0.157955	*	0.097755	SPIN2A	GO:0043231//intracellular membrane-bounded organelle	NA	GO:0019953//sexual reproduction;GO:0012501//programmed cell death	NA	gi|530426436|ref|XP_005262066.1|//PREDICTED: spindlin-2B isoform X4 [Homo sapiens]
84519	1886	0.02	0.2	3.32193	0.0144543	*	0.00665288	ACRBP	GO:0030141//secretory granule	NA	NA	NA	gi|17999524|ref|NP_115878.2|//acrosin-binding protein precursor [Homo sapiens]
347404	3259	0.01	0.1	3.32193	0.00533028	*	0.0022466	LANCL3	NA	NA	NA	K19522//membrane transport protein XK	gi|803327634|ref|XP_012021978.1|//PREDICTED: lanC-like protein 3 isoform X2 [Ovis aries musimon]
7136	707	0.11	1.08	3.29546	0.000427903	Up	0.000147719	TNNI2	GO:0005865//striated muscle thin filament;GO:0043231//intracellular membrane-bounded organelle	GO:0008092//cytoskeletal protein binding	GO:0006941//striated muscle contraction	K12043//troponin I, fast skeletal muscle	gi|795499353|ref|XP_011896517.1|//PREDICTED: troponin I, fast skeletal muscle isoform X1 [Cercocebus atys];gi|635011204|ref|XP_007999281.1|//PREDICTED: troponin I, fast skeletal muscle isoform X3 [Chlorocebus sabaeus];gi|224967106|ref|NP_001139313.1|//troponin I, fast skeletal muscle isoform 2 [Homo sapiens]
BGI_novel_G000691	595	0.19	1.86	3.29123	5.02937e-06	Up	1.35236e-06	NA	GO:0005634//nucleus;GO:0005829//cytosol;GO:0016021//integral component of membrane	GO:0005515//protein binding	GO:0009653//anatomical structure morphogenesis;GO:0014066//regulation of phosphatidylinositol 3-kinase signaling;GO:0043066//negative regulation of apoptotic process;GO:2001020//regulation of response to DNA damage stimulus	NA	gi|3449376|gb|AAC32558.1|//1
BGI_novel_G000339	2618	0.21	2.04	3.28011	8.25196e-26	Up	7.31344e-27	NA	NA	NA	NA	K07421//cytochrome P450 family 2 subfamily T	gi|768013167|ref|XP_011525893.1|//1
51233	1336	0.03	0.29	3.27302	0.0144642	*	0.00665288	DRICH1	NA	NA	NA	NA	gi|56118955|ref|NP_057533.2|//aspartate-rich protein 1 [Homo sapiens]
11025	2840	0.06	0.58	3.27302	8.76275e-09	Up	1.81833e-09	LILRB3	GO:0016021//integral component of membrane	GO:0004872//receptor activity	GO:0007165//signal transduction;GO:0006950//response to stress	K06512//leukocyte immunoglobulin-like receptor	gi|574269962|ref|NP_006855.3|//leukocyte immunoglobulin-like receptor subfamily B member 3 isoform 2 precursor [Homo sapiens];gi|574270893|ref|NP_001074919.2|//leukocyte immunoglobulin-like receptor subfamily B member 3 isoform 1 precursor [Homo sapiens];gi|768046046|ref|XP_011545353.1|//PREDICTED: leukocyte immunoglobulin-like receptor subfamily B member 2 isoform X10 [Homo sapiens];gi|2662424|g…
23542	3395	0.03	0.29	3.27302	2.36974e-05	Up	6.92984e-06	MAPK8IP2	GO:0044430//cytoskeletal part	GO:0032947//protein complex scaffold;GO:0019887//protein kinase regulator activity;GO:0008092//cytoskeletal protein binding;GO:0019900//kinase binding	GO:0001932//regulation of protein phosphorylation;GO:0007169//transmembrane receptor protein tyrosine kinase signaling pathway;GO:0002209//behavioral defense response;GO:0048812//neuron projection morphogenesis;GO:0051705//multi-organism behavior;GO:0070302//regulation of stress-activated protein kinase signaling cascade;GO:0051899//membrane depolarization;GO:0043408//regulation of MAPK cascade;G…	K04435//mitogen-activated protein kinase 8 interacting protein 2	gi|6912492|ref|NP_036456.1|//C-Jun-amino-terminal kinase-interacting protein 2 [Homo sapiens]
641455	6666	0.03	0.29	3.27302	1.22735e-09	Up	2.37658e-10	POTEM	GO:0044444//cytoplasmic part	GO:0032559//adenyl ribonucleotide binding	NA	K17299//POTE ankyrin domain family protein	gi|767918223|ref|XP_011509518.1|//PREDICTED: POTE ankyrin domain family member E isoform X1 [Homo sapiens]
23430	855	0.1	0.96	3.26303	0.000229486	Up	7.64138e-05	TPSD1	GO:0044421//extracellular region part;GO:0005576//extracellular region	GO:0004175//endopeptidase activity;GO:0004252//serine-type endopeptidase activity;GO:0005488//binding	GO:0006508//proteolysis;GO:0019538//protein metabolic process;GO:0006950//response to stress	K01340//tryptase [EC:3.4.21.59]	gi|321267509|ref|NP_001189430.1|//tryptase delta precursor [Pongo abelii];gi|11321636|ref|NP_036349.1|//1
101	3306	2.53	24.08	3.25063	0	Up	0	ADAM8	GO:0032010//phagolysosome;GO:0030667//secretory granule membrane;GO:0032127//dense core granule membrane;GO:0042581//specific granule;GO:0071133//alpha9-beta1 integrin-ADAM8 complex;GO:0070820//tertiary granule;GO:0005767//secondary lysosome;GO:0009986//cell surface;GO:0071065//alpha9-beta1 integrin-vascular cell adhesion molecule-1 complex;GO:0005887//integral component of plasma membrane;GO:004…	GO:0004175//endopeptidase activity;GO:0004252//serine-type endopeptidase activity;GO:0050839//cell adhesion molecule binding;GO:0004222//metalloendopeptidase activity;GO:0046914//transition metal ion binding;GO:0043621//protein self-association;GO:0005515//protein binding;GO:0005509//calcium ion binding;GO:0008270//zinc ion binding	GO:0002675//positive regulation of acute inflammatory response;GO:0001819//positive regulation of cytokine production;GO:0031331//positive regulation of cellular catabolic process;GO:0032989//cellular component morphogenesis;GO:0048247//lymphocyte chemotaxis;GO:0070234//positive regulation of T cell apoptotic process;GO:0016337//single organismal cell-cell adhesion;GO:0001525//angiogenesis;GO:005…	K06540//disintegrin and metalloproteinase domain-containing protein 8 [EC:3.4.24.-]	gi|256773272|ref|NP_001157962.1|//disintegrin and metalloproteinase domain-containing protein 8 isoform 3 precursor [Homo sapiens];gi|256773268|ref|NP_001157961.1|//disintegrin and metalloproteinase domain-containing protein 8 isoform 2 precursor [Homo sapiens];gi|256773264|ref|NP_001100.3|//disintegrin and metalloproteinase domain-containing protein 8 isoform 1 precursor [Homo sapiens];gi|767961…
54490	1851	0.02	0.19	3.24793	0.0479116	*	0.0250294	UGT2B28	GO:0031224//intrinsic component of membrane;GO:0043231//intracellular membrane-bounded organelle;GO:0031090//organelle membrane	GO:0008194//UDP-glycosyltransferase activity;GO:0005501//retinoid binding	GO:0008202//steroid metabolic process;GO:0044237//cellular metabolic process	K00699//glucuronosyltransferase [EC:2.4.1.17]	gi|16596680|ref|NP_444267.1|//UDP-glucuronosyltransferase 2B28 isoform 1 precursor [Homo sapiens];gi|333033811|ref|NP_001193933.1|//UDP-glucuronosyltransferase 2B28 isoform 2 precursor [Homo sapiens]
84561	3449	0.02	0.19	3.24793	0.00143237	*	0.000543928	SLC12A8	GO:0031224//intrinsic component of membrane	GO:0015291//secondary active transmembrane transporter activity	GO:0030001//metal ion transport	K14428//solute carrier family 12 (potassium/chloride transporters), member 8	gi|21666316|gb|AAM73657.1|AF390442_1//solute carrier family 12 member 8 [Homo sapiens]
22914	1606	0.02	0.19	3.24793	0.0477796	*	0.0250294	KLRK1	GO:0009986//cell surface;GO:0016021//integral component of membrane	GO:0042287//MHC protein binding;GO:0030246//carbohydrate binding;GO:0004888//transmembrane signaling receptor activity	GO:0031294//lymphocyte costimulation;GO:0002220//innate immune response activating cell surface receptor signaling pathway;GO:0031328//positive regulation of cellular biosynthetic process;GO:0001819//positive regulation of cytokine production;GO:0001912//positive regulation of leukocyte mediated cytotoxicity	K06728//killer cell lectin-like receptor subfamily K member 1	gi|169234653|ref|NP_031386.2|//NKG2-D type II integral membrane protein [Homo sapiens]
6367	2933	0.1	0.95	3.24793	1.84402e-14	Up	2.64704e-15	CCL22	GO:0044421//extracellular region part	GO:0005125//cytokine activity	GO:0002376//immune system process;GO:0042221//response to chemical;GO:0006952//defense response;GO:0048870//cell motility;GO:0007154//cell communication;GO:0023052//signaling;GO:0051707//response to other organism	K05514//C-C motif chemokine 1	gi|119601568|gb|EAW81162.1|//hCG1814203 [Homo sapiens]
10170	1816	0.31	2.93	3.24056	6.61026e-23	Up	6.46836e-24	DHRS9	GO:0031227//intrinsic component of endoplasmic reticulum membrane	GO:0030283//testosterone dehydrogenase [NAD(P)] activity;GO:0016853//isomerase activity	GO:0001523//retinoid metabolic process;GO:0035238//vitamin A biosynthetic process;GO:0030154//cell differentiation;GO:0008207//C21-steroid hormone metabolic process	K11149//dehydrogenase/reductase SDR family member 9 [EC:1.1.-.-]	gi|576796343|ref|NP_001276692.1|//dehydrogenase/reductase SDR family member 9 isoform 2 [Homo sapiens]
5273	2128	0.14	1.32	3.23704	9.13607e-14	Up	1.35103e-14	SERPINB10	GO:0043231//intracellular membrane-bounded organelle	GO:0004866//endopeptidase inhibitor activity	GO:0010466//negative regulation of peptidase activity;GO:0030162//regulation of proteolysis	K13963//serpin B	gi|686756077|ref|XP_009250730.1|//PREDICTED: serpin B10 [Pongo abelii]
5553	1431	10.04	94.51	3.23471	0	Up	0	PRG2	GO:0016023//null	GO:0005539//glycosaminoglycan binding	GO:0002376//immune system process;GO:0006952//defense response	K10786//bone marrow proteoglycan	gi|342837699|ref|NP_001230174.1|//bone marrow proteoglycan isoform 2 preproprotein [Homo sapiens];gi|46276889|ref|NP_002719.3|//bone marrow proteoglycan isoform 1 preproprotein [Homo sapiens]
23316	6855	0.06	0.56	3.22239	3.65207e-19	Up	4.19488e-20	CUX2	GO:0043231//intracellular membrane-bounded organelle	GO:0003677//DNA binding;GO:0001071//nucleic acid binding transcription factor activity	GO:0006355//regulation of transcription, DNA-templated	K09313//homeobox protein cut-like	gi|116517292|ref|NP_056082.2|//homeobox protein cut-like 2 [Homo sapiens]
49861	1209	0.03	0.28	3.22239	0.0265103	*	0.0129589	CLDN20	GO:0031224//intrinsic component of membrane;GO:0043296//apical junction complex	GO:0005515//protein binding	GO:0007043//cell-cell junction assembly;GO:0016337//single organismal cell-cell adhesion	K06087//claudin	gi|47716519|ref|NP_001001346.1|//claudin-20 precursor [Homo sapiens]
54795	3110	1.79	16.65	3.21749	9.35122e-244	Up	7.5716e-246	TRPM4	GO:0043231//intracellular membrane-bounded organelle;GO:0005654//nucleoplasm;GO:0005783//endoplasmic reticulum;GO:0043025//neuronal cell body;GO:0031224//intrinsic component of membrane;GO:0005829//cytosol;GO:0005794//Golgi apparatus;GO:0016021//integral component of membrane;GO:0005886//plasma membrane	GO:0005515//protein binding;GO:0005524//ATP binding;GO:0032559//adenyl ribonucleotide binding;GO:0005227//calcium activated cation channel activity;GO:0005516//calmodulin binding;GO:0005262//calcium channel activity;GO:0005272//sodium channel activity;GO:0005261//cation channel activity	GO:0070588//calcium ion transmembrane transport;GO:0016925//protein sumoylation;GO:0035725//sodium ion transmembrane transport;GO:0030502//negative regulation of bone mineralization;GO:0035774//positive regulation of insulin secretion involved in cellular response to glucose stimulus;GO:0002407//dendritic cell chemotaxis;GO:0008283//cell proliferation;GO:0002369//T cell cytokine production;GO:004…	K04979//transient receptor potential cation channel subfamily M member 4	gi|530416753|ref|XP_005259074.1|//1;gi|194381366|dbj|BAG58637.1|//1;gi|304766677|ref|NP_001182156.1|//transient receptor potential cation channel subfamily M member 4 isoform 2 [Homo sapiens];gi|982315998|ref|XP_015297264.1|//PREDICTED: transient receptor potential cation channel subfamily M member 4 isoform X4 [Macaca fascicularis];gi|119572846|gb|EAW52461.1|//transient receptor potential cation…
4069	1516	1.25	11.57	3.21039	8.13679e-81	Up	2.49742e-82	LYZ	GO:0044421//extracellular region part	GO:0004553//hydrolase activity, hydrolyzing O-glycosyl compounds;GO:0005488//binding	GO:0006952//defense response;GO:0008219//cell death;GO:0032501//multicellular organismal process;GO:0009056//catabolic process	K13915//lysozyme C [EC:3.2.1.17]	gi|4557894|ref|NP_000230.1|//lysozyme C precursor [Homo sapiens]
1512	1514	0.05	0.46	3.20163	0.000229443	Up	7.64138e-05	CTSH	GO:0000323//lytic vacuole	GO:0004175//endopeptidase activity;GO:0005488//binding	GO:0060600//dichotomous subdivision of an epithelial terminal unit;GO:0031647//regulation of protein stability;GO:0019538//protein metabolic process;GO:0010631//epithelial cell migration;GO:0033189//response to vitamin A	K01366//cathepsin H [EC:3.4.22.16]	gi|982742431|ref|NP_001306066.1|//pro-cathepsin H isoform c [Homo sapiens];gi|820989933|ref|XP_012362735.1|//PREDICTED: pro-cathepsin H isoform X1 [Nomascus leucogenys]
3656	2378	0.38	3.48	3.19502	5.94606e-36	Up	3.9934e-37	IRAK2	GO:0010008//endosome membrane;GO:0005634//nucleus;GO:0031090//organelle membrane;GO:0005829//cytosol;GO:0044444//cytoplasmic part;GO:0005886//plasma membrane	GO:0005524//ATP binding;GO:0042802//identical protein binding;GO:0046982//protein heterodimerization activity;GO:0042803//protein homodimerization activity;GO:0046983//protein dimerization activity;GO:0004674//protein serine/threonine kinase activity;GO:0032559//adenyl ribonucleotide binding;GO:0004702//signal transducer, downstream of receptor, with serine/threonine kinase activity	GO:0043433//negative regulation of sequence-specific DNA binding transcription factor activity;GO:0070498//interleukin-1-mediated signaling pathway;GO:0001959//regulation of cytokine-mediated signaling pathway;GO:0051091//positive regulation of sequence-specific DNA binding transcription factor activity;GO:0034162//toll-like receptor 9 signaling pathway;GO:0031663//lipopolysaccharide-mediated sig…	K04731//interleukin-1 receptor-associated kinase 2 [EC:2.7.11.1]	gi|58530886|ref|NP_001561.3|//interleukin-1 receptor-associated kinase-like 2 [Homo sapiens]
9121	1987	0.15	1.37	3.19114	6.04559e-13	Up	9.312e-14	SLC16A5	GO:0016021//integral component of membrane	GO:0015291//secondary active transmembrane transporter activity;GO:0046943//carboxylic acid transmembrane transporter activity	GO:0006820//anion transport;GO:0046942//carboxylic acid transport	K08182//MFS transporter, MCP family, solute carrier family 16 (monocarboxylic acid transporters), member 5	gi|530413101|ref|XP_005257847.1|//PREDICTED: monocarboxylate transporter 6 isoform X1 [Homo sapiens]
29990	1438	0.4	3.64	3.18587	3.70418e-24	Up	3.47354e-25	PILRB	GO:0016021//integral component of membrane	GO:0004871//signal transducer activity;GO:0005488//binding	GO:0007169//transmembrane receptor protein tyrosine kinase signaling pathway	K15411//paired immunoglobulin-like type 2 receptor alpha	gi|119596962|gb|EAW76556.1|//hCG2024112, isoform CRA_g, partial [Homo sapiens]
BGI_novel_G000098	1894	0.12	1.09	3.18322	3.5201e-10	Up	6.57534e-11	NA	NA	NA	NA	K07209//inhibitor of nuclear factor kappa-B kinase subunit beta [EC:2.7.11.10];K12756//myosin regulatory light chain 10;K04707//E3 ubiquitin-protein ligase CBL [EC:2.3.2.27];K12022//tripartite motif-containing protein 46;K09131//uncharacterized protein	gi|34533510|dbj|BAC86723.1|//1
BGI_novel_G000567	493	0.01	0.09	3.16993	0.952525	*	0.940388	NA	GO:0016020//membrane;GO:0031012//extracellular matrix;GO:0070062//extracellular exosome;GO:0005925//focal adhesion;GO:0005730//nucleolus;GO:0022627//cytosolic small ribosomal subunit	GO:0000049//tRNA binding;GO:0003735//structural constituent of ribosome	GO:0000028//ribosomal small subunit assembly	K02947//small subunit ribosomal protein S10e	gi|675652260|ref|XP_008992534.1|//PREDICTED: 40S ribosomal protein S10 [Callithrix jacchus]
11144	2082	0.02	0.18	3.16993	0.0144682	*	0.00665288	DMC1	GO:0000228//nuclear chromosome	GO:0032559//adenyl ribonucleotide binding;GO:0042623//ATPase activity, coupled;GO:0003676//nucleic acid binding	GO:0022602//ovulation cycle process;GO:0007281//germ cell development;GO:0048232//male gamete generation;GO:0006310//DNA recombination;GO:0007128//meiotic prophase I	K10872//meiotic recombination protein DMC1	gi|506324319|ref|NP_001265137.1|//meiotic recombination protein DMC1/LIM15 homolog isoform 2 [Homo sapiens] ;gi|49259489|pdb|1V5W|A//Chain A, Crystal Structure Of The Human Dmc1 Protein
22797	6531	0.02	0.18	3.16993	1.04662e-06	Up	2.608e-07	TFEC	GO:0043231//intracellular membrane-bounded organelle	GO:0003712//transcription cofactor activity;GO:0001071//nucleic acid binding transcription factor activity;GO:0003676//nucleic acid binding	GO:0010467//gene expression;GO:0009408//response to heat	K15591//transcription factor EC	gi|347360943|ref|NP_001231512.1|//transcription factor EC isoform c [Homo sapiens] ;gi|767947228|ref|XP_011514265.1|//PREDICTED: transcription factor EC isoform X2 [Homo sapiens];gi|767947242|ref|XP_011514272.1|//PREDICTED: transcription factor EC isoform X4 [Homo sapiens]
221002	3243	0.01	0.09	3.16993	0.010678	*	0.00477802	RASGEF1A	GO:0044464//cell part	NA	GO:0048870//cell motility;GO:0009966//regulation of signal transduction	K08020//Rap guanine nucleotide exchange factor 6;K08018//Rap guanine nucleotide exchange factor 2	gi|119606997|gb|EAW86591.1|//RasGEF domain family, member 1A, isoform CRA_b [Homo sapiens];gi|544583543|ref|NP_001269791.1|//ras-GEF domain-containing family member 1A isoform 1 [Homo sapiens]
83719	940	0.01	0.09	3.16993	0.304078	*	0.207904	YPEL3	GO:0031981//nuclear lumen	NA	NA	K04371//mitogen-activated protein kinase 1/3 [EC:2.7.11.24]	gi|817299074|ref|XP_012319981.1|//PREDICTED: protein yippee-like 3 isoform X1 [Aotus nancymaae];gi|151553810|gb|AAI49330.1|//YPEL3 protein [Bos taurus]
10461	3632	0.01	0.09	3.16993	0.0053534	*	0.0022466	MERTK	GO:0016021//integral component of membrane;GO:0031513//null	GO:0004713//protein tyrosine kinase activity;GO:0032559//adenyl ribonucleotide binding;GO:0004871//signal transducer activity	GO:0006464//cellular protein modification process;GO:0007165//signal transduction;GO:0002376//immune system process;GO:0050953//sensory perception of light stimulus;GO:0007154//cell communication;GO:0006897//endocytosis;GO:0007599//hemostasis	K05117//c-mer proto-oncogene tyrosine kinase [EC:2.7.10.1]	gi|119572481|gb|EAW52096.1|//c-mer proto-oncogene tyrosine kinase, isoform CRA_a [Homo sapiens]
101928436	541	0.01	0.09	3.16993	0.555173	*	0.442166	LOC101928436	NA	NA	NA	NA	gi|694887556|ref|XP_009424966.1|//PREDICTED: LOW QUALITY PROTEIN: uncharacterized protein LOC104001770 [Pan troglodytes]
5639	1411	0.01	0.09	3.16993	0.159524	*	0.097755	PRRG2	GO:0016021//integral component of membrane	NA	NA	K01321//coagulation factor IX (Christmas factor) [EC:3.4.21.22];K01314//coagulation factor X [EC:3.4.21.6]	gi|635040471|ref|XP_007995760.1|//PREDICTED: transmembrane gamma-carboxyglutamic acid protein 2 isoform X1 [Chlorocebus sabaeus];gi|938403447|ref|NP_001303264.1|//transmembrane gamma-carboxyglutamic acid protein 2 isoform 2 [Homo sapiens]
51226	939	0.01	0.09	3.16993	0.303744	*	0.207904	COPZ2	GO:0030120//vesicle coat;GO:0044431//Golgi apparatus part	NA	GO:0015031//protein transport	K20472//coatomer subunit zeta	gi|795583253|ref|XP_011723728.1|//PREDICTED: coatomer subunit zeta-2 isoform X2 [Macaca nemestrina]
10125	4538	0.02	0.18	3.16993	3.47115e-05	Up	1.03206e-05	RASGRP1	GO:0012505//endomembrane system;GO:0043231//intracellular membrane-bounded organelle;GO:0031090//organelle membrane;GO:0044444//cytoplasmic part	GO:0046872//metal ion binding;GO:0030695//GTPase regulator activity	GO:0001775//cell activation;GO:0007264//small GTPase mediated signal transduction;GO:0009966//regulation of signal transduction;GO:0007599//hemostasis;GO:0048869//cellular developmental process	K04350//RAS guanyl-releasing protein 1	gi|807045917|ref|NP_001293015.1|//RAS guanyl-releasing protein 1 isoform c [Homo sapiens];gi|190684644|ref|NP_005730.2|//RAS guanyl-releasing protein 1 isoform a [Homo sapiens];gi|190684646|ref|NP_001122074.1|//RAS guanyl-releasing protein 1 isoform b [Homo sapiens]
79858	3089	0.01	0.09	3.16993	0.0852037	*	0.0478482	NEK11	GO:0031981//nuclear lumen	GO:0043169//cation binding;GO:0005515//protein binding;GO:0032559//adenyl ribonucleotide binding;GO:0004672//protein kinase activity	GO:0006464//cellular protein modification process;GO:0000077//DNA damage checkpoint;GO:0035556//intracellular signal transduction	K08857//NIMA (never in mitosis gene a)-related kinase 1/4/5 [EC:2.7.11.1]	gi|767927620|ref|XP_011511474.1|//PREDICTED: serine/threonine-protein kinase Nek11 isoform X4 [Homo sapiens];gi|225637562|ref|NP_001139475.1|//serine/threonine-protein kinase Nek11 isoform 3 [Homo sapiens] ;gi|20306790|gb|AAH28587.1|//NEK11 protein [Homo sapiens] ;gi|767927615|ref|XP_011511472.1|//PREDICTED: serine/threonine-protein kinase Nek11 isoform X3 [Homo sapiens];gi|41281753|ref|NP_665917…
102724596	518	0.01	0.09	3.16993	0.553559	*	0.442166	LOC102724596	NA	NA	NA	NA	gi|34526743|dbj|BAC85276.1|//unnamed protein product [Homo sapiens];gi|724796659|ref|XP_010358403.1|//PREDICTED: uncharacterized protein LOC104659926 [Rhinopithecus roxellana]
23762	3257	0.01	0.09	3.16993	0.0478829	*	0.0250294	OSBP2	GO:0044464//cell part	GO:0005488//binding	GO:0010876//lipid localization;GO:0051234//establishment of localization	K20462//oxysterol-binding protein 2	gi|13540513|ref|NP_110385.1|//oxysterol-binding protein 2 isoform a [Homo sapiens];gi|544346317|ref|NP_001269670.1|//oxysterol-binding protein 2 isoform f [Homo sapiens];gi|544346313|ref|NP_001269668.1|//oxysterol-binding protein 2 isoform d [Homo sapiens];gi|544346311|ref|NP_001269667.1|//oxysterol-binding protein 2 isoform c [Homo sapiens]
28986	1485	0.01	0.09	3.16993	0.159182	*	0.097755	MAGEH1	GO:0044424//intracellular part	NA	GO:0012501//programmed cell death	K12464//melanoma-associated antigen D1;K19482//necdin	gi|625211440|ref|XP_007646521.1|//PREDICTED: melanoma-associated antigen H1 isoform X1 [Cricetulus griseus]
50486	978	0.01	0.09	3.16993	0.302247	*	0.207904	G0S2	NA	NA	NA	NA	gi|7657104|ref|NP_056529.1|//G0/G1 switch protein 2 [Homo sapiens]
55971	3682	0.02	0.18	3.16993	0.000784336	Up	0.000284206	BAIAP2L1	GO:0031981//nuclear lumen;GO:0044459//plasma membrane part	GO:0019904//protein domain specific binding;GO:0008092//cytoskeletal protein binding;GO:0030674//protein binding, bridging	GO:0030035//microspike assembly;GO:0023052//signaling	K20127//BAI1-associated protein 2-like protein	gi|32171238|ref|NP_061330.2|//brain-specific angiogenesis inhibitor 1-associated protein 2-like protein 1 [Homo sapiens]
3762	2912	0.01	0.09	3.16993	0.149601	*	0.0903126	KCNJ5	GO:0005887//integral component of plasma membrane	GO:0005242//inward rectifier potassium channel activity;GO:0005488//binding	GO:0007267//cell-cell signaling;GO:0030001//metal ion transport	K04999//potassium inwardly-rectifying channel subfamily J member 5	gi|24797141|ref|NP_000881.3|//G protein-activated inward rectifier potassium channel 4 [Homo sapiens]
51161	2402	0.01	0.09	3.16993	0.0421396	*	0.021612	C3orf18	GO:0031224//intrinsic component of membrane;GO:0016021//integral component of membrane	NA	NA	NA	gi|767923447|ref|XP_011532088.1|//PREDICTED: uncharacterized protein C3orf18 isoform X4 [Homo sapiens]
50511	1119	0.03	0.27	3.16993	0.0478656	*	0.0250294	SYCP3	GO:0043231//intracellular membrane-bounded organelle;GO:0000800//lateral element;GO:0000775//chromosome, centromeric region	GO:0003677//DNA binding;GO:0003676//nucleic acid binding	GO:0007127//meiosis I;GO:0035093//spermatogenesis, exchange of chromosomal proteins;GO:0007141//male meiosis I;GO:0051301//cell division;GO:0043486//histone exchange	K19528//synaptonemal complex protein 3	gi|635067602|ref|XP_008002601.1|//PREDICTED: synaptonemal complex protein 3 isoform X1 [Chlorocebus sabaeus];gi|767974445|ref|XP_005268979.2|//PREDICTED: synaptonemal complex protein 3 isoform X1 [Homo sapiens]
402135	951	0.01	0.09	3.16993	0.301559	*	0.207904	OR5K2	GO:0031224//intrinsic component of membrane	GO:0004930//G-protein coupled receptor activity	GO:0007606//sensory perception of chemical stimulus	K04257//olfactory receptor	gi|52317126|ref|NP_001004737.1|//olfactory receptor 5K2 [Homo sapiens]
10610	2105	0.02	0.18	3.16993	0.0144622	*	0.00665288	ST6GALNAC2	GO:0031228//intrinsic component of Golgi membrane	GO:0016757//transferase activity, transferring glycosyl groups	GO:0006464//cellular protein modification process	K06616//alpha-N-acetylgalactosaminide alpha-2,6-sialyltransferase (sialyltransferase 7B) [EC:2.4.99.-]	gi|192448440|ref|NP_006447.2|//alpha-N-acetylgalactosaminide alpha-2,6-sialyltransferase 2 precursor [Homo sapiens]
729059	520	0.01	0.09	3.16993	0.547365	*	0.442166	C1orf234	NA	NA	NA	NA	gi|335892841|ref|NP_001229450.1|//uncharacterized protein C1orf234 precursor [Homo sapiens]
84734	969	0.01	0.09	3.16993	0.301066	*	0.207904	FAM167B	NA	NA	NA	NA	gi|826287892|ref|XP_012497726.1|//PREDICTED: protein FAM167B [Propithecus coquereli]
3818	2234	0.01	0.09	3.16993	0.0421138	*	0.021612	KLKB1	GO:0016020//membrane;GO:0044421//extracellular region part;GO:0044424//intracellular part	GO:0004175//endopeptidase activity;GO:0008233//peptidase activity	GO:0030195//negative regulation of blood coagulation;GO:0031638//zymogen activation;GO:0002353//plasma kallikrein-kinin cascade	K01324//plasma kallikrein [EC:3.4.21.34]	gi|972775896|ref|NP_001305323.1|//plasma kallikrein isoform 2 [Homo sapiens];gi|119625027|gb|EAX04622.1|//kallikrein B, plasma (Fletcher factor) 1, isoform CRA_a, partial [Homo sapiens];gi|78191798|ref|NP_000883.2|//plasma kallikrein isoform 1 preproprotein [Homo sapiens]
9424	2671	0.01	0.09	3.16993	0.0213614	*	0.0101618	KCNK6	GO:0005887//integral component of plasma membrane	GO:0005249//voltage-gated potassium channel activity	GO:0030001//metal ion transport	K04917//potassium channel subfamily K member 6	gi|4758624|ref|NP_004814.1|//potassium channel subfamily K member 6 [Homo sapiens]
4493	519	0.01	0.09	3.16993	0.5439	*	0.442166	MT1E	NA	NA	NA	K14739//metallothionein 1/2	gi|685613315|ref|XP_009194736.1|//PREDICTED: metallothionein-1E isoform X2 [Papio anubis]
55124	3659	0.13	1.17	3.16993	5.10105e-20	Up	5.6255e-21	PIWIL2	GO:0030529//intracellular ribonucleoprotein complex;GO:0043186//P granule	GO:0003723//RNA binding	GO:0006396//RNA processing;GO:0007127//meiosis I;GO:0016458//gene silencing;GO:0048232//male gamete generation;GO:0006306//DNA methylation;GO:0007292//female gamete generation;GO:0019827//stem cell population maintenance;GO:0006412//translation;GO:0034660//ncRNA metabolic process	K02156//aubergine	gi|317408302|gb|ADV17663.1|//piwil2-like protein [Homo sapiens];gi|24431985|ref|NP_060538.2|//piwi-like protein 2 [Homo sapiens]
10223	2819	0.01	0.09	3.16993	0.0850896	*	0.0478482	GPA33	GO:0016021//integral component of membrane	GO:0004871//signal transducer activity	NA	K06790//cell surface A33 antigen	gi|5031561|ref|NP_005805.1|//cell surface A33 antigen precursor [Homo sapiens]
222642	831	0.01	0.09	3.16993	0.299785	*	0.207904	TSPO2	GO:0043231//intracellular membrane-bounded organelle;GO:0044425//membrane part	GO:0032934//sterol binding	NA	K05770//benzodiazapine receptor	gi|119624413|gb|EAX04008.1|//benzodiazapine receptor (peripheral)-like 1, partial [Homo sapiens]
53829	2769	0.01	0.09	3.16993	0.0213501	*	0.0101618	P2RY13	GO:0043231//intracellular membrane-bounded organelle;GO:0031224//intrinsic component of membrane	GO:0001608//G-protein coupled nucleotide receptor activity	NA	K08388//purinergic receptor P2Y, G protein-coupled, 13	gi|194294562|ref|NP_795713.2|//P2Y purinoceptor 13 [Homo sapiens]
254263	1356	0.01	0.09	3.16993	0.158276	*	0.097755	CNIH2	GO:0043231//intracellular membrane-bounded organelle;GO:0031090//organelle membrane;GO:0008328//ionotropic glutamate receptor complex	NA	GO:0007165//signal transduction;GO:0006873//cellular ion homeostasis;GO:0007270//neuron-neuron synaptic transmission;GO:0051641//cellular localization;GO:0051234//establishment of localization	K20368//protein cornichon	gi|830010923|ref|XP_012612935.1|//PREDICTED: protein cornichon homolog 2 [Microcebus murinus];gi|6753470|ref|NP_034050.1|//protein cornichon homolog 2 isoform 1 [Mus musculus]
148213	6513	0.01	0.09	3.16993	0.00471813	*	0.00195631	ZNF681	NA	NA	NA	K09228//KRAB domain-containing zinc finger protein	gi|157805478|ref|NP_612143.2|//zinc finger protein 681 [Homo sapiens]
392309	939	0.01	0.09	3.16993	0.299271	*	0.207904	OR13J1	GO:0031224//intrinsic component of membrane	GO:0004930//G-protein coupled receptor activity	GO:0007606//sensory perception of chemical stimulus	K04257//olfactory receptor	gi|52218862|ref|NP_001004487.1|//olfactory receptor 13J1 [Homo sapiens]
54210	3104	0.11	0.99	3.16993	9.00487e-13	Up	1.39889e-13	TREM1	GO:0031224//intrinsic component of membrane;GO:0016021//integral component of membrane;GO:0005622//intracellular;GO:0005576//extracellular region;GO:0005886//plasma membrane	GO:0097110//scaffold protein binding;GO:0004872//receptor activity;GO:0004871//signal transducer activity	GO:0098779//mitophagy in response to mitochondrial depolarization;GO:0007165//signal transduction;GO:0030593//neutrophil chemotaxis;GO:0035556//intracellular signal transduction;GO:0002374//cytokine secretion involved in immune response;GO:0070945//neutrophil mediated killing of gram-negative bacterium;GO:0072672//neutrophil extravasation;GO:0098792//xenophagy;GO:0050755//chemokine metabolic proc…	K14362//triggering receptor expressed on myeloid cells 1	gi|336088680|ref|NP_001229518.1|//triggering receptor expressed on myeloid cells 1 isoform 2 precursor [Homo sapiens];gi|8924262|ref|NP_061113.1|//triggering receptor expressed on myeloid cells 1 isoform 1 precursor [Homo sapiens];gi|336088660|ref|NP_001229519.1|//triggering receptor expressed on myeloid cells 1 isoform 3 precursor [Homo sapiens]
7782	7173	0.01	0.09	3.16993	0.0106437	*	0.00477802	SLC30A4	GO:0005768//endosome;GO:0031224//intrinsic component of membrane;GO:0031090//organelle membrane;GO:0031410//cytoplasmic vesicle	GO:0046915//transition metal ion transmembrane transporter activity	GO:0007589//body fluid secretion;GO:0072507//divalent inorganic cation homeostasis;GO:0032879//regulation of localization;GO:0033273//response to vitamin;GO:0006829//zinc II ion transport;GO:0010038//response to metal ion	K14691//solute carrier family 30 (zinc transporter), member 4	gi|119597723|gb|EAW77317.1|//solute carrier family 30 (zinc transporter), member 4, isoform CRA_b [Homo sapiens]
388341	2755	0.07	0.63	3.16993	1.16731e-08	Up	2.4501e-09	LRRC75A	NA	NA	NA	NA	gi|165932385|ref|NP_001107039.1|//leucine-rich repeat-containing protein 75A isoform 1 [Homo sapiens]
83698	9500	0.02	0.18	3.16993	4.81962e-08	Up	1.06212e-08	CALN1	GO:0043231//intracellular membrane-bounded organelle;GO:0031224//intrinsic component of membrane;GO:0044444//cytoplasmic part	GO:0046872//metal ion binding	NA	K12581//CCR4-NOT transcription complex subunit 7/8;K15433//RLL motif containing protein 1;K17985//activating molecule in BECN1-regulated autophagy protein 1	gi|675642061|ref|XP_008979565.1|//PREDICTED: calcium-binding protein 8 [Callithrix jacchus]
9853	5545	0.05	0.45	3.16993	1.63211e-12	Up	2.57232e-13	RUSC2	GO:0044444//cytoplasmic part	NA	NA	NA	gi|40674487|gb|AAH64843.1|//RUSC2 protein, partial [Homo sapiens];gi|55741719|ref|NP_055621.1|//iporin [Homo sapiens]
392509	1132	0.01	0.09	3.16993	0.158019	*	0.097755	ARL13A	NA	GO:0032561//guanyl ribonucleotide binding	NA	K07961//ADP-ribosylation factor-like protein 13	gi|795249176|ref|XP_011809946.1|//PREDICTED: ADP-ribosylation factor-like protein 13A [Colobus angolensis palliatus];gi|308153411|sp|Q5H913.2|AR13A_HUMAN//RecName: Full=ADP-ribosylation factor-like protein 13A
8811	1370	0.01	0.09	3.16993	0.157987	*	0.097755	GALR2	GO:0031224//intrinsic component of membrane	GO:0008188//neuropeptide receptor activity	GO:0007610//behavior;GO:0006650//glycerophospholipid metabolic process;GO:0003012//muscle system process;GO:0007267//cell-cell signaling;GO:0030030//cell projection organization;GO:0007188//adenylate cyclase-modulating G-protein coupled receptor signaling pathway;GO:0051480//regulation of cytosolic calcium ion concentration	K04231//galanin receptor 2	gi|4503905|ref|NP_003848.1|//galanin receptor type 2 [Homo sapiens]
162073	7722	0.01	0.09	3.16993	0.000428058	Up	0.000147719	ITPRIPL2	GO:0031224//intrinsic component of membrane	NA	NA	K01064//wingless-type MMTV integration site family, member 9	gi|426381398|ref|XP_004057328.1|//PREDICTED: inositol 1,4,5-trisphosphate receptor-interacting protein-like 2 [Gorilla gorilla gorilla]
9182	1796	0.01	0.09	3.16993	0.0822434	*	0.0459638	RASSF9	GO:0030658//transport vesicle membrane	GO:0005488//binding	GO:0006886//intracellular protein transport;GO:0023052//signaling;GO:0016192//vesicle-mediated transport	K09856//Ras association domain-containing protein 9/10	gi|114155158|ref|NP_005438.2|//ras association domain-containing protein 9 [Homo sapiens]
7378	1406	0.03	0.27	3.16993	0.00779314	*	0.00339128	UPP1	GO:0005829//cytosol;GO:0044444//cytoplasmic part	GO:0004850//uridine phosphorylase activity;GO:0016763//transferase activity, transferring pentosyl groups	GO:0008655//pyrimidine-containing compound salvage;GO:0044206//UMP salvage;GO:0042149//cellular response to glucose starvation;GO:0009117//nucleotide metabolic process;GO:0009166//nucleotide catabolic process;GO:0006218//uridine catabolic process;GO:0009112//nucleobase metabolic process;GO:0046131//pyrimidine ribonucleoside metabolic process	K00757//uridine phosphorylase [EC:2.4.2.3]	gi|694920967|ref|XP_009451326.1|//PREDICTED: uridine phosphorylase 1 isoform X4 [Pan troglodytes];gi|566006090|ref|NP_001274357.1|//uridine phosphorylase 1 isoform b [Homo sapiens];gi|4507839|ref|NP_003355.1|//uridine phosphorylase 1 isoform a [Homo sapiens]
3972	523	0.01	0.09	3.16993	0.538001	*	0.442166	LHB	NA	GO:0005102//receptor binding	GO:0008406//gonad development;GO:0006807//nitrogen compound metabolic process;GO:0006700//C21-steroid hormone biosynthetic process;GO:0007154//cell communication;GO:0023052//signaling	K08521//luteinizing hormone beta polypeptide	gi|4504989|ref|NP_000885.1|//lutropin subunit beta precursor [Homo sapiens]
23089	6628	0.01	0.09	3.16993	7.78062e-05	Up	2.42766e-05	PEG10	GO:0043231//intracellular membrane-bounded organelle	GO:0046914//transition metal ion binding;GO:0003676//nucleic acid binding	GO:0007179//transforming growth factor beta receptor signaling pathway;GO:0012501//programmed cell death;GO:0048869//cellular developmental process	K08103//heparan sulfate 6-O-sulfotransferase HS6ST3 [EC:2.8.2.-];K10798//poly [ADP-ribose] polymerase [EC:2.4.2.30];K18438//cAMP and cAMP-inhibited cGMP 3',5'-cyclic phosphodiesterase 10 [EC:3.1.4.17 3.1.4.35]	gi|289176996|ref|NP_001165908.1|//retrotransposon-derived protein PEG10 isoform 3 [Homo sapiens]
26032	5005	0.01	0.09	3.16993	0.00418527	*	0.00171829	SUSD5	GO:0031224//intrinsic component of membrane	GO:0005539//glycosaminoglycan binding	GO:0009987//cellular process	K12581//CCR4-NOT transcription complex subunit 7/8;K11447//histone demethylase [EC:1.14.11.-];K01064//wingless-type MMTV integration site family, member 9	gi|150378552|ref|NP_056366.1|//sushi domain-containing protein 5 precursor [Homo sapiens]
254050	1934	0.01	0.09	3.16993	0.0821972	*	0.0459638	LRRC43	NA	NA	NA	NA	gi|148664213|ref|NP_001091989.1|//leucine-rich repeat-containing protein 43 isoform 1 [Homo sapiens]
231	1480	0.01	0.09	3.16993	0.157795	*	0.097755	AKR1B1	GO:0031981//nuclear lumen;GO:0044421//extracellular region part;GO:0044444//cytoplasmic part	GO:0004033//aldo-keto reductase (NADP) activity;GO:0005488//binding	GO:0006694//steroid biosynthetic process;GO:0050896//response to stimulus	K00011//aldehyde reductase [EC:1.1.1.21]	gi|675675315|ref|XP_009001279.1|//PREDICTED: aldose reductase isoform X1 [Callithrix jacchus];gi|62089178|dbj|BAD93033.1|//aldo-keto reductase family 1, member B1 variant [Homo sapiens];gi|635116374|ref|XP_007981166.1|//PREDICTED: aldose reductase [Chlorocebus sabaeus]
3485	1439	0.49	4.38	3.16008	6.85094e-30	Up	5.37944e-31	IGFBP2	GO:0044421//extracellular region part;GO:0044459//plasma membrane part;GO:0031982//vesicle	GO:0005520//insulin-like growth factor binding	GO:0032502//developmental process;GO:0040008//regulation of growth;GO:0022414//reproductive process;GO:0043627//response to estrogen;GO:0016049//cell growth;GO:0031960//response to corticosteroid;GO:0009966//regulation of signal transduction;GO:0010038//response to metal ion;GO:0033189//response to vitamin A	K10138//insulin-like growth factor-binding protein 3	gi|55925576|ref|NP_000588.2|//insulin-like growth factor-binding protein 2 isoform a precursor [Homo sapiens];gi|795279407|ref|XP_011819956.1|//PREDICTED: insulin-like growth factor-binding protein 2, partial [Mandrillus leucophaeus];gi|966978170|ref|XP_014966420.1|//PREDICTED: insulin-like growth factor-binding protein 2 isoform X1 [Macaca mulatta]
BGI_novel_G000811	715	0.28	2.5	3.15843	2.17803e-08	Up	4.66858e-09	NA	NA	NA	NA	NA	gi|119628601|gb|EAX08196.1|//1
4210	3507	0.11	0.98	3.15528	6.01269e-17	Up	7.6272e-18	MEFV	GO:0043231//intracellular membrane-bounded organelle;GO:0015630//microtubule cytoskeleton	GO:0008092//cytoskeletal protein binding;GO:0046914//transition metal ion binding	GO:0006952//defense response	K12803//pyrin	gi|309384276|ref|NP_001185465.1|//pyrin isoform 2 [Homo sapiens];gi|4557743|ref|NP_000234.1|//pyrin isoform 1 [Homo sapiens]
1669	619	0.85	7.56	3.15285	2.72306e-20	Up	2.97226e-21	DEFA4	GO:0044421//extracellular region part	NA	GO:0006952//defense response;GO:0001906//cell killing	K05230//defensin, alpha	gi|76573885|ref|NP_001029078.1|//neutrophil defensin 4 precursor [Pan troglodytes]
BGI_novel_G000411	6352	0.26	2.31	3.15131	2.39238e-68	Up	8.73944e-70	NA	NA	NA	NA	K15696//RING finger protein 113B;K17985//activating molecule in BECN1-regulated autophagy protein 1;K19721//collagen, type V/XI/XXIV/XXVII, alpha	gi|7768773|dbj|BAA95555.1|//1
286437	12428	0.07	0.62	3.14684	5.55486e-36	Up	3.72718e-37	LOC286437	NA	NA	NA	K12581//CCR4-NOT transcription complex subunit 7/8;K10517//zinc finger and BTB domain-containing protein 46	gi|2072958|gb|AAC51267.1|//putative p150 [Homo sapiens];gi|954265050|gb|KRX57831.1|//LINE-1 reverse transcriptase -like protein [Trichinella sp. T6]
2213	7449	0.35	3.1	3.14684	3.41966e-129	Up	6.26752e-131	FCGR2B	GO:0070062//extracellular exosome;GO:0072562//blood microparticle;GO:0005814//centriole;GO:0031224//intrinsic component of membrane;GO:0005829//cytosol;GO:0008180//COP9 signalosome;GO:0016021//integral component of membrane;GO:0005886//plasma membrane	GO:0005524//ATP binding;GO:0051082//unfolded protein binding;GO:0031072//heat shock protein binding;GO:0019865//immunoglobulin binding;GO:0004871//signal transducer activity;GO:0019899//enzyme binding;GO:0019864//IgG binding;GO:0042623//ATPase activity, coupled	GO:0006986//response to unfolded protein;GO:0007165//signal transduction;GO:0016032//viral process;GO:0070370//cellular heat acclimation;GO:0002682//regulation of immune system process;GO:0023052//signaling;GO:0042026//protein refolding;GO:0051704//multi-organism process;GO:0050776//regulation of immune response	K03283//heat shock 70kDa protein 1/8;K12560//low affinity immunoglobulin gamma Fc receptor II-b	gi|299890847|ref|NP_001177757.1|//low affinity immunoglobulin gamma Fc region receptor II-b isoform 5 [Homo sapiens];gi|50511926|ref|NP_001002274.1|//1;gi|4099471|gb|AAD00640.1|//Fc-gamma-RIIb1, partial [Homo sapiens] ;gi|4099469|gb|AAD00639.1|//Fc-gamma-RIIb1, partial [Homo sapiens];gi|34419635|ref|NP_002146.2|//heat shock 70 kDa protein 6 [Homo sapiens];gi|50511932|ref|NP_001002273.1|//low affi…
282679	2153	0.07	0.62	3.14684	7.21996e-07	Up	1.77372e-07	AQP11	GO:0043231//intracellular membrane-bounded organelle;GO:0031224//intrinsic component of membrane;GO:0044444//cytoplasmic part;GO:0043005//neuron projection	NA	GO:0008643//carbohydrate transport;GO:0048513//animal organ development;GO:0051452//intracellular pH reduction;GO:0042886//amide transport;GO:0042044//fluid transport;GO:0051259//protein oligomerization	K09870//aquaporin-11	gi|27370565|ref|NP_766627.1|//aquaporin-11 [Homo sapiens]
100129697	1562	0.12	1.06	3.14296	4.0545e-08	Up	8.87398e-09	LOC100129697	NA	NA	NA	K15596//cyclin-dependent kinase 18 [EC:2.7.11.22]	gi|594140634|ref|NP_001277259.1|//uncharacterized protein LOC100129697 [Homo sapiens]
3691	5787	0.26	2.29	3.13876	1.10376e-61	Up	4.47544e-63	ITGB4	GO:0031252//cell leading edge;GO:0070062//extracellular exosome;GO:0008305//integrin complex;GO:0005634//nucleus;GO:0009986//cell surface;GO:0005887//integral component of plasma membrane;GO:0030056//hemidesmosome	GO:0031994//insulin-like growth factor I binding;GO:0001664//G-protein coupled receptor binding;GO:0004872//receptor activity;GO:0004871//signal transducer activity;GO:0038132//neuregulin binding;GO:0005488//binding	GO:0007044//cell-substrate junction assembly;GO:0043588//skin development;GO:0007166//cell surface receptor signaling pathway;GO:0072001//renal system development;GO:0035878//nail development;GO:0048870//cell motility;GO:0006914//autophagy;GO:0007229//integrin-mediated signaling pathway;GO:0032501//multicellular organismal process;GO:0048333//mesodermal cell differentiation;GO:0009611//response t…	K06525//integrin beta 4	gi|54607027|ref|NP_001005619.1|//1;gi|578830859|ref|XP_006721933.1|//PREDICTED: integrin beta-4 isoform X7 [Homo sapiens];gi|578830853|ref|XP_006721930.1|//PREDICTED: integrin beta-4 isoform X4 [Homo sapiens];gi|578830855|ref|XP_006721931.1|//PREDICTED: integrin beta-4 isoform X5 [Homo sapiens]
7923	1002	0.04	0.35	3.12928	0.0265341	*	0.0129589	HSD17B8	GO:0016020//membrane;GO:0044429//mitochondrial part;GO:0031967//organelle envelope	GO:0033764//steroid dehydrogenase activity, acting on the CH-OH group of donors, NAD or NADP as acceptor;GO:0005488//binding	GO:0006694//steroid biosynthetic process;GO:0006631//fatty acid metabolic process	K13370//17beta-estradiol 17-dehydrogenase / 3alpha(17beta)-hydroxysteroid dehydrogenase (NAD+) [EC:1.1.1.62 1.1.1.239]	gi|15277342|ref|NP_055049.1|//estradiol 17-beta-dehydrogenase 8 [Homo sapiens]
10501	3961	0.07	0.61	3.12338	5.75467e-12	Up	9.38042e-13	SEMA6B	GO:0031224//intrinsic component of membrane	GO:0004871//signal transducer activity	GO:0048731//system development;GO:0048869//cellular developmental process	K06842//semaphorin 6	gi|19718780|ref|NP_115484.2|//semaphorin-6B precursor [Homo sapiens]
93611	3075	0.03	0.26	3.11548	0.0002294	Up	7.64138e-05	FBXO44	GO:0031461//cullin-RING ubiquitin ligase complex;GO:0019005//SCF ubiquitin ligase complex	GO:0005515//protein binding;GO:0005488//binding	GO:0009057//macromolecule catabolic process	K10103//F-box protein 44	gi|34878735|ref|NP_149438.2|//F-box only protein 44 isoform 1 [Homo sapiens];gi|34878749|ref|NP_904319.1|//1;gi|530360719|ref|XP_005263592.1|//1
50832	900	0.13	1.12	3.10692	4.37697e-05	Up	1.32144e-05	TAS2R4	GO:0031224//intrinsic component of membrane;GO:0031253//cell projection membrane	GO:0004930//G-protein coupled receptor activity	GO:0007166//cell surface receptor signaling pathway;GO:0007606//sensory perception of chemical stimulus	K08474//taste receptor type 2	gi|8394402|ref|NP_058640.1|//taste receptor type 2 member 4 [Homo sapiens]
23138	5987	0.39	3.36	3.10692	1.36504e-92	Up	3.6585e-94	N4BP3	GO:0012506//vesicle membrane;GO:0044424//intracellular part	NA	NA	NA	gi|62177129|ref|NP_055926.1|//NEDD4-binding protein 3 [Homo sapiens]
BGI_novel_G000772	1192	0.13	1.12	3.10692	1.34049e-06	Up	3.37562e-07	NA	NA	NA	NA	K13403//methylenetetrahydrofolate dehydrogenase(NAD+) / 5,10-methenyltetrahydrofolate cyclohydrolase [EC:1.5.1.15 3.5.4.9];K09228//KRAB domain-containing zinc finger protein;K05632//atrophin-1 interacting protein 4 [EC:2.3.2.26];K06588//integrin beta 5;K09488//TNF receptor-associated protein 1	gi|7020440|dbj|BAA91131.1|//unnamed protein product [Homo sapiens]
101930452	2643	0.32	2.75	3.10329	8.40067e-36	Up	5.66302e-37	LOC101930452	NA	NA	NA	NA	gi|119608981|gb|EAW88575.1|//hCG2045490 [Homo sapiens]
122622	1784	0.38	3.24	3.09192	2.81341e-26	Up	2.44928e-27	ADSSL1	GO:0044444//cytoplasmic part	GO:0016879//ligase activity, forming carbon-nitrogen bonds;GO:0046872//metal ion binding;GO:0043168//anion binding;GO:0032561//guanyl ribonucleotide binding	GO:0009112//nucleobase metabolic process;GO:0009168//purine ribonucleoside monophosphate biosynthetic process	K01939//adenylosuccinate synthase [EC:6.3.4.4]	gi|28207921|emb|CAD62614.1|//unnamed protein product [Homo sapiens];gi|21619638|gb|AAH32039.1|//ADSSL1 protein, partial [Homo sapiens];gi|767979673|ref|XP_011534714.1|//PREDICTED: adenylosuccinate synthetase isozyme 1 isoform X1 [Homo sapiens]
4157	3115	0.57	4.85	3.08895	2.76353e-68	Up	1.01126e-69	MC1R	GO:0016021//integral component of membrane	GO:0004977//melanocortin receptor activity;GO:0019899//enzyme binding	GO:0007186//G-protein coupled receptor signaling pathway;GO:0006281//DNA repair;GO:0010737//protein kinase A signaling;GO:0009411//response to UV;GO:0001818//negative regulation of cytokine production;GO:0006171//cAMP biosynthetic process	K07375//tubulin beta;K04199//melanocortin 1 receptor	gi|686751676|ref|XP_009249351.1|//PREDICTED: LOW QUALITY PROTEIN: melanocyte-stimulating hormone receptor [Pongo abelii]
153768	4900	0.02	0.17	3.08746	0.000122636	Up	3.9357e-05	PRELID2	NA	NA	NA	K12581//CCR4-NOT transcription complex subunit 7/8;K11447//histone demethylase [EC:1.14.11.-]	gi|45593132|ref|NP_995318.1|//PRELI domain-containing protein 2 isoform b [Homo sapiens] ;gi|33667079|ref|NP_892005.1|//PRELI domain-containing protein 2 isoform a [Homo sapiens]
252995	3046	0.02	0.17	3.08746	0.0041904	*	0.00171829	FNDC5	GO:0031224//intrinsic component of membrane;GO:0044439//peroxisomal part	GO:0005488//binding	NA	NA	gi|946791578|ref|XP_014404977.1|//PREDICTED: fibronectin type III domain-containing protein 5, partial [Myotis brandtii];gi|148698266|gb|EDL30213.1|//fibronectin type III domain containing 5, isoform CRA_a, partial [Mus musculus];gi|31873750|emb|CAD97840.1|//hypothetical protein [Homo sapiens]
284266	1523	0.02	0.17	3.08746	0.0851656	*	0.0478482	SIGLEC15	GO:0031224//intrinsic component of membrane	NA	NA	K16352//sialic acid binding Ig-like lectin 15	gi|544506112|ref|XP_005586866.1|//PREDICTED: sialic acid-binding Ig-like lectin 15 [Macaca fascicularis]
27036	1769	0.08	0.68	3.08746	3.70019e-06	Up	9.77768e-07	SIGLEC7	GO:0016021//integral component of membrane	GO:0030246//carbohydrate binding;GO:0004871//signal transducer activity	GO:0023052//signaling;GO:0009987//cellular process	K06739//sialic acid binding Ig-like lectin 7	gi|7657570|ref|NP_055200.1|//sialic acid-binding Ig-like lectin 7 isoform 1 precursor [Homo sapiens];gi|469469047|ref|NP_001264130.1|//sialic acid-binding Ig-like lectin 7 isoform 3 precursor [Homo sapiens];gi|118197279|ref|NP_057627.2|//sialic acid-binding Ig-like lectin 7 isoform 2 precursor [Homo sapiens];gi|5541874|emb|CAB51128.1|//QA79 membrane protein, splice product airm-3 [Homo sapiens]
167555	1707	0.02	0.17	3.08746	0.0478426	*	0.0250294	FAM151B	NA	NA	NA	K04679//MAD, mothers against decapentaplegic interacting protein	gi|332801085|ref|NP_991111.2|//protein FAM151B [Homo sapiens]
342510	3525	0.02	0.17	3.08746	0.00261887	*	0.00103492	CD300E	GO:0031224//intrinsic component of membrane	GO:0004871//signal transducer activity	NA	K06719//CD300 antigen	gi|194382802|dbj|BAG64571.1|//unnamed protein product [Homo sapiens]
390036	1030	0.04	0.34	3.08746	0.0265171	*	0.0129589	OR52K1	GO:0031224//intrinsic component of membrane	GO:0004930//G-protein coupled receptor activity	GO:0007606//sensory perception of chemical stimulus	K04257//olfactory receptor	gi|284005406|ref|NP_001005171.2|//olfactory receptor 52K1 [Homo sapiens]
54596	3894	0.04	0.34	3.08746	3.88461e-07	Up	9.29214e-08	L1TD1	NA	NA	NA	K12581//CCR4-NOT transcription complex subunit 7/8;K07560//D-tyrosyl-tRNA(Tyr) deacylase [EC:3.1.-.-];K17985//activating molecule in BECN1-regulated autophagy protein 1	gi|157694505|ref|NP_061952.3|//LINE-1 type transposase domain-containing protein 1 [Homo sapiens]
BGI_novel_G000758	5334	0.13	1.09	3.06774	2.28522e-27	Up	1.93208e-28	NA	NA	NA	NA	K09228//KRAB domain-containing zinc finger protein;K12581//CCR4-NOT transcription complex subunit 7/8;K17985//activating molecule in BECN1-regulated autophagy protein 1	gi|724952526|ref|XP_010352316.1|//PREDICTED: acyl-CoA-binding domain-containing protein 4 isoform X1 [Rhinopithecus roxellana]
BGI_novel_G000324	5675	0.14	1.17	3.06301	1.39008e-30	Up	1.06882e-31	NA	NA	NA	NA	K15696//RING finger protein 113B	gi|74710890|sp|Q6ZPA2.1|YS039_HUMAN//1
442213	3268	0.03	0.25	3.05889	0.000122612	Up	3.9357e-05	PTCHD4	GO:0031224//intrinsic component of membrane	GO:0004888//transmembrane signaling receptor activity	NA	K12385//Niemann-Pick C1 protein;K02927//large subunit ribosomal protein L40e;K17985//activating molecule in BECN1-regulated autophagy protein 1;K14461//Niemann-Pick C1-like protein 1	gi|301129184|ref|NP_997382.2|//patched domain-containing protein 4 isoform 2 [Homo sapiens];gi|257743475|ref|NP_001013754.3|//patched domain-containing protein 4 isoform 1 [Homo sapiens]
56271	1199	0.03	0.25	3.05889	0.0477853	*	0.0250294	BEX4	GO:0043231//intracellular membrane-bounded organelle	NA	NA	K12465//nerve growth factor receptor-associated protein 1	gi|119575108|gb|EAW54721.1|//hCG17757, isoform CRA_c [Homo sapiens];gi|119575107|gb|EAW54720.1|//hCG17757, isoform CRA_b, partial [Homo sapiens]
100127983	1053	0.04	0.33	3.04439	0.0265375	*	0.0129589	C8orf88	NA	NA	NA	NA	gi|755505878|ref|XP_011248190.1|//PREDICTED: uncharacterized protein C8orf88 homolog isoform X2 [Mus musculus]
283710	1040	0.04	0.33	3.04439	0.0265137	*	0.0129589	LOC283710	NA	NA	NA	NA	gi|820989587|ref|XP_012362652.1|//PREDICTED: LOW QUALITY PROTEIN: uncharacterized protein LOC101177132 [Nomascus leucogenys]
10184	4859	0.14	1.15	3.03814	2.24367e-25	Up	2.02088e-26	LHFPL2	GO:0031224//intrinsic component of membrane;GO:0016021//integral component of membrane	NA	NA	NA	gi|32698676|ref|NP_005770.1|//lipoma HMGIC fusion partner-like 2 protein [Homo sapiens]
9220	2110	0.1	0.82	3.03562	1.16766e-08	Up	2.4501e-09	TIAF1	GO:0043231//intracellular membrane-bounded organelle	NA	GO:0043066//negative regulation of apoptotic process	K10362//myosin XVIII	gi|17978509|ref|NP_004731.2|//TGFB1-induced anti-apoptotic factor 1 [Homo sapiens]
400720	5311	0.05	0.41	3.03562	1.27952e-10	Up	2.30976e-11	ZNF772	GO:0043231//intracellular membrane-bounded organelle	GO:0046914//transition metal ion binding;GO:0003676//nucleic acid binding	GO:0006351//transcription, DNA-templated	K09228//KRAB domain-containing zinc finger protein	gi|685610706|ref|XP_009193720.1|//PREDICTED: zinc finger protein 772 isoform X2 [Papio anubis];gi|221136788|ref|NP_001137540.1|//zinc finger protein 772 isoform 2 [Homo sapiens] ;gi|66841380|ref|NP_001019767.1|//zinc finger protein 772 isoform 1 [Homo sapiens]
BGI_novel_G000336	3015	0.28	2.29	3.03185	2.6938e-31	Up	2.03574e-32	NA	NA	NA	NA	K02927//large subunit ribosomal protein L40e;K17985//activating molecule in BECN1-regulated autophagy protein 1	gi|355756662|gb|EHH60270.1|//hypothetical protein EGM_11598, partial [Macaca fascicularis]
4318	2387	0.19	1.53	3.00946	1.30954e-16	Up	1.68583e-17	MMP9	GO:0031012//extracellular matrix	GO:0004175//endopeptidase activity;GO:0005515//protein binding;GO:0046914//transition metal ion binding	GO:0032963//collagen metabolic process;GO:0030335//positive regulation of cell migration;GO:0019538//protein metabolic process;GO:0002573//myeloid leukocyte differentiation;GO:0043062//extracellular structure organization;GO:0006915//apoptotic process	K01403//matrix metalloproteinase-9 (gelatinase B) [EC:3.4.24.35]	gi|74272287|ref|NP_004985.2|//matrix metalloproteinase-9 preproprotein [Homo sapiens]
100129583	1627	0.01	0.08	3	0.160065	*	0.097755	FAM47E	NA	NA	NA	K00522//ferritin heavy chain [EC:1.16.3.2]	gi|339515660|ref|NP_001229865.1|//protein FAM47E isoform b [Homo sapiens];gi|211971092|ref|NP_001130042.1|//protein FAM47E isoform a [Homo sapiens]
6947	1577	0.01	0.08	3	0.159966	*	0.097755	TCN1	NA	GO:0019842//vitamin binding	GO:0000041//transition metal ion transport;GO:0051180//vitamin transport;GO:0006767//water-soluble vitamin metabolic process	K14615//gastric intrinsic factor	gi|524934841|pdb|4KKI|A//Chain A, Crystal Structure Of Haptocorrin In Complex With Cncbl
BGI_novel_G000424	3954	0.01	0.08	3	0.0106855	*	0.00477802	NA	NA	NA	NA	K12025//tripartite motif-containing protein 52	gi|675641621|ref|XP_008977846.1|//PREDICTED: LOW QUALITY PROTEIN: protein GVQW1, partial [Callithrix jacchus]
57718	3868	0.01	0.08	3	0.0106825	*	0.00477802	PPP4R4	GO:0044424//intracellular part;GO:0043234//protein complex	GO:0005488//binding	NA	K15426//serine/threonine-protein phosphatase 4 regulatory subunit 4	gi|17402886|ref|NP_478144.1|//serine/threonine-protein phosphatase 4 regulatory subunit 4 isoform 1 [Homo sapiens];gi|926719626|ref|XP_013828626.1|//PREDICTED: serine/threonine-protein phosphatase 4 regulatory subunit 4 isoform X3 [Capra hircus]
92960	1061	0.01	0.08	3	0.304806	*	0.207904	PEX11G	GO:0031224//intrinsic component of membrane;GO:0044439//peroxisomal part	NA	NA	K13353//peroxin-11C	gi|18087833|ref|NP_542393.1|//peroxisomal membrane protein 11C isoform 1 [Homo sapiens];gi|395627636|ref|NP_001257468.1|//peroxisomal membrane protein 11C isoform 2 [Homo sapiens]
1830	5561	0.01	0.08	3	0.00419168	*	0.00171829	DSG3	GO:0031224//intrinsic component of membrane;GO:0005911//cell-cell junction;GO:0044444//cytoplasmic part	GO:0046872//metal ion binding	GO:0016337//single organismal cell-cell adhesion;GO:0006915//apoptotic process	K07598//desmoglein 3	gi|119964718|ref|NP_001935.2|//desmoglein-3 preproprotein [Homo sapiens]
342926	3558	0.01	0.08	3	0.0106765	*	0.00477802	ZNF677	GO:0031981//nuclear lumen	GO:0046914//transition metal ion binding;GO:0003676//nucleic acid binding	GO:0006351//transcription, DNA-templated	K09228//KRAB domain-containing zinc finger protein	gi|33438598|ref|NP_872415.1|//zinc finger protein 677 [Homo sapiens]
5726	1143	0.01	0.08	3	0.304274	*	0.207904	TAS2R38	GO:0031224//intrinsic component of membrane	GO:0004888//transmembrane signaling receptor activity	GO:0007166//cell surface receptor signaling pathway;GO:0007606//sensory perception of chemical stimulus	K08474//taste receptor type 2	gi|68068016|sp|P59533.3|T2R38_HUMAN//RecName: Full=Taste receptor type 2 member 38; Short=T2R38; AltName: Full=PTC bitter taste receptor; AltName: Full=Taste receptor type 2 member 61; Short=T2R61
5697	1069	0.01	0.08	3	0.304162	*	0.207904	PYY	GO:0044421//extracellular region part	GO:0005179//hormone activity	GO:0007631//feeding behavior;GO:0007154//cell communication;GO:0032094//response to food;GO:0007166//cell surface receptor signaling pathway;GO:0032501//multicellular organismal process;GO:0006996//organelle organization	K05233//peptide YY	gi|119572031|gb|EAW51646.1|//peptide YY, isoform CRA_c, partial [Homo sapiens]
55530	6425	0.01	0.08	3	0.00837905	*	0.00367096	SVOP	GO:0031224//intrinsic component of membrane;GO:0044459//plasma membrane part;GO:0008021//synaptic vesicle	GO:0022891//substrate-specific transmembrane transporter activity	GO:0006811//ion transport	K06258//MFS transporter, VNT family, synaptic vesicle glycoprotein 2	gi|617613235|ref|XP_007525360.1|//PREDICTED: synaptic vesicle 2-related protein [Erinaceus europaeus]
8320	3617	0.01	0.08	3	0.149663	*	0.0903126	EOMES	GO:0043231//intracellular membrane-bounded organelle	GO:0001071//nucleic acid binding transcription factor activity;GO:0003676//nucleic acid binding	GO:0002293//alpha-beta T cell differentiation involved in immune response;GO:0006351//transcription, DNA-templated;GO:0001704//formation of primary germ layer;GO:0001837//epithelial to mesenchymal transition;GO:0007417//central nervous system development	K10173//eomesodermin protein	gi|795310714|ref|XP_011816903.1|//PREDICTED: eomesodermin homolog isoform X1 [Colobus angolensis palliatus];gi|795320630|ref|XP_011825241.1|//PREDICTED: eomesodermin homolog isoform X3 [Mandrillus leucophaeus];gi|795310723|ref|XP_011816904.1|//PREDICTED: eomesodermin homolog isoform X2 [Colobus angolensis palliatus]
84074	5411	0.02	0.16	3	0.000146074	Up	4.74476e-05	QRICH2	NA	GO:0005488//binding	NA	K17751//myosin heavy chain 6/7;K05011//chloride channel 2	gi|795066789|ref|XP_011821489.1|//PREDICTED: glutamine-rich protein 2 [Mandrillus leucophaeus];gi|530412975|ref|XP_005257785.1|//PREDICTED: glutamine-rich protein 2 isoform X1 [Homo sapiens]
6343	578	0.01	0.08	3	0.554517	*	0.442166	SCT	NA	GO:0005102//receptor binding	GO:0007589//body fluid secretion	K05263//secretin	gi|11345450|ref|NP_068739.1|//secretin preproprotein [Homo sapiens]
151295	2394	0.01	0.08	3	0.08254	*	0.0459638	SLC23A3	GO:0016020//membrane;GO:0031224//intrinsic component of membrane	GO:0005488//binding	GO:0006810//transport	K14612//solute carrier family 23 (nucleobase transporter), member 3	gi|931567383|ref|XP_003818684.2|//PREDICTED: solute carrier family 23 member 3 isoform X2 [Pan paniscus];gi|931567387|ref|XP_003818683.2|//PREDICTED: solute carrier family 23 member 3 isoform X4 [Pan paniscus];gi|931567385|ref|XP_003818682.2|//PREDICTED: solute carrier family 23 member 3 isoform X3 [Pan paniscus]
BGI_novel_G000534	1144	0.01	0.08	3	0.302717	*	0.207904	NA	NA	NA	NA	K01507//inorganic pyrophosphatase [EC:3.6.1.1]	gi|795118455|ref|XP_011784909.1|//1
9214	2773	0.01	0.08	3	0.0213755	*	0.0101618	FCMR	GO:0031224//intrinsic component of membrane	NA	GO:0006952//defense response;GO:0043066//negative regulation of apoptotic process	K13073//polymeric immunoglobulin receptor;K16851//high affinity immunoglobulin alpha and immunoglobulin mu Fc receptor	gi|216547554|ref|NP_001135945.1|//fas apoptotic inhibitory molecule 3 isoform b [Homo sapiens] ;gi|4885641|ref|NP_005440.1|//fas apoptotic inhibitory molecule 3 isoform a precursor [Homo sapiens];gi|397504783|ref|XP_003822960.1|//PREDICTED: fas apoptotic inhibitory molecule 3 isoform X2 [Pan paniscus]
129025	2175	0.01	0.08	3	0.0825307	*	0.0459638	ZNF280A	GO:0043231//intracellular membrane-bounded organelle	GO:0046914//transition metal ion binding;GO:0003676//nucleic acid binding	NA	K09228//KRAB domain-containing zinc finger protein	gi|618857456|ref|NP_542778.2|//zinc finger protein 280A [Homo sapiens]
912	1989	0.01	0.08	3	0.0421912	*	0.021612	CD1D	GO:0031090//organelle membrane;GO:0016021//integral component of membrane;GO:0005764//lysosome	GO:0005515//protein binding;GO:0004871//signal transducer activity;GO:0030882//lipid antigen binding	GO:0019883//antigen processing and presentation of endogenous antigen;GO:0031349//positive regulation of defense response;GO:0009581//detection of external stimulus;GO:0051704//multi-organism process	K06448//T-cell surface glycoprotein CD1	gi|982742445|ref|NP_001306074.1|//antigen-presenting glycoprotein CD1d isoform 2 precursor [Homo sapiens];gi|4502649|ref|NP_001757.1|//antigen-presenting glycoprotein CD1d isoform 1 precursor [Homo sapiens]
150696	4744	0.01	0.08	3	0.010669	*	0.00477802	PROM2	GO:0031253//cell projection membrane;GO:0031224//intrinsic component of membrane;GO:0005902//microvillus	NA	NA	K15602//prominin 2	gi|260764009|ref|NP_001159450.1|//prominin-2 precursor [Homo sapiens]
5020	548	0.01	0.08	3	0.55066	*	0.442166	OXT	GO:0044421//extracellular region part;GO:0016023//null;GO:0033267//axon part	GO:0001664//G-protein coupled receptor binding;GO:0005184//neuropeptide hormone activity	GO:0008217//regulation of blood pressure;GO:0007320//insemination;GO:0014073//response to tropane;GO:0002118//aggressive behavior;GO:0051931//regulation of sensory perception;GO:0043627//response to estrogen;GO:0034694//response to prostaglandin;GO:0051480//regulation of cytosolic calcium ion concentration;GO:0050804//modulation of synaptic transmission;GO:0006972//hyperosmotic response;GO:000801…	K05243//oxytocin-neurophysin 1	gi|4505537|ref|NP_000906.1|//oxytocin-neurophysin 1 preproprotein [Homo sapiens]
BGI_novel_G000119	1100	0.01	0.08	3	0.301642	*	0.207904	NA	GO:0070062//extracellular exosome;GO:0005615//extracellular space;GO:0019907//cyclin-dependent protein kinase activating kinase holoenzyme complex;GO:0046696//lipopolysaccharide receptor complex;GO:0009986//cell surface;GO:0005829//cytosol;GO:0005905//clathrin-coated pit;GO:0030135//coated vesicle;GO:0005739//mitochondrion;GO:0005769//early endosome	GO:0001530//lipopolysaccharide binding;GO:0005524//ATP binding;GO:0002039//p53 binding;GO:0031625//ubiquitin protein ligase binding;GO:0051087//chaperone binding;GO:0003725//double-stranded RNA binding	GO:0006986//response to unfolded protein;GO:0032733//positive regulation of interleukin-10 production;GO:0032755//positive regulation of interleukin-6 production;GO:0002842//positive regulation of T cell mediated immune response to tumor cell;GO:0032735//positive regulation of interleukin-12 production;GO:0048291//isotype switching to IgG isotypes;GO:0032729//positive regulation of interferon-gam…	K04077//chaperonin GroEL	gi|667259002|ref|XP_008566753.1|//1
64127	4459	0.01	0.08	3	0.00266375	*	0.00105634	NOD2	GO:0016020//membrane;GO:0043226//organelle;GO:0043234//protein complex;GO:0044444//cytoplasmic part	GO:0019904//protein domain specific binding;GO:0032559//adenyl ribonucleotide binding;GO:0019900//kinase binding;GO:0042834//peptidoglycan binding	GO:0032872//regulation of stress-activated MAPK cascade;GO:0009581//detection of external stimulus;GO:0043551//regulation of phosphatidylinositol 3-kinase activity;GO:0043433//negative regulation of sequence-specific DNA binding transcription factor activity;GO:0071888//macrophage apoptotic process;GO:0034122//negative regulation of toll-like receptor signaling pathway;GO:0045807//positive regula…	K10165//nucleotide-binding oligomerization domain-containing protein 2	gi|11545912|ref|NP_071445.1|//nucleotide-binding oligomerization domain-containing protein 2 isoform 1 [Homo sapiens]
400581	967	0.01	0.08	3	0.547153	*	0.442166	GRAPL	GO:0044424//intracellular part	GO:0030674//protein binding, bridging	GO:0007264//small GTPase mediated signal transduction;GO:0007154//cell communication	K04364//growth factor receptor-binding protein 2	gi|675657908|ref|XP_002747899.2|//PREDICTED: GRB2-related adapter protein [Callithrix jacchus]
101927322	1215	0.01	0.08	3	0.301285	*	0.207904	LOC101927322	NA	NA	NA	NA	gi|584593187|ref|NP_001276896.1|//uncharacterized protein LOC101927322 [Homo sapiens]
10578	843	0.01	0.08	3	0.301203	*	0.207904	GNLY	GO:0044421//extracellular region part	NA	GO:0006952//defense response;GO:0001906//cell killing	NA	gi|7108344|ref|NP_006424.2|//granulysin isoform 2 precursor [Homo sapiens];gi|722829095|ref|NP_001289687.1|//granulysin isoform 1 precursor [Homo sapiens]
7164	2095	0.01	0.08	3	0.08241	*	0.0459638	TPD52L1	GO:0044444//cytoplasmic part	GO:0042802//identical protein binding;GO:0016505//peptidase activator activity involved in apoptotic process;GO:0046983//protein dimerization activity	GO:0012502//induction of programmed cell death;GO:0022402//cell cycle process;GO:0043410//positive regulation of MAPK cascade;GO:0000737//DNA catabolic process, endonucleolytic;GO:0043405//regulation of MAP kinase activity	K02927//large subunit ribosomal protein L40e;K15696//RING finger protein 113B;K17985//activating molecule in BECN1-regulated autophagy protein 1;K04460//serine/threonine-protein phosphatase 5 [EC:3.1.3.16]	gi|4507641|ref|NP_003278.1|//tumor protein D53 isoform 1 [Homo sapiens];gi|2895079|gb|AAC98475.1|//tumor protein D53 [Homo sapiens];gi|971388829|ref|XP_015139916.1|//PREDICTED: tumor protein D53 homolog isoform X1 [Gallus gallus];gi|755533014|ref|XP_011241468.1|//PREDICTED: tumor protein D53 isoform X2 [Mus musculus];gi|974141164|ref|NP_001305832.1|//tumor protein D53 isoform 7 [Homo sapiens] ;gi…
23452	3572	0.02	0.16	3	0.00262011	*	0.00103492	ANGPTL2	GO:0044421//extracellular region part	GO:0005515//protein binding	GO:0023052//signaling;GO:0032501//multicellular organismal process	K10104//ficolin;K05466//angiopoietin 2	gi|587009192|ref|XP_006939538.1|//PREDICTED: angiopoietin-related protein 2 isoform X1 [Felis catus]
219738	1092	0.01	0.08	3	0.300683	*	0.207904	C10orf35	NA	NA	NA	NA	gi|119574716|gb|EAW54331.1|//chromosome 10 open reading frame 35, isoform CRA_b [Homo sapiens]
6539	3165	0.01	0.08	3	0.0213642	*	0.0101618	SLC6A12	GO:0016021//integral component of membrane	GO:0005283//sodium:amino acid symporter activity;GO:0005326//neurotransmitter transporter activity	GO:0006972//hyperosmotic response;GO:0006865//amino acid transport;GO:0006884//cell volume homeostasis;GO:0006807//nitrogen compound metabolic process;GO:0001505//regulation of neurotransmitter levels;GO:0042221//response to chemical	K05039//solute carrier family 6 (neurotransmitter transporter, GABA) member 6/8/11/12/13	gi|171184404|ref|NP_003035.3|//sodium- and chloride-dependent betaine transporter [Homo sapiens]
117286	578	0.01	0.08	3	0.545289	*	0.442166	CIB3	NA	GO:0046872//metal ion binding	NA	K17259//calcium and integrin-binding protein 1	gi|16930817|ref|NP_473454.1|//calcium and integrin-binding family member 3 isoform 1 [Homo sapiens];gi|665506024|ref|NP_001287851.1|//calcium and integrin-binding family member 3 isoform 2 [Homo sapiens]
8200	2586	0.01	0.08	3	0.0421086	*	0.021612	GDF5	GO:0044421//extracellular region part	GO:0005102//receptor binding	GO:0002062//chondrocyte differentiation;GO:0035127//post-embryonic limb morphogenesis;GO:0007154//cell communication;GO:0007178//transmembrane receptor protein serine/threonine kinase signaling pathway;GO:0035264//multicellular organism growth;GO:0006915//apoptotic process	K04664//growth differentiation factor 5	gi|611435007|ref|NP_000548.2|//growth/differentiation factor 5 preproprotein [Homo sapiens]
479	3732	0.01	0.08	3	0.0106526	*	0.00477802	ATP12A	GO:0005887//integral component of plasma membrane	GO:0043169//cation binding;GO:0032559//adenyl ribonucleotide binding;GO:0008556//potassium-transporting ATPase activity	GO:0055065//metal ion homeostasis;GO:0010033//response to organic substance;GO:0009206//purine ribonucleoside triphosphate biosynthetic process;GO:0010035//response to inorganic substance;GO:0030001//metal ion transport;GO:0006818//hydrogen transport	K01544//non-gastric H+/K+-exchanging ATPase [EC:3.6.3.10]	gi|297374799|ref|NP_001172014.1|//potassium-transporting ATPase alpha chain 2 isoform 1 [Homo sapiens];gi|83700225|ref|NP_001667.4|//potassium-transporting ATPase alpha chain 2 isoform 2 [Homo sapiens]
5169	3247	0.01	0.08	3	0.0851276	*	0.0478482	ENPP3	GO:0016021//integral component of membrane;GO:0044444//cytoplasmic part	GO:0004527//exonuclease activity;GO:0043169//cation binding;GO:0016462//pyrophosphatase activity;GO:0004888//transmembrane signaling receptor activity;GO:0001871//pattern binding	GO:0009141//nucleoside triphosphate metabolic process;GO:0002376//immune system process;GO:0006793//phosphorus metabolic process;GO:0015698//inorganic anion transport	K01513//ectonucleotide pyrophosphatase/phosphodiesterase family member 1/3 [EC:3.1.4.1 3.6.1.9]	gi|332213314|ref|XP_003255764.1|//PREDICTED: ectonucleotide pyrophosphatase/phosphodiesterase family member 3 isoform X1 [Nomascus leucogenys]
440087	2104	0.02	0.16	3	0.0265273	*	0.0129589	SMCO3	GO:0031224//intrinsic component of membrane	NA	NA	NA	gi|795590225|ref|XP_011913868.1|//PREDICTED: single-pass membrane and coiled-coil domain-containing protein 3 isoform X1 [Cercocebus atys]
BGI_novel_G000474	671	0.01	0.08	3	0.542183	*	0.442166	NA	NA	NA	NA	NA	gi|172046229|sp|Q9BZD3.2|GCOM2_HUMAN//1
388558	3209	0.01	0.08	3	0.0850801	*	0.0478482	ZNF808	GO:0005622//intracellular	GO:0046872//metal ion binding	NA	K09228//KRAB domain-containing zinc finger protein	gi|157167158|ref|NP_001034975.2|//zinc finger protein 808 [Homo sapiens]
170712	566	0.01	0.08	3	0.541517	*	0.442166	COX7B2	GO:0031224//intrinsic component of membrane;GO:0005743//mitochondrial inner membrane	GO:0015002//heme-copper terminal oxidase activity	NA	K02271//cytochrome c oxidase subunit 7b	gi|426344238|ref|XP_004038681.1|//PREDICTED: cytochrome c oxidase subunit 7B2, mitochondrial-like [Gorilla gorilla gorilla]
91807	7991	0.01	0.08	3	0.0026197	*	0.00103492	MYLK3	GO:0044444//cytoplasmic part	GO:0004674//protein serine/threonine kinase activity;GO:0032559//adenyl ribonucleotide binding	GO:0006464//cellular protein modification process;GO:0070555//response to interleukin-1;GO:0051495//positive regulation of cytoskeleton organization;GO:0030239//myofibril assembly;GO:0002526//acute inflammatory response	K00907//myosin-light-chain kinase [EC:2.7.11.18]	gi|146219832|ref|NP_872299.2|//myosin light chain kinase 3 isoform 1 [Homo sapiens]
7142	599	0.01	0.08	3	0.540976	*	0.442166	TNP2	NA	NA	GO:0019953//sexual reproduction;GO:0009987//cellular process;GO:0022414//reproductive process;GO:0032501//multicellular organismal process	K19925//nuclear transition protein 2	gi|18149003|dbj|BAB83536.1|//transition protein 2 [Macaca fascicularis]
57513	5007	0.01	0.08	3	0.0259042	*	0.0125928	CASKIN2	GO:0044424//intracellular part	NA	NA	K08848//receptor-interacting serine/threonine-protein kinase 4 [EC:2.7.11.1];K14459//hexosaminidase [EC:3.2.1.52]	gi|217416347|ref|NP_065804.2|//caskin-2 isoform a [Homo sapiens]
2048	10961	0.01	0.08	3	2.46732e-07	Up	5.79972e-08	EPHB2	GO:0044297//cell body;GO:0016021//integral component of membrane	GO:0005515//protein binding;GO:0032559//adenyl ribonucleotide binding;GO:0005003//ephrin receptor activity	GO:0021955//central nervous system neuron axonogenesis;GO:0006468//protein phosphorylation;GO:0048592//eye morphogenesis;GO:0031345//negative regulation of cell projection organization;GO:0007169//transmembrane receptor protein tyrosine kinase signaling pathway;GO:0021554//optic nerve development;GO:0048169//regulation of long-term neuronal synaptic plasticity;GO:0007411//axon guidance;GO:0007611…	K05111//Eph receptor B2 [EC:2.7.10.1]	gi|822606583|ref|NP_001296122.1|//ephrin type-B receptor 2 isoform 4 precursor [Homo sapiens];gi|119615430|gb|EAW95024.1|//EPH receptor B2, isoform CRA_c [Homo sapiens]
6753	3764	0.01	0.08	3	0.0106422	*	0.00477802	SSTR3	GO:0072372//null;GO:0016021//integral component of membrane	GO:0004872//receptor activity	GO:0007186//G-protein coupled receptor signaling pathway;GO:0008283//cell proliferation;GO:0007154//cell communication;GO:0032501//multicellular organismal process	K04219//somatostatin receptor 3	gi|4557861|ref|NP_001042.1|//somatostatin receptor type 3 [Homo sapiens]
146225	914	0.04	0.32	3	0.0265205	*	0.0129589	CMTM2	GO:0031224//intrinsic component of membrane;GO:0044421//extracellular region part	GO:0005102//receptor binding	GO:0042221//response to chemical	NA	gi|21389567|ref|NP_653274.1|//CKLF-like MARVEL transmembrane domain-containing protein 2 isoform 1 [Homo sapiens];gi|313569848|ref|NP_001186246.1|//CKLF-like MARVEL transmembrane domain-containing protein 2 isoform 2 [Homo sapiens]
474354	1642	0.01	0.08	3	0.158147	*	0.097755	LRRC18	GO:0044424//intracellular part	NA	NA	K10130//leucine-rich repeats and death domain-containing protein	gi|167466264|ref|NP_001006940.3|//leucine-rich repeat-containing protein 18 [Homo sapiens]
390190	1049	0.01	0.08	3	0.298623	*	0.207904	OR5B2	GO:0031224//intrinsic component of membrane	GO:0004930//G-protein coupled receptor activity	GO:0007606//sensory perception of chemical stimulus	K04257//olfactory receptor	gi|53933201|ref|NP_001005566.1|//olfactory receptor 5B2 [Homo sapiens]
54514	2379	0.01	0.08	3	0.0419905	*	0.021612	DDX4	GO:0043186//P granule	GO:0032559//adenyl ribonucleotide binding;GO:0042623//ATPase activity, coupled	GO:0048870//cell motility;GO:0032501//multicellular organismal process	K13982//probable ATP-dependent RNA helicase DDX4 [EC:3.6.4.13]	gi|262118318|ref|NP_001160006.1|//probable ATP-dependent RNA helicase DDX4 isoform 4 [Homo sapiens];gi|13518015|ref|NP_077726.1|//probable ATP-dependent RNA helicase DDX4 isoform 1 [Homo sapiens];gi|216548263|ref|NP_001136021.1|//probable ATP-dependent RNA helicase DDX4 isoform 2 [Homo sapiens] ;gi|262231852|ref|NP_001160005.1|//probable ATP-dependent RNA helicase DDX4 isoform 3 [Homo sapiens]
80726	4421	0.02	0.16	3	0.0007842	Up	0.000284206	KIAA1683	GO:0043231//intracellular membrane-bounded organelle	NA	NA	K10955//intestinal mucin-2	gi|224451032|ref|NP_001138776.1|//uncharacterized protein KIAA1683 isoform a [Homo sapiens] ;gi|54606862|ref|NP_079525.1|//uncharacterized protein KIAA1683 isoform b [Homo sapiens]
27151	5996	0.01	0.08	3	0.00836826	*	0.00367096	CPAMD8	NA	NA	NA	K06530//CD109 antigen;K03910//alpha-2-macroglobulin	gi|118600977|ref|NP_056507.2|//C3 and PZP-like alpha-2-macroglobulin domain-containing protein 8 [Homo sapiens]
10886	1941	0.01	0.08	3	0.157859	*	0.097755	NPFFR2	GO:0005856//cytoskeleton;GO:0016021//integral component of membrane	GO:0008528//G-protein coupled peptide receptor activity	GO:0007166//cell surface receptor signaling pathway;GO:0009628//response to abiotic stimulus	K08375//neuropeptide FF receptor 2	gi|221316654|ref|NP_004876.2|//neuropeptide FF receptor 2 isoform 1 [Homo sapiens];gi|221316652|ref|NP_001138228.1|//neuropeptide FF receptor 2 isoform 3 [Homo sapiens]
6448	2770	0.01	0.08	3	0.0419701	*	0.021612	SGSH	GO:0000323//lytic vacuole	GO:0043169//cation binding;GO:0016826//hydrolase activity, acting on acid sulfur-nitrogen bonds;GO:0016788//hydrolase activity, acting on ester bonds	GO:0009100//glycoprotein metabolic process	K01565//N-sulfoglucosamine sulfohydrolase [EC:3.10.1.1]	gi|4506919|ref|NP_000190.1|//N-sulphoglucosamine sulphohydrolase precursor [Homo sapiens]
158401	4717	0.01	0.08	3	0.0144524	*	0.00665288	C9orf84	NA	NA	NA	NA	gi|578817104|ref|XP_006717037.1|//PREDICTED: uncharacterized protein C9orf84 isoform X2 [Homo sapiens];gi|565671740|ref|NP_001074020.2|//uncharacterized protein C9orf84 isoform 2 [Homo sapiens];gi|694936586|ref|XP_009455361.1|//PREDICTED: uncharacterized protein C9orf84 homolog [Pan troglodytes]
84152	1546	0.32	2.55	2.99435	7.30761e-18	Up	8.90288e-19	PPP1R1B	GO:0044444//cytoplasmic part	GO:0019887//protein kinase regulator activity;GO:0019212//phosphatase inhibitor activity	GO:0023052//signaling	K15494//protein phosphatase 1 regulatory subunit 1B	gi|821025896|ref|XP_003278272.2|//PREDICTED: protein phosphatase 1 regulatory subunit 1B isoform X1 [Nomascus leucogenys];gi|21735492|ref|NP_115568.2|//protein phosphatase 1 regulatory subunit 1B isoform 1 [Homo sapiens]
BGI_novel_G000109	362	0.12	0.95	2.98489	0.047791	*	0.0250294	NA	NA	NA	NA	K03910//alpha-2-macroglobulin	gi|767972726|ref|XP_011519206.1|//1
9531	2608	0.09	0.71	2.97982	7.77646e-09	Up	1.60635e-09	BAG3	GO:0044444//cytoplasmic part	NA	GO:0044267//cellular protein metabolic process;GO:0043066//negative regulation of apoptotic process	K09557//BCL2-associated athanogene 3	gi|11359966|pir||T46292//hypothetical protein DKFZp434E0610.1 - human (fragment)
389860	513	0.08	0.63	2.97728	0.047814	*	0.0250294	PAGE2B	NA	NA	NA	NA	gi|767901441|ref|XP_011507292.1|//PREDICTED: putative G antigen family E member 3 isoform X1 [Homo sapiens]
BGI_novel_G000027	2215	0.15	1.18	2.97575	2.10945e-12	Up	3.34584e-13	NA	GO:0005737//cytoplasm	NA	NA	NA	gi|282721102|ref|NP_775909.2|//neuroblastoma breakpoint family member 15 [Homo sapiens]
5265	3215	3.84	30.19	2.97489	0	Up	0	SERPINA1	GO:0031012//extracellular matrix;GO:0031091//platelet alpha granule	GO:0004866//endopeptidase inhibitor activity;GO:0019899//enzyme binding	GO:0010466//negative regulation of peptidase activity;GO:0033993//response to lipid;GO:0002237//response to molecule of bacterial origin;GO:0043627//response to estrogen;GO:0002526//acute inflammatory response;GO:0001775//cell activation;GO:0006508//proteolysis;GO:0007599//hemostasis;GO:0010038//response to metal ion;GO:0006887//exocytosis	K03984//alpha-1-antitrypsin	gi|821030775|ref|XP_012353534.1|//PREDICTED: alpha-1-antitrypsin isoform X2 [Nomascus leucogenys];gi|50363217|ref|NP_000286.3|//alpha-1-antitrypsin precursor [Homo sapiens];gi|361130612|pdb|3NE4|A//Chain A, 1.8 Angstrom Structure Of Intact Native Wild-Type Alpha-1-Antitrypsin;gi|441666366|ref|XP_004091887.1|//PREDICTED: alpha-1-antitrypsin isoform X1 [Nomascus leucogenys]
50831	1101	0.04	0.31	2.9542	0.0265443	*	0.0129589	TAS2R3	GO:0031224//intrinsic component of membrane	GO:0004930//G-protein coupled receptor activity	GO:0007166//cell surface receptor signaling pathway;GO:0007606//sensory perception of chemical stimulus	K08474//taste receptor type 2	gi|8394398|ref|NP_058639.1|//taste receptor type 2 member 3 [Homo sapiens]
64220	2677	0.04	0.31	2.9542	0.000265677	Up	8.92816e-05	STRA6	GO:0016020//membrane;GO:0031224//intrinsic component of membrane;GO:0032991//macromolecular complex	GO:0004871//signal transducer activity	GO:0051234//establishment of localization	NA	gi|312261223|ref|NP_001185969.1|//stimulated by retinoic acid gene 6 protein homolog isoform d [Homo sapiens];gi|221044342|dbj|BAH13848.1|//unnamed protein product [Homo sapiens];gi|31873328|emb|CAD97655.1|//hypothetical protein [Homo sapiens];gi|217330586|ref|NP_001136092.1|//stimulated by retinoic acid gene 6 protein homolog isoform c [Homo sapiens]
6590	625	0.46	3.56	2.95217	1.48499e-09	Up	2.89132e-10	SLPI	GO:0044421//extracellular region part	GO:0004866//endopeptidase inhibitor activity	GO:0010466//negative regulation of peptidase activity	K12864//beta-catenin-like protein 1;K17106//whey acidic protein;K04931//potassium voltage-gated channel delayed-rectifier subfamily S member 1	gi|4507065|ref|NP_003055.1|//antileukoproteinase precursor [Homo sapiens]
1026	2175	0.67	5.18	2.95072	3.14374e-49	Up	1.59239e-50	CDKN1A	GO:0031981//nuclear lumen;GO:0043234//protein complex;GO:0044444//cytoplasmic part	GO:0043169//cation binding;GO:0005515//protein binding;GO:0016538//cyclin-dependent protein serine/threonine kinase regulator activity	GO:0051320//S phase;GO:0009416//response to light stimulus;GO:0016049//cell growth;GO:0007050//cell cycle arrest;GO:0090398//cellular senescence;GO:0007264//small GTPase mediated signal transduction;GO:0051318//G1 phase;GO:0051384//response to glucocorticoid;GO:0030888//regulation of B cell proliferation;GO:0030330//DNA damage response, signal transduction by p53 class mediator;GO:0010212//respon…	K06625//cyclin-dependent kinase inhibitor 1A	gi|62089348|dbj|BAD93118.1|//Cyclin-dependent kinase variant [Homo sapiens];gi|119624311|gb|EAX03906.1|//cyclin-dependent kinase inhibitor 1A (p21, Cip1), isoform CRA_b [Homo sapiens];gi|614458211|ref|NP_001278478.1|//cyclin-dependent kinase inhibitor 1 isoform 2 [Homo sapiens]
53831	1525	0.25	1.93	2.9486	4.9067e-13	Up	7.50234e-14	GPR84	GO:0031224//intrinsic component of membrane	GO:0004888//transmembrane signaling receptor activity	NA	K08421//G protein-coupled receptor 84	gi|9966839|ref|NP_065103.1|//G-protein coupled receptor 84 [Homo sapiens]
8809	3589	0.1	0.77	2.94486	9.00851e-13	Up	1.39889e-13	IL18R1	GO:0031224//intrinsic component of membrane	GO:0004896//cytokine receptor activity	GO:0002376//immune system process;GO:0006952//defense response;GO:0023052//signaling	K05173//interleukin 18 receptor 1	gi|4504655|ref|NP_003846.1|//interleukin-18 receptor 1 isoform 1 precursor [Homo sapiens];gi|219517825|gb|AAI43404.1|//IL18R1 protein [Homo sapiens]
79444	1332	0.06	0.46	2.9386	0.00143261	*	0.000543928	BIRC7	GO:0043231//intracellular membrane-bounded organelle	GO:0005515//protein binding;GO:0046914//transition metal ion binding	GO:0000187//activation of MAPK activity;GO:0043066//negative regulation of apoptotic process;GO:0000737//DNA catabolic process, endonucleolytic	K16061//baculoviral IAP repeat-containing protein 7/8	gi|635019674|ref|XP_008009534.1|//PREDICTED: baculoviral IAP repeat-containing protein 7 isoform X4 [Chlorocebus sabaeus];gi|635019672|ref|XP_008009527.1|//PREDICTED: baculoviral IAP repeat-containing protein 7 isoform X3 [Chlorocebus sabaeus]
54331	3862	0.06	0.46	2.9386	1.42989e-08	Up	3.02276e-09	GNG2	GO:0043231//intracellular membrane-bounded organelle;GO:0031234//extrinsic component of cytoplasmic side of plasma membrane	GO:0060089//molecular transducer activity;GO:0017111//nucleoside-triphosphatase activity;GO:0005488//binding	GO:0001775//cell activation;GO:0033762//response to glucagon;GO:0007267//cell-cell signaling;GO:0007166//cell surface receptor signaling pathway;GO:0007599//hemostasis;GO:0015980//energy derivation by oxidation of organic compounds;GO:0009207//purine ribonucleoside triphosphate catabolic process	K07826//guanine nucleotide-binding protein G(I)/G(S)/G(O) subunit gamma-2	gi|731234471|ref|XP_010630857.1|//PREDICTED: guanine nucleotide-binding protein G(I)/G(S)/G(O) subunit gamma-2 isoform X1 [Fukomys damarensis]
BGI_novel_G000413	6540	0.83	6.31	2.92646	3.15349e-178	Up	3.54302e-180	NA	NA	NA	NA	K15696//RING finger protein 113B;K17985//activating molecule in BECN1-regulated autophagy protein 1;K19721//collagen, type V/XI/XXIV/XXVII, alpha	gi|7768773|dbj|BAA95555.1|//1
1646	3521	0.04	0.3	2.90689	4.90848e-05	Up	1.49023e-05	AKR1C2	GO:0044424//intracellular part;GO:0044444//cytoplasmic part	GO:0047023//androsterone dehydrogenase activity;GO:0016628//oxidoreductase activity, acting on the CH-CH group of donors, NAD or NADP as acceptor;GO:0005496//steroid binding	GO:0015718//monocarboxylic acid transport;GO:0017085//response to insecticide;GO:0030301//cholesterol transport;GO:0006692//prostanoid metabolic process;GO:0055092//sterol homeostasis;GO:0008202//steroid metabolic process;GO:0032501//multicellular organismal process;GO:0051259//protein oligomerization	K00089//3alpha-hydroxysteroid 3-dehydrogenase [EC:1.1.1.213 1.1.1.357];K00212//20alpha/3alpha-hydroxysteroid dehydrogenase / dihydrodiol dehydrogenase [EC:1.1.1.149 1.1.1.357 1.3.1.20]	gi|4503285|ref|NP_001345.1|//aldo-keto reductase family 1 member C2 isoform 1 [Homo sapiens];gi|207028673|ref|NP_001128713.1|//aldo-keto reductase family 1 member C2 isoform 2 [Homo sapiens] ;gi|194383050|dbj|BAG59081.1|//unnamed protein product [Homo sapiens]
84623	3615	0.02	0.15	2.90689	0.00262053	*	0.00103492	KIRREL3	GO:0031224//intrinsic component of membrane	GO:0005488//binding	GO:0048534//hematopoietic or lymphoid organ development	K16680//echinoid;K18273//alpha-tectorin;K14319//Ran GTPase-activating protein 1	gi|666875865|ref|NP_001288026.1|//kin of IRRE-like protein 3 isoform 3 precursor [Homo sapiens] ;gi|239787787|ref|NP_001155179.1|//kin of IRRE-like protein 3 isoform 2 precursor [Homo sapiens];gi|26006461|ref|NP_115920.1|//kin of IRRE-like protein 3 isoform 1 precursor [Homo sapiens]
493869	3653	0.02	0.15	2.90689	0.00836706	*	0.00367096	GPX8	GO:0031224//intrinsic component of membrane;GO:0016020//membrane	GO:0004601//peroxidase activity;GO:0016491//oxidoreductase activity	GO:0008152//metabolic process;GO:0006950//response to stress	K00432//glutathione peroxidase [EC:1.11.1.9]	gi|807201023|ref|NP_001293126.1|//probable glutathione peroxidase 8 isoform b [Homo sapiens];gi|192455698|ref|NP_001008398.2|//probable glutathione peroxidase 8 isoform a [Homo sapiens];gi|807201056|ref|NP_001293130.1|//probable glutathione peroxidase 8 isoform d [Homo sapiens];gi|148686451|gb|EDL18398.1|//RIKEN cDNA 2310016C16, partial [Mus musculus];gi|807201064|ref|NP_001293127.1|//probable gl…
4600	3428	1.06	7.87	2.8923	7.41826e-116	Up	1.53189e-117	MX2	GO:0043231//intracellular membrane-bounded organelle;GO:0005643//nuclear pore	GO:0032561//guanyl ribonucleotide binding;GO:0017111//nucleoside-triphosphatase activity;GO:0005525//GTP binding;GO:0003924//GTPase activity	GO:0006950//response to stress;GO:0051607//defense response to virus;GO:0046822//regulation of nucleocytoplasmic transport;GO:0035455//response to interferon-alpha;GO:0051726//regulation of cell cycle;GO:0051707//response to other organism;GO:0019221//cytokine-mediated signaling pathway;GO:0009207//purine ribonucleoside triphosphate catabolic process	K14754//interferon-induced GTP-binding protein Mx1	gi|297707956|ref|XP_002830747.1|//1;gi|11342664|ref|NP_002454.1|//interferon-induced GTP-binding protein Mx2 [Homo sapiens]
57161	5755	0.22	1.63	2.8893	7.21861e-40	Up	4.39496e-41	PELI2	GO:0032991//macromolecular complex;GO:0044444//cytoplasmic part	GO:0005488//binding	GO:0001932//regulation of protein phosphorylation;GO:0007249//I-kappaB kinase/NF-kappaB signaling;GO:0007166//cell surface receptor signaling pathway;GO:0002224//toll-like receptor signaling pathway	K11964//pellino [EC:2.3.2.27]	gi|10864063|ref|NP_067078.1|//E3 ubiquitin-protein ligase pellino homolog 2 [Homo sapiens]
2358	1929	0.91	6.74	2.88881	7.1782e-54	Up	3.32958e-55	FPR2	GO:0031224//intrinsic component of membrane	GO:0008528//G-protein coupled peptide receptor activity	GO:0042221//response to chemical;GO:0006952//defense response;GO:0007166//cell surface receptor signaling pathway	K04173//formyl peptide receptor-like	gi|4503781|ref|NP_001453.1|//N-formyl peptide receptor 2 [Homo sapiens]
4603	5057	0.05	0.37	2.88753	1.64068e-08	Up	3.48794e-09	MYBL1	GO:0031981//nuclear lumen	GO:0003676//nucleic acid binding	GO:0006351//transcription, DNA-templated	K09421//myb-related protein	gi|659928110|ref|NP_001281211.1|//myb-related protein A isoform 3 [Homo sapiens];gi|122937231|ref|NP_001073885.1|//myb-related protein A isoform 1 [Homo sapiens];gi|221139773|ref|NP_001138227.1|//myb-related protein A isoform 2 [Homo sapiens]
10936	2159	0.1	0.74	2.88753	2.89022e-07	Up	6.85002e-08	GPR75	GO:0016021//integral component of membrane	GO:0004888//transmembrane signaling receptor activity	GO:0007166//cell surface receptor signaling pathway	K08417//G protein-coupled receptor 75	gi|5803025|ref|NP_006785.1|//probable G-protein coupled receptor 75 [Homo sapiens]
10076	5597	0.22	1.62	2.88042	2.37522e-38	Up	1.49681e-39	PTPRU	GO:0016021//integral component of membrane;GO:0030054//cell junction	GO:0005515//protein binding;GO:0004725//protein tyrosine phosphatase activity;GO:0004871//signal transducer activity	GO:0016477//cell migration;GO:0048869//cellular developmental process;GO:0007155//cell adhesion;GO:0008283//cell proliferation;GO:0006464//cellular protein modification process;GO:0016055//Wnt signaling pathway;GO:0034613//cellular protein localization;GO:0007167//enzyme linked receptor protein signaling pathway	K16662//receptor-type tyrosine-protein phosphatase U [EC:3.1.3.48]	gi|303304994|ref|NP_573438.3|//receptor-type tyrosine-protein phosphatase U isoform 2 precursor [Homo sapiens];gi|303304997|ref|NP_001181930.1|//receptor-type tyrosine-protein phosphatase U isoform 4 precursor [Homo sapiens];gi|110735402|ref|NP_005695.3|//receptor-type tyrosine-protein phosphatase U isoform 3 precursor [Homo sapiens];gi|110735404|ref|NP_573439.2|//receptor-type tyrosine-protein p…
146227	2928	0.03	0.22	2.87447	0.00143308	*	0.000543928	BEAN1	GO:0016020//membrane	NA	NA	K17595//spermatogenesis-associated protein 2;K19324//protein BEAN1	gi|295842186|ref|NP_001171491.1|//protein BEAN1 isoform 1 [Homo sapiens];gi|795404022|ref|XP_011756267.1|//PREDICTED: LOW QUALITY PROTEIN: uncharacterized protein LOC105491469 [Macaca nemestrina]
643418	1197	0.03	0.22	2.87447	0.0852513	*	0.0478482	LIPN	NA	GO:0003824//catalytic activity	GO:0006629//lipid metabolic process	K01052//lysosomal acid lipase/cholesteryl ester hydrolase [EC:3.1.1.13]	gi|156447044|ref|NP_001095939.1|//lipase member N precursor [Homo sapiens]
BGI_novel_G000806	2207	0.21	1.54	2.87447	9.39841e-15	Up	1.33083e-15	NA	NA	NA	NA	NA	gi|694895954|ref|XP_009441409.1|//1
353324	2430	0.03	0.22	2.87447	0.0047167	*	0.00195631	SPATA12	NA	NA	NA	NA	gi|119585732|gb|EAW65328.1|//spermatogenesis associated 12, partial [Homo sapiens]
10388	5595	0.06	0.44	2.87447	2.90783e-11	Up	4.99908e-12	SYCP2	GO:0000795//synaptonemal complex	GO:0046983//protein dimerization activity;GO:0003676//nucleic acid binding	GO:0007129//synapsis;GO:0019953//sexual reproduction;GO:0012501//programmed cell death;GO:0035112//genitalia morphogenesis	K19529//synaptonemal complex protein 2	gi|38373673|ref|NP_055073.2|//synaptonemal complex protein 2 [Homo sapiens]
BGI_novel_G000142	1351	0.23	1.68	2.86876	5.10691e-10	Up	9.6548e-11	NA	NA	NA	NA	K10572//inositol-pentakisphosphate 2-kinase [EC:2.7.1.158]	gi|332222752|ref|XP_003260534.1|//PREDICTED: inositol-pentakisphosphate 2-kinase [Nomascus leucogenys]
6899	2103	0.33	2.41	2.8685	1.6001e-22	Up	1.59488e-23	TBX1	GO:0043231//intracellular membrane-bounded organelle	GO:0003677//DNA binding;GO:0042802//identical protein binding;GO:0001071//nucleic acid binding transcription factor activity	GO:0048732//gland development;GO:0006355//regulation of transcription, DNA-templated;GO:0048534//hematopoietic or lymphoid organ development;GO:0048598//embryonic morphogenesis	K10175//T-box protein 1	gi|18104950|ref|NP_542377.1|//T-box transcription factor TBX1 isoform A [Homo sapiens];gi|5174711|ref|NP_005983.1|//T-box transcription factor TBX1 isoform B [Homo sapiens];gi|768025652|ref|XP_011528653.1|//PREDICTED: T-box transcription factor TBX1 isoform X2 [Homo sapiens];gi|685568232|ref|XP_003905271.2|//1
347735	2060	0.07	0.51	2.86507	4.90645e-05	Up	1.49023e-05	SERINC2	GO:0031224//intrinsic component of membrane	NA	NA	NA	gi|312261217|ref|NP_001185967.1|//serine incorporator 2 isoform 4 [Homo sapiens];gi|312261213|ref|NP_061035.2|//serine incorporator 2 isoform 2 [Homo sapiens]
22807	9501	0.27	1.96	2.85982	8.80711e-79	Up	2.78608e-80	IKZF2	GO:0005634//nucleus	GO:0046872//metal ion binding;GO:0046982//protein heterodimerization activity;GO:0003700//transcription factor activity, sequence-specific DNA binding;GO:0042803//protein homodimerization activity;GO:0044212//transcription regulatory region DNA binding	GO:0045944//positive regulation of transcription from RNA polymerase II promoter	K09228//KRAB domain-containing zinc finger protein;K09220//IKAROS family zinc finger protein	gi|530370002|ref|XP_005246443.1|//PREDICTED: zinc finger protein Helios isoform X6 [Homo sapiens];gi|119590911|gb|EAW70505.1|//zinc finger protein, subfamily 1A, 2 (Helios), isoform CRA_d [Homo sapiens] ;gi|672065534|ref|XP_008765439.1|//1
9467	3315	0.4	2.9	2.85798	6.28494e-41	Up	3.77128e-42	SH3BP5	GO:0043231//intracellular membrane-bounded organelle	GO:0019904//protein domain specific binding;GO:0019887//protein kinase regulator activity	GO:0007165//signal transduction	K10352//myosin heavy chain;K20478//golgin subfamily B member 1	gi|544526325|ref|XP_005595933.1|//PREDICTED: SH3 domain-binding protein 5 [Macaca fascicularis];gi|109134336|ref|NP_004835.2|//SH3 domain-binding protein 5 isoform a [Homo sapiens]
9625	5105	0.13	0.94	2.85415	1.11442e-20	Up	1.19891e-21	AATK	GO:0031224//intrinsic component of membrane;GO:0043231//intracellular membrane-bounded organelle;GO:0044444//cytoplasmic part	GO:0032559//adenyl ribonucleotide binding;GO:0004672//protein kinase activity	GO:0006464//cellular protein modification process;GO:0012501//programmed cell death	K17480//lemur tyrosine kinase 1 [EC:2.7.10.1]	gi|187937179|ref|NP_001073864.2|//serine/threonine-protein kinase LMTK1 isoform 1 [Homo sapiens];gi|767996596|ref|XP_011523811.1|//PREDICTED: serine/threonine-protein kinase LMTK1 isoform X1 [Homo sapiens]
83716	4607	0.05	0.36	2.848	8.802e-08	Up	1.98283e-08	CRISPLD2	GO:0016023//null	NA	NA	K19919//cysteine-rich secretory protein	gi|13899332|ref|NP_113664.1|//cysteine-rich secretory protein LCCL domain-containing 2 precursor [Homo sapiens]
8794	1512	0.3	2.14	2.83458	1.05521e-13	Up	1.56308e-14	TNFRSF10C	GO:0016021//integral component of membrane	GO:0004872//receptor activity	GO:0023052//signaling;GO:0009987//cellular process	K04722//tumor necrosis factor receptor superfamily member 10	gi|2443820|gb|AAB71413.1|//cytotoxic TRAIL receptor-3 [Homo sapiens]
79056	5538	0.09	0.64	2.83007	6.57346e-15	Up	9.24212e-16	PRRG4	GO:0043231//intracellular membrane-bounded organelle;GO:0031224//intrinsic component of membrane	GO:0046872//metal ion binding	NA	K12581//CCR4-NOT transcription complex subunit 7/8;K11447//histone demethylase [EC:1.14.11.-]	gi|694944002|ref|XP_521881.3|//PREDICTED: transmembrane gamma-carboxyglutamic acid protein 4 isoform X2 [Pan troglodytes]
219539	1731	0.09	0.64	2.83007	2.71829e-05	Up	8.00542e-06	YPEL4	GO:0031981//nuclear lumen	NA	NA	K04371//mitogen-activated protein kinase 1/3 [EC:2.7.11.24]	gi|537146482|gb|ERE69964.1|//protein yippee-like 4-like protein [Cricetulus griseus]
2643	2941	0.09	0.64	2.83007	4.21862e-09	Up	8.51562e-10	GCH1	GO:0032991//macromolecular complex;GO:0031981//nuclear lumen;GO:0005635//nuclear envelope;GO:0044444//cytoplasmic part;GO:0031982//vesicle	GO:0042802//identical protein binding;GO:0032561//guanyl ribonucleotide binding;GO:0046914//transition metal ion binding;GO:0003933//GTP cyclohydrolase activity;GO:0048037//cofactor binding	GO:0008217//regulation of blood pressure;GO:0012502//induction of programmed cell death;GO:0034097//response to cytokine;GO:0050880//regulation of blood vessel size;GO:0002237//response to molecule of bacterial origin;GO:0009396//folic acid-containing compound biosynthetic process;GO:0032770//positive regulation of monooxygenase activity;GO:0033555//multicellular organismal response to stress;GO:…	K01495//GTP cyclohydrolase I [EC:3.5.4.16]	gi|66932970|ref|NP_001019241.1|//GTP cyclohydrolase 1 isoform 2 [Homo sapiens];gi|66932972|ref|NP_001019242.1|//GTP cyclohydrolase 1 isoform 3 [Homo sapiens];gi|4503949|ref|NP_000152.1|//GTP cyclohydrolase 1 isoform 1 [Homo sapiens]
1158	1666	0.09	0.64	2.83007	4.90544e-05	Up	1.49023e-05	CKM	GO:0044444//cytoplasmic part	GO:0032559//adenyl ribonucleotide binding;GO:0016301//kinase activity	GO:0006603//phosphocreatine metabolic process	K00933//creatine kinase [EC:2.7.3.2]	gi|119577741|gb|EAW57337.1|//creatine kinase, muscle, partial [Homo sapiens]
116844	1780	1.45	10.29	2.82712	2.00453e-74	Up	6.7061e-76	LRG1	GO:0044464//cell part	NA	GO:0045444//fat cell differentiation	K13023//carboxypeptidase N regulatory subunit	gi|16418467|ref|NP_443204.1|//leucine-rich alpha-2-glycoprotein precursor [Homo sapiens]
101927380	4866	0.11	0.78	2.82597	9.95968e-17	Up	1.27715e-17	C9orf41-AS1	NA	NA	NA	K19787//carnosine N-methyltransferase [EC:2.1.1.22]	gi|880853226|ref|XP_012967389.1|//PREDICTED: UPF0586 protein C9orf41 homolog [Mesocricetus auratus]
2946	2488	2.47	17.43	2.81899	3.40374e-118	Up	6.81518e-120	GSTM2	GO:0070062//extracellular exosome;GO:0044424//intracellular part;GO:0005829//cytosol;GO:0016529//sarcoplasmic reticulum	GO:0016765//transferase activity, transferring alkyl or aryl (other than methyl) groups;GO:0004364//glutathione transferase activity;GO:0043295//glutathione binding;GO:0005102//receptor binding;GO:0019899//enzyme binding;GO:0042803//protein homodimerization activity	GO:0006790//sulfur compound metabolic process;GO:0042178//xenobiotic catabolic process;GO:0014809//regulation of skeletal muscle contraction by regulation of release of sequestered calcium ion;GO:0006805//xenobiotic metabolic process;GO:0070458//cellular detoxification of nitrogen compound;GO:0006749//glutathione metabolic process;GO:0071313//cellular response to caffeine;GO:0060316//positive reg…	K00799//glutathione S-transferase [EC:2.5.1.18]	gi|82408248|pdb|2C4J|A//1;gi|215277000|ref|NP_001135840.1|//glutathione S-transferase Mu 2 isoform 2 [Homo sapiens];gi|4504175|ref|NP_000839.1|//glutathione S-transferase Mu 2 isoform 1 [Homo sapiens]
90627	5836	0.01	0.07	2.80735	0.0144701	*	0.00665288	STARD13	GO:0005740//mitochondrial envelope	GO:0005488//binding;GO:0008047//enzyme activator activity	GO:0009966//regulation of signal transduction;GO:0035556//intracellular signal transduction	K05732//glucocorticoid receptor DNA-binding factor 1;K10360//myosin IX;K08773//RalA-binding protein 1	gi|931584097|ref|XP_014202906.1|//PREDICTED: stAR-related lipid transfer protein 13 isoform X4 [Pan paniscus];gi|41281907|ref|NP_821075.1|//stAR-related lipid transfer protein 13 isoform 2 [Homo sapiens];gi|343478259|ref|NP_001230395.1|//stAR-related lipid transfer protein 13 isoform 5 [Homo sapiens];gi|41281898|ref|NP_821074.1|//stAR-related lipid transfer protein 13 isoform 1 [Homo sapiens];gi|…
10052	7644	0.01	0.07	2.80735	0.00222239	*	0.000866108	GJC1	GO:0031224//intrinsic component of membrane;GO:0005921//gap junction	GO:0005488//binding	GO:0014706//striated muscle tissue development;GO:0007043//cell-cell junction assembly;GO:0048513//animal organ development;GO:0030154//cell differentiation;GO:0003012//muscle system process;GO:0050953//sensory perception of light stimulus;GO:0007267//cell-cell signaling;GO:0051234//establishment of localization	K07616//gap junction protein, alpha 7	gi|69122473|ref|NP_005488.2|//gap junction gamma-1 protein [Homo sapiens]
54414	2907	0.01	0.07	2.80735	0.0423052	*	0.021612	SIAE	GO:0000323//lytic vacuole	GO:0008126//acetylesterase activity	NA	K05970//sialate O-acetylesterase [EC:3.1.1.53]	gi|635018794|ref|XP_008019528.1|//PREDICTED: sialate O-acetylesterase isoform X1 [Chlorocebus sabaeus];gi|24850115|ref|NP_733746.1|//sialate O-acetylesterase isoform 1 precursor [Homo sapiens]
26266	2930	0.01	0.07	2.80735	0.149725	*	0.0903126	SLC13A4	GO:0016021//integral component of membrane	GO:0008271//secondary active sulfate transmembrane transporter activity	GO:0030001//metal ion transport;GO:0015698//inorganic anion transport	K14444//solute carrier family 13 (sodium/sulfate cotransporter), member 1/4	gi|31795546|ref|NP_036582.2|//solute carrier family 13 member 4 isoform 2 [Homo sapiens];gi|821011478|ref|XP_012367705.1|//PREDICTED: solute carrier family 13 member 4 isoform X1 [Nomascus leucogenys]
116842	707	0.01	0.07	2.80735	0.558828	*	0.442166	LEAP2	NA	NA	GO:0006952//defense response	NA	gi|16418465|ref|NP_443203.1|//liver-expressed antimicrobial peptide 2 precursor [Homo sapiens]
158511	670	0.01	0.07	2.80735	0.558562	*	0.442166	CSAG1	NA	NA	GO:0042221//response to chemical	NA	gi|37748525|gb|AAH59947.1|//CSAG1 protein [Homo sapiens]
7434	3704	0.01	0.07	2.80735	0.0852609	*	0.0478482	VIPR2	GO:0016021//integral component of membrane	GO:0004930//G-protein coupled receptor activity	GO:0007154//cell communication;GO:0007166//cell surface receptor signaling pathway	K04590//vasoactive intestinal peptide receptor 2	gi|815891215|ref|NP_001295188.1|//vasoactive intestinal polypeptide receptor 2 isoform 3 [Homo sapiens] ;gi|530387301|ref|XP_005249618.1|//PREDICTED: vasoactive intestinal polypeptide receptor 2 isoform X1 [Homo sapiens];gi|578814574|ref|XP_006716170.1|//PREDICTED: vasoactive intestinal polypeptide receptor 2 isoform X2 [Homo sapiens];gi|751557614|ref|NP_001291451.1|//vasoactive intestinal polype…
80004	4021	0.01	0.07	2.80735	0.0214037	*	0.0101618	ESRP2	GO:0043231//intracellular membrane-bounded organelle	GO:0003723//RNA binding	GO:0006396//RNA processing;GO:0010468//regulation of gene expression	K14947//epithelial splicing regulatory protein 1/2	gi|45935393|ref|NP_079215.2|//epithelial splicing regulatory protein 2 [Homo sapiens]
23281	4009	0.01	0.07	2.80735	0.010687	*	0.00477802	MTUS2	GO:0005815//microtubule organizing center;GO:0005874//microtubule	GO:0015631//tubulin binding;GO:0042802//identical protein binding	NA	NA	gi|140161498|ref|NP_001028774.2|//microtubule-associated tumor suppressor candidate 2 isoform a [Homo sapiens] ;gi|725550199|ref|XP_010335154.1|//PREDICTED: microtubule-associated tumor suppressor candidate 2 [Saimiri boliviensis boliviensis]
116534	1296	0.01	0.07	2.80735	0.305059	*	0.207904	MRGPRE	GO:0016020//membrane	GO:0004871//signal transducer activity	NA	K08393//Mas-related G protein-coupled receptor member E	gi|426214096|ref|NP_001034254.2|//mas-related G-protein coupled receptor member E [Homo sapiens]
25797	1719	0.01	0.07	2.80735	0.159802	*	0.097755	QPCT	NA	GO:0043169//cation binding;GO:0016787//hydrolase activity;GO:0016747//transferase activity, transferring acyl groups other than amino-acyl groups;GO:0016755//transferase activity, transferring amino-acyl groups	GO:0019538//protein metabolic process;GO:0043412//macromolecule modification	K00683//glutaminyl-peptide cyclotransferase [EC:2.3.2.5]	gi|6912618|ref|NP_036545.1|//glutaminyl-peptide cyclotransferase precursor [Homo sapiens]
7991	3888	0.01	0.07	2.80735	0.0479001	*	0.0250294	TUSC3	GO:0031224//intrinsic component of membrane;GO:0005789//endoplasmic reticulum membrane	GO:0004576//oligosaccharyl transferase activity	GO:0019725//cellular homeostasis;GO:0006487//protein N-linked glycosylation	K12669//oligosaccharyltransferase complex subunit gamma	gi|586451220|ref|XP_006834537.1|//PREDICTED: tumor suppressor candidate 3-like isoform X2 [Chrysochloris asiatica];gi|984100555|ref|XP_015341531.1|//PREDICTED: tumor suppressor candidate 3 [Marmota marmota marmota]
285498	2367	0.01	0.07	2.80735	0.0826705	*	0.0459638	RNF212	NA	GO:0046914//transition metal ion binding	NA	K10330//ankyrin repeat and SOCS box protein 8	gi|196259799|ref|NP_001124506.1|//probable E3 SUMO-protein ligase RNF212 isoform a [Homo sapiens];gi|300863140|ref|NP_001180247.1|//probable E3 SUMO-protein ligase RNF212 isoform c [Homo sapiens]
BGI_novel_G000351	10277	0.01	0.07	2.80735	4.45234e-06	Up	1.18658e-06	NA	GO:0005634//nucleus;GO:0000932//P-body	GO:0005515//protein binding	GO:0006355//regulation of transcription, DNA-templated;GO:0031087//deadenylation-independent decapping of nuclear-transcribed mRNA;GO:0000184//nuclear-transcribed mRNA catabolic process, nonsense-mediated decay	K18751//proline-rich nuclear receptor coactivator 2	gi|8923295|ref|NP_060231.1|//proline-rich nuclear receptor coactivator 2 [Homo sapiens]
4761	3048	0.01	0.07	2.80735	0.149694	*	0.0903126	NEUROD2	GO:0043231//intracellular membrane-bounded organelle	GO:0001071//nucleic acid binding transcription factor activity;GO:0003676//nucleic acid binding	GO:0002209//behavioral defense response;GO:0006355//regulation of transcription, DNA-templated;GO:0007612//learning;GO:0048468//cell development;GO:0048731//system development	K09078//neurogenic differentiation factor 2	gi|530412314|ref|XP_005257466.1|//PREDICTED: neurogenic differentiation factor 2 isoform X2 [Homo sapiens]
54831	1924	0.01	0.07	2.80735	0.159655	*	0.097755	BEST2	GO:0042995//cell projection;GO:0034702//ion channel complex	GO:0005253//anion channel activity	GO:0015698//inorganic anion transport;GO:0042391//regulation of membrane potential;GO:0007606//sensory perception of chemical stimulus	K13879//bestrophin-2	gi|119703742|ref|NP_060152.2|//bestrophin-2 [Homo sapiens]
729159	1309	0.01	0.07	2.80735	0.556576	*	0.442166	LOC729159	NA	NA	NA	K13506//glycerol-3-phosphate O-acyltransferase 3/4 [EC:2.3.1.15];K14316//nuclear pore complex protein Nup121;K03841//fructose-1,6-bisphosphatase I [EC:3.1.3.11]	gi|533869979|ref|NP_001269230.1|//putative UPF0607 protein ENSP00000381418 [Homo sapiens]
100126447	652	0.01	0.07	2.80735	0.556445	*	0.442166	LOC100126447	NA	NA	NA	NA	gi|158830119|gb|ABW81464.1|//unknown [Homo sapiens]
51480	815	0.01	0.07	2.80735	0.556137	*	0.442166	VCX2	NA	NA	NA	NA	gi|119612023|gb|EAW91617.1|//hCG1988454, isoform CRA_c, partial [Homo sapiens]
1586	1895	0.01	0.07	2.80735	0.159606	*	0.097755	CYP17A1	GO:0043231//intracellular membrane-bounded organelle;GO:0044297//cell body;GO:0031090//organelle membrane;GO:0043005//neuron projection	GO:0008395//steroid hydroxylase activity;GO:0005506//iron ion binding	GO:0003006//developmental process involved in reproduction;GO:0006700//C21-steroid hormone biosynthetic process;GO:0010033//response to organic substance;GO:0033189//response to vitamin A	K00512//steroid 17alpha-monooxygenase / 17alpha-hydroxyprogesterone deacetylase [EC:1.14.14.19 1.14.14.32]	gi|4503195|ref|NP_000093.1|//steroid 17-alpha-hydroxylase/17,20 lyase precursor [Homo sapiens]
135295	3628	0.01	0.07	2.80735	0.0213952	*	0.0101618	SRSF12	NA	GO:0005488//binding	GO:0006376//mRNA splice site selection;GO:0000380//alternative mRNA splicing, via spliceosome	K12900//FUS-interacting serine-arginine-rich protein 1	gi|148612890|ref|NP_542781.3|//serine/arginine-rich splicing factor 12 [Homo sapiens]
94241	5628	0.01	0.07	2.80735	0.00779877	*	0.00339128	TP53INP1	GO:0016604//nuclear body	NA	GO:0012502//induction of programmed cell death;GO:0022402//cell cycle process;GO:0050896//response to stimulus	K15310//tumor protein p53-inducible nuclear protein 1	gi|15150807|ref|NP_150601.1|//tumor protein p53-inducible nuclear protein 1 isoform a [Homo sapiens]
23205	2998	0.02	0.14	2.80735	0.025931	*	0.0125928	ACSBG1	GO:0043231//intracellular membrane-bounded organelle;GO:0031410//cytoplasmic vesicle	GO:0015645//fatty acid ligase activity;GO:0032559//adenyl ribonucleotide binding	GO:0031960//response to corticosteroid;GO:0006631//fatty acid metabolic process;GO:0006915//apoptotic process;GO:0008366//axon ensheathment	K15013//long-chain-fatty-acid--CoA ligase ACSBG [EC:6.2.1.3]	gi|27477105|ref|NP_055977.3|//long-chain-fatty-acid--CoA ligase ACSBG1 isoform 1 [Homo sapiens];gi|313747580|ref|NP_001186306.1|//long-chain-fatty-acid--CoA ligase ACSBG1 isoform 2 [Homo sapiens]
5738	6319	0.01	0.07	2.80735	0.00418976	*	0.00171829	PTGFRN	GO:0043231//intracellular membrane-bounded organelle;GO:0031224//intrinsic component of membrane;GO:0031090//organelle membrane	GO:0005488//binding	NA	K06729//prostaglandin F2 receptor negative regulator	gi|41152506|ref|NP_065173.2|//prostaglandin F2 receptor negative regulator precursor [Homo sapiens]
63951	2302	0.01	0.07	2.80735	0.0825773	*	0.0459638	DMRTA1	NA	GO:0005488//binding	GO:0032502//developmental process;GO:0009987//cellular process	K19491//doublesex- and mab-3-related transcription factor 4/5	gi|795475554|ref|XP_011768775.1|//PREDICTED: doublesex- and mab-3-related transcription factor A1 [Macaca nemestrina]
5764	1740	0.01	0.07	2.80735	0.159279	*	0.097755	PTN	GO:0043231//intracellular membrane-bounded organelle;GO:0044421//extracellular region part	GO:0005539//glycosaminoglycan binding;GO:0005102//receptor binding;GO:0019212//phosphatase inhibitor activity	GO:0048522//positive regulation of cellular process;GO:0008283//cell proliferation;GO:0007611//learning or memory;GO:0007167//enzyme linked receptor protein signaling pathway;GO:0001503//ossification;GO:0048731//system development	K16642//pleiotrophin	gi|958690453|ref|XP_014694824.1|//PREDICTED: pleiotrophin, partial [Equus asinus];gi|953851560|ref|XP_014594832.1|//PREDICTED: pleiotrophin, partial [Equus caballus]
149461	2859	0.01	0.07	2.80735	0.253623	*	0.167723	CLDN19	GO:0031224//intrinsic component of membrane;GO:0043231//intracellular membrane-bounded organelle;GO:0043296//apical junction complex	GO:0005515//protein binding	GO:0007043//cell-cell junction assembly;GO:0016337//single organismal cell-cell adhesion;GO:0050953//sensory perception of light stimulus	K06087//claudin	gi|655850167|ref|XP_002715224.2|//PREDICTED: claudin-19 isoform X1 [Oryctolagus cuniculus];gi|297515502|ref|NP_001172046.1|//claudin-19 isoform c [Homo sapiens]
440243	3806	0.01	0.07	2.80735	0.0851942	*	0.0478482	GOLGA6L22	NA	NA	NA	K20358//golgin subfamily A member 2	gi|609876172|ref|NP_001258593.2|//golgin subfamily A member 6-like protein 22 [Homo sapiens]
100131107	1512	0.01	0.07	2.80735	0.302883	*	0.207904	LOC100131107	NA	NA	NA	K13506//glycerol-3-phosphate O-acyltransferase 3/4 [EC:2.3.1.15];K03841//fructose-1,6-bisphosphatase I [EC:3.1.3.11]	gi|858434945|ref|NP_001297071.1|//putative UPF0607 protein ENSP00000383783 [Homo sapiens]
79652	1647	0.01	0.07	2.80735	0.159263	*	0.097755	TMEM204	GO:0031224//intrinsic component of membrane;GO:0070161//anchoring junction	NA	GO:0001944//vasculature development;GO:0042692//muscle cell differentiation;GO:0009966//regulation of signal transduction	NA	gi|112807182|ref|NP_078876.2|//transmembrane protein 204 precursor [Homo sapiens]
10017	1255	0.01	0.07	2.80735	0.302385	*	0.207904	BCL2L10	GO:0031224//intrinsic component of membrane;GO:0005635//nuclear envelope;GO:0044444//cytoplasmic part	GO:0005488//binding	GO:0048232//male gamete generation;GO:0043066//negative regulation of apoptotic process	K18451//Bcl-2-like protein 10	gi|807201162|ref|NP_001293097.1|//bcl-2-like protein 10 isoform 1 [Homo sapiens]
634	3187	0.01	0.07	2.80735	0.042186	*	0.021612	CEACAM1	GO:0016021//integral component of membrane	NA	GO:0016337//single organismal cell-cell adhesion;GO:0048870//cell motility;GO:0007166//cell surface receptor signaling pathway;GO:0048646//anatomical structure formation involved in morphogenesis	K06499//carcinoembryonic antigen-related cell adhesion molecule	gi|296317312|ref|NP_001171744.1|//carcinoembryonic antigen-related cell adhesion molecule 1 isoform 3 precursor [Homo sapiens];gi|296317305|ref|NP_001171742.1|//carcinoembryonic antigen-related cell adhesion molecule 1 isoform 4 precursor [Homo sapiens];gi|19923195|ref|NP_001703.2|//carcinoembryonic antigen-related cell adhesion molecule 1 isoform 1 precursor [Homo sapiens];gi|329112547|ref|NP_00…
728945	785	0.01	0.07	2.80735	0.550058	*	0.442166	PPIAL4F	GO:0044424//intracellular part	GO:0016859//cis-trans isomerase activity	GO:0044267//cellular protein metabolic process	K12738//peptidylprolyl cis-trans isomerase A-like 4 [EC:5.2.1.8]	gi|694987139|ref|XP_009438230.1|//PREDICTED: peptidyl-prolyl cis-trans isomerase A-like 4A/B/C, partial [Pan troglodytes]
151449	9759	0.01	0.07	2.80735	0.000784472	Up	0.000284206	GDF7	NA	GO:0005515//protein binding	GO:0060429//epithelium development;GO:0009653//anatomical structure morphogenesis;GO:0030154//cell differentiation;GO:0048513//animal organ development;GO:0001934//positive regulation of protein phosphorylation;GO:0007178//transmembrane receptor protein serine/threonine kinase signaling pathway;GO:0007417//central nervous system development	K20013//growth differentiation factor 7	gi|61835232|ref|NP_878248.2|//growth/differentiation factor 7 preproprotein [Homo sapiens]
23467	5831	0.04	0.28	2.80735	1.59752e-07	Up	3.69098e-08	NPTXR	GO:0031224//intrinsic component of membrane;GO:0044421//extracellular region part	GO:0043169//cation binding;GO:0001847//opsonin receptor activity	GO:0000302//response to reactive oxygen species	K17495//CUB and sushi domain-containing protein;K11453//chromobox protein 6	gi|119580677|gb|EAW60273.1|//neuronal pentraxin receptor, isoform CRA_a [Homo sapiens]
25827	2793	0.01	0.07	2.80735	0.149585	*	0.0903126	FBXL2	GO:0044424//intracellular part	GO:0019787//ubiquitin-like protein transferase activity	GO:0032446//protein modification by small protein conjugation;GO:0051704//multi-organism process	K10268//F-box and leucine-rich repeat protein 2/20	gi|675740761|ref|XP_008982225.1|//PREDICTED: F-box/LRR-repeat protein 2 [Callithrix jacchus];gi|284447314|ref|NP_001165184.1|//F-box/LRR-repeat protein 2 isoform 2 [Homo sapiens]
10666	2435	0.01	0.07	2.80735	0.0421293	*	0.021612	CD226	GO:0016021//integral component of membrane	GO:0019900//kinase binding;GO:0005102//receptor binding;GO:0004871//signal transducer activity	GO:0002696//positive regulation of leukocyte activation;GO:0002714//positive regulation of B cell mediated immunity;GO:0023052//signaling;GO:0002420//natural killer cell mediated cytotoxicity directed against tumor cell target;GO:0032501//multicellular organismal process;GO:0001912//positive regulation of leukocyte mediated cytotoxicity	K06567//CD226 antigen	gi|171460997|ref|NP_006557.2|//CD226 antigen isoform a precursor [Homo sapiens];gi|817300726|ref|XP_012320813.1|//PREDICTED: CD226 antigen isoform X1 [Aotus nancymaae]
6095	10669	0.01	0.07	2.80735	0.000428136	Up	0.000147719	RORA	GO:0031981//nuclear lumen	GO:0003677//DNA binding;GO:0046914//transition metal ion binding;GO:0004879//RNA polymerase II transcription factor activity, ligand-activated sequence-specific DNA binding;GO:0001071//nucleic acid binding transcription factor activity	GO:0002694//regulation of leukocyte activation;GO:0021533//cell differentiation in hindbrain;GO:0044271//cellular nitrogen compound biosynthetic process;GO:0023052//signaling;GO:0009755//hormone-mediated signaling pathway	K08532//RAR-related orphan receptor alpha	gi|19743901|ref|NP_599022.1|//nuclear receptor ROR-alpha isoform b [Homo sapiens];gi|19743905|ref|NP_599024.1|//nuclear receptor ROR-alpha isoform d [Homo sapiens];gi|4506577|ref|NP_002934.1|//nuclear receptor ROR-alpha isoform c [Homo sapiens];gi|942078805|ref|XP_014336321.1|//PREDICTED: nuclear receptor ROR-alpha [Bos mutus]
51207	923	0.01	0.07	2.80735	0.301614	*	0.207904	DUSP13	GO:0044424//intracellular part	GO:0004721//phosphoprotein phosphatase activity	GO:0022403//cell cycle phase;GO:0006464//cellular protein modification process;GO:0048232//male gamete generation	K14165//atypical dual specificity phosphatase [EC:3.1.3.16 3.1.3.48]	gi|635053892|ref|XP_007961121.1|//PREDICTED: dual specificity protein phosphatase 13 isoform X1 [Chlorocebus sabaeus];gi|795518695|ref|XP_011713005.1|//PREDICTED: dual specificity protein phosphatase 13 isoform X6 [Macaca nemestrina];gi|982268771|ref|XP_015311625.1|//PREDICTED: dual specificity protein phosphatase 13 isoform X4 [Macaca fascicularis];gi|56117822|ref|NP_001007274.1|//dual specifici…
2701	1710	0.01	0.07	2.80735	0.158905	*	0.097755	GJA4	GO:0005921//gap junction;GO:0016021//integral component of membrane	NA	GO:0001944//vasculature development;GO:0034329//cell junction assembly;GO:0033555//multicellular organismal response to stress;GO:0007154//cell communication;GO:0070838//divalent metal ion transport	K07613//gap junction protein, alpha 4	gi|4884914|gb|AAD31871.1|AF139102_1//connexin 37 [Homo sapiens]
4340	1753	0.02	0.14	2.80735	0.0851561	*	0.0478482	MOG	GO:0031224//intrinsic component of membrane	NA	GO:0007399//nervous system development;GO:0002755//MyD88-dependent toll-like receptor signaling pathway	K17270//myelin-oligodendrocyte glycoprotein	gi|743701284|ref|XP_010972396.1|//PREDICTED: myelin-oligodendrocyte glycoprotein isoform X1 [Camelus bactrianus];gi|989957987|ref|XP_015446225.1|//PREDICTED: myelin-oligodendrocyte glycoprotein isoform X2 [Pteropus alecto];gi|56788387|ref|NP_996534.2|//myelin-oligodendrocyte glycoprotein isoform beta3 precursor [Homo sapiens];gi|281371478|ref|NP_001163889.1|//myelin-oligodendrocyte glycoprotein i…
11015	1407	0.01	0.07	2.80735	0.301367	*	0.207904	KDELR3	GO:0031224//intrinsic component of membrane;GO:0043231//intracellular membrane-bounded organelle;GO:0031090//organelle membrane	GO:0005048//signal sequence binding;GO:0004871//signal transducer activity	GO:0006810//transport;GO:0035437//maintenance of protein localization in endoplasmic reticulum	K10949//ER lumen protein retaining receptor	gi|8051611|ref|NP_057839.1|//ER lumen protein-retaining receptor 3 isoform b [Homo sapiens];gi|926693094|ref|XP_013819798.1|//PREDICTED: ER lumen protein-retaining receptor 3 [Capra hircus]
3574	1903	0.01	0.07	2.80735	0.158808	*	0.097755	IL7	GO:0044421//extracellular region part	GO:0005126//cytokine receptor binding	GO:0030888//regulation of B cell proliferation;GO:0009653//anatomical structure morphogenesis;GO:0007154//cell communication;GO:0045580//regulation of T cell differentiation;GO:0043066//negative regulation of apoptotic process;GO:0016049//cell growth;GO:0001894//tissue homeostasis;GO:0010467//gene expression;GO:0044092//negative regulation of molecular function;GO:0006955//immune response;GO:0045…	K05431//interleukin 7;K07898//Ras-related protein Rab-7B	gi|315467867|ref|NP_001186815.1|//interleukin-7 isoform 2 precursor [Homo sapiens];gi|315467869|ref|NP_001186816.1|//interleukin-7 isoform 3 precursor [Homo sapiens] ;gi|315467871|ref|NP_001186817.1|//interleukin-7 isoform 4 precursor [Homo sapiens];gi|4504677|ref|NP_000871.1|//interleukin-7 isoform 1 precursor [Homo sapiens]
122945	1869	0.01	0.07	2.80735	0.158792	*	0.097755	NOXRED1	NA	GO:0016646//oxidoreductase activity, acting on the CH-NH group of donors, NAD or NADP as acceptor	GO:0006560//proline metabolic process	K00286//pyrroline-5-carboxylate reductase [EC:1.5.1.2]	gi|164698426|ref|NP_001106946.1|//NADP-dependent oxidoreductase domain-containing protein 1 [Homo sapiens]
56265	2409	0.01	0.07	2.80735	0.0824286	*	0.0459638	CPXM1	GO:0044421//extracellular region part	GO:0046914//transition metal ion binding;GO:0008235//metalloexopeptidase activity	GO:0019538//protein metabolic process;GO:0009987//cellular process	K08638//carboxypeptidase X1 [EC:3.4.17.-]	gi|296040431|ref|NP_001171628.1|//probable carboxypeptidase X1 isoform 2 precursor [Homo sapiens];gi|9994201|ref|NP_062555.1|//probable carboxypeptidase X1 isoform 1 precursor [Homo sapiens]
4081	2907	0.01	0.07	2.80735	0.149523	*	0.0903126	MAB21L1	GO:0043231//intracellular membrane-bounded organelle	NA	GO:0008283//cell proliferation;GO:0001654//eye development	K17834//cyclic GMP-AMP synthase [EC:2.7.7.86]	gi|727020071|ref|XP_010398626.1|//PREDICTED: protein mab-21-like 1 [Corvus cornix cornix]
2125	6629	0.01	0.07	2.80735	0.000654251	Up	0.000233538	EVPL	GO:0005856//cytoskeleton;GO:0005911//cell-cell junction	GO:0005515//protein binding	GO:0006464//cellular protein modification process;GO:0030216//keratinocyte differentiation	K10383//envoplakin	gi|156104874|ref|NP_001979.2|//envoplakin [Homo sapiens];gi|219518929|gb|AAI43815.1|//EVPL protein [Homo sapiens]
284618	1326	0.01	0.07	2.80735	0.300711	*	0.207904	RUSC1-AS1	NA	NA	NA	K00787//farnesyl diphosphate synthase [EC:2.5.1.1 2.5.1.10]	gi|795172735|ref|XP_011842926.1|//PREDICTED: putative uncharacterized protein RUSC1-AS1 isoform X1 [Mandrillus leucophaeus]
1583	1936	0.01	0.07	2.80735	0.158646	*	0.097755	CYP11A1	GO:0005743//mitochondrial inner membrane	GO:0008395//steroid hydroxylase activity;GO:0005506//iron ion binding;GO:0032934//sterol binding	GO:0006694//steroid biosynthetic process;GO:0006775//fat-soluble vitamin metabolic process;GO:0030154//cell differentiation;GO:0007618//mating;GO:0000302//response to reactive oxygen species;GO:0048545//response to steroid hormone;GO:0022037//metencephalon development;GO:0031667//response to nutrient levels;GO:0044237//cellular metabolic process;GO:0016125//sterol metabolic process;GO:0010038//re…	K00498//cholesterol monooxygenase (side-chain-cleaving) [EC:1.14.15.6]	gi|153218646|ref|NP_000772.2|//cholesterol side-chain cleavage enzyme, mitochondrial isoform a precursor [Homo sapiens]
10217	4422	0.01	0.07	2.80735	0.0478369	*	0.0250294	CTDSPL	GO:0043231//intracellular membrane-bounded organelle	GO:0043169//cation binding;GO:0016791//phosphatase activity	GO:0006796//phosphate-containing compound metabolic process	K15731//carboxy-terminal domain RNA polymerase II polypeptide A small phosphatase [EC:3.1.3.16]	gi|56549683|ref|NP_001008393.1|//CTD small phosphatase-like protein isoform 1 [Homo sapiens];gi|2289786|dbj|BAA21667.1|//HYA22 [Homo sapiens]
56100	2463	0.01	0.07	2.80735	0.0823729	*	0.0459638	PCDHGB6	GO:0031224//intrinsic component of membrane	GO:0046872//metal ion binding	GO:0016337//single organismal cell-cell adhesion	K16496//protocadherin gamma subfamily B	gi|14270502|ref|NP_115271.1|//protocadherin gamma-B6 isoform 2 precursor [Homo sapiens];gi|11128029|ref|NP_061749.1|//protocadherin gamma-B6 isoform 1 precursor [Homo sapiens]
152687	2911	0.01	0.07	2.80735	0.0823451	*	0.0459638	ZNF595	GO:0043231//intracellular membrane-bounded organelle	GO:0046914//transition metal ion binding;GO:0003676//nucleic acid binding	GO:0006351//transcription, DNA-templated	K09228//KRAB domain-containing zinc finger protein	gi|32698886|ref|NP_872330.1|//zinc finger protein 595 isoform a [Homo sapiens] ;gi|554506562|ref|NP_001272981.1|//zinc finger protein 595 isoform b [Homo sapiens];gi|767928963|ref|XP_011511700.1|//PREDICTED: zinc finger protein 595 isoform X1 [Homo sapiens]
654	3807	0.01	0.07	2.80735	0.0851181	*	0.0478482	BMP6	GO:0044421//extracellular region part	GO:0070696//transmembrane receptor protein serine/threonine kinase binding;GO:0046983//protein dimerization activity	GO:0032342//aldosterone biosynthetic process;GO:0030282//bone mineralization;GO:0007178//transmembrane receptor protein serine/threonine kinase signaling pathway;GO:0006357//regulation of transcription from RNA polymerase II promoter;GO:0002376//immune system process;GO:0046546//development of primary male sexual characteristics;GO:0006952//defense response;GO:0001934//positive regulation of prot…	K16620//bone morphogenetic protein 6	gi|4502425|ref|NP_001709.1|//bone morphogenetic protein 6 preproprotein [Homo sapiens]
BGI_novel_G000223	925	0.01	0.07	2.80735	0.542852	*	0.442166	NA	NA	NA	NA	K04985//polycystin 1	gi|194388380|dbj|BAG65574.1|//1
5228	1848	0.02	0.14	2.80735	0.0851086	*	0.0478482	PGF	GO:0044464//cell part	GO:0005539//glycosaminoglycan binding;GO:0005102//receptor binding;GO:0005488//binding	GO:0032502//developmental process;GO:0007169//transmembrane receptor protein tyrosine kinase signaling pathway;GO:0048522//positive regulation of cellular process;GO:0008283//cell proliferation;GO:0007154//cell communication;GO:0032501//multicellular organismal process;GO:0048646//anatomical structure formation involved in morphogenesis;GO:0048869//cellular developmental process	K16859//placenta growth factor	gi|444511452|gb|ELV09898.1|//Ribosomal protein S6 kinase-like 1 [Tupaia chinensis]
6439	2854	0.01	0.07	2.80735	0.0420881	*	0.021612	SFTPB	GO:0044421//extracellular region part;GO:0030141//secretory granule;GO:0005770//late endosome;GO:0000323//lytic vacuole	NA	GO:0009612//response to mechanical stimulus;GO:0009653//anatomical structure morphogenesis;GO:0009746//response to hexose;GO:0006950//response to stress;GO:0034097//response to cytokine;GO:0002237//response to molecule of bacterial origin;GO:0048511//rhythmic process;GO:0006643//membrane lipid metabolic process;GO:0031960//response to corticosteroid;GO:0071241//cellular response to inorganic subs…	K12382//saposin	gi|288856297|ref|NP_942140.2|//pulmonary surfactant-associated protein B precursor [Homo sapiens]
4684	5977	0.01	0.07	2.80735	0.00779427	*	0.00339128	NCAM1	GO:0012505//endomembrane system;GO:0031224//intrinsic component of membrane;GO:0009986//cell surface;GO:0044297//cell body;GO:0043005//neuron projection	NA	GO:0016337//single organismal cell-cell adhesion;GO:0009967//positive regulation of signal transduction;GO:0019221//cytokine-mediated signaling pathway;GO:0006935//chemotaxis	K06491//neural cell adhesion molecule	gi|115529482|ref|NP_851996.2|//neural cell adhesion molecule 1 isoform 2 precursor [Homo sapiens];gi|62088466|dbj|BAD92680.1|//Neural cell adhesion molecule 1, 120 kDa isoform precursor variant [Homo sapiens];gi|94420689|ref|NP_000606.3|//neural cell adhesion molecule 1 isoform 1 precursor [Homo sapiens];gi|336285440|ref|NP_001229536.1|//neural cell adhesion molecule 1 isoform 5 precursor [Homo s…
388759	2258	0.02	0.14	2.80735	0.0478312	*	0.0250294	C1orf229	NA	NA	NA	K12581//CCR4-NOT transcription complex subunit 7/8;K15289//solute carrier family 35, member F5;K17985//activating molecule in BECN1-regulated autophagy protein 1	gi|46409434|ref|NP_997284.1|//putative uncharacterized protein C1orf229 [Homo sapiens]
123591	2414	0.02	0.14	2.80735	0.0265239	*	0.0129589	TMEM266	GO:0031224//intrinsic component of membrane	NA	NA	NA	gi|119619630|gb|EAW99224.1|//chromosome 15 open reading frame 27, isoform CRA_a [Homo sapiens]
642623	1182	0.01	0.07	2.80735	0.299352	*	0.207904	UBTFL1	GO:0043231//intracellular membrane-bounded organelle	GO:0003676//nucleic acid binding	NA	K09273//upstream-binding transcription factor	gi|221136785|ref|NP_001137447.1|//upstream-binding factor 1-like protein 1 [Homo sapiens]
7007	6468	0.01	0.07	2.80735	0.00418591	*	0.00171829	TECTA	GO:0031012//extracellular matrix;GO:0031224//intrinsic component of membrane	NA	GO:0031589//cell-substrate adhesion;GO:0050954//sensory perception of mechanical stimulus	K18273//alpha-tectorin	gi|134268640|ref|NP_005413.2|//alpha-tectorin precursor [Homo sapiens]
6820	1228	0.01	0.07	2.80735	0.299189	*	0.207904	SULT2B1	GO:0044444//cytoplasmic part	GO:0008146//sulfotransferase activity;GO:0005488//binding	GO:0006790//sulfur compound metabolic process;GO:0006629//lipid metabolic process	K01015//alcohol sulfotransferase [EC:2.8.2.2]	gi|1923291|gb|AAC78498.1|//hydroxysteroid sulfotransferase SULT2B1a [Homo sapiens];gi|31563386|ref|NP_814444.1|//sulfotransferase family cytosolic 2B member 1 isoform b [Homo sapiens]
56963	3200	0.01	0.07	2.80735	0.0420264	*	0.021612	RGMA	GO:0043231//intracellular membrane-bounded organelle;GO:0031224//intrinsic component of membrane	NA	GO:0014020//primary neural tube formation;GO:0030509//BMP signaling pathway;GO:0006935//chemotaxis	K06847//RGM domain family	gi|261878452|ref|NP_064596.2|//repulsive guidance molecule A isoform 3 [Homo sapiens];gi|261878463|ref|NP_001159755.1|//repulsive guidance molecule A isoform 1 [Homo sapiens];gi|111185504|gb|AAH15886.2|//RGMA protein, partial [Homo sapiens];gi|402875323|ref|XP_003901459.1|//PREDICTED: repulsive guidance molecule A isoform X1 [Papio anubis]
129807	2143	0.04	0.28	2.80735	0.00261928	*	0.00103492	NEU4	GO:0031090//organelle membrane;GO:0005764//lysosome	GO:0005488//binding;GO:0016997//alpha-sialidase activity	NA	K12357//sialidase-2/3/4 [EC:3.2.1.18]	gi|262527263|ref|NP_001161071.1|//sialidase-4 isoform 2 [Homo sapiens];gi|119591700|gb|EAW71294.1|//sialidase 4, isoform CRA_a [Homo sapiens];gi|77415323|gb|AAI05975.1|//Sialidase 4 [Homo sapiens]
9289	3813	0.01	0.07	2.80735	0.0850421	*	0.0478482	ADGRG1	GO:0016021//integral component of membrane	GO:0004888//transmembrane signaling receptor activity	GO:0007186//G-protein coupled receptor signaling pathway;GO:0007154//cell communication;GO:0007417//central nervous system development	K08450//G protein-coupled receptor 56	gi|41584200|ref|NP_005673.3|//G-protein coupled receptor 56 isoform a precursor [Homo sapiens];gi|224809320|ref|NP_001139245.1|//G-protein coupled receptor 56 isoform c precursor [Homo sapiens] ;gi|589269192|ref|NP_001277071.1|//G-protein coupled receptor 56 isoform d precursor [Homo sapiens];gi|41584198|ref|NP_958933.1|//G-protein coupled receptor 56 isoform b precursor [Homo sapiens]
730262	785	0.01	0.07	2.80735	0.538783	*	0.442166	PPIAL4E	GO:0044424//intracellular part	GO:0016859//cis-trans isomerase activity	GO:0044267//cellular protein metabolic process	K12738//peptidylprolyl cis-trans isomerase A-like 4 [EC:5.2.1.8]	gi|694987139|ref|XP_009438230.1|//PREDICTED: peptidyl-prolyl cis-trans isomerase A-like 4A/B/C, partial [Pan troglodytes]
84688	650	0.01	0.07	2.80735	0.538701	*	0.442166	C9orf24	NA	NA	NA	K18634//spermatid-specific manchette-related protein 1	gi|675793262|ref|XP_008953424.1|//PREDICTED: spermatid-specific manchette-related protein 1 isoform X1 [Pan paniscus];gi|675793264|ref|XP_008953425.1|//PREDICTED: spermatid-specific manchette-related protein 1 isoform X2 [Pan paniscus];gi|530390218|ref|XP_005251673.1|//PREDICTED: spermatid-specific manchette-related protein 1 isoform X2 [Homo sapiens];gi|119578863|gb|EAW58459.1|//chromosome 9 ope…
79921	1234	0.01	0.07	2.80735	0.298785	*	0.207904	TCEAL4	GO:0043231//intracellular membrane-bounded organelle	NA	NA	NA	gi|795248312|ref|XP_011809815.1|//PREDICTED: transcription elongation factor A protein-like 4 isoform X2 [Colobus angolensis palliatus];gi|332225975|ref|XP_003262163.1|//PREDICTED: transcription elongation factor A protein-like 4 isoform X2 [Nomascus leucogenys];gi|665505967|ref|NP_001287830.1|//transcription elongation factor A protein-like 4 isoform 2 [Homo sapiens]
64919	7828	0.01	0.07	2.80735	0.00471742	*	0.00195631	BCL11B	GO:0043231//intracellular membrane-bounded organelle;GO:0005622//intracellular	GO:0046872//metal ion binding;GO:0046914//transition metal ion binding	GO:0006357//regulation of transcription from RNA polymerase II promoter	K09228//KRAB domain-containing zinc finger protein	gi|795387067|ref|XP_011939302.1|//PREDICTED: B-cell lymphoma/leukemia 11B isoform X4 [Cercocebus atys];gi|12597635|ref|NP_075049.1|//B-cell lymphoma/leukemia 11B isoform 2 [Homo sapiens];gi|544449401|ref|XP_005562237.1|//PREDICTED: B-cell lymphoma/leukemia 11B isoform X1 [Macaca fascicularis];gi|795387061|ref|XP_011939300.1|//PREDICTED: B-cell lymphoma/leukemia 11B isoform X2 [Cercocebus atys]
2335	8124	0.01	0.07	2.80735	7.78219e-05	Up	2.42766e-05	FN1	GO:0031012//extracellular matrix;GO:0005615//extracellular space;GO:0031091//platelet alpha granule	GO:0005515//protein binding;GO:0005539//glycosaminoglycan binding;GO:0005198//structural molecule activity	GO:0002526//acute inflammatory response;GO:0001775//cell activation;GO:0002376//immune system process;GO:0006464//cellular protein modification process;GO:0048870//cell motility;GO:0048646//anatomical structure formation involved in morphogenesis;GO:0007599//hemostasis;GO:0000904//cell morphogenesis involved in differentiation;GO:0006887//exocytosis	K05717//fibronectin 1	gi|62089266|dbj|BAD93077.1|//Fibronectin 1 variant [Homo sapiens];gi|30722344|emb|CAD91166.1|//hypothetical protein [Homo sapiens];gi|807066342|ref|NP_001293058.1|//fibronectin isoform 8 precursor [Homo sapiens];gi|31874157|emb|CAD97984.1|//hypothetical protein [Homo sapiens];gi|807066344|ref|NP_001293059.1|//fibronectin isoform 9 precursor [Homo sapiens];gi|47132557|ref|NP_997647.1|//fibronectin…
57471	3649	0.02	0.14	2.80735	0.00836945	*	0.00367096	ERMN	GO:0044297//cell body;GO:0043232//intracellular non-membrane-bounded organelle;GO:0033267//axon part	GO:0003779//actin binding	GO:0050794//regulation of cellular process;GO:0009653//anatomical structure morphogenesis;GO:0030036//actin cytoskeleton organization;GO:0065008//regulation of biological quality	K00710//polypeptide N-acetylgalactosaminyltransferase [EC:2.4.1.41]	gi|58331177|ref|NP_001009959.1|//ermin isoform a [Homo sapiens]
102724265	2395	0.01	0.07	2.80735	0.0822157	*	0.0459638	LOC102724265	NA	NA	NA	NA	gi|985567394|ref|NP_001306586.1|//uncharacterized protein LOC102724265 [Homo sapiens]
54456	2632	0.01	0.07	2.80735	0.0420008	*	0.021612	MOV10L1	GO:0044464//cell part	GO:0046872//metal ion binding;GO:0032559//adenyl ribonucleotide binding;GO:0003724//RNA helicase activity;GO:0003676//nucleic acid binding	GO:0003006//developmental process involved in reproduction;GO:0048232//male gamete generation	K13983//putative helicase MOV10L1 [EC:3.6.4.13]	gi|255759908|ref|NP_001157577.1|//putative helicase Mov10l1 isoform 3 [Homo sapiens];gi|255759910|ref|NP_001157578.1|//putative helicase Mov10l1 isoform 4 [Homo sapiens];gi|13603891|gb|AAK31983.1|AF285604_1//MOV10-like 1 [Homo sapiens];gi|255759906|ref|NP_001157576.1|//putative helicase Mov10l1 isoform 2 [Homo sapiens]
130749	1209	0.01	0.07	2.80735	0.298462	*	0.207904	CPO	NA	GO:0046914//transition metal ion binding;GO:0008235//metalloexopeptidase activity	GO:0019538//protein metabolic process	K01291//carboxypeptidase B [EC:3.4.17.2];K01300//carboxypeptidase B2 [EC:3.4.17.20]	gi|27436871|ref|NP_775100.1|//carboxypeptidase O precursor [Homo sapiens]
9390	2560	0.01	0.07	2.80735	0.252879	*	0.167723	SLC22A13	GO:0016021//integral component of membrane	GO:0008324//cation transmembrane transporter activity	GO:0006812//cation transport	K08209//MFS transporter, OCT family, solute carrier family 22 (organic cation transporter), member 13	gi|166064021|ref|NP_004247.2|//solute carrier family 22 member 13 [Homo sapiens]
8784	1003	0.01	0.07	2.80735	0.298059	*	0.207904	TNFRSF18	NA	GO:0004872//receptor activity;GO:0005035//death receptor activity	GO:0007165//signal transduction;GO:0043066//negative regulation of apoptotic process;GO:0019221//cytokine-mediated signaling pathway;GO:0006915//apoptotic process	K05154//tumor necrosis factor receptor superfamily member 18	gi|23238194|ref|NP_683699.1|//tumor necrosis factor receptor superfamily member 18 isoform 2 precursor [Homo sapiens];gi|23238197|ref|NP_683700.1|//tumor necrosis factor receptor superfamily member 18 isoform 3 precursor [Homo sapiens];gi|858925978|gb|AKO62650.1|//tumor necrosis factor receptor superfamily member 18 isoform 4 precursor [Homo sapiens]
26071	1275	0.01	0.07	2.80735	0.297925	*	0.207904	FAM127B	NA	GO:0005488//binding	NA	NA	gi|931611829|ref|XP_014199041.1|//PREDICTED: protein FAM127B [Pan paniscus];gi|821037155|ref|XP_012354507.1|//PREDICTED: LOW QUALITY PROTEIN: protein LDOC1L-like [Nomascus leucogenys]
51146	1771	0.01	0.07	2.80735	0.157827	*	0.097755	A4GNT	GO:0031224//intrinsic component of membrane;GO:0012505//endomembrane system;GO:0044431//Golgi apparatus part	GO:0008194//UDP-glycosyltransferase activity;GO:0016758//transferase activity, transferring hexosyl groups	GO:0006486//protein glycosylation	K08251//alpha 1,4-N-acetylglucosaminyltransferase [EC:2.4.1.-]	gi|7705859|ref|NP_057245.1|//alpha-1,4-N-acetylglucosaminyltransferase [Homo sapiens]
5909	3338	0.19	1.33	2.80735	6.57099e-19	Up	7.63014e-20	RAP1GAP	GO:0043231//intracellular membrane-bounded organelle;GO:0044444//cytoplasmic part	GO:0031267//small GTPase binding;GO:0042802//identical protein binding;GO:0017111//nucleoside-triphosphatase activity;GO:0008047//enzyme activator activity	GO:0043087//regulation of GTPase activity;GO:0009966//regulation of signal transduction	K17700//RAP1 GTPase activating protein 1	gi|694883925|ref|XP_009448448.1|//1;gi|635110884|ref|XP_007978334.1|//PREDICTED: rap1 GTPase-activating protein 1 isoform X6 [Chlorocebus sabaeus];gi|694883936|ref|XP_009448487.1|//PREDICTED: rap1 GTPase-activating protein 1 isoform X4 [Pan troglodytes];gi|694883923|ref|XP_009448439.1|//PREDICTED: rap1 GTPase-activating protein 1 isoform X1 [Pan troglodytes];gi|224809578|ref|NP_001139130.1|//rap1…
10202	1628	0.19	1.33	2.80735	5.10522e-10	Up	9.6548e-11	DHRS2	GO:0012505//endomembrane system;GO:0043231//intracellular membrane-bounded organelle;GO:0005759//mitochondrial matrix;GO:0070062//extracellular exosome;GO:0005635//nuclear envelope	GO:0016616//oxidoreductase activity, acting on the CH-OH group of donors, NAD or NADP as acceptor;GO:0005515//protein binding;GO:0004090//carbonyl reductase (NADPH) activity	GO:0001773//myeloid dendritic cell activation;GO:0043066//negative regulation of apoptotic process;GO:0055114//oxidation-reduction process;GO:0006915//apoptotic process;GO:0009636//response to toxic substance;GO:0008202//steroid metabolic process;GO:0006979//response to oxidative stress;GO:0008283//cell proliferation;GO:0034599//cellular response to oxidative stress;GO:0008207//C21-steroid hormon…	K11164//dehydrogenase/reductase SDR family member 2 [EC:1.1.-.-]	gi|5031737|ref|NP_005785.1|//dehydrogenase/reductase SDR family member 2, mitochondrial isoform 2 [Homo sapiens];gi|33667109|ref|NP_878912.1|//dehydrogenase/reductase SDR family member 2, mitochondrial isoform 1 [Homo sapiens];gi|821030244|ref|XP_012353398.1|//PREDICTED: dehydrogenase/reductase SDR family member 2, mitochondrial [Nomascus leucogenys]
1443	1136	0.07	0.49	2.80735	0.00837065	*	0.00367096	CSH2	GO:0044421//extracellular region part	GO:0043169//cation binding;GO:0005102//receptor binding;GO:0005126//cytokine receptor binding	GO:0042503//tyrosine phosphorylation of Stat3 protein;GO:0022414//reproductive process;GO:0043405//regulation of MAP kinase activity;GO:0008645//hexose transport;GO:0043627//response to estrogen;GO:0035264//multicellular organism growth;GO:0007169//transmembrane receptor protein tyrosine kinase signaling pathway;GO:0042506//tyrosine phosphorylation of Stat5 protein;GO:0023052//signaling;GO:000193…	K05438//growth hormone	gi|119614649|gb|EAW94243.1|//hCG1749481, isoform CRA_k [Homo sapiens];gi|10334861|ref|NP_066271.1|//chorionic somatomammotropin hormone 2 isoform 1 precursor [Homo sapiens];gi|12408694|ref|NP_072171.1|//chorionic somatomammotropin hormone 2 isoform 3 precursor [Homo sapiens]
7477	3928	0.05	0.35	2.80735	1.55808e-06	Up	3.94704e-07	WNT7B	GO:0031012//extracellular matrix;GO:0016020//membrane;GO:0044424//intracellular part	GO:0001664//G-protein coupled receptor binding;GO:0060089//molecular transducer activity;GO:0005198//structural molecule activity	GO:0060433//bronchus development;GO:0072070//loop of Henle development;GO:0008589//regulation of smoothened signaling pathway;GO:0030323//respiratory tube development;GO:0043009//chordate embryonic development;GO:0001570//vasculogenesis;GO:0045597//positive regulation of cell differentiation;GO:0035567//non-canonical Wnt signaling pathway;GO:0016337//single organismal cell-cell adhesion;GO:004866…	K00572//wingless-type MMTV integration site family, member 7	gi|17505193|ref|NP_478679.1|//protein Wnt-7b precursor [Homo sapiens]
284904	2158	0.06	0.42	2.80735	0.000146046	Up	4.74476e-05	SEC14L4	GO:0031224//intrinsic component of membrane	GO:0005488//binding	NA	K01019//galactosylceramide sulfotransferase [EC:2.8.2.11];K12581//CCR4-NOT transcription complex subunit 7/8;K17985//activating molecule in BECN1-regulated autophagy protein 1;K16302//metal transporter CNNM;K17981//mitochondrial fission process protein 1	gi|661918773|pdb|4TLG|A//Chain A, Crystal Structure Of Sec14-like Protein 4 (sec14l4);gi|28376621|ref|NP_777637.1|//SEC14-like protein 4 isoform a [Homo sapiens]
90362	4368	0.17	1.18	2.79518	1.2976e-21	Up	1.34304e-22	FAM110B	GO:0043231//intracellular membrane-bounded organelle;GO:0015630//microtubule cytoskeleton	NA	NA	NA	gi|148673748|gb|EDL05695.1|//RIKEN cDNA 1700012H17, isoform CRA_c, partial [Mus musculus]
BGI_novel_G000824	1141	0.17	1.18	2.79518	5.06458e-06	Up	1.36278e-06	NA	NA	NA	NA	K17776//metaxin;K15696//RING finger protein 113B;K17985//activating molecule in BECN1-regulated autophagy protein 1;K20164//DENN domain-containing protein 5	gi|119573656|gb|EAW53271.1|//hCG2041009, partial [Homo sapiens]
103752589	2138	0.33	2.28	2.7885	2.04013e-20	Up	2.21274e-21	TMEM92-AS1	NA	NA	NA	K17776//metaxin;K17985//activating molecule in BECN1-regulated autophagy protein 1;K18443//golgi-specific brefeldin A-resistance guanine nucleotide exchange factor 1	gi|119601568|gb|EAW81162.1|//hCG1814203 [Homo sapiens];gi|355564363|gb|EHH20863.1|//1
BGI_novel_G000310	4643	0.78	5.37	2.78338	5.28427e-101	Up	1.27364e-102	NA	NA	NA	NA	K19607//X-linked retinitis pigmentosa GTPase regulator;K04952//cyclic nucleotide gated channel beta 1	gi|678118799|gb|KFU93926.1|//1
6271	607	0.34	2.32	2.77052	5.06577e-06	Up	1.36278e-06	S100A1	GO:0032991//macromolecular complex;GO:0005783//endoplasmic reticulum	GO:0042802//identical protein binding;GO:0019899//enzyme binding	GO:0044057//regulation of system process;GO:0007165//signal transduction	K17274//calpactin-1 light chain	gi|119573686|gb|EAW53301.1|//S100 calcium binding protein A1, isoform CRA_a [Homo sapiens]
10861	2730	0.04	0.27	2.75489	0.0119276	*	0.00541502	SLC26A1	GO:0031224//intrinsic component of membrane;GO:0005887//integral component of plasma membrane	GO:0015291//secondary active transmembrane transporter activity;GO:0005310//dicarboxylic acid transmembrane transporter activity;GO:0015106//bicarbonate transmembrane transporter activity;GO:0015301//anion:anion antiporter activity;GO:0019531//oxalate transmembrane transporter activity;GO:0005254//chloride channel activity;GO:0015103//inorganic anion transmembrane transporter activity;GO:0008271/…	GO:0051453//regulation of intracellular pH;GO:0015701//bicarbonate transport;GO:0044255//cellular lipid metabolic process;GO:1902358//sulfate transmembrane transport;GO:0050428//3'-phosphoadenosine 5'-phosphosulfate biosynthetic process;GO:0015698//inorganic anion transport;GO:0019532//oxalate transport;GO:1902476//chloride transmembrane transport;GO:0042391//regulation of membrane potential	K14700//solute carrier family 26 (sulfate anion transporter), member 1	gi|20336272|ref|NP_071325.2|//sulfate anion transporter 1 isoform a [Homo sapiens];gi|20336274|ref|NP_602297.1|//sulfate anion transporter 1 isoform b [Homo sapiens]
55531	2967	0.04	0.27	2.75489	0.00012254	Up	3.9357e-05	ELMOD1	GO:0043232//intracellular non-membrane-bounded organelle	GO:0008047//enzyme activator activity	GO:0006897//endocytosis	K12581//CCR4-NOT transcription complex subunit 7/8;K15289//solute carrier family 35, member F5;K02927//large subunit ribosomal protein L40e	gi|640791033|ref|XP_008051406.1|//PREDICTED: ELMO domain-containing protein 1 isoform X1 [Tarsius syrichta];gi|74205490|dbj|BAE21051.1|//unnamed protein product [Mus musculus]
7057	7253	0.07	0.47	2.74723	1.07289e-14	Up	1.52327e-15	THBS1	GO:0005615//extracellular space;GO:0009986//cell surface;GO:0031091//platelet alpha granule	GO:0005102//receptor binding;GO:0005543//phospholipid binding;GO:0046872//metal ion binding;GO:0005518//collagen binding;GO:0071813//lipoprotein particle binding;GO:0017134//fibroblast growth factor binding;GO:0005539//glycosaminoglycan binding;GO:0001948//glycoprotein binding;GO:0032403//protein complex binding	GO:0016310//phosphorylation;GO:0009746//response to hexose;GO:0009968//negative regulation of signal transduction;GO:0007263//nitric oxide mediated signal transduction;GO:0010595//positive regulation of endothelial cell migration;GO:0042108//positive regulation of cytokine biosynthetic process;GO:0002468//dendritic cell antigen processing and presentation;GO:0001818//negative regulation of cytoki…	K16857//thrombospondin 1	gi|62089410|dbj|BAD93149.1|//thrombospondin 1 precursor variant [Homo sapiens]
51513	5384	0.5	3.35	2.74416	1.14955e-70	Up	4.00452e-72	ETV7	GO:0031981//nuclear lumen	GO:0003677//DNA binding;GO:0001071//nucleic acid binding transcription factor activity	GO:0009653//anatomical structure morphogenesis;GO:0006351//transcription, DNA-templated	K06245//laminin, beta 4;K02927//large subunit ribosomal protein L40e;K17985//activating molecule in BECN1-regulated autophagy protein 1;K03211//ETS translocation variant 6/7;K01064//wingless-type MMTV integration site family, member 9;K12025//tripartite motif-containing protein 52	gi|333470739|ref|NP_001193966.1|//transcription factor ETV7 isoform 4 [Homo sapiens];gi|333470737|ref|NP_001193965.1|//transcription factor ETV7 isoform 3 [Homo sapiens];gi|333470743|ref|NP_001193968.1|//transcription factor ETV7 isoform 6 [Homo sapiens];gi|333470741|ref|NP_001193967.1|//transcription factor ETV7 isoform 5 [Homo sapiens];gi|18027736|gb|AAL55829.1|AF318322_1//1;gi|7706731|ref|NP_0…
221091	2600	0.03	0.2	2.73697	0.00222203	*	0.000866108	LRRN4CL	GO:0031224//intrinsic component of membrane	NA	NA	K17985//activating molecule in BECN1-regulated autophagy protein 1	gi|44662821|ref|NP_981967.1|//LRRN4 C-terminal-like protein precursor [Homo sapiens]
283	1079	0.09	0.6	2.73697	0.00799901	*	0.0034899	ANG	GO:0031981//nuclear lumen;GO:0044297//cell body;GO:0043234//protein complex;GO:0030427//site of polarized growth;GO:0005604//basement membrane	GO:0003723//RNA binding;GO:0008092//cytoskeletal protein binding;GO:0046914//transition metal ion binding;GO:0005539//glycosaminoglycan binding;GO:0016892//endoribonuclease activity, producing 3'-phosphomonoesters	GO:0065008//regulation of biological quality;GO:0003006//developmental process involved in reproduction;GO:0006950//response to stress;GO:0048869//cellular developmental process;GO:0008154//actin polymerization or depolymerization;GO:0048522//positive regulation of cellular process;GO:0048870//cell motility;GO:0008285//negative regulation of cell proliferation;GO:0001935//endothelial cell prolife…	K16631//angiogenin [EC:3.1.27.-]	gi|119586849|gb|EAW66445.1|//hCG2044783, isoform CRA_a [Homo sapiens];gi|4557313|ref|NP_001136.1|//angiogenin precursor [Homo sapiens]
3240	1478	0.06	0.4	2.73697	0.00262136	*	0.00103492	HP	GO:0043234//protein complex	GO:0004175//endopeptidase activity;GO:0005515//protein binding	GO:0006875//cellular metal ion homeostasis;GO:0019538//protein metabolic process;GO:0043086//negative regulation of catalytic activity;GO:0008219//cell death;GO:0010727//negative regulation of hydrogen peroxide metabolic process;GO:0000302//response to reactive oxygen species	K16142//haptoglobin	gi|119579598|gb|EAW59194.1|//haptoglobin, isoform CRA_a [Homo sapiens];gi|119579601|gb|EAW59197.1|//haptoglobin, isoform CRA_d [Homo sapiens]
4208	6028	0.03	0.2	2.73697	2.47342e-06	Up	6.404e-07	MEF2C	GO:0016604//nuclear body	GO:0003677//DNA binding;GO:0043565//sequence-specific DNA binding;GO:0019899//enzyme binding;GO:0001071//nucleic acid binding transcription factor activity	GO:0014706//striated muscle tissue development;GO:0048771//tissue remodeling;GO:0001503//ossification;GO:0045637//regulation of myeloid cell differentiation;GO:0050804//modulation of synaptic transmission;GO:0032092//positive regulation of protein binding;GO:0000122//negative regulation of transcription from RNA polymerase II promoter;GO:0001944//vasculature development;GO:0007169//transmembrane …	K04454//MADS-box transcription enhancer factor 2C	gi|301069384|ref|NP_001180278.1|//myocyte-specific enhancer factor 2C isoform 5 [Homo sapiens];gi|196114945|ref|NP_001124477.1|//myocyte-specific enhancer factor 2C isoform 2 [Homo sapiens] ;gi|301069380|ref|NP_001180276.1|//myocyte-specific enhancer factor 2C isoform 3 [Homo sapiens] ;gi|119616371|gb|EAW95965.1|//MADS box transcription enhancer factor 2, polypeptide C (myocyte enhancer factor 2C…
148113	4199	0.03	0.2	2.73697	0.000265727	Up	8.92816e-05	CILP2	GO:0031012//extracellular matrix	GO:0008238//exopeptidase activity;GO:0016462//pyrophosphatase activity;GO:0005488//binding;GO:0016791//phosphatase activity	NA	K19031//cell migration-inducing and hyaluronan-binding protein [EC:3.2.1.35];K05141//tumor necrosis factor receptor superfamily member 1B	gi|694973909|ref|XP_001143277.3|//PREDICTED: cartilage intermediate layer protein 2 [Pan troglodytes]
245711	1671	0.03	0.2	2.73697	0.0477968	*	0.0250294	SPDYA	GO:0043231//intracellular membrane-bounded organelle;GO:0005634//nucleus	GO:0019900//kinase binding;GO:0019901//protein kinase binding	GO:0033554//cellular response to stress;GO:0045737//positive regulation of cyclin-dependent protein serine/threonine kinase activity;GO:0007140//male meiosis;GO:0008283//cell proliferation;GO:0022402//cell cycle process;GO:0007275//multicellular organism development;GO:0000082//G1/S transition of mitotic cell cycle;GO:0032501//multicellular organismal process;GO:0006974//cellular response to DNA …	K08694//speedy	gi|56961678|ref|NP_001008779.1|//speedy protein A isoform 2 [Homo sapiens];gi|60498969|ref|NP_877433.2|//speedy protein A isoform 1 [Homo sapiens]
85445	6083	0.11	0.73	2.73039	1.44933e-18	Up	1.70387e-19	CNTNAP4	GO:0031224//intrinsic component of membrane	GO:0005515//protein binding	GO:0023052//signaling;GO:0009987//cellular process	K07380//contactin associated protein-like 2	gi|767990732|ref|XP_011521704.1|//PREDICTED: contactin-associated protein-like 4 isoform X1 [Homo sapiens];gi|148664242|ref|NP_620481.2|//contactin-associated protein-like 4 isoform 2 [Homo sapiens];gi|116284404|ref|NP_207837.2|//contactin-associated protein-like 4 isoform 1 precursor [Homo sapiens];gi|741957877|ref|XP_010812669.1|//PREDICTED: contactin-associated protein-like 4 isoform X1 [Bos t…
2901	3551	0.08	0.53	2.72792	5.74738e-08	Up	1.27415e-08	GRIK5	GO:0008328//ionotropic glutamate receptor complex;GO:0033267//axon part;GO:0043025//neuronal cell body	GO:0019904//protein domain specific binding;GO:0005231//excitatory extracellular ligand-gated ion channel activity;GO:0004970//ionotropic glutamate receptor activity	GO:0043523//regulation of neuron apoptotic process;GO:0001678//cellular glucose homeostasis;GO:0031338//regulation of vesicle fusion;GO:0051899//membrane depolarization;GO:0035437//maintenance of protein localization in endoplasmic reticulum;GO:0007270//neuron-neuron synaptic transmission;GO:0007172//signal complex assembly	K05205//glutamate receptor, ionotropic kainate 5	gi|666335645|ref|NP_001287959.1|//glutamate receptor ionotropic, kainate 5 isoform 1 precursor [Homo sapiens];gi|830015749|ref|XP_012613935.1|//PREDICTED: glutamate receptor ionotropic, kainate 5 isoform X2 [Microcebus murinus]
8900	1926	0.08	0.53	2.72792	8.76406e-05	Up	2.76146e-05	CCNA1	GO:0031981//nuclear lumen;GO:0005856//cytoskeleton;GO:0044444//cytoplasmic part	GO:0005488//binding	GO:0007127//meiosis I;GO:0000087//mitotic M phase;GO:0000082//G1/S transition of mitotic cell cycle;GO:0048232//male gamete generation	K06627//cyclin A	gi|4502611|ref|NP_003905.1|//cyclin-A1 isoform a [Homo sapiens];gi|161377468|ref|NP_001104515.1|//cyclin-A1 isoform b [Homo sapiens];gi|694953661|ref|XP_009425092.1|//PREDICTED: cyclin-A1 isoform X2 [Pan troglodytes];gi|694953663|ref|XP_009425093.1|//PREDICTED: cyclin-A1 isoform X3 [Pan troglodytes]
375189	1536	0.05	0.33	2.72247	0.00837664	*	0.00367096	PFN4	GO:0005856//cytoskeleton	GO:0008092//cytoskeletal protein binding	GO:0007010//cytoskeleton organization	K05759//profilin	gi|821026464|ref|XP_012353172.1|//PREDICTED: profilin-4 [Nomascus leucogenys]
165215	3557	0.11	0.72	2.71049	1.13909e-10	Up	2.04838e-11	FAM171B	GO:0031224//intrinsic component of membrane	GO:0003676//nucleic acid binding	NA	K06476//integrin alpha 2B	gi|116875848|ref|NP_803237.3|//protein FAM171B precursor [Homo sapiens]
286223	4854	0.13	0.85	2.70895	4.21162e-17	Up	5.30814e-18	C9orf47	GO:0005887//integral component of plasma membrane	GO:0008289//lipid binding;GO:0005178//integrin binding;GO:0038036//sphingosine-1-phosphate receptor activity	GO:0007193//adenylate cyclase-inhibiting G-protein coupled receptor signaling pathway;GO:0003376//sphingosine-1-phosphate signaling pathway;GO:0009653//anatomical structure morphogenesis;GO:0006954//inflammatory response;GO:0032651//regulation of interleukin-1 beta production;GO:1903141//negative regulation of establishment of endothelial barrier;GO:0007204//positive regulation of cytosolic calci…	K04290//sphingosine 1-phosphate receptor 3	gi|215490134|ref|NP_001135885.1|//uncharacterized protein C9orf47 isoform 2 precursor [Homo sapiens];gi|38788193|ref|NP_005217.2|//sphingosine 1-phosphate receptor 3 [Homo sapiens];gi|50080156|ref|NP_001001938.1|//uncharacterized protein C9orf47 isoform 1 precursor [Homo sapiens]
777	15037	0.12	0.78	2.70044	4.65172e-48	Up	2.40878e-49	CACNA1E	GO:0034704//calcium channel complex	GO:0005515//protein binding;GO:0005262//calcium channel activity	GO:0033500//carbohydrate homeostasis;GO:0032412//regulation of ion transmembrane transporter activity;GO:0030073//insulin secretion;GO:0042391//regulation of membrane potential;GO:0015980//energy derivation by oxidation of organic compounds	K04852//voltage-dependent calcium channel R type alpha-1E	gi|329663504|ref|NP_001192222.1|//voltage-dependent R-type calcium channel subunit alpha-1E isoform 1 [Homo sapiens];gi|53832005|ref|NP_000712.2|//voltage-dependent R-type calcium channel subunit alpha-1E isoform 3 [Homo sapiens] ;gi|329663531|ref|NP_001192223.1|//voltage-dependent R-type calcium channel subunit alpha-1E isoform 2 [Homo sapiens]
84281	3978	0.06	0.39	2.70044	1.73854e-06	Up	4.4282e-07	C2orf88	NA	NA	NA	K17580//cancer susceptibility candidate protein 1	gi|110349742|ref|NP_115697.2|//small membrane A-kinase anchor protein [Homo sapiens]
558	4128	0.02	0.13	2.70044	0.00471884	*	0.00195631	AXL	GO:0016021//integral component of membrane	GO:0004713//protein tyrosine kinase activity;GO:0032559//adenyl ribonucleotide binding;GO:0004871//signal transducer activity	GO:0006464//cellular protein modification process;GO:0007154//cell communication;GO:0023052//signaling	K05115//AXL receptor tyrosine kinase [EC:2.7.10.1];K15047//heterogeneous nuclear ribonucleoprotein U-like protein 1	gi|21536466|ref|NP_068713.2|//tyrosine-protein kinase receptor UFO isoform 1 precursor [Homo sapiens];gi|21536468|ref|NP_001690.2|//tyrosine-protein kinase receptor UFO isoform 2 precursor [Homo sapiens]
3586	1629	0.02	0.13	2.70044	0.149647	*	0.0903126	IL10	GO:0044421//extracellular region part	GO:0005126//cytokine receptor binding	GO:0042994//cytoplasmic sequestering of transcription factor;GO:0042036//negative regulation of cytokine biosynthetic process;GO:0051931//regulation of sensory perception;GO:0002237//response to molecule of bacterial origin;GO:0050707//regulation of cytokine secretion;GO:0032355//response to estradiol;GO:0001818//negative regulation of cytokine production;GO:0043388//positive regulation of DNA bi…	K05443//interleukin 10	gi|49457009|emb|CAG46825.1|//IL10 [Homo sapiens]
100130519	1930	0.02	0.13	2.70044	0.0851751	*	0.0478482	TMEM221	NA	NA	NA	NA	gi|300068980|ref|NP_001177773.1|//transmembrane protein 221 [Homo sapiens]
10855	4388	0.02	0.13	2.70044	0.00143285	*	0.000543928	HPSE	GO:0005764//lysosome	GO:0004553//hydrolase activity, hydrolyzing O-glycosyl compounds;GO:0043167//ion binding	GO:0009100//glycoprotein metabolic process;GO:0044238//primary metabolic process	K07964//heparanase [EC:3.2.1.166]	gi|262073021|ref|NP_001159970.1|//heparanase isoform 2 preproprotein [Homo sapiens];gi|94721347|ref|NP_006656.2|//heparanase isoform 1 preproprotein [Homo sapiens];gi|315360645|ref|NP_001186759.1|//heparanase isoform 3 preproprotein [Homo sapiens]
51127	1833	0.04	0.26	2.70044	0.00837425	*	0.00367096	TRIM17	GO:0044464//cell part	GO:0019787//ubiquitin-like protein transferase activity;GO:0046914//transition metal ion binding	GO:0016567//protein ubiquitination	K12007//tripartite motif-containing protein 17 [EC:2.3.2.27]	gi|7705825|ref|NP_057186.1|//E3 ubiquitin-protein ligase TRIM17 isoform 1 [Homo sapiens];gi|198442878|ref|NP_001128327.1|//E3 ubiquitin-protein ligase TRIM17 isoform 3 [Homo sapiens]
8970	481	0.18	1.17	2.70044	0.00837305	*	0.00367096	HIST1H2BJ	GO:0043231//intracellular membrane-bounded organelle;GO:0000785//chromatin	GO:0003676//nucleic acid binding	GO:0034728//nucleosome organization;GO:0006952//defense response	K11252//histone H2B	gi|861442815|ref|XP_012928662.1|//PREDICTED: histone H2B type 1-N isoform X1 [Heterocephalus glaber]
57053	2024	0.02	0.13	2.70044	0.0850326	*	0.0478482	CHRNA10	GO:0005887//integral component of plasma membrane	GO:0005515//protein binding;GO:0005231//excitatory extracellular ligand-gated ion channel activity;GO:0004871//signal transducer activity;GO:0005261//cation channel activity	GO:0042471//ear morphogenesis;GO:0006810//transport;GO:0008283//cell proliferation;GO:0007268//chemical synaptic transmission	K04811//nicotinic acetylcholine receptor alpha-10	gi|229597171|gb|AAI36251.1|//CHRNA10 protein, partial [Homo sapiens];gi|11138123|ref|NP_065135.2|//neuronal acetylcholine receptor subunit alpha-10 isoform a precursor [Homo sapiens]
164118	2005	0.02	0.13	2.70044	0.0850231	*	0.0478482	TTC24	NA	NA	NA	K15839//G-protein signaling modulator 1;K17759//NAD(P)H-hydrate epimerase [EC:5.1.99.6]	gi|282165719|ref|NP_001099139.2|//tetratricopeptide repeat protein 24 [Homo sapiens]
115362	4016	0.29	1.87	2.68891	3.53995e-30	Up	2.76184e-31	GBP5	GO:0016020//membrane	GO:0032561//guanyl ribonucleotide binding;GO:0017111//nucleoside-triphosphatase activity;GO:0005525//GTP binding;GO:0003924//GTPase activity	NA	K20898//guanylate-binding protein 5;K17339//atlastin [EC:3.6.5.-]	gi|817299585|ref|XP_012320238.1|//1;gi|694887097|ref|XP_009423148.1|//PREDICTED: guanylate-binding protein 5 isoform X1 [Pan troglodytes]
BGI_novel_G000729	10513	0.18	1.16	2.68806	1.12396e-48	Up	5.75666e-50	NA	NA	NA	NA	K11447//histone demethylase [EC:1.14.11.-];K01064//wingless-type MMTV integration site family, member 9	gi|440910352|gb|ELR60158.1|//1
343990	3884	0.07	0.45	2.6845	9.70676e-08	Up	2.19578e-08	KIAA1211L	NA	NA	NA	K13172//serine/arginine repetitive matrix protein 2	gi|530368606|ref|XP_005263981.1|//PREDICTED: uncharacterized protein KIAA1211-like isoform X2 [Homo sapiens]
149428	2160	0.07	0.45	2.6845	2.37076e-05	Up	6.92984e-06	BNIPL	GO:0043231//intracellular membrane-bounded organelle;GO:0044444//cytoplasmic part	GO:0005515//protein binding	GO:0012502//induction of programmed cell death;GO:0008283//cell proliferation;GO:0040008//regulation of growth	K18448//BCL2/adenovirus E1B 19 kDa protein-interacting protein 2	gi|724938865|ref|XP_010385529.1|//PREDICTED: bcl-2/adenovirus E1B 19 kDa-interacting protein 2-like protein [Rhinopithecus roxellana];gi|109715844|ref|NP_612122.2|//bcl-2/adenovirus E1B 19 kDa-interacting protein 2-like protein isoform a [Homo sapiens]
718	5148	0.68	4.37	2.68403	1.08736e-87	Up	3.07126e-89	C3	NA	NA	NA	K03990//complement component 3	gi|115298678|ref|NP_000055.2|//complement C3 preproprotein [Homo sapiens]
101929412	1922	0.25	1.6	2.67807	2.20731e-12	Up	3.50244e-13	LOC101929412	NA	NA	NA	NA	gi|119628467|gb|EAX08062.1|//hCG2041124, partial [Homo sapiens]
7220	4094	0.05	0.32	2.67807	1.64642e-05	Up	4.71232e-06	TRPC1	GO:0032991//macromolecular complex;GO:0044459//plasma membrane part;GO:0016021//integral component of membrane;GO:0030016//myofibril	GO:0005262//calcium channel activity;GO:0005488//binding	GO:0007589//body fluid secretion;GO:0023052//signaling;GO:0010524//positive regulation of calcium ion transport into cytosol;GO:0006935//chemotaxis;GO:0010038//response to metal ion	K04964//transient receptor potential cation channel subfamily C member 1	gi|829754942|ref|XP_012617836.1|//PREDICTED: short transient receptor potential channel 1 isoform X1 [Microcebus murinus];gi|2136328|pir||I38361//TRPC1 protein - human
8425	3990	0.48	3.07	2.67713	4.10412e-47	Up	2.16386e-48	LTBP4	GO:0031012//extracellular matrix	GO:0019838//growth factor binding	GO:0007179//transforming growth factor beta receptor signaling pathway;GO:0044267//cellular protein metabolic process;GO:0030072//peptide hormone secretion;GO:0006508//proteolysis;GO:0032501//multicellular organismal process;GO:0050793//regulation of developmental process;GO:0016049//cell growth	K08023//latent transforming growth factor beta binding protein 2/3/4	gi|119577387|gb|EAW56983.1|//1;gi|768011446|ref|XP_011525679.1|//PREDICTED: latent-transforming growth factor beta-binding protein 4 isoform X2 [Homo sapiens];gi|110347431|ref|NP_001036009.1|//latent-transforming growth factor beta-binding protein 4 isoform a precursor [Homo sapiens];gi|119577388|gb|EAW56984.1|//1;gi|110347437|ref|NP_001036010.1|//latent-transforming growth factor beta-binding pr…
BGI_novel_G000132	517	0.24	1.53	2.67243	0.00150942	*	0.000575554	NA	NA	NA	NA	K12581//CCR4-NOT transcription complex subunit 7/8;K12022//tripartite motif-containing protein 46;K01064//wingless-type MMTV integration site family, member 9;K04460//serine/threonine-protein phosphatase 5 [EC:3.1.3.16]	gi|635127927|ref|XP_007985368.1|//PREDICTED: uncharacterized protein LOC103229289 [Chlorocebus sabaeus]
2810	1336	0.03	0.19	2.66297	0.0852323	*	0.0478482	SFN	GO:0043231//intracellular membrane-bounded organelle;GO:0044421//extracellular region part	GO:0030291//protein serine/threonine kinase inhibitor activity;GO:0005515//protein binding	GO:0010466//negative regulation of peptidase activity;GO:0009913//epidermal cell differentiation;GO:0008283//cell proliferation;GO:0008637//apoptotic mitochondrial changes;GO:0023052//signaling;GO:0051726//regulation of cell cycle;GO:0033673//negative regulation of kinase activity;GO:0016049//cell growth	K06644//stratifin	gi|675668840|ref|XP_002750520.2|//PREDICTED: 14-3-3 protein sigma [Callithrix jacchus]
1960	4297	0.03	0.19	2.66297	0.000480034	Up	0.000167132	EGR3	GO:0043231//intracellular membrane-bounded organelle	GO:0046914//transition metal ion binding;GO:0001071//nucleic acid binding transcription factor activity;GO:0003676//nucleic acid binding	GO:0007399//nervous system development;GO:0048513//animal organ development;GO:0010467//gene expression;GO:0007268//chemical synaptic transmission;GO:0048511//rhythmic process	K12497//early growth response protein 3	gi|511887108|ref|XP_004763331.1|//PREDICTED: early growth response protein 3 isoform X1 [Mustela putorius furo];gi|119584053|gb|EAW63649.1|//early growth response 3 [Homo sapiens];gi|928170700|ref|XP_003433387.3|//PREDICTED: early growth response protein 3 isoform X1 [Canis lupus familiaris]
10343	7660	0.06	0.38	2.66297	6.9942e-12	Up	1.14931e-12	PKDREJ	GO:0031224//intrinsic component of membrane	GO:0046872//metal ion binding;GO:0015075//ion transmembrane transporter activity	GO:0007186//G-protein coupled receptor signaling pathway;GO:0006810//transport;GO:0007338//single fertilization	K19921//polycystic kidney disease and receptor for egg jelly-related protein	gi|5174633|ref|NP_006062.1|//polycystic kidney disease and receptor for egg jelly-related protein precursor [Homo sapiens]
50804	5335	0.03	0.19	2.66297	4.90746e-05	Up	1.49023e-05	MYEF2	GO:0031981//nuclear lumen	GO:0003676//nucleic acid binding	NA	K12887//heterogeneous nuclear ribonucleoprotein M	gi|667743700|ref|NP_001288139.1|//myelin expression factor 2 isoform b [Homo sapiens];gi|33620747|ref|NP_057216.2|//myelin expression factor 2 isoform a [Homo sapiens]
26025	2632	0.03	0.19	2.66297	0.00837545	*	0.00367096	PCDHGA12	GO:0031224//intrinsic component of membrane	GO:0046872//metal ion binding	GO:0016337//single organismal cell-cell adhesion	K16495//protocadherin gamma subfamily A	gi|8850232|ref|NP_003726.1|//protocadherin gamma-A12 isoform 1 precursor [Homo sapiens];gi|37183010|gb|AAQ89305.1|//cadherin FIB3 [Homo sapiens]
21	6623	0.09	0.57	2.66297	2.38726e-15	Up	3.26652e-16	ABCA3	GO:0031224//intrinsic component of membrane;GO:0030141//secretory granule	GO:0015405//P-P-bond-hydrolysis-driven transmembrane transporter activity;GO:0032559//adenyl ribonucleotide binding;GO:0017111//nucleoside-triphosphatase activity	GO:0042221//response to chemical;GO:0051234//establishment of localization	K05643//ATP-binding cassette, subfamily A (ABC1), member 3	gi|116734710|ref|NP_001080.2|//ATP-binding cassette sub-family A member 3 [Homo sapiens]
4301	7175	0.37	2.34	2.66091	2.78603e-59	Up	1.17863e-60	AFDN	GO:0031981//nuclear lumen;GO:0044444//cytoplasmic part;GO:0070161//anchoring junction	GO:0005515//protein binding	GO:0045216//cell-cell junction organization;GO:0007154//cell communication;GO:0023052//signaling	K05702//afadin	gi|767942883|ref|XP_011534144.1|//PREDICTED: afadin isoform X6 [Homo sapiens];gi|795252113|ref|XP_011854999.1|//PREDICTED: afadin isoform X1 [Mandrillus leucophaeus];gi|530383733|ref|XP_005267054.1|//1;gi|333108224|ref|NP_001193937.1|//afadin isoform 1 [Homo sapiens]
3687	4720	4.53	28.55	2.65591	0	Up	0	ITGAX	GO:0009986//cell surface;GO:0005887//integral component of plasma membrane	GO:0004871//signal transducer activity;GO:0005488//binding	GO:0009653//anatomical structure morphogenesis;GO:0002376//immune system process;GO:0007166//cell surface receptor signaling pathway;GO:0007599//hemostasis	K06462//integrin alpha X	gi|34452173|ref|NP_000878.2|//integrin alpha-X isoform 2 precursor [Homo sapiens];gi|556503454|ref|NP_001273304.1|//integrin alpha-X isoform 1 precursor [Homo sapiens]
330	6932	0.45	2.82	2.6477	9.34044e-76	Up	3.0486e-77	BIRC3	GO:0043231//intracellular membrane-bounded organelle;GO:0032991//macromolecular complex;GO:0044425//membrane part	GO:0019787//ubiquitin-like protein transferase activity;GO:0046914//transition metal ion binding	GO:0007165//signal transduction;GO:0048232//male gamete generation;GO:0032446//protein modification by small protein conjugation;GO:0043066//negative regulation of apoptotic process;GO:0051259//protein oligomerization	K16060//baculoviral IAP repeat-containing protein 2/3	gi|4502139|ref|NP_001156.1|//baculoviral IAP repeat-containing protein 3 [Homo sapiens]
BGI_novel_G000217	1861	1.1	6.88	2.64491	7.21101e-49	Up	3.68426e-50	NA	NA	NA	NA	K01896//medium-chain acyl-CoA synthetase [EC:6.2.1.2]	gi|694989656|ref|XP_009439138.1|//1
BGI_novel_G000543	12218	0.26	1.62	2.63941	2.9229e-77	Up	9.41156e-79	NA	NA	NA	NA	K15696//RING finger protein 113B	gi|221041432|dbj|BAH12393.1|//unnamed protein product [Homo sapiens]
BGI_novel_G000244	2963	0.48	2.99	2.63904	2.67862e-34	Up	1.87799e-35	NA	NA	NA	NA	K08873//serine/threonine-protein kinase SMG1 [EC:2.7.11.1]	gi|694963209|ref|XP_009428898.1|//1
3162	1606	0.09	0.56	2.63743	0.000488499	Up	0.000170386	HMOX1	GO:0031981//nuclear lumen;GO:0044421//extracellular region part;GO:0044459//plasma membrane part;GO:0031090//organelle membrane;GO:0044444//cytoplasmic part	GO:0004620//phospholipase activity;GO:0016705//oxidoreductase activity, acting on paired donors, with incorporation or reduction of molecular oxygen;GO:0060089//molecular transducer activity;GO:0042802//identical protein binding;GO:0005506//iron ion binding	GO:0014070//response to organic cyclic compound;GO:0006355//regulation of transcription, DNA-templated;GO:0042108//positive regulation of cytokine biosynthetic process;GO:0055114//oxidation-reduction process;GO:0000302//response to reactive oxygen species;GO:0034381//plasma lipoprotein particle clearance;GO:0007584//response to nutrient;GO:0051259//protein oligomerization;GO:0008285//negative reg…	K00510//heme oxygenase (biliverdin-producing) [EC:1.14.14.18]	gi|4504437|ref|NP_002124.1|//heme oxygenase 1 [Homo sapiens]
BGI_novel_G000288	2486	0.27	1.68	2.63743	1.45533e-16	Up	1.87808e-17	NA	NA	NA	NA	K12581//CCR4-NOT transcription complex subunit 7/8;K01064//wingless-type MMTV integration site family, member 9	gi|545688824|ref|NP_001270724.1|//uncharacterized protein LOC101865568 precursor [Macaca fascicularis]
1522	1517	3.27	20.32	2.63554	9.71457e-115	Up	2.01828e-116	CTSZ	GO:0044421//extracellular region part;GO:0000323//lytic vacuole	GO:0004175//endopeptidase activity	GO:0019538//protein metabolic process	K08568//cathepsin X [EC:3.4.18.1]	gi|22538442|ref|NP_001327.2|//cathepsin Z preproprotein [Homo sapiens]
[truncated: 15,075 more rows]
